# Supplementary material for: The epigenetic basis for the impaired ability of adult murine retinal pigment epithelium cells to regenerate retinal tissue
Source: Sci Rep. 2019 Mar 7;9:3860. doi: 10.1038/s41598-019-40262-w (PMC6405859; doi:10.1038/s41598-019-40262-w)
Supplement: Supplementary file 1 — Supplementary Data S1 [file 41598_2019_40262_MOESM1_ESM.xlsx]

## Sheet: title page 
Title: The epigenetic basis for the impaired ability of adult murine retinal pigment epithelium cells to regenerate retinal tissue
Galina Dvoriantchikova, Bascom Palmer Eye Institute, Department of Ophthalmology, University of Miami Miller School of Medicine, Miami, FL, 33136, USA
Rajeev J. Seemungal, Bascom Palmer Eye Institute, Department of Ophthalmology, University of Miami Miller School of Medicine, Miami, FL, 33136, USA
Dmitry Ivanov *, Bascom Palmer Eye Institute, Department of Ophthalmology, University of Miami Miller School of Medicine, Miami, FL, 33136, USA; Department of Microbiology and Immunology, University of Miami Miller School of Medicine, Miami, FL, 33136, USA; divanov@med.miami.edu.
Supplementary Data S1: The results of microarray analysis for adult RPE

## Sheet: data
Oligo_ID	Probe_Name	Gene_ID	Chromosome	Associated Gene Name	Gene Description	Biotype	8336_CP6406909	8337_CP6406910	8340_CP6406911	Average RPE 2m	SD RPE
mMC022171	scl017748.3_145	ENSMUSG00000031765	8	Mt1	metallothionein 1 [Source:MGI Symbol;Acc:MGI:97171]	protein_coding	142027	238268	314336	231544	86351.3
mMA034006	scl000348.1_43	ENSMUSG00000021804	14	Rgr	retinal G protein coupled receptor [Source:MGI Symbol;Acc:MGI:1929473]	protein_coding	142018	238243	308357	229539	83510
mMR027823	scl0017711.1_140	ENSMUSG00000064370	MT	mt-Cytb	mitochondrially encoded cytochrome b [Source:MGI Symbol;Acc:MGI:102501]	protein_coding	142023	238261	298857	226380	79089.1
mMC023119	scl020044.5_19	ENSMUSG00000024608	18	Rps14	ribosomal protein S14 [Source:MGI Symbol;Acc:MGI:98107]	protein_coding	142016	234036	247463	207839	57397.8
mMC004365	scl46160.15.1_21	ENSMUSG00000022037	14	Clu	clusterin [Source:MGI Symbol;Acc:MGI:88423]	protein_coding	142012	238239	235625	205292	54817.7
mMC008631	scl36582.7.1_25	ENSMUSG00000046402	9	Rbp1	retinol binding protein 1, cellular [Source:MGI Symbol;Acc:MGI:97876]	protein_coding	142023	238246	224635	201635	52072.1
mMC011315	scl52209.6.1_16	ENSMUSG00000061808	18	Ttr	transthyretin [Source:MGI Symbol;Acc:MGI:98865]	protein_coding	140962	224387	226140	197163	48679.4
mMC025819	scl013010.2_9	ENSMUSG00000027447	2	Cst3	cystatin C [Source:MGI Symbol;Acc:MGI:102519]	protein_coding	142012	238257	206711	195660	49065.1
mMR028315	scl0017719.1_1	ENSMUSG00000064363	MT	mt-Nd4	mitochondrially encoded NADH dehydrogenase 4 [Source:MGI Symbol;Acc:MGI:102498]	protein_coding	129615	208414	177448	171826	39699.1
mMC006304	scl50103.16_203	ENSMUSG00000024012	17	Mtch1	mitochondrial carrier homolog 1 (C. elegans) [Source:MGI Symbol;Acc:MGI:1929261]	protein_coding	142016	200351	158873	167080	30021
mMC020059	scl022041.3_13	ENSMUSG00000032554	9	Trf	transferrin [Source:MGI Symbol;Acc:MGI:98821]	protein_coding	142016	195632	157161	164936	27640.7
mMC014091	scl21590.13_517	ENSMUSG00000028132	3	Tmem56	transmembrane protein 56 [Source:MGI Symbol;Acc:MGI:1923195]	protein_coding	142023	186558	153620	160734	23103.8
mMC022610	scl021351.9_19	ENSMUSG00000025503	7	Taldo1	transaldolase 1 [Source:MGI Symbol;Acc:MGI:1274789]	protein_coding	142023	163056	143944	149674	11629
mMC002094	scl37342.5.7_184	ENSMUSG00000025350	10	Rdh5	retinol dehydrogenase 5 [Source:MGI Symbol;Acc:MGI:1201412]	protein_coding	142021	174339	129641	148667	23078.7
mMC006983	scl38298.13.28_46	ENSMUSG00000025393	10	Atp5b	ATP synthase, H+ transporting mitochondrial F1 complex, beta subunit [Source:MGI Symbol;Acc:MGI:107801]	protein_coding	129457	160138	152570	147388	15983.4
mMC008382	scl29314.10.1_67	ENSMUSG00000002588	6	Pon1	paraoxonase 1 [Source:MGI Symbol;Acc:MGI:103295]	protein_coding	142018	182690	106469	143726	38139
mMC001769	scl45710.7.1_218	ENSMUSG00000021804	14	Rgr	retinal G protein coupled receptor [Source:MGI Symbol;Acc:MGI:1929473]	protein_coding	128342	146781	121863	132329	12928.7
mMC012890	scl47358.1_193	ENSMUSG00000045763	15	Basp1	brain abundant, membrane attached signal protein 1 [Source:MGI Symbol;Acc:MGI:1917600]	protein_coding	114341	133210	146383	131311	16105.4
mMR028181	scl0021859.1_62	ENSMUSG00000020044	10	Timp3	tissue inhibitor of metalloproteinase 3 [Source:MGI Symbol;Acc:MGI:98754]	protein_coding	114822	151562	125732	130705	18868.4
mMC022648	scl0209195.6_234	ENSMUSG00000022949	16	Clic6	chloride intracellular channel 6 [Source:MGI Symbol;Acc:MGI:2146607]	protein_coding	129292	140381	113615	127763	13448.2
mMC013808	scl41259.8_72	ENSMUSG00000006127	11	Inpp5k	inositol polyphosphate 5-phosphatase K [Source:MGI Symbol;Acc:MGI:1194899]	protein_coding	130826	143266	107222	127105	18308.3
mMR027778	scl0017716.1_225	ENSMUSG00000064341	MT	mt-Nd1	mitochondrially encoded NADH dehydrogenase 1 [Source:MGI Symbol;Acc:MGI:101787]	protein_coding	103081	144096	132691	126623	21170.4
mMR028728	scl0017705.1_119	ENSMUSG00000101111	1	Gm28437	predicted gene 28437 [Source:MGI Symbol;Acc:MGI:5579143]	unprocessed_pseudogene	94113.5	145621	136676	125470	27521.3
mMC020638	scl058810.1_30	ENSMUSG00000028692	4	Akr1a1	aldo-keto reductase family 1, member A1 (aldehyde reductase) [Source:MGI Symbol;Acc:MGI:1929955]	protein_coding	123279	127584	123727	124863	2367.04
mMC015654	scl28865.3.1_49	ENSMUSG00000050732	6	Vamp8	vesicle-associated membrane protein 8 [Source:MGI Symbol;Acc:MGI:1336882]	protein_coding	142021	134156	90438.8	122205	27790
mMC020605	scl012520.7_274	ENSMUSG00000037706	7	Cd81	CD81 antigen [Source:MGI Symbol;Acc:MGI:1096398]	protein_coding	119100	129258	117636	121998	6330.15
mMC024009	scl067945.1_102	ENSMUSG00000093674	10	Rpl41	ribosomal protein L41 [Source:MGI Symbol;Acc:MGI:1915195]	protein_coding	106575	112339	125338	114751	9610.92
mMC005359	scl22420.14.1_37	ENSMUSG00000028174	3	Rpe65	retinal pigment epithelium 65 [Source:MGI Symbol;Acc:MGI:98001]	protein_coding	97586.3	138722	103338	113215	22275.8
mMC014246	scl38880.29_102	ENSMUSG00000004207	10	Psap	prosaposin [Source:MGI Symbol;Acc:MGI:97783]	protein_coding	106894	124717	105621	112411	10676.9
mMC020746	scl020393.12_71	ENSMUSG00000019970	10	Sgk1	serum/glucocorticoid regulated kinase 1 [Source:MGI Symbol;Acc:MGI:1340062]	protein_coding	102762	127675	104297	111578	13961.8
mMC016688	scl50160.5.1_23	ENSMUSG00000057411	17	Fam173a	family with sequence similarity 173, member A [Source:MGI Symbol;Acc:MGI:2384888]	protein_coding	115831	123833	83418.7	107694	21400.6
mMC011937	scl23478.14.23_30	ENSMUSG00000028964	4	Park7	Parkinson disease (autosomal recessive, early onset) 7 [Source:MGI Symbol;Acc:MGI:2135637]	protein_coding	124464	106987	87494.4	106315	18493.8
mMC020495	scl014779.1_116	ENSMUSG00000075706	10	Gpx4	glutathione peroxidase 4 [Source:MGI Symbol;Acc:MGI:104767]	protein_coding	106163	118274	93403.5	105947	12436.4
mMC011472	scl29553.16.1_150	ENSMUSG00000030108	6	Slc6a13	solute carrier family 6 (neurotransmitter transporter, GABA), member 13 [Source:MGI Symbol;Acc:MGI:95629]	protein_coding	106289	108624	99650.9	104855	4655.37
mMC010666	scl38713.11.10_6	ENSMUSG00000023175	10	Bsg	basigin [Source:MGI Symbol;Acc:MGI:88208]	protein_coding	142016	107806	62964.3	104262	39644.9
mMC014385	scl33243.5.1_27	ENSMUSG00000031818	8	Cox4i1	cytochrome c oxidase subunit IV isoform 1 [Source:MGI Symbol;Acc:MGI:88473]	protein_coding	113128	103457	92807.5	103131	10164.2
mMC022518	scl011461.1_64	ENSMUSG00000029580	5	Actb	actin, beta [Source:MGI Symbol;Acc:MGI:87904]	protein_coding	80090.2	117247	111196	102845	19936.9
mMC021970	scl022187.2_0	ENSMUSG00000019505	11	Ubb	ubiquitin B [Source:MGI Symbol;Acc:MGI:98888]	protein_coding	105130	115388	87625.7	102715	14038
mMC018642	scl36966.5.1_28	ENSMUSG00000032060	9	Cryab	crystallin, alpha B [Source:MGI Symbol;Acc:MGI:88516]	protein_coding	117063	105728	83620.7	102137	17007.7
mMC025386	scl068195.1_129	ENSMUSG00000094724	17	Rnaset2b	ribonuclease T2B [Source:MGI Symbol;Acc:MGI:3702087]	protein_coding	93232.9	107573	97317.6	99374.4	7387.84
mMC008657	scl42954.11_322	ENSMUSG00000034258	12	Mfsd7c	major facilitator superfamily domain containing 7C [Source:MGI Symbol;Acc:MGI:2384974]	protein_coding	83608.5	117338	96388.3	99111.7	17029.1
mMR001536	scl0011973.2_248	ENSMUSG00000019210	6	Atp6v1e1	ATPase, H+ transporting, lysosomal V1 subunit E1 [Source:MGI Symbol;Acc:MGI:894326]	protein_coding	108139	97392.1	88272.2	97934.4	9944.51
mMC012376	scl25948.44_208	ENSMUSG00000060261	5	Gtf2i	general transcription factor II I [Source:MGI Symbol;Acc:MGI:1202722]	protein_coding	97955	111240	83984.3	97726.5	13629.4
mMC017388	scl26088.14.1_16	ENSMUSG00000029455	5	Aldh2	aldehyde dehydrogenase 2, mitochondrial [Source:MGI Symbol;Acc:MGI:99600]	protein_coding	97419.2	104294	91257	97656.9	6521.92
mMC002546	scl47531.14_82	ENSMUSG00000023010	15	Tmbim6	transmembrane BAX inhibitor motif containing 6 [Source:MGI Symbol;Acc:MGI:99682]	protein_coding	92022.5	106357	87762.1	95380.7	9741.88
mMC010854	scl47036.7.1_29	ENSMUSG00000059323	15	Tonsl	tonsoku-like, DNA repair protein [Source:MGI Symbol;Acc:MGI:1919999]	protein_coding	112000	92924	80873.2	95265.8	15695
mMC025244	scl014433.2_76	ENSMUSG00000057666	6	Gapdh	glyceraldehyde-3-phosphate dehydrogenase [Source:MGI Symbol;Acc:MGI:95640]	protein_coding	107185	101140	71570.3	93298.2	19058.1
mMR030697	scl0012709.2_191	ENSMUSG00000001270	12	Ckb	creatine kinase, brain [Source:MGI Symbol;Acc:MGI:88407]	protein_coding	95738.2	94910.6	88449	93032.6	3991.05
mMC023048	scl0319165.1_322	ENSMUSG00000069272	13	Hist1h2ae	histone cluster 1, H2ae [Source:MGI Symbol;Acc:MGI:2448290]	protein_coding	89003.1	94575.9	93181.2	92253.4	2899.95
mMC008664	scl35696.12_474	ENSMUSG00000033629	9	Hacd3	3-hydroxyacyl-CoA dehydratase 3 [Source:MGI Symbol;Acc:MGI:1889341]	protein_coding	93679.7	87946.5	88711.6	90112.6	3112.79
mMC025232	scl015481.10_184	ENSMUSG00000015656	9	Hspa8	heat shock protein 8 [Source:MGI Symbol;Acc:MGI:105384]	protein_coding	71394.2	105517	87671.2	88194.1	17067.3
mMC003904	scl19131.5.1_9	ENSMUSG00000018770	2	Atp5g3	ATP synthase, H+ transporting, mitochondrial F0 complex, subunit C3 (subunit 9) [Source:MGI Symbol;Acc:MGI:2442035]	protein_coding	91222.1	93655.3	77196.5	87358	8883.8
mMC021034	scl027207.2_8	ENSMUSG00000003429	7	Rps11	ribosomal protein S11 [Source:MGI Symbol;Acc:MGI:1351329]	protein_coding	84584.6	79767.1	95206.5	86519.4	7899.43
mMC014816	scl19558.7.10_4	ENSMUSG00000015090	2	Ptgds	prostaglandin D2 synthase (brain) [Source:MGI Symbol;Acc:MGI:99261]	protein_coding	113230	81721	64580.4	86510.4	24675.8
mMC019071	scl25451.20.1_292	ENSMUSG00000028344	4	Invs	inversin [Source:MGI Symbol;Acc:MGI:1335082]	protein_coding	89016.1	94168.4	70125.8	84436.8	12658.5
mMC019277	scl022190.1_154	ENSMUSG00000008348	5	Ubc	ubiquitin C [Source:MGI Symbol;Acc:MGI:98889]	protein_coding	74689.1	87549.9	90024.7	84087.9	8233.12
mMC019654	scl016898.7_20	ENSMUSG00000044533	17	Rps2	ribosomal protein S2 [Source:MGI Symbol;Acc:MGI:105110]	protein_coding	71537.4	83754.9	94454	83248.8	11466.7
mMC008005	scl36717.10_331	ENSMUSG00000032202	9	Rab27a	RAB27A, member RAS oncogene family [Source:MGI Symbol;Acc:MGI:1861441]	protein_coding	91196.1	78661	78398.5	82751.9	7314.06
mMC002127	scl33493.3.1_90	ENSMUSG00000031762	8	Mt2	metallothionein 2 [Source:MGI Symbol;Acc:MGI:97172]	protein_coding	63299.1	87331.6	95393.4	82008	16696.3
mMC004300	scl45598.20_218	ENSMUSG00000004558	14	Ndrg2	N-myc downstream regulated gene 2 [Source:MGI Symbol;Acc:MGI:1352498]	protein_coding	89248.2	95380	61181.4	81936.5	18234
mMC013754	scl32752.7.1_23	ENSMUSG00000004610	7	Etfb	electron transferring flavoprotein, beta polypeptide [Source:MGI Symbol;Acc:MGI:106098]	protein_coding	84280.9	77656.8	80444	80793.9	3325.9
mMC024244	scl016832.2_30	ENSMUSG00000030246	6	Ldhb	lactate dehydrogenase B [Source:MGI Symbol;Acc:MGI:96763]	protein_coding	102523	81786.5	54024.9	79444.9	24333.8
mMC005019	scl30978.11_3	ENSMUSG00000030701	7	Plekhb1	pleckstrin homology domain containing, family B (evectins) member 1 [Source:MGI Symbol;Acc:MGI:1351469]	protein_coding	93230.7	69575.7	71262.2	78022.8	13197.3
mMC017725	scl30761.7_77	ENSMUSG00000030654	7	Arl6ip1	ADP-ribosylation factor-like 6 interacting protein 1 [Source:MGI Symbol;Acc:MGI:1858943]	protein_coding	58273.2	99626.1	72635.9	76845.1	20995.3
mMR027630	scl0012443.2_180						64884.7	81258.9	79832.8	75325.5	9070.06
mMC016550	scl45683.9_474	ENSMUSG00000021792	14	Fam213a	family with sequence similarity 213, member A [Source:MGI Symbol;Acc:MGI:1917814]	protein_coding	61934.7	77023.7	83459.1	74139.2	11048.3
mMR030117	scl0020510.2_224	ENSMUSG00000024935	19	Slc1a1	solute carrier family 1 (neuronal/epithelial high affinity glutamate transporter, system Xag), member 1 [Source:MGI Symbol;Acc:MGI:105083]	protein_coding	76450.4	77758.7	66848.1	73685.7	5957.6
mMC007895	scl37393.11_210	ENSMUSG00000025417	10	Pip4k2c	phosphatidylinositol-5-phosphate 4-kinase, type II, gamma [Source:MGI Symbol;Acc:MGI:2152214]	protein_coding	82140	79163.1	57964.3	73089.1	13182.8
mMC002841	scl45165.9.4_29	ENSMUSG00000022129	14	Dct	dopachrome tautomerase [Source:MGI Symbol;Acc:MGI:102563]	protein_coding	67290.3	68655.1	83125.8	73023.7	8775.21
mMC021052	scl017319.2_13	ENSMUSG00000083669	7	Gm10169	predicted pseudogene 10169 [Source:MGI Symbol;Acc:MGI:3642393]	processed_pseudogene	79318	78086.1	61035	72813	10218.7
mMC006718	scl46970.5_134	ENSMUSG00000032988	15	Slc16a8	solute carrier family 16 (monocarboxylic acid transporters), member 8 [Source:MGI Symbol;Acc:MGI:1929519]	protein_coding	69346.6	84380.8	62393.6	72040.3	11238.4
mMC023359	scl020116.3_11	ENSMUSG00000047675	4	Rps8	ribosomal protein S8 [Source:MGI Symbol;Acc:MGI:98166]	protein_coding	60822	68789.7	86373.2	71995	13073.7
mMC001961	scl38985.8_420	ENSMUSG00000019818	10	Cd164	CD164 antigen [Source:MGI Symbol;Acc:MGI:1859568]	protein_coding	63468.3	74233	77146	71615.7	7204.68
mMC020085	scl011816.1_11	ENSMUSG00000002985	7	Apoe	apolipoprotein E [Source:MGI Symbol;Acc:MGI:88057]	protein_coding	76483	72883.1	63883.4	71083.2	6489.74
mMC002869	scl51556.7_209	ENSMUSG00000042834	18	Nrep	neuronal regeneration related protein [Source:MGI Symbol;Acc:MGI:99444]	protein_coding	76921.1	63590.3	69954.1	70155.2	6667.68
mMC012271	scl490.1.1_278	ENSMUSG00000068196	16	Col8a1	collagen, type VIII, alpha 1 [Source:MGI Symbol;Acc:MGI:88463]	protein_coding	73717.3	74171.1	61494.6	69794.3	7191.39
mMC014224	scl25694.8.816_12	ENSMUSG00000047187	4	Rab2a	RAB2A, member RAS oncogene family [Source:MGI Symbol;Acc:MGI:1928750]	protein_coding	74968.9	67749.1	64171.3	68963.1	5500.21
mMC004803	scl16016.7_39						58299.3	72621.1	73014.7	67978.4	8384.64
mMC026079	scl019326.1_315	ENSMUSG00000077450	17	Rab11b	RAB11B, member RAS oncogene family [Source:MGI Symbol;Acc:MGI:99425]	protein_coding	76177.1	75339.1	51767.4	67761.2	13857.4
mMC024230	scl067160.10_33	ENSMUSG00000071644	19	Eef1g	eukaryotic translation elongation factor 1 gamma [Source:MGI Symbol;Acc:MGI:1914410]	protein_coding	68576.5	60428.4	72580.4	67195.1	6192.62
mMC012851	scl36679.7.1_96	ENSMUSG00000032348	9	Gsta4	glutathione S-transferase, alpha 4 [Source:MGI Symbol;Acc:MGI:1309515]	protein_coding	56835.1	66835.9	77853.1	67174.7	10513.1
mMC024393	scl020918.4_11	ENSMUSG00000035530	11	Eif1	eukaryotic translation initiation factor 1 [Source:MGI Symbol;Acc:MGI:105125]	protein_coding	63468.3	66479.3	71075.3	67007.6	3830.95
mMA034942	scl0003286.1_154	ENSMUSG00000015092	2	Edf1	endothelial differentiation-related factor 1 [Source:MGI Symbol;Acc:MGI:1891227]	protein_coding	66947.5	67188.8	66641	66925.8	274.54
mMR029472	scl00231440.1_287	ENSMUSG00000034981	5	Parm1	prostate androgen-regulated mucin-like protein 1 [Source:MGI Symbol;Acc:MGI:2443349]	protein_coding	65982.3	69408.3	61807.7	65732.8	3806.43
mMC020106	scl0319191.1_321	ENSMUSG00000061615	13	Hist1h2ab	histone cluster 1, H2ab [Source:MGI Symbol;Acc:MGI:2448306]	protein_coding	58685.4	71056.5	66711.7	65484.5	6276.21
mMC016267	scl16375.7_22	ENSMUSG00000026385	1	Dbi	diazepam binding inhibitor [Source:MGI Symbol;Acc:MGI:94865]	protein_coding	73541.6	71012.9	51807.8	65454.1	11885.5
mMC013467	scl51913.28_530	ENSMUSG00000024597	18	Slc12a2	solute carrier family 12, member 2 [Source:MGI Symbol;Acc:MGI:101924]	protein_coding	67513.7	64718.2	61519.8	64583.9	2999.18
mMR030044	scl0011931.2_36	ENSMUSG00000026576	1	Atp1b1	ATPase, Na+/K+ transporting, beta 1 polypeptide [Source:MGI Symbol;Acc:MGI:88108]	protein_coding	81929.6	62557	48903.7	64463.4	16595.3
mMC019117	scl45678.2.1_305	ENSMUSG00000071489	14	Ptgdr	prostaglandin D receptor [Source:MGI Symbol;Acc:MGI:102966]	protein_coding	66431.3	59587.9	66282.4	64100.5	3908.74
mMR026845	scl0020455.1_36	ENSMUSG00000020790	11	Ankfy1	ankyrin repeat and FYVE domain containing 1 [Source:MGI Symbol;Acc:MGI:1337008]	protein_coding	54596.6	68855.2	68045	63832.3	8008.6
mMR027817	scl00268482.1_212	ENSMUSG00000020912	11	Krt12	keratin 12 [Source:MGI Symbol;Acc:MGI:96687]	protein_coding	195.22	59773.5	130625	63531.4	65296.3
mMR026632	scl0015481.2_296	ENSMUSG00000015656	9	Hspa8	heat shock protein 8 [Source:MGI Symbol;Acc:MGI:105384]	protein_coding	49614.1	71394.9	68221.8	63077	11766.6
mMC022291	scl066151.5_253	ENSMUSG00000023048	15	Prr13	proline rich 13 [Source:MGI Symbol;Acc:MGI:1913401]	protein_coding	66040.8	64634.6	57878.4	62851.3	4363.63
mMC003106	scl31153.10.1_27	ENSMUSG00000039194	7	Rlbp1	retinaldehyde binding protein 1 [Source:MGI Symbol;Acc:MGI:97930]	protein_coding	73413.7	62426	51383.5	62407.7	11015.1
mMR029116	scl0056248.2_157	ENSMUSG00000024782	19	Ak3	adenylate kinase 3 [Source:MGI Symbol;Acc:MGI:1860835]	protein_coding	66103.7	68782.5	52307.8	62398	8840.44
mMC006697	scl50229.6.1_24	ENSMUSG00000055839	17	Tceb2	transcription elongation factor B (SIII), polypeptide 2 [Source:MGI Symbol;Acc:MGI:1914923]	protein_coding	66784.8	56931.8	62898.6	62205.1	4962.99
mMC022393	scl066510.1_267	ENSMUSG00000055850	6	Rnf181	ring finger protein 181 [Source:MGI Symbol;Acc:MGI:1913760]	protein_coding	75877.8	57717.7	52883.5	62159.7	12123.6
mMC006571	scl41579.7_169	ENSMUSG00000020349	11	Ppp2ca	protein phosphatase 2 (formerly 2A), catalytic subunit, alpha isoform [Source:MGI Symbol;Acc:MGI:1321159]	protein_coding	65075.6	64922	55171.4	61723	5674.38
mMC025784	scl020655.4_35	ENSMUSG00000022982	16	Sod1	superoxide dismutase 1, soluble [Source:MGI Symbol;Acc:MGI:98351]	protein_coding	67852.1	64481.7	52661.3	61665	7977.48
mMC025621	scl019122.2_199	ENSMUSG00000079037	2	Prnp	prion protein [Source:MGI Symbol;Acc:MGI:97769]	protein_coding	68045.1	61727.4	55176.4	61649.6	6434.69
mMC025598	scl013244.1_23	ENSMUSG00000038633	1	Degs1	delta(4)-desaturase, sphingolipid 1 [Source:MGI Symbol;Acc:MGI:1097711]	protein_coding	60134.3	65114.8	58661.3	61303.5	3381.91
mMC019758	scl012512.6_24	ENSMUSG00000025351	10	Cd63	CD63 antigen [Source:MGI Symbol;Acc:MGI:99529]	protein_coding	65754.5	63259.2	54484.5	61166.1	5919.38
mMC021484	scl015122.2_7	ENSMUSG00000069919	11	Hba-a1	hemoglobin alpha, adult chain 1 [Source:MGI Symbol;Acc:MGI:96015]	protein_coding	57444.6	62356.8	62934	60911.8	3016.49
mMC026233	scl067025.2_6	ENSMUSG00000108396	7	RP23-478L20.1		processed_pseudogene	51158.6	60974.2	70469.3	60867.3	9655.8
mMR029755	scl00319171.1_322	ENSMUSG00000094248	13	Hist1h2ao	histone cluster 1, H2ao [Source:MGI Symbol;Acc:MGI:2448302]	protein_coding	59804.6	63157.3	59615.8	60859.3	1992.42
mMC014182	scl21752.24.8_3	ENSMUSG00000033161	3	Atp1a1	ATPase, Na+/K+ transporting, alpha 1 polypeptide [Source:MGI Symbol;Acc:MGI:88105]	protein_coding	57067.2	70638.1	53646.1	60450.5	8987.02
mMC003516	scl45764.20_72	ENSMUSG00000021910	14	Nisch	nischarin [Source:MGI Symbol;Acc:MGI:1928323]	protein_coding	57180	61938.4	62110.7	60409.7	2798.34
mMC006437	scl30474.10_24	ENSMUSG00000007891	7	Ctsd	cathepsin D [Source:MGI Symbol;Acc:MGI:88562]	protein_coding	71645.8	61814.7	46873.5	60111.3	12473.7
mMC006815	scl39222.8.1_55	ENSMUSG00000025150	11	Cbr2	carbonyl reductase 2 [Source:MGI Symbol;Acc:MGI:107200]	protein_coding	297.169	79694.4	99095.4	59695.6	52347.2
mMC010087	scl37679.21_483						55885.1	64809.2	58115.8	59603.4	4644.32
mMC022651	scl021858.1_100	ENSMUSG00000017466	11	Timp2	tissue inhibitor of metalloproteinase 2 [Source:MGI Symbol;Acc:MGI:98753]	protein_coding	71021.1	60592.2	45853.3	59155.5	12645.3
mMC008742	scl25941.7_8	ENSMUSG00000040731	5	Eif4h	eukaryotic translation initiation factor 4H [Source:MGI Symbol;Acc:MGI:1341822]	protein_coding	59448.9	59478.8	57605.7	58844.5	1072.9
mMC004643	scl36787.11_464	ENSMUSG00000032373	9	Car12	carbonic anyhydrase 12 [Source:MGI Symbol;Acc:MGI:1923709]	protein_coding	60774.2	62189.5	53181.5	58715.1	4844.18
mMC017599	scl38917.7_7	ENSMUSG00000050953	10	Gja1	gap junction protein, alpha 1 [Source:MGI Symbol;Acc:MGI:95713]	protein_coding	54017.4	56939.1	64519.8	58492.1	5420.68
mMC007359	scl46959.14_72	ENSMUSG00000055065	15	Ddx17	DEAD (Asp-Glu-Ala-Asp) box polypeptide 17 [Source:MGI Symbol;Acc:MGI:1914290]	protein_coding	42345.4	69532	62080.4	57986	14048.2
mMC004833	scl53077.5.8_20	ENSMUSG00000025068	19	Gsto1	glutathione S-transferase omega 1 [Source:MGI Symbol;Acc:MGI:1342273]	protein_coding	379.595	65464.1	107595	57813	54015.8
mMC013072	scl42239.4_289	ENSMUSG00000021242	12	Npc2	Niemann-Pick type C2 [Source:MGI Symbol;Acc:MGI:1915213]	protein_coding	50379.8	61993	59590.5	57321.1	6130.17
mMC010986	scl52114.2_187	ENSMUSG00000038418	18	Egr1	early growth response 1 [Source:MGI Symbol;Acc:MGI:95295]	protein_coding	74140.3	39154	58055.2	57116.5	17512
mMC020634	scl065019.1_21	ENSMUSG00000071415	11	Rpl23	ribosomal protein L23 [Source:MGI Symbol;Acc:MGI:1929455]	protein_coding	47141.4	59824.4	64110.7	57025.5	8824.14
mMC023394	scl018102.1_15	ENSMUSG00000037601	11	Nme1	NME/NM23 nucleoside diphosphate kinase 1 [Source:MGI Symbol;Acc:MGI:97355]	protein_coding	70120.9	55760.2	44489.6	56790.3	12846.7
mMC013990	scl41468.13.1_27	ENSMUSG00000019102	11	Aldh3a1	aldehyde dehydrogenase family 3, subfamily A1 [Source:MGI Symbol;Acc:MGI:1353451]	protein_coding	167.022	61359.9	108272	56599.7	54209.5
mMR027580	scl0067628.2_84	ENSMUSG00000028333	4	Anp32b	acidic (leucine-rich) nuclear phosphoprotein 32 family, member B [Source:MGI Symbol;Acc:MGI:1914878]	protein_coding	50308.3	55159.9	62322.9	55930.3	6044.24
mMC020349	scl071679.3_0	ENSMUSG00000068706	15	Gm10250	predicted pseudogene 10250 [Source:MGI Symbol;Acc:MGI:3642408]	protein_coding	64884.7	55018	47227	55709.9	8849.17
mMR027113	scl0057874.1_260	ENSMUSG00000033629	9	Hacd3	3-hydroxyacyl-CoA dehydratase 3 [Source:MGI Symbol;Acc:MGI:1889341]	protein_coding	64060.4	53235.1	49348.2	55547.9	7623.94
mMC012622	scl43672.16_14	ENSMUSG00000021687	13	Scamp1	secretory carrier membrane protein 1 [Source:MGI Symbol;Acc:MGI:1349480]	protein_coding	54349.3	51652.3	60459.2	55487	4512.32
mMC009131	scl40580.5.1_111	ENSMUSG00000059534	11	Uqcr10	ubiquinol-cytochrome c reductase, complex III subunit X [Source:MGI Symbol;Acc:MGI:1913402]	protein_coding	59238.5	54202.9	52166.3	55202.6	3640.51
mMC009971	scl39233.12_145	ENSMUSG00000025130	11	P4hb	prolyl 4-hydroxylase, beta polypeptide [Source:MGI Symbol;Acc:MGI:97464]	protein_coding	54076	56171.4	54641.1	54962.8	1084.1
mMC004717	scl23564.6_587	ENSMUSG00000096951	CHR_MG4136_PATCH	Pdpn	podoplanin [Source:MGI Symbol;Acc:MGI:103098]	protein_coding	47427.7	71777	45368.4	54857.7	14688.7
mMR031041	scl0014719.1_330	ENSMUSG00000031672	8	Got2	glutamatic-oxaloacetic transaminase 2, mitochondrial [Source:MGI Symbol;Acc:MGI:95792]	protein_coding	54505.5	53475.2	56449.2	54810	1510.15
mMA033891	scl000572.1_890	ENSMUSG00000031601	8	Cnot7	CCR4-NOT transcription complex, subunit 7 [Source:MGI Symbol;Acc:MGI:1298230]	protein_coding	56414.3	68407.7	38434.1	54418.7	15086.1
mMC007281	scl30605.20_54	ENSMUSG00000030849	7	Fgfr2	fibroblast growth factor receptor 2 [Source:MGI Symbol;Acc:MGI:95523]	protein_coding	66249.1	46722.2	50115.9	54362.4	10433.1
mMC007384	scl54036.9.4_13	ENSMUSG00000025151	X	Maged1	melanoma antigen, family D, 1 [Source:MGI Symbol;Acc:MGI:1930187]	protein_coding	60522.6	62644.3	39716.9	54294.6	12669.1
mMR026315	scl0012859.2_116	ENSMUSG00000061518	1	Cox5b	cytochrome c oxidase subunit Vb [Source:MGI Symbol;Acc:MGI:88475]	protein_coding	57088.9	55356.3	50156.3	54200.5	3607.96
mMR026656	scl0017709.1_35	ENSMUSG00000102070	1	Gm28661	predicted gene 28661 [Source:MGI Symbol;Acc:MGI:5579367]	unprocessed_pseudogene	43555.8	62225.9	56312.8	54031.5	9541.8
mMC008596	scl33497.11_25	ENSMUSG00000031748	8	Gnao1	guanine nucleotide binding protein, alpha O [Source:MGI Symbol;Acc:MGI:95775]	protein_coding	46737.9	59042.2	55964.3	53914.8	6403.06
mMC017480	scl45660.4.1_52	ENSMUSG00000021835	14	Bmp4	bone morphogenetic protein 4 [Source:MGI Symbol;Acc:MGI:88180]	protein_coding	54809.2	61017.9	43934.1	53253.7	8647.46
mMR001171	scl00381629.1_255	ENSMUSG00000013622	5	Atraid	all-trans retinoic acid induced differentiation factor [Source:MGI Symbol;Acc:MGI:1918918]	protein_coding	64470.4	49574.7	43575.5	52540.2	10758.5
mMC011971	scl33146.4.49_0	ENSMUSG00000035674	7	Ndufa3	NADH dehydrogenase (ubiquinone) 1 alpha subcomplex, 3 [Source:MGI Symbol;Acc:MGI:1913341]	protein_coding	53286.5	52602	51540.1	52476.2	879.953
mMR029885	scl0022350.2_262	ENSMUSG00000052397	17	Ezr	ezrin [Source:MGI Symbol;Acc:MGI:98931]	protein_coding	47579.5	57477.6	51848.2	52301.8	4964.61
mMC008056	scl38735.7_162	ENSMUSG00000009291	10	Pttg1ip	pituitary tumor-transforming 1 interacting protein [Source:MGI Symbol;Acc:MGI:2652132]	protein_coding	62331.7	50480.7	43716.9	52176.4	9422.52
mMC022476	scl020090.2_29	ENSMUSG00000081344	2	Gm14303	predicted gene 14303 [Source:MGI Symbol;Acc:MGI:3651379]	processed_pseudogene	46163.1	48996.2	60029.9	51729.7	7326.43
mMA032602	scl0001364.1_49	ENSMUSG00000071866	11	Ppia	peptidylprolyl isomerase A [Source:MGI Symbol;Acc:MGI:97749]	protein_coding	53514.2	53537.1	47277.5	51442.9	3607.4
mMC008164	scl24656.12.1_25	ENSMUSG00000028937	4	Acot7	acyl-CoA thioesterase 7 [Source:MGI Symbol;Acc:MGI:1917275]	protein_coding	61448.8	48799.7	44025	51424.5	9003.59
mMC010267	scl22022.2_267	ENSMUSG00000028003	3	Lrat	lecithin-retinol acyltransferase (phosphatidylcholine-retinol-O-acyltransferase) [Source:MGI Symbol;Acc:MGI:1891259]	protein_coding	51627.1	57990.6	43767.4	51128.4	7124.71
mMR030695	scl00319176.1_318	ENSMUSG00000068855	3	Hist2h2ac	histone cluster 2, H2ac [Source:MGI Symbol;Acc:MGI:2448316]	protein_coding	56136.7	51390.4	45565.4	51030.8	5294.81
mMA032642	scl000673.1_3	ENSMUSG00000005161	8	Prdx2	peroxiredoxin 2 [Source:MGI Symbol;Acc:MGI:109486]	protein_coding	65515.9	42505.1	44888.6	50969.9	12653.5
mMC004645	scl33074.8.142_21	ENSMUSG00000012848	7	Rps5	ribosomal protein S5 [Source:MGI Symbol;Acc:MGI:1097682]	protein_coding	46137.1	44604.5	61262.3	50667.9	9206.88
mMR028486	scl0019943.2_84	ENSMUSG00000030432	7	Rpl28	ribosomal protein L28 [Source:MGI Symbol;Acc:MGI:101839]	protein_coding	43740.2	48399.5	59307.7	50482.5	7990.06
mMC007149	scl42842.7.1_0	ENSMUSG00000064215	12	Ifi27	interferon, alpha-inducible protein 27 [Source:MGI Symbol;Acc:MGI:1277180]	protein_coding	45586.1	51954.3	53439.1	50326.5	4171.89
mMC004479	scl21861.13_343	ENSMUSG00000005968	3	Tuft1	tuftelin 1 [Source:MGI Symbol;Acc:MGI:109572]	protein_coding	53668.2	54643.2	41908.8	50073.4	7087.52
mMC021358	scl0319173.1_323	ENSMUSG00000061991	13	Hist1h2af	histone cluster 1, H2af [Source:MGI Symbol;Acc:MGI:2448309]	protein_coding	49835.4	50004.1	50282.5	50040.7	225.797
mMR030159	scl0020610.2_127	ENSMUSG00000020265	10	Sumo3	small ubiquitin-like modifier 3 [Source:MGI Symbol;Acc:MGI:1336201]	protein_coding	59262.4	47959.2	42636.1	49952.6	8490.47
mMC005821	scl30730.6_511	ENSMUSG00000030878	7	Cdr2	cerebellar degeneration-related 2 [Source:MGI Symbol;Acc:MGI:1100885]	protein_coding	58251.6	46296.4	45131	49893	7262.12
mMR027770	scl0068377.2_268	ENSMUSG00000035783	19	Acta2	actin, alpha 2, smooth muscle, aorta [Source:MGI Symbol;Acc:MGI:87909]	protein_coding	63978	43312.9	42247.2	49846	12250.2
mMR027987	scl00235312.1_98	ENSMUSG00000079592	9	C1qtnf5	C1q and tumor necrosis factor related protein 5 [Source:MGI Symbol;Acc:MGI:2385958]	protein_coding	48891.8	60090.1	39747.2	49576.4	10188.7
mMC015633	scl15839.11.1_64	ENSMUSG00000038776	1	Ephx1	epoxide hydrolase 1, microsomal [Source:MGI Symbol;Acc:MGI:95405]	protein_coding	68711	46263.7	32383.6	49119.5	18331.3
mMC021273	scl020535.23_4	ENSMUSG00000028962	5	Slc4a2	solute carrier family 4 (anion exchanger), member 2 [Source:MGI Symbol;Acc:MGI:109351]	protein_coding	63012.8	48628.7	35383.6	49008.4	13818.5
mMR028362	scl0012861.1_173	ENSMUSG00000041697	5	Cox6a1	cytochrome c oxidase subunit VIa polypeptide 1 [Source:MGI Symbol;Acc:MGI:103099]	protein_coding	51883	51783.3	43080.5	48915.6	5053.58
mMC012748	scl27782.24_19	ENSMUSG00000029174	5	Tbc1d1	TBC1 domain family, member 1 [Source:MGI Symbol;Acc:MGI:1889508]	protein_coding	45388.7	50710	50570.4	48889.7	3032.74
mMC013145	scl47805.7_5	ENSMUSG00000022564	15	Grina	glutamate receptor, ionotropic, N-methyl D-aspartate-associated protein 1 (glutamate binding) [Source:MGI Symbol;Acc:MGI:1913418]	protein_coding	48011.2	52525.6	45646.2	48727.6	3495.22
mMC025409	scl013806.12_49	ENSMUSG00000063524	4	Eno1	enolase 1, alpha non-neuron [Source:MGI Symbol;Acc:MGI:95393]	protein_coding	63101.7	50360.7	32691.7	48718	15271.4
mMC011673	scl54833.10_21	ENSMUSG00000019087	X	Atp6ap1	ATPase, H+ transporting, lysosomal accessory protein 1 [Source:MGI Symbol;Acc:MGI:109629]	protein_coding	50659.7	50797.3	44009.8	48488.9	3879.62
mMC021965	scl066612.1_144	ENSMUSG00000038150	11	Ormdl3	ORM1-like 3 (S. cerevisiae) [Source:MGI Symbol;Acc:MGI:1913862]	protein_coding	55381.8	53780.9	36267.5	48476.7	10603.8
mMC004812	scl38757.5.1_81						36514.9	53184.2	54827.9	48175.7	10131.9
mMC015605	scl21064.31_2	ENSMUSG00000039262	2	Prrc2b	proline-rich coiled-coil 2B [Source:MGI Symbol;Acc:MGI:1923304]	protein_coding	54943.7	53413.4	35146.2	47834.4	11014.9
mMA032257	scl0001735.1_49	ENSMUSG00000008668	17	Rps18	ribosomal protein S18 [Source:MGI Symbol;Acc:MGI:98146]	protein_coding	40536.4	46059.9	56666.3	47754.2	8197.35
mMC022574	scl012864.3_58	ENSMUSG00000014313	15	Cox6c	cytochrome c oxidase subunit VIc [Source:MGI Symbol;Acc:MGI:104614]	protein_coding	45653.3	45899.8	50716.9	47423.4	2854.93
mMC019118	scl22971.1.1_74	ENSMUSG00000042613	3	Pbxip1	pre B cell leukemia transcription factor interacting protein 1 [Source:MGI Symbol;Acc:MGI:2441670]	protein_coding	52386.3	44164.3	45530	47360.2	4405.95
mMR028721	scl0022123.1_274	ENSMUSG00000017221	11	Psmd3	proteasome (prosome, macropain) 26S subunit, non-ATPase, 3 [Source:MGI Symbol;Acc:MGI:98858]	protein_coding	50707.4	50851.9	39747.2	47102.2	6369.96
mMC007187	scl35262.19_0	ENSMUSG00000032437	9	Stt3b	STT3, subunit of the oligosaccharyltransferase complex, homolog B (S. cerevisiae) [Source:MGI Symbol;Acc:MGI:1915542]	protein_coding	47386.5	43232.8	50206.8	46942	3508.15
mMC013457	scl39881.7_182	ENSMUSG00000017615	11	Tnfaip1	tumor necrosis factor, alpha-induced protein 1 (endothelial) [Source:MGI Symbol;Acc:MGI:104961]	protein_coding	45347.5	45361.3	49797.7	46835.5	2565.32
mMC020221	scl0226025.7_51	ENSMUSG00000052387	19	Trpm3	transient receptor potential cation channel, subfamily M, member 3 [Source:MGI Symbol;Acc:MGI:2443101]	protein_coding	53926.3	48730.6	37646.2	46767.7	8315.66
mMC018348	scl47001.5_47	ENSMUSG00000005354	15	Txn2	thioredoxin 2 [Source:MGI Symbol;Acc:MGI:1929468]	protein_coding	55839.5	47322.5	36833.1	46665	9520.24
mMC018370	scl34138.20.882_255	ENSMUSG00000004568	8	Arhgef18	rho/rac guanine nucleotide exchange factor (GEF) 18 [Source:MGI Symbol;Acc:MGI:2142567]	protein_coding	44091.6	51339.4	44509.8	46646.9	4069.19
mMR030472	scl0067427.2_328	ENSMUSG00000028234	4	Rps20	ribosomal protein S20 [Source:MGI Symbol;Acc:MGI:1914677]	protein_coding	38113.5	46794.9	54691.6	46533.3	8292.14
mMR030352	scl00240725.2_185	ENSMUSG00000016918	1	Sulf1	sulfatase 1 [Source:MGI Symbol;Acc:MGI:2138563]	protein_coding	43002.7	51630.5	44383.6	46338.9	4634.37
mMR030533	scl0067673.1_322	ENSMUSG00000055839	17	Tceb2	transcription elongation factor B (SIII), polypeptide 2 [Source:MGI Symbol;Acc:MGI:1914923]	protein_coding	52945.9	44560.9	41277.5	46261.4	6017.2
mMC015971	scl28480.7_231	ENSMUSG00000030168	6	Adipor2	adiponectin receptor 2 [Source:MGI Symbol;Acc:MGI:93830]	protein_coding	45779.1	52118.1	40520	46139.1	5807.43
mMC023789	scl012861.2_54	ENSMUSG00000041697	5	Cox6a1	cytochrome c oxidase subunit VIa polypeptide 1 [Source:MGI Symbol;Acc:MGI:103099]	protein_coding	55527.1	44964.8	36757.4	45749.8	9409.49
mMC023223	scl011951.2_99	ENSMUSG00000006057	11	Atp5g1	ATP synthase, H+ transporting, mitochondrial F0 complex, subunit C1 (subunit 9) [Source:MGI Symbol;Acc:MGI:107653]	protein_coding	57169.2	46114.5	33217	45500.2	11987.9
mMC022062	scl016432.2_9	ENSMUSG00000022108	14	Itm2b	integral membrane protein 2B [Source:MGI Symbol;Acc:MGI:1309517]	protein_coding	53468.7	44957.5	37459.4	45295.2	8009.99
mMC020213	scl070083.1_37	ENSMUSG00000002274	17	Metrn	meteorin, glial cell differentiation regulator [Source:MGI Symbol;Acc:MGI:1917333]	protein_coding	56863.3	45947.2	33070.5	45293.7	11909.9
mMR030346	scl0054683.2_242	ENSMUSG00000024953	19	Prdx5	peroxiredoxin 5 [Source:MGI Symbol;Acc:MGI:1859821]	protein_coding	46820.3	44982.9	42888.6	44897.3	1967.25
mMC018929	scl29526.16.1_31	ENSMUSG00000008845	6	Cd163	CD163 antigen [Source:MGI Symbol;Acc:MGI:2135946]	protein_coding	45688	42636.1	44267.4	44197.2	1527.18
mMR031073	scl0076142.1_0	ENSMUSG00000040653	10	Ppp1r14c	protein phosphatase 1, regulatory (inhibitor) subunit 14c [Source:MGI Symbol;Acc:MGI:1923392]	protein_coding	46139.2	39608.9	46792.6	44180.2	3972.39
mMC005393	scl21825.13.80_16						46657.6	52045.3	33802.8	44168.6	9372.49
mMR028856	scl00224997.1_139	ENSMUSG00000003279	17	Dlgap1	discs, large (Drosophila) homolog-associated protein 1 [Source:MGI Symbol;Acc:MGI:1346065]	protein_coding	42102.5	46522	42989.6	43871.4	2337.99
mMC007772	scl33705.5.1_110	ENSMUSG00000002395	8	Use1	unconventional SNARE in the ER 1 homolog (S. cerevisiae) [Source:MGI Symbol;Acc:MGI:1914273]	protein_coding	51872.2	40798.7	38661.4	43777.4	7091.27
mMA032704	scl000819.1_3	ENSMUSG00000026229	1	Psmd1	proteasome (prosome, macropain) 26S subunit, non-ATPase, 1 [Source:MGI Symbol;Acc:MGI:1917497]	protein_coding	47104.5	48777.9	35378.6	43753.7	7301.14
mMC010699	scl44989.1_487	ENSMUSG00000036181	13	Hist1h1c	histone cluster 1, H1c [Source:MGI Symbol;Acc:MGI:1931526]	protein_coding	52442.7	40704.1	38025	43723.9	7668.56
mMC007846	scl21206.2.1_228	ENSMUSG00000047843	5	Bri3	brain protein I3 [Source:MGI Symbol;Acc:MGI:1933174]	protein_coding	48750.8	39961.8	41949.2	43554	4609.03
mMC020151	scl072289.1_141						27044.5	49305.5	54055.2	43468.4	14420.4
mMC014227	scl51108.6.3_0	ENSMUSG00000006818	17	Sod2	superoxide dismutase 2, mitochondrial [Source:MGI Symbol;Acc:MGI:98352]	protein_coding	50651	44015.1	35504.8	43390.3	7592.38
mMR028619	scl00107729.1_261	ENSMUSG00000008348	5	Ubc	ubiquitin C [Source:MGI Symbol;Acc:MGI:98889]	protein_coding	38202.4	46143.6	45605.8	43317.3	4437.74
mMC021381	scl020250.10_235	ENSMUSG00000025203	19	Scd2	stearoyl-Coenzyme A desaturase 2 [Source:MGI Symbol;Acc:MGI:98240]	protein_coding	39937.7	42756.2	46959.3	43217.7	3533.47
mMC012846	scl29796.1.1_131	ENSMUSG00000033508	6	Asprv1	aspartic peptidase, retroviral-like 1 [Source:MGI Symbol;Acc:MGI:1915105]	protein_coding	121.47	32812.1	95994.4	42976	48737.9
mMC016690	scl40630.4.546_13	ENSMUSG00000039691	11	Tspan10	tetraspanin 10 [Source:MGI Symbol;Acc:MGI:2384781]	protein_coding	46848.5	42417.8	39565.4	42943.9	3669.95
mMC017265	scl18991.5.1_45	ENSMUSG00000027239	2	Mdk	midkine [Source:MGI Symbol;Acc:MGI:96949]	protein_coding	50744.3	40522.1	37237.1	42834.5	7044.2
mMC009993	scl33996.15_314	ENSMUSG00000037656	8	Slc20a2	solute carrier family 20, member 2 [Source:MGI Symbol;Acc:MGI:97851]	protein_coding	50729.1	46038.1	31626.1	42797.7	9955.2
mMC005903	scl48613.5_237	ENSMUSG00000022512	16	Cldn1	claudin 1 [Source:MGI Symbol;Acc:MGI:1276109]	protein_coding	51720.4	47901	28686.7	42769.4	12344.5
mMC022115	scl017992.3_16	ENSMUSG00000029632	6	Ndufa4	NADH dehydrogenase (ubiquinone) 1 alpha subcomplex, 4 [Source:MGI Symbol;Acc:MGI:107686]	protein_coding	59648.5	41166.1	27105.9	42640.2	16321.3
mMC011389	scl44752.2.1_30	ENSMUSG00000025868	13	Higd2a	HIG1 domain family, member 2A [Source:MGI Symbol;Acc:MGI:1914294]	protein_coding	55232.1	39208.6	32464.4	42301.7	11694.8
mMR028763	scl0016796.1_242	ENSMUSG00000038366	11	Lasp1	LIM and SH3 protein 1 [Source:MGI Symbol;Acc:MGI:109656]	protein_coding	44581.8	45929	35025	41845.3	5944.77
mMC013103	scl34581.9.1_48	ENSMUSG00000031708	8	Tecr	trans-2,3-enoyl-CoA reductase [Source:MGI Symbol;Acc:MGI:1915408]	protein_coding	54171.5	38986.7	32075.6	41744.6	11303.2
mMC022658	scl012868.2_102	ENSMUSG00000035885	19	Cox8a	cytochrome c oxidase subunit VIIIa [Source:MGI Symbol;Acc:MGI:105959]	protein_coding	45612.1	43847.7	35499.8	41653.2	5401.56
mMC001971	scl38366.14_414	ENSMUSG00000034707	10	Gns	glucosamine (N-acetyl)-6-sulfatase [Source:MGI Symbol;Acc:MGI:1922862]	protein_coding	39885.7	45972.6	38469.5	41442.6	3986.52
mMC008091	scl34059.10_20	ENSMUSG00000031447	8	Lamp1	lysosomal-associated membrane protein 1 [Source:MGI Symbol;Acc:MGI:96745]	protein_coding	48618.5	38178.9	37484.6	41427.4	6237.4
mMC025737	scl078294.3_16	ENSMUSG00000020460	11	Rps27a	ribosomal protein S27A [Source:MGI Symbol;Acc:MGI:1925544]	protein_coding	41100.4	41879.3	41257.3	41412.3	411.946
mMC024323	scl018521.14_30	ENSMUSG00000056851	15	Pcbp2	poly(rC) binding protein 2 [Source:MGI Symbol;Acc:MGI:108202]	protein_coding	45265.1	43149.1	35631.1	41348.4	5063.13
mMC009759	scl19931.7.1_28	ENSMUSG00000017723	2	Wfdc2	WAP four-disulfide core domain 2 [Source:MGI Symbol;Acc:MGI:1914951]	protein_coding	44627.3	40780.5	38439.2	41282.3	3124.47
mMC020950	scl011949.3_3	ENSMUSG00000025781	2	Atp5c1	ATP synthase, H+ transporting, mitochondrial F1 complex, gamma polypeptide 1 [Source:MGI Symbol;Acc:MGI:1261437]	protein_coding	48731.3	37884.2	36585.6	41067.1	6669.13
mMC017422	scl39318.8_348	ENSMUSG00000034341	11	Wbp2	WW domain binding protein 2 [Source:MGI Symbol;Acc:MGI:104709]	protein_coding	46677.2	44197	32237.2	41037.1	7721.21
mMC019263	scl014693.1_109	ENSMUSG00000029713	5	Gnb2	guanine nucleotide binding protein (G protein), beta 2 [Source:MGI Symbol;Acc:MGI:95784]	protein_coding	44106.8	41355.3	37504.8	40989	3316.18
mMC012115	scl47467.2_297	ENSMUSG00000045665	15	Mfsd5	major facilitator superfamily domain containing 5 [Source:MGI Symbol;Acc:MGI:2145901]	protein_coding	40881.3	39212.3	41338.1	40477.2	1119.05
mMR028542	scl0016976.2_258	ENSMUSG00000029103	5	Lrpap1	low density lipoprotein receptor-related protein associated protein 1 [Source:MGI Symbol;Acc:MGI:96829]	protein_coding	51429.7	40362	29343.3	40378.3	11043.2
mMC009884	scl24261.12.1_29	ENSMUSG00000028393	4	Alad	aminolevulinate, delta-, dehydratase [Source:MGI Symbol;Acc:MGI:96853]	protein_coding	40332.5	46394.7	34333.1	40353.4	6030.81
mMC013198	scl22583.12.1_160	ENSMUSG00000028167	3	Bdh2	3-hydroxybutyrate dehydrogenase, type 2 [Source:MGI Symbol;Acc:MGI:1917022]	protein_coding	42636.1	41690.1	36494.7	40273.6	3306.64
mMC020867	scl0214359.1_299	ENSMUSG00000040616	4	Tmem51	transmembrane protein 51 [Source:MGI Symbol;Acc:MGI:2384874]	protein_coding	47080.6	39281.4	34338.2	40233.4	6424.34
mMC020581	scl0276770.1_104	ENSMUSG00000078812	11	Eif5a	eukaryotic translation initiation factor 5A [Source:MGI Symbol;Acc:MGI:106248]	protein_coding	56945.7	32772.1	30903.9	40207.2	14526
mMA031782	scl0003895.1_38	ENSMUSG00000090841	10	Myl6	myosin, light polypeptide 6, alkali, smooth muscle and non-muscle [Source:MGI Symbol;Acc:MGI:109318]	protein_coding	51909.1	35497.3	33191.7	40199.4	10206.2
mMC007354	scl17725.6_585	ENSMUSG00000026223	1	Itm2c	integral membrane protein 2C [Source:MGI Symbol;Acc:MGI:1927594]	protein_coding	46534	38073.4	35924	40177.1	5609.12
mMA035609	scl0003437.1_0	ENSMUSG00000060019	8	Gm10073	predicted pseudogene 10073 [Source:MGI Symbol;Acc:MGI:3641908]	protein_coding	41510.3	41584.6	37181.6	40092.2	2520.9
mMC024962	scl067281.3_0	ENSMUSG00000041841	15	Rpl37	ribosomal protein L37 [Source:MGI Symbol;Acc:MGI:1914531]	protein_coding	34551.8	32375.5	53277.5	40068.3	11491.1
mMC001025	scl18658.11.1_64	ENSMUSG00000068290	2	Ddrgk1	DDRGK domain containing 1 [Source:MGI Symbol;Acc:MGI:1924256]	protein_coding	52141.2	38593.7	29292.8	40009.2	11489.8
mMC003270	scl38023.6.1_238	ENSMUSG00000019822	10	Smpd2	sphingomyelin phosphodiesterase 2, neutral [Source:MGI Symbol;Acc:MGI:1278330]	protein_coding	46364.8	42144.9	30767.5	39759.1	8067.73
mMC020913	scl066656.2_23	ENSMUSG00000055762	15	Eef1d	eukaryotic translation elongation factor 1 delta (guanine nucleotide exchange protein) [Source:MGI Symbol;Acc:MGI:1913906]	protein_coding	46462.4	36607.1	36075.5	39715	5849.47
mMC022501	scl019942.4_1	ENSMUSG00000063316	11	Rpl27	ribosomal protein L27 [Source:MGI Symbol;Acc:MGI:98036]	protein_coding	37467.1	36701.7	44868.4	39679.1	4510.37
mMR031049	scl0013190.2_93	ENSMUSG00000022129	14	Dct	dopachrome tautomerase [Source:MGI Symbol;Acc:MGI:102563]	protein_coding	41237	31455	46338.1	39676.7	7563.27
mMC014036	scl40760.4_18	ENSMUSG00000000567	11	Sox9	SRY (sex determining region Y)-box 9 [Source:MGI Symbol;Acc:MGI:98371]	protein_coding	43744.5	46150.9	28908.9	39601.4	9337.85
mMC014790	scl54409.6_0	ENSMUSG00000031176	X	Dynlt3	dynein light chain Tctex-type 3 [Source:MGI Symbol;Acc:MGI:1914367]	protein_coding	38939.9	38015.2	41797.7	39584.3	1971.87
mMR030392	scl00113868.1_328	ENSMUSG00000036138	9	Acaa1a	acetyl-Coenzyme A acyltransferase 1A [Source:MGI Symbol;Acc:MGI:2148491]	protein_coding	47675	38339	32449.3	39487.8	7677.56
mMC000925	scl47703.8_132	ENSMUSG00000022389	15	Tef	thyrotroph embryonic factor [Source:MGI Symbol;Acc:MGI:98663]	protein_coding	41501.7	38986.7	37656.3	39381.6	1952.84
mMC020164	scl016665.1_36	ENSMUSG00000054146	11	Krt15	keratin 15 [Source:MGI Symbol;Acc:MGI:96689]	protein_coding	23.8603	45146.7	72757.1	39309.2	36716.3
mMC012171	scl38724.13_60	ENSMUSG00000032763	10	Ilvbl	ilvB (bacterial acetolactate synthase)-like [Source:MGI Symbol;Acc:MGI:1351911]	protein_coding	51384.1	34063.8	32464.4	39304.1	10492.1
mMC001623	scl30359.11_166	ENSMUSG00000029552	6	Tes	testis derived transcript [Source:MGI Symbol;Acc:MGI:105081]	protein_coding	44709.8	40904.2	32282.6	39298.9	6367.2
mMC019149	scl067078.2_14	ENSMUSG00000043445	17	Pgp	phosphoglycolate phosphatase [Source:MGI Symbol;Acc:MGI:1914328]	protein_coding	42894.2	39914.5	34989.7	39266.1	3991.96
mMC019984	scl0117160.17_30	ENSMUSG00000034714	11	Ttyh2	tweety homolog 2 (Drosophila) [Source:MGI Symbol;Acc:MGI:2157091]	protein_coding	39291.3	33841.8	44060.3	39064.5	5113.04
mMC010989	scl24433.7.1_53	ENSMUSG00000028416	4	Bag1	BCL2-associated athanogene 1 [Source:MGI Symbol;Acc:MGI:108047]	protein_coding	42957.1	35988.5	37020	38655.2	3761.09
mMC025454	scl076846.5_166	ENSMUSG00000006333	7	Rps9	ribosomal protein S9 [Source:MGI Symbol;Acc:MGI:1924096]	protein_coding	32831.7	36847.2	45575.5	38418.1	6515.5
mMC023782	scl070257.1_12	ENSMUSG00000021290	12	2010107E04Rik	RIKEN cDNA 2010107E04 gene [Source:MGI Symbol;Acc:MGI:1917507]	protein_coding	41230.5	37320.2	36676.5	38409.1	2464.53
mMC002199	scl279.1.1_54						44182.7	40030.9	30742.2	38318.6	6881.89
mMC015587	scl37344.1.417_0	ENSMUSG00000025352	10	Gdf11	growth differentiation factor 11 [Source:MGI Symbol;Acc:MGI:1338027]	protein_coding	40317.3	38651.9	34903.8	37957.7	2772.72
mMC009655	scl40204.6.1_30	ENSMUSG00000018585	11	Atox1	antioxidant 1 copper chaperone [Source:MGI Symbol;Acc:MGI:1333855]	protein_coding	38625.4	40605.8	34600.8	37944	3059.95
mMC019197	scl019982.5_48	ENSMUSG00000079435	X	Rpl36a	ribosomal protein L36A [Source:MGI Symbol;Acc:MGI:1201789]	protein_coding	43024.4	36588.9	34166.5	37926.6	4577.96
mMC012072	scl29671.63_470	ENSMUSG00000030102	6	Itpr1	inositol 1,4,5-trisphosphate receptor 1 [Source:MGI Symbol;Acc:MGI:96623]	protein_coding	37881.4	42905.4	32368.5	37718.4	5270.32
mMC012821	scl22942.3.1_64	ENSMUSG00000001025	3	S100a6	S100 calcium binding protein A6 (calcyclin) [Source:MGI Symbol;Acc:MGI:1339467]	protein_coding	579.153	39641.6	72787.4	37669.4	36144.5
mMC009882	scl47037.12.1_89	ENSMUSG00000063354	15	Slc39a4	solute carrier family 39 (zinc transporter), member 4 [Source:MGI Symbol;Acc:MGI:1919277]	protein_coding	42989.7	41970.3	28045.3	37668.4	8349.44
mMC013436	scl24229.6_463	ENSMUSG00000039270	4	Megf9	multiple EGF-like-domains 9 [Source:MGI Symbol;Acc:MGI:1918264]	protein_coding	40844.4	43032.7	28969.5	37615.5	7567.2
mMC010957	scl48709.7_108	ENSMUSG00000038965	16	Ube2l3	ubiquitin-conjugating enzyme E2L 3 [Source:MGI Symbol;Acc:MGI:109240]	protein_coding	44965.7	33539.8	33974.5	37493.4	6474.91
mMC020313	scl0330260.1_61	ENSMUSG00000032667	6	Pon2	paraoxonase 2 [Source:MGI Symbol;Acc:MGI:106687]	protein_coding	35415.1	37531.3	39126	37357.5	1861.55
mMC016183	scl32856.10.1_9	ENSMUSG00000053898	7	Ech1	enoyl coenzyme A hydratase 1, peroxisomal [Source:MGI Symbol;Acc:MGI:1858208]	protein_coding	51013.2	34635	26398.8	37349	12529.6
mMR001384	scl0020042.1_302						28426.2	36370.6	46620.9	37139.2	9121.67
mMC023780	scl056040.3_0	ENSMUSG00000060019	8	Gm10073	predicted pseudogene 10073 [Source:MGI Symbol;Acc:MGI:3641908]	protein_coding	39234.9	35209.9	36716.9	37053.9	2033.57
mMC013917	scl52637.16.1_4	ENSMUSG00000024867	19	Pip5k1b	phosphatidylinositol-4-phosphate 5-kinase, type 1 beta [Source:MGI Symbol;Acc:MGI:107930]	protein_coding	45288.9	36301.5	29323.1	36971.1	8003.98
mMC019217	scl021881.14_30	ENSMUSG00000021957	14	Tkt	transketolase [Source:MGI Symbol;Acc:MGI:105992]	protein_coding	27239.7	37189.2	46398.7	36942.6	9581.87
mMC025003	scl018477.6_2	ENSMUSG00000028691	4	Prdx1	peroxiredoxin 1 [Source:MGI Symbol;Acc:MGI:99523]	protein_coding	32168	38542.8	39661.4	36790.7	4042.29
mMC019987	scl0277333.1_280	ENSMUSG00000055676	1	Gm5069	predicted pseudogene 5069 [Source:MGI Symbol;Acc:MGI:3644516]	transcribed_processed_pseudogene	37935.6	39055.8	33146.3	36712.6	3138.88
mMC006091	scl34775.11.39_29	ENSMUSG00000004319	8	Clcn3	chloride channel, voltage-sensitive 3 [Source:MGI Symbol;Acc:MGI:103555]	protein_coding	34632.1	40987.9	34363.4	36661.1	3749.47
mMC008421	scl31171.16_606	ENSMUSG00000053025	7	Sv2b	synaptic vesicle glycoprotein 2 b [Source:MGI Symbol;Acc:MGI:1927338]	protein_coding	41408.4	36236	32232.1	36625.5	4600.51
mMC023952	scl0269523.2_3	ENSMUSG00000028452	4	Vcp	valosin containing protein [Source:MGI Symbol;Acc:MGI:99919]	protein_coding	41278.2	37502.2	31075.6	36618.7	5158.4
mMR029890	scl00319167.1_322	ENSMUSG00000071478	13	Hist1h2ad	histone cluster 1, H2ad [Source:MGI Symbol;Acc:MGI:2448289]	protein_coding	35610.3	37560.4	36318	36496.2	987.164
mMC008688	scl33605.4_245	ENSMUSG00000005483	8	Dnajb1	DnaJ heat shock protein family (Hsp40) member B1 [Source:MGI Symbol;Acc:MGI:1931874]	protein_coding	16044.9	41402.6	51868.4	36438.7	18420.4
mMC023017	scl070247.20_34	ENSMUSG00000026229	1	Psmd1	proteasome (prosome, macropain) 26S subunit, non-ATPase, 1 [Source:MGI Symbol;Acc:MGI:1917497]	protein_coding	45145.8	34209.3	29792.7	36382.6	7903.88
mMC008439	scl36793.6.1_16						50069.7	33343.3	25474.6	36295.9	12560.5
mMC023347	scl018606.1_11	ENSMUSG00000022425	15	Enpp2	ectonucleotide pyrophosphatase/phosphodiesterase 2 [Source:MGI Symbol;Acc:MGI:1321390]	protein_coding	28087.9	42683.4	38009.9	36260.4	7453.39
mMC010878	scl40358.24.1_14	ENSMUSG00000018849	11	Wwc1	WW, C2 and coiled-coil domain containing 1 [Source:MGI Symbol;Acc:MGI:2388637]	protein_coding	34510.6	43000	30691.7	36067.4	6300.07
mMC009052	scl50166.4.1_1	ENSMUSG00000039615	17	Stub1	STIP1 homology and U-Box containing protein 1 [Source:MGI Symbol;Acc:MGI:1891731]	protein_coding	42629.6	36450.6	28368.5	35816.2	7151.67
mMR027721	scl00329941.2_3	ENSMUSG00000056174	4	Col8a2	collagen, type VIII, alpha 2 [Source:MGI Symbol;Acc:MGI:88464]	protein_coding	46740.1	40427.5	20232.2	35799.9	13846.6
mMA032537	scl0001695.1_1621	ENSMUSG00000061130	17	Ppm1b	protein phosphatase 1B, magnesium dependent, beta isoform [Source:MGI Symbol;Acc:MGI:101841]	protein_coding	40872.6	37363.9	29050.3	35762.3	6071.7
mMC002414	scl40726.5_15	ENSMUSG00000016940	11	Kctd2	potassium channel tetramerisation domain containing 2 [Source:MGI Symbol;Acc:MGI:1917632]	protein_coding	34337.1	35042.5	37868.5	35749.4	1868.79
mMC022747	scl022218.1_29	ENSMUSG00000026021	1	Sumo1	small ubiquitin-like modifier 1 [Source:MGI Symbol;Acc:MGI:1197010]	protein_coding	38610.2	32615.6	35989.7	35738.5	3005.18
mMC011527	scl50778.12.1_32	ENSMUSG00000019432	17	Ddx39b	DEAD (Asp-Glu-Ala-Asp) box polypeptide 39B [Source:MGI Symbol;Acc:MGI:99240]	protein_coding	39278.3	39175.9	28075.6	35509.9	6438.53
mMR026764	scl0098711.1_0	ENSMUSG00000025921	1	Rdh10	retinol dehydrogenase 10 (all-trans) [Source:MGI Symbol;Acc:MGI:1924238]	protein_coding	36150.5	41850.2	28383.7	35461.4	6759.65
mMR030170	scl0014664.2_299	ENSMUSG00000028542	4	Slc6a9	solute carrier family 6 (neurotransmitter transporter, glycine), member 9 [Source:MGI Symbol;Acc:MGI:95760]	protein_coding	42289	33390.6	30141.2	35273.6	6289.01
mMC026021	scl0121022.3_149	ENSMUSG00000039680	16	Mrps6	mitochondrial ribosomal protein S6 [Source:MGI Symbol;Acc:MGI:2153111]	protein_coding	42425.7	33958.2	29393.8	35259.2	6612.66
mMC017898	scl22674.5.18_162	ENSMUSG00000053931	3	Cnn3	calponin 3, acidic [Source:MGI Symbol;Acc:MGI:1919244]	protein_coding	30974.9	40984.2	33585.7	35181.6	5191.98
mMC004382	scl16469.4.1_83	ENSMUSG00000073616	1	Myeov2	myeloma overexpressed 2 [Source:MGI Symbol;Acc:MGI:1914165]	protein_coding	38252.3	31280.3	35661.4	35064.7	3524.11
mMC005614	scl29429.7_143	ENSMUSG00000030208	6	Emp1	epithelial membrane protein 1 [Source:MGI Symbol;Acc:MGI:107941]	protein_coding	238.603	38433.6	66307.7	34993.3	33168.6
mMR029035	scl0014751.2_296	ENSMUSG00000036427	7	Gpi1	glucose phosphate isomerase 1 [Source:MGI Symbol;Acc:MGI:95797]	protein_coding	41180.6	34045.6	29732.1	34986.1	5781.9
mMC000870	scl50873.6.1_76	ENSMUSG00000024038	17	Ndufv3	NADH dehydrogenase (ubiquinone) flavoprotein 3 [Source:MGI Symbol;Acc:MGI:1890894]	protein_coding	36606	35380.9	32939.2	34975.4	1866.72
mMR026674	scl0066491.1_300	ENSMUSG00000027364	2	Usp50	ubiquitin specific peptidase 50 [Source:MGI Symbol;Acc:MGI:1922333]	protein_coding	36920.5	31840.6	35449.3	34736.8	2613.8
mMC013449	scl38793.6_454						40421.4	39106.7	24191.8	34573.3	9014.68
mMC018528	scl41166.7_90	ENSMUSG00000035413	11	Tmem98	transmembrane protein 98 [Source:MGI Symbol;Acc:MGI:1923457]	protein_coding	47366.9	35126.2	21212	34568.4	13086.4
mMR030618	scl0068585.2_67	ENSMUSG00000020458	11	Rtn4	reticulon 4 [Source:MGI Symbol;Acc:MGI:1915835]	protein_coding	38026.7	35031.6	30378.6	34479	3853.9
mMC003638	scl29880.12.1_23	ENSMUSG00000056666	6	Retsat	retinol saturase (all trans retinol 13,14 reductase) [Source:MGI Symbol;Acc:MGI:1914692]	protein_coding	45150.1	31727.8	26474.6	34450.8	9630.93
mMC013121	scl40772.15_67	ENSMUSG00000020612	11	Prkar1a	protein kinase, cAMP dependent regulatory, type I, alpha [Source:MGI Symbol;Acc:MGI:104878]	protein_coding	37491	35766.6	29570.5	34276	4165.29
mMC025686	scl022143.2_192	ENSMUSG00000023004	15	Tuba1b	tubulin, alpha 1B [Source:MGI Symbol;Acc:MGI:107804]	protein_coding	31233.1	36672.6	34580.6	34162.1	2743.8
mMC014517	scl30452.18_578	ENSMUSG00000059119	7	Nap1l4	nucleosome assembly protein 1-like 4 [Source:MGI Symbol;Acc:MGI:1316687]	protein_coding	38087.5	33201.4	30323	33870.7	3925.23
mMC020676	scl068552.1_11	ENSMUSG00000037822	5	Smim14	small integral membrane protein 14 [Source:MGI Symbol;Acc:MGI:1915802]	protein_coding	35319.7	34111.1	31727.1	33719.3	1828.07
mMC016864	scl51376.2_283	ENSMUSG00000043079	18	Synpo	synaptopodin [Source:MGI Symbol;Acc:MGI:1099446]	protein_coding	40128.6	32568.3	28247.3	33648.1	6013.8
mMC001619	scl39937.19_289	ENSMUSG00000000751	11	Rpa1	replication protein A1 [Source:MGI Symbol;Acc:MGI:1915525]	protein_coding	44677.2	31065.6	24969.5	33570.8	10089.9
mMC013225	scl27121.5.1_46	ENSMUSG00000006143	5	Upk3bl	uroplakin 3B-like [Source:MGI Symbol;Acc:MGI:1916915]	protein_coding	16845.3	26972.3	56888.5	33568.7	20820.6
mMC007087	scl17458.10.1_1	ENSMUSG00000064246	1	Chil1	chitinase-like 1 [Source:MGI Symbol;Acc:MGI:1340899]	protein_coding	42048.3	33314.2	25009.9	33457.5	8520.07
mMC020425	scl093695.11_9	ENSMUSG00000029816	6	Gpnmb	glycoprotein (transmembrane) nmb [Source:MGI Symbol;Acc:MGI:1934765]	protein_coding	41514.7	27743.7	30914	33390.8	7211.87
mMC021555	scl056438.5_27	ENSMUSG00000022400	15	Rbx1	ring-box 1 [Source:MGI Symbol;Acc:MGI:1891829]	protein_coding	35397.8	37189.2	27105.9	33231	5379.57
mMC021514	scl012867.3_17	ENSMUSG00000017778	13	Cox7c	cytochrome c oxidase subunit VIIc [Source:MGI Symbol;Acc:MGI:103226]	protein_coding	39616.7	32692	26903.9	33070.9	6364.87
mMC023105	scl0245688.12_1	ENSMUSG00000031353	X	Rbbp7	retinoblastoma binding protein 7 [Source:MGI Symbol;Acc:MGI:1194910]	protein_coding	36282.8	31211.2	31464.5	32986.1	2857.78
mMC007959	scl34807.5_39	ENSMUSG00000054408	8	Spcs3	signal peptidase complex subunit 3 homolog (S. cerevisiae) [Source:MGI Symbol;Acc:MGI:1923937]	protein_coding	37239.3	31953.4	29605.9	32932.9	3909.85
mMC021470	scl017991.2_1	ENSMUSG00000014294	18	Ndufa2	NADH dehydrogenase (ubiquinone) 1 alpha subcomplex, 2 [Source:MGI Symbol;Acc:MGI:1343103]	protein_coding	38595	27958.3	31898.8	32817.4	5377.52
mMC026475	scl066448.4_32	ENSMUSG00000029066	4	Mrpl20	mitochondrial ribosomal protein L20 [Source:MGI Symbol;Acc:MGI:2137221]	protein_coding	37883.6	32783	27742.3	32802.9	5070.69
mMC020953	scl072362.1_11	ENSMUSG00000031548	8	Sfrp1	secreted frizzled-related protein 1 [Source:MGI Symbol;Acc:MGI:892014]	protein_coding	42250	31374.9	24767.5	32797.5	8827.63
mMC008251	scl44991.2.1_21	ENSMUSG00000018102	13	Hist1h2bc	histone cluster 1, H2bc [Source:MGI Symbol;Acc:MGI:1915274]	protein_coding	34189.6	32684.8	31116	32663.4	1536.91
mMC021501	scl016784.1_5	ENSMUSG00000016534	X	Lamp2	lysosomal-associated membrane protein 2 [Source:MGI Symbol;Acc:MGI:96748]	protein_coding	40013.6	29653.9	28237.2	32634.9	6429.31
mMR030032	scl0066511.2_242	ENSMUSG00000001017	3	Chtop	chromatin target of PRMT1 [Source:MGI Symbol;Acc:MGI:1913761]	protein_coding	34985.6	31032.9	31550.3	32522.9	2148.39
mMC003864	scl33753.14_134	ENSMUSG00000006273	8	Atp6v1b2	ATPase, H+ transporting, lysosomal V1 subunit B2 [Source:MGI Symbol;Acc:MGI:109618]	protein_coding	38959.5	33143.2	25429.1	32510.6	6787.31
mMC002066	scl38726.3.1_35	ENSMUSG00000005054	10	Cstb	cystatin B [Source:MGI Symbol;Acc:MGI:109514]	protein_coding	29556.3	31109.3	36797.8	32487.8	3812.44
mMC019688	scl0268373.4_12	ENSMUSG00000108772	6	RP23-402P24.7		processed_pseudogene	36063.7	31407.6	29343.3	32271.5	3442.5
mMC020365	scl013030.16_220	ENSMUSG00000021939	14	Ctsb	cathepsin B [Source:MGI Symbol;Acc:MGI:88561]	protein_coding	32484.7	36170.5	27994.8	32216.6	4094.43
mMC021290	scl011674.2_46	ENSMUSG00000030695	7	Aldoa	aldolase A, fructose-bisphosphate [Source:MGI Symbol;Acc:MGI:87994]	protein_coding	34198.3	32324.6	30040.2	32187.7	2082.39
mMC010806	scl55045.9_124	ENSMUSG00000058254	X	Tspan7	tetraspanin 7 [Source:MGI Symbol;Acc:MGI:1298407]	protein_coding	43167.5	32455.5	20681.7	32101.6	11247.1
mMC019952	scl057423.2_11	ENSMUSG00000038690	5	Atp5j2	ATP synthase, H+ transporting, mitochondrial F0 complex, subunit F2 [Source:MGI Symbol;Acc:MGI:1927558]	protein_coding	35872.8	31742.4	28373.6	31996.3	3756.06
mMC021499	scl026941.6_202	ENSMUSG00000020733	11	Slc9a3r1	solute carrier family 9 (sodium/hydrogen exchanger), member 3 regulator 1 [Source:MGI Symbol;Acc:MGI:1349482]	protein_coding	31977.1	34038.3	29929.1	31981.5	2054.6
mMC002149	scl22833.10_29	ENSMUSG00000027875	3	Hmgcs2	3-hydroxy-3-methylglutaryl-Coenzyme A synthase 2 [Source:MGI Symbol;Acc:MGI:101939]	protein_coding	37825	28122.1	29979.6	31975.6	5150.2
mMC012768	scl32224.3.1_237	ENSMUSG00000051041	7	Olfml1	olfactomedin-like 1 [Source:MGI Symbol;Acc:MGI:2679264]	protein_coding	37178.6	30821.8	27509.9	31836.8	4913.6
mMC005127	scl54919.12_462	ENSMUSG00000023092	X	Fhl1	four and a half LIM domains 1 [Source:MGI Symbol;Acc:MGI:1298387]	protein_coding	34148.4	31575	29676.6	31800	2244.36
mMC003543	scl44517.9_405	ENSMUSG00000045312	13	Lhfpl2	lipoma HMGIC fusion partner-like 2 [Source:MGI Symbol;Acc:MGI:2145236]	protein_coding	32790.5	32251.8	30348.3	31796.9	1283.08
mMC004923	scl26483.7_409	ENSMUSG00000029153	5	Ociad2	OCIA domain containing 2 [Source:MGI Symbol;Acc:MGI:1916377]	protein_coding	36909.6	29475.6	28797.8	31727.7	4500.49
mMC018302	scl45706.11_2	ENSMUSG00000041028	14	Ghitm	growth hormone inducible transmembrane protein [Source:MGI Symbol;Acc:MGI:1913342]	protein_coding	32727.6	34573.2	27196.8	31499.2	3838.54
mMC018533	scl20384.11.8_5	ENSMUSG00000027248	2	Pdia3	protein disulfide isomerase associated 3 [Source:MGI Symbol;Acc:MGI:95834]	protein_coding	33890.2	26626.6	33873.5	31463.5	4188.82
mMC007086	scl37743.3.1_54	ENSMUSG00000004667	10	Polr2e	polymerase (RNA) II (DNA directed) polypeptide E [Source:MGI Symbol;Acc:MGI:1913670]	protein_coding	42972.3	30308.8	21050.4	31443.8	11005
mMC006760	scl36760.13.1_118	ENSMUSG00000032231	9	Anxa2	annexin A2 [Source:MGI Symbol;Acc:MGI:88246]	protein_coding	7140.72	31294.9	55807.7	31414.4	24333.7
mMC026006	scl0104303.6_291	ENSMUSG00000060904	10	Arl1	ADP-ribosylation factor-like 1 [Source:MGI Symbol;Acc:MGI:99436]	protein_coding	28857.9	26892.3	38045.2	31265.1	5953.42
mMC009229	scl23508.1.1_311	ENSMUSG00000063077	4	Kif1b	kinesin family member 1B [Source:MGI Symbol;Acc:MGI:108426]	protein_coding	34779.6	29155.4	29787.7	31240.9	3080.85
mMC021601	scl068066.1_115	ENSMUSG00000018677	11	Slc25a39	solute carrier family 25, member 39 [Source:MGI Symbol;Acc:MGI:1196386]	protein_coding	39007.2	27740	26656.4	31134.5	6839.4
mMC008314	scl33513.12_427	ENSMUSG00000055932	8	Fto	fat mass and obesity associated [Source:MGI Symbol;Acc:MGI:1347093]	protein_coding	38302.2	27645.4	27075.6	31007.7	6323.62
mMC024906	scl027096.1_199	ENSMUSG00000028847	4	Trappc3	trafficking protein particle complex 3 [Source:MGI Symbol;Acc:MGI:1351486]	protein_coding	36068	30479.8	25964.5	30837.4	5061.25
mMC017160	scl24307.19_191	ENSMUSG00000038816	4	Ctnnal1	catenin (cadherin associated protein), alpha-like 1 [Source:MGI Symbol;Acc:MGI:1859649]	protein_coding	34757.9	28842.5	28833.2	30811.2	3417.95
mMC019202	scl020719.1_146	ENSMUSG00000060147	13	Serpinb6a	serine (or cysteine) peptidase inhibitor, clade B, member 6a [Source:MGI Symbol;Acc:MGI:103123]	protein_coding	42870.4	25320.4	24196.8	30795.9	10471.9
mMC010258	scl23003.7.28_144	ENSMUSG00000001418	3	Glmp	glycosylated lysosomal membrane protein [Source:MGI Symbol;Acc:MGI:1913318]	protein_coding	36276.3	30126.9	25656.4	30686.5	5332
mMC026474	scl0227290.1_240	ENSMUSG00000006299	1	Aamp	angio-associated migratory protein [Source:MGI Symbol;Acc:MGI:107809]	protein_coding	36705.7	31604.1	23525.1	30611.7	6646.13
mMC023442	scl022333.10_87	ENSMUSG00000020402	11	Vdac1	voltage-dependent anion channel 1 [Source:MGI Symbol;Acc:MGI:106919]	protein_coding	17181.6	41802.9	32848.3	30610.9	12462.2
mMC014167	scl41558.22.1_2	ENSMUSG00000020333	11	Acsl6	acyl-CoA synthetase long-chain family member 6 [Source:MGI Symbol;Acc:MGI:894291]	protein_coding	39679.6	32037.1	19898.9	30538.5	9975.15
mMC005893	scl23528.23_0	ENSMUSG00000029020	4	Mfn2	mitofusin 2 [Source:MGI Symbol;Acc:MGI:2442230]	protein_coding	36072.4	23570.3	31636.2	30426.3	6338.24
mMC014718	scl34132.19.1_1	ENSMUSG00000004626	8	Stxbp2	syntaxin binding protein 2 [Source:MGI Symbol;Acc:MGI:107370]	protein_coding	33441.2	33518	24201.9	30387	5356.64
mMC025875	scl0227613.1_83	ENSMUSG00000036752	2	Tubb4b	tubulin, beta 4B class IVB [Source:MGI Symbol;Acc:MGI:1915472]	protein_coding	37020.3	29341	24787.7	30383	6182.48
mMC019615	scl020778.1_265	ENSMUSG00000037936	5	Scarb1	scavenger receptor class B, member 1 [Source:MGI Symbol;Acc:MGI:893578]	protein_coding	36031.2	33281.5	21797.8	30370.2	7550.07
mMC006698	scl39620.4_46	ENSMUSG00000002580	11	Mien1	migration and invasion enhancer 1 [Source:MGI Symbol;Acc:MGI:1913678]	protein_coding	41579.7	25629.7	23737.2	30315.6	9800.86
mMC022197	scl0246277.1_158	ENSMUSG00000023044	15	Csad	cysteine sulfinic acid decarboxylase [Source:MGI Symbol;Acc:MGI:2180098]	protein_coding	31126.8	31487.7	27959.4	30191.3	1941.27
mMC013927	scl52550.23_145	ENSMUSG00000040451	19	Sgms1	sphingomyelin synthase 1 [Source:MGI Symbol;Acc:MGI:2444110]	protein_coding	26437.2	34380.3	29752.3	30189.9	3989.62
mMC009878	scl50283.7.5_2	ENSMUSG00000014769	17	Psmb1	proteasome (prosome, macropain) subunit, beta type 1 [Source:MGI Symbol;Acc:MGI:104884]	protein_coding	40863.9	26379.2	22853.4	30032.2	9544.79
mMC016402	scl50948.6.850_26	ENSMUSG00000015575	17	Atp6v0e	ATPase, H+ transporting, lysosomal V0 subunit E [Source:MGI Symbol;Acc:MGI:1328318]	protein_coding	41397.5	27136	21515	30016.2	10249.4
mMC025772	scl012847.15_153	ENSMUSG00000026553	1	Copa	coatomer protein complex subunit alpha [Source:MGI Symbol;Acc:MGI:1334462]	protein_coding	31601.8	34645.9	23767.5	30005.1	5612.22
mMC000907	scl39570.9.1_4	ENSMUSG00000045545	11	Krt14	keratin 14 [Source:MGI Symbol;Acc:MGI:96688]	protein_coding	154.007	40820.5	48519.9	29831.5	25988.1
mMR028878	scl00230648.1_86	ENSMUSG00000034210	4	Efcab14	EF-hand calcium binding domain 14 [Source:MGI Symbol;Acc:MGI:2442397]	protein_coding	35272	31094.7	23126.1	29830.9	6170.76
mMC006783	scl39231.4_382	ENSMUSG00000061111	11	Fam195b	family with sequence similarity 195, member B [Source:MGI Symbol;Acc:MGI:2384752]	protein_coding	41568.9	27285.2	20383.7	29745.9	10804.8
mMC011738	scl46971.5_39	ENSMUSG00000033006	15	Sox10	SRY (sex determining region Y)-box 10 [Source:MGI Symbol;Acc:MGI:98358]	protein_coding	39326	25535.1	24307.9	29723	8339.06
mMC003948	scl50143.3.1_18	ENSMUSG00000024194	17	Cuta	cutA divalent cation tolerance homolog [Source:MGI Symbol;Acc:MGI:1914925]	protein_coding	38512.6	26808.6	23611	29644.1	7845.05
mMC009468	scl25032.12_179	ENSMUSG00000028645	4	Slc2a1	solute carrier family 2 (facilitated glucose transporter), member 1 [Source:MGI Symbol;Acc:MGI:95755]	protein_coding	33636.4	34045.6	21156.4	29612.8	7326.3
mMC003324	scl21852.5_6	ENSMUSG00000005625	3	Psmd4	proteasome (prosome, macropain) 26S subunit, non-ATPase, 4 [Source:MGI Symbol;Acc:MGI:1201670]	protein_coding	37859.7	29213.6	21727.1	29600.2	8073.23
mMR027090	scl0022608.1_233	ENSMUSG00000028639	4	Ybx1	Y box protein 1 [Source:MGI Symbol;Acc:MGI:99146]	protein_coding	30443.5	29770.3	28272.6	29495.5	1111.27
mMC004029	scl53380.11_494	ENSMUSG00000010663	19	Fads1	fatty acid desaturase 1 [Source:MGI Symbol;Acc:MGI:1923517]	protein_coding	36536.6	26448.4	25217	29400.6	6210.47
mMC013291	scl23771.9.1_58	ENSMUSG00000028798	4	Eif3i	eukaryotic translation initiation factor 3, subunit I [Source:MGI Symbol;Acc:MGI:1860763]	protein_coding	30994.5	30672.7	26353.4	29340.2	2591.64
mMC012303	scl16395.1.2_32						15042.8	26335.6	46615.9	29331.4	15998.3
mMC014119	scl29767.12_42	ENSMUSG00000033174	6	Mgll	monoglyceride lipase [Source:MGI Symbol;Acc:MGI:1346042]	protein_coding	34397.8	28154.8	25403.9	29318.8	4608.56
mMC002425	scl41258.12_129	ENSMUSG00000017781	11	Pitpna	phosphatidylinositol transfer protein, alpha [Source:MGI Symbol;Acc:MGI:99887]	protein_coding	37061.5	27612.7	23151.4	29275.2	7102.51
mMC011413	scl52693.20_358	ENSMUSG00000024642	19	Tle4	transducin-like enhancer of split 4, homolog of Drosophila E(spl) [Source:MGI Symbol;Acc:MGI:104633]	protein_coding	32326.3	28737	26509.9	29191.1	2934.65
mMC020725	scl067684.2_37	ENSMUSG00000020863	11	Luc7l3	LUC7-like 3 (S. cerevisiae) [Source:MGI Symbol;Acc:MGI:1914934]	protein_coding	23049	28889.8	35530.1	29156.3	6244.81
mMR028100	scl0079235.2_137	ENSMUSG00000028003	3	Lrat	lecithin-retinol acyltransferase (phosphatidylcholine-retinol-O-acyltransferase) [Source:MGI Symbol;Acc:MGI:1891259]	protein_coding	25586.9	37713.2	24030.2	29110.1	7491.07
mMR031006	scl0076846.1_142	ENSMUSG00000006333	7	Rps9	ribosomal protein S9 [Source:MGI Symbol;Acc:MGI:1924096]	protein_coding	36671	27361.6	23176.6	29069.8	6907.47
mMC002265	scl21972.20_222	ENSMUSG00000028064	3	Sema4a	sema domain, immunoglobulin domain (Ig), transmembrane domain (TM) and short cytoplasmic domain, (semaphorin) 4A [Source:MGI Symbol;Acc:MGI:107560]	protein_coding	33308.9	29508.3	24363.5	29060.2	4489.52
mMC016870	scl23744.24_29	ENSMUSG00000028906	4	Epb41	erythrocyte membrane protein band 4.1 [Source:MGI Symbol;Acc:MGI:95401]	protein_coding	28009.8	28882.5	29959.4	28950.6	976.602
mMC025914	scl019765.2_155	ENSMUSG00000024096	17	Ralbp1	ralA binding protein 1 [Source:MGI Symbol;Acc:MGI:108466]	protein_coding	26975.1	30418	29242.2	28878.4	1750.03
mMC001152	scl32044.6_195	ENSMUSG00000030682	7	Cdipt	CDP-diacylglycerol--inositol 3-phosphatidyltransferase (phosphatidylinositol synthase) [Source:MGI Symbol;Acc:MGI:105491]	protein_coding	32875.1	29919.5	23787.7	28860.8	4635.27
mMC019807	scl019983.8_15	ENSMUSG00000058558	5	Rpl5	ribosomal protein L5 [Source:MGI Symbol;Acc:MGI:102854]	protein_coding	23203	24385.3	38964.4	28850.9	8778.47
mMC005566	scl33299.10_656	ENSMUSG00000046844	8	Vat1l	vesicle amine transport protein 1 homolog-like (T. californica) [Source:MGI Symbol;Acc:MGI:2142534]	protein_coding	34148.4	27056	25338.2	28847.5	4670.31
mMC015382	scl16414.9.494_144	ENSMUSG00000009905	1	Kdsr	3-ketodihydrosphingosine reductase [Source:MGI Symbol;Acc:MGI:1918000]	protein_coding	34382.6	31582.3	20237.3	28734.1	7490.48
mMC007947	scl37776.6_58	ENSMUSG00000053329	10	D10Jhu81e	DNA segment, Chr 10, Johns Hopkins University 81 expressed [Source:MGI Symbol;Acc:MGI:1351861]	protein_coding	34918.4	26728.5	24535.2	28727.4	5472.59
mMC005312	scl37275.1_87	ENSMUSG00000032009	9	Sesn3	sestrin 3 [Source:MGI Symbol;Acc:MGI:1922997]	protein_coding	29163.7	33023.2	23989.8	28725.5	4532.61
mMC008841	scl52769.3.1_151	ENSMUSG00000071648	19	Rom1	rod outer segment membrane protein 1 [Source:MGI Symbol;Acc:MGI:97998]	protein_coding	28521.7	28475	28934.2	28643.6	252.702
mMC015765	scl46303.7_279	ENSMUSG00000022175	14	Lrp10	low-density lipoprotein receptor-related protein 10 [Source:MGI Symbol;Acc:MGI:1929480]	protein_coding	24636.8	31975.3	29267.5	28626.5	3710.98
mMR028528	scl0068151.2_330	ENSMUSG00000028173	3	Wls	wntless homolog (Drosophila) [Source:MGI Symbol;Acc:MGI:1915401]	protein_coding	30322	26361	29146.3	28609.8	2034.28
mMC020790	scl022186.3_30	ENSMUSG00000055553	8	Kxd1	KxDL motif containing 1 [Source:MGI Symbol;Acc:MGI:1922870]	protein_coding	28031.5	28344	28984.7	28453.4	485.925
mMC005452	scl33795.5_730						32892.4	28471.4	23813	28392.3	4540.25
mMC024767	scl020115.2_55	ENSMUSG00000061477	12	Rps7	ribosomal protein S7 [Source:MGI Symbol;Acc:MGI:1333818]	protein_coding	24777.8	27259.7	32651.3	28229.6	4025.37
mMC020702	scl056397.1_158	ENSMUSG00000031422	X	Morf4l2	mortality factor 4 like 2 [Source:MGI Symbol;Acc:MGI:1927167]	protein_coding	34202.6	30312.5	19838.3	28117.8	7429.4
mMR029726	scl0019043.2_303	ENSMUSG00000061130	17	Ppm1b	protein phosphatase 1B, magnesium dependent, beta isoform [Source:MGI Symbol;Acc:MGI:101841]	protein_coding	33191.8	26797.7	24358.4	28116	4561.85
mMC023567	scl066158.1_320	ENSMUSG00000067925	X	Cxx1a	CAAX box 1A [Source:MGI Symbol;Acc:MGI:1913408]	protein_coding	30883.8	29555.6	23807.9	28082.5	3760.96
mMR030644	scl0020661.1_145	ENSMUSG00000068747	3	Sort1	sortilin 1 [Source:MGI Symbol;Acc:MGI:1338015]	protein_coding	27389.4	28591.4	28141.2	28040.7	607.295
mMC007014	scl21832.19.384_11	ENSMUSG00000015850	3	Adamtsl4	ADAMTS-like 4 [Source:MGI Symbol;Acc:MGI:2389008]	protein_coding	24773.5	33245.1	25802.9	27940.5	4622.68
mMC023515	scl068193.4_35	ENSMUSG00000098274	16	Rpl24	ribosomal protein L24 [Source:MGI Symbol;Acc:MGI:1915443]	protein_coding	31287.3	24560	27919	27922.1	3363.67
mMC017256	scl20014.20.1_61	ENSMUSG00000027642	2	Rpn2	ribophorin II [Source:MGI Symbol;Acc:MGI:98085]	protein_coding	32749.3	27805.5	23100.9	27885.2	4824.7
mMC018867	scl28768.18.1930_9	ENSMUSG00000033720	6	Sfxn5	sideroflexin 5 [Source:MGI Symbol;Acc:MGI:2137681]	protein_coding	34870.7	27037.8	21292.8	27733.8	6815.64
mMC002067	scl31512.7.1_16	ENSMUSG00000006315	7	Tmem147	transmembrane protein 147 [Source:MGI Symbol;Acc:MGI:1915011]	protein_coding	37206.8	25673.4	19969.6	27616.6	8781.38
mMC003587	scl32211.7.1_6	ENSMUSG00000031029	7	Eif3f	eukaryotic translation initiation factor 3, subunit F [Source:MGI Symbol;Acc:MGI:1913335]	protein_coding	30096.5	25586	27075.6	27586	2298.13
mMC022932	scl018245.5_1	ENSMUSG00000035242	10	Oaz1	ornithine decarboxylase antizyme 1 [Source:MGI Symbol;Acc:MGI:109433]	protein_coding	32113.7	31676.9	18954.4	27581.7	7474.62
mMC023122	scl054325.6_160	ENSMUSG00000006390	4	Elovl1	elongation of very long chain fatty acids (FEN1/Elo2, SUR4/Elo3, yeast)-like 1 [Source:MGI Symbol;Acc:MGI:1858959]	protein_coding	37130.9	25968.1	18636.2	27245.1	9313.22
mMC006608	scl33916.7_57	ENSMUSG00000031532	8	Saraf	store-operated calcium entry-associated regulatory factor [Source:MGI Symbol;Acc:MGI:1915137]	protein_coding	33801.3	25393.2	22358.4	27184.3	5927.97
mMC002981	scl49475.21_477	ENSMUSG00000022517	16	Mgrn1	mahogunin, ring finger 1 [Source:MGI Symbol;Acc:MGI:2447670]	protein_coding	31705.9	26099.1	23706.9	27170.6	4105.76
mMC021070	scl022273.17_12	ENSMUSG00000025651	9	Uqcrc1	ubiquinol-cytochrome c reductase core protein 1 [Source:MGI Symbol;Acc:MGI:107876]	protein_coding	34031.2	25877.1	20863.5	26923.9	6645.98
mMC003334	scl53247.20_415	ENSMUSG00000024924	19	Vldlr	very low density lipoprotein receptor [Source:MGI Symbol;Acc:MGI:98935]	protein_coding	27599.8	27827.4	25307.9	26911.7	1393.56
mMR027769	scl0074038.1_200						30.3676	47.3007	80489.4	26855.7	46448.2
mMC024193	scl069029.1_30	ENSMUSG00000022452	15	Smdt1	single-pass membrane protein with aspartate rich tail 1 [Source:MGI Symbol;Acc:MGI:1916279]	protein_coding	33217.8	24952.9	22065.5	26745.4	5788.19
mMC013453	scl53400.8.1_51	ENSMUSG00000071655	19	Ubxn1	UBX domain protein 1 [Source:MGI Symbol;Acc:MGI:1289301]	protein_coding	30061.7	23741.3	26348.3	26717.1	3176.32
mMR030095	scl00110323.1_173	ENSMUSG00000036751	7	Cox6b1	cytochrome c oxidase, subunit VIb polypeptide 1 [Source:MGI Symbol;Acc:MGI:107460]	protein_coding	37707.9	21725.6	20600.9	26678.1	9568.6
mMR028193	scl0015516.2_121	ENSMUSG00000023944	17	Hsp90ab1	heat shock protein 90 alpha (cytosolic), class B member 1 [Source:MGI Symbol;Acc:MGI:96247]	protein_coding	22647.7	30108.7	27060.4	26605.6	3751.23
mMR028548	scl0022359.2_126	ENSMUSG00000024924	19	Vldlr	very low density lipoprotein receptor [Source:MGI Symbol;Acc:MGI:98935]	protein_coding	32107.2	26386.5	21121.1	26538.3	5494.64
mMC023412	scl068728.7_0	ENSMUSG00000038375	2	Trp53inp2	transformation related protein 53 inducible nuclear protein 2 [Source:MGI Symbol;Acc:MGI:1915978]	protein_coding	33721	28114.8	17636.3	26490.7	8164.46
mMC011589	scl36437.4.1700_28	ENSMUSG00000032482	9	Cspg5	chondroitin sulfate proteoglycan 5 [Source:MGI Symbol;Acc:MGI:1352747]	protein_coding	30220.1	31691.5	17403.9	26438.5	7858.67
mMC023200	scl018023.1_196	ENSMUSG00000038615	11	Nfe2l1	nuclear factor, erythroid derived 2,-like 1 [Source:MGI Symbol;Acc:MGI:99421]	protein_coding	25111.8	33416.1	20742.3	26423.4	6437.9
mMR027425	scl0066052.1_175	ENSMUSG00000058076	1	Sdhc	succinate dehydrogenase complex, subunit C, integral membrane protein [Source:MGI Symbol;Acc:MGI:1913302]	protein_coding	30842.6	29413.7	18999.9	26418.8	6464.53
mMC022268	scl0110954.5_51	ENSMUSG00000008682	X	Rpl10	ribosomal protein L10 [Source:MGI Symbol;Acc:MGI:105943]	protein_coding	26077.1	24152.5	28969.5	26399.7	2424.68
mMC015624	scl52490.15_282	ENSMUSG00000025016	19	Tm9sf3	transmembrane 9 superfamily member 3 [Source:MGI Symbol;Acc:MGI:1914262]	protein_coding	36280.6	23861.4	18833.2	26325.1	8980.82
mMR029239	scl0011737.2_249	ENSMUSG00000032249	9	Anp32a	acidic (leucine-rich) nuclear phosphoprotein 32 family, member A [Source:MGI Symbol;Acc:MGI:108447]	protein_coding	25435	26488.4	27035.2	26319.5	813.332
mMC017056	scl33177.8_75	ENSMUSG00000056820	8	Tsnax	translin-associated factor X [Source:MGI Symbol;Acc:MGI:1855672]	protein_coding	33679.8	26470.2	18520.1	26223.4	7582.88
mMC009977	scl30268.11_576	ENSMUSG00000029775	6	Klhdc10	kelch domain containing 10 [Source:MGI Symbol;Acc:MGI:1924038]	protein_coding	30445.7	27539.9	20520.1	26168.6	5102.93
mMC021754	scl067248.2_33	ENSMUSG00000079641	X	Rpl39	ribosomal protein L39 [Source:MGI Symbol;Acc:MGI:1914498]	protein_coding	25194.3	23195.5	29903.9	26097.9	3444.25
mMC026084	scl0104771.9_30	ENSMUSG00000005078	12	Jkamp	JNK1/MAPK8-associated membrane protein [Source:MGI Symbol;Acc:MGI:1915057]	protein_coding	28137.7	25902.6	24206.9	26082.4	1971.57
mMC025650	scl066481.4_0	ENSMUSG00000039001	2	Rps21	ribosomal protein S21 [Source:MGI Symbol;Acc:MGI:1913731]	protein_coding	25860.2	22977.2	29388.7	26075.4	3211.16
mMC013633	scl33976.4_321	ENSMUSG00000031556	8	Tm2d2	TM2 domain containing 2 [Source:MGI Symbol;Acc:MGI:1916992]	protein_coding	35881.5	21354.4	20944.3	26060.1	8508.06
mMC023876	scl067673.2_0	ENSMUSG00000055839	17	Tceb2	transcription elongation factor B (SIII), polypeptide 2 [Source:MGI Symbol;Acc:MGI:1914923]	protein_coding	29957.6	25302.2	22838.2	26032.7	3615.47
mMC021337	scl019988.6_33	ENSMUSG00000067121	7	Gm7027	predicted gene 7027 [Source:MGI Symbol;Acc:MGI:3644555]	processed_pseudogene	26207.2	21103.4	30575.6	25962.1	4740.85
mMC008564	scl53030.7_286	ENSMUSG00000047731	19	Wbp1l	WW domain binding protein 1 like [Source:MGI Symbol;Acc:MGI:107577]	protein_coding	25641.1	25506	26610.9	25919.3	602.747
mMR026272	scl0071949.2_8	ENSMUSG00000023021	15	Cers5	ceramide synthase 5 [Source:MGI Symbol;Acc:MGI:1919199]	protein_coding	35892.3	26957.7	14823.1	25891.1	10575
mMC004790	scl36804.10.1_24	ENSMUSG00000032388	9	Spg21	spastic paraplegia 21 homolog (human) [Source:MGI Symbol;Acc:MGI:106403]	protein_coding	33773.1	28555.1	15257.5	25861.9	9547.09
mMC003318	scl22978.7.1_18	ENSMUSG00000042747	3	Krtcap2	keratinocyte associated protein 2 [Source:MGI Symbol;Acc:MGI:1913309]	protein_coding	24688.9	27023.2	25762.5	25824.9	1168.44
mMC021650	scl066144.2_329	ENSMUSG00000004285	6	Atp6v1f	ATPase, H+ transporting, lysosomal V1 subunit F [Source:MGI Symbol;Acc:MGI:1913394]	protein_coding	27124.8	26364.7	23843.3	25777.6	1717.71
mMC006974	scl43398.10.1_4	ENSMUSG00000020585	12	Laptm4a	lysosomal-associated protein transmembrane 4A [Source:MGI Symbol;Acc:MGI:108017]	protein_coding	27061.9	28795.2	21242.3	25699.8	3956.39
mMC000781	scl40663.20.6_89	ENSMUSG00000025579	11	Gaa	glucosidase, alpha, acid [Source:MGI Symbol;Acc:MGI:95609]	protein_coding	25866.7	26826.8	24015	25569.5	1429.24
mMC023298	scl021371.3_17	ENSMUSG00000042043	13	Tbca	tubulin cofactor A [Source:MGI Symbol;Acc:MGI:107549]	protein_coding	31269.9	25928	19181.7	25459.9	6057.71
mMC012090	scl52780.10_0	ENSMUSG00000010095	19	Slc3a2	solute carrier family 3 (activators of dibasic and neutral amino acid transport), member 2 [Source:MGI Symbol;Acc:MGI:96955]	protein_coding	25710.5	27125.1	23403.9	25413.2	1878.34
mMC026111	scl019933.5_3	ENSMUSG00000041453	5	Rpl21	ribosomal protein L21 [Source:MGI Symbol;Acc:MGI:1278340]	protein_coding	24712.7	24534.5	26959.4	25402.2	1351.53
mMC023121	scl057808.2_82	ENSMUSG00000060636	16	Rpl35a	ribosomal protein L35A [Source:MGI Symbol;Acc:MGI:1928894]	protein_coding	26712.6	23937.8	25419	25356.5	1388.49
mMC019587	scl067959.1_232	ENSMUSG00000002524	15	Puf60	poly-U binding splicing factor 60 [Source:MGI Symbol;Acc:MGI:1915209]	protein_coding	28454.4	25575.1	21994.8	25341.5	3236.14
mMR030498	scl0016949.2_233	ENSMUSG00000032334	9	Loxl1	lysyl oxidase-like 1 [Source:MGI Symbol;Acc:MGI:106096]	protein_coding	30358.9	27423.5	18105.9	25296.1	6397.5
mMC020534	scl019951.1_25	ENSMUSG00000057841	6	Rpl32	ribosomal protein L32 [Source:MGI Symbol;Acc:MGI:98038]	protein_coding	20062.1	23774	31999.8	25278.7	6109.41
mMR028106	scl0067273.2_276	ENSMUSG00000026260	1	Ndufa10	NADH dehydrogenase (ubiquinone) 1 alpha subcomplex 10 [Source:MGI Symbol;Acc:MGI:1914523]	protein_coding	28996.7	20674	25949.3	25206.7	4210.75
mMC006360	scl51768.11.1_9	ENSMUSG00000036880	18	Acaa2	acetyl-Coenzyme A acyltransferase 2 (mitochondrial 3-oxoacyl-Coenzyme A thiolase) [Source:MGI Symbol;Acc:MGI:1098623]	protein_coding	27502.2	26506.6	21439.3	25149.3	3251.36
mMC025429	scl019173.2_9	ENSMUSG00000022193	14	Psmb5	proteasome (prosome, macropain) subunit, beta type 5 [Source:MGI Symbol;Acc:MGI:1194513]	protein_coding	35298	21369	18772.6	25146.5	8886.75
mMC002055	scl28713.10_8	ENSMUSG00000030082	6	Sec61a1	Sec61 alpha 1 subunit (S. cerevisiae) [Source:MGI Symbol;Acc:MGI:1858417]	protein_coding	26419.8	24101.5	24888.7	25136.7	1178.87
mMC003426	scl27909.18_34	ENSMUSG00000029106	5	Add1	adducin 1 (alpha) [Source:MGI Symbol;Acc:MGI:87918]	protein_coding	23799.5	26739.4	24727.1	25088.7	1502.94
mMC004728	scl39677.17_232	ENSMUSG00000013415	11	Igf2bp1	insulin-like growth factor 2 mRNA binding protein 1 [Source:MGI Symbol;Acc:MGI:1890357]	protein_coding	26617.2	23224.6	25378.6	25073.5	1716.74
mMC024809	scl066480.2_3	ENSMUSG00000012405	14	Rpl15	ribosomal protein L15 [Source:MGI Symbol;Acc:MGI:1913730]	protein_coding	27734.3	24840.1	22570.6	25048.3	2588.15
mMA033409	scl000567.1_25	ENSMUSG00000004319	8	Clcn3	chloride channel, voltage-sensitive 3 [Source:MGI Symbol;Acc:MGI:103555]	protein_coding	25291.9	27889.2	21878.7	25019.9	3014.49
mMC021341	scl054683.1_165	ENSMUSG00000024953	19	Prdx5	peroxiredoxin 5 [Source:MGI Symbol;Acc:MGI:1859821]	protein_coding	21422.2	31658.7	21792.8	24957.9	5806.04
mMC021979	scl054127.2_67	ENSMUSG00000067288	17	Rps28	ribosomal protein S28 [Source:MGI Symbol;Acc:MGI:1859516]	protein_coding	20574	24461.7	29691.7	24909.2	4575.28
mMC008494	scl26959.5.1_79	ENSMUSG00000029649	5	Pomp	proteasome maturation protein [Source:MGI Symbol;Acc:MGI:1913787]	protein_coding	30742.9	23621.2	20272.6	24878.9	5347.22
mMC012498	scl32119.15.11_22	ENSMUSG00000030884	7	Uqcrc2	ubiquinol cytochrome c reductase core protein 2 [Source:MGI Symbol;Acc:MGI:1914253]	protein_coding	31085.6	24807.4	18590.8	24827.9	6247.41
mMC010606	scl47780.3.9_1	ENSMUSG00000003970	15	Rpl8	ribosomal protein L8 [Source:MGI Symbol;Acc:MGI:1350927]	protein_coding	26196.4	22973.6	25277.6	24815.9	1660.29
mMC020187	scl067938.1_193	ENSMUSG00000034868	17	Myl12b	myosin, light chain 12B, regulatory [Source:MGI Symbol;Acc:MGI:107494]	protein_coding	29283	23952.3	20934.2	24723.2	4227.46
mMC024993	scl071704.9_277	ENSMUSG00000021895	14	Arhgef3	Rho guanine nucleotide exchange factor (GEF) 3 [Source:MGI Symbol;Acc:MGI:1918954]	protein_coding	19322.5	29915.9	24828.1	24688.8	5298.07
mMC007492	scl54150.7.1_69	ENSMUSG00000031387	X	Renbp	renin binding protein [Source:MGI Symbol;Acc:MGI:105940]	protein_coding	29586.7	22547.9	21878.7	24671.1	4270.19
mMC011158	scl37723.28_305	ENSMUSG00000020198	10	Ap3d1	adaptor-related protein complex 3, delta 1 subunit [Source:MGI Symbol;Acc:MGI:107734]	protein_coding	27146.5	25349.5	21363.5	24619.8	2959.73
mMC005399	scl18344.17.1_25						31790.5	26477.5	15237.3	24501.8	8451.63
mMC014099	scl40732.5.1_61	ENSMUSG00000018858	11	Ict1	immature colon carcinoma transcript 1 [Source:MGI Symbol;Acc:MGI:1915822]	protein_coding	36447.6	21918.4	15090.8	24485.6	10907.4
mMC021629	scl068092.4_14	ENSMUSG00000022774	16	Ncbp2	nuclear cap binding protein subunit 2 [Source:MGI Symbol;Acc:MGI:1915342]	protein_coding	24222.5	26975.9	22206.9	24468.5	2394
mMC010472	scl53382.12_567						27179	24410.8	21717	24435.6	2731.06
mMC020238	scl019384.7_7	ENSMUSG00000029430	5	Ran	RAN, member RAS oncogene family [Source:MGI Symbol;Acc:MGI:1333112]	protein_coding	30753.7	21012.4	21520.1	24428.7	5483.46
mMC002172	scl35462.25_609	ENSMUSG00000032462	9	Pik3cb	phosphatidylinositol 3-kinase, catalytic, beta polypeptide [Source:MGI Symbol;Acc:MGI:1922019]	protein_coding	23732.3	23057.3	26419	24402.9	1778.38
mMC023225	scl0109934.1_81	ENSMUSG00000017631	11	Abr	active BCR-related gene [Source:MGI Symbol;Acc:MGI:107771]	protein_coding	25957.8	30887.3	16292.8	24379.3	7424.19
mMR027917	scl0069654.1_290	ENSMUSG00000025410	10	Dctn2	dynactin 2 [Source:MGI Symbol;Acc:MGI:107733]	protein_coding	29866.5	23515.7	19641.3	24341.2	5162.35
mMC019999	scl027877.2_206	ENSMUSG00000040612	1	Ildr2	immunoglobulin-like domain containing receptor 2 [Source:MGI Symbol;Acc:MGI:1196370]	protein_coding	26738.7	26150	20040.3	24309.6	3709.08
mMC008869	scl23717.7_545	ENSMUSG00000028857	4	Tmem222	transmembrane protein 222 [Source:MGI Symbol;Acc:MGI:1098568]	protein_coding	29983.7	20768.6	22131.2	24294.5	4973.84
mMR001510	scl0014869.1_77	ENSMUSG00000097830	CHR_MG153_PATCH	Gstp1	glutathione S-transferase, pi 1 [Source:MGI Symbol;Acc:MGI:95865]	protein_coding	31781.9	22315	18510	24202.3	6834.25
mMR027879	scl0018230.2_224	ENSMUSG00000020844	11	Nxn	nucleoredoxin [Source:MGI Symbol;Acc:MGI:109331]	protein_coding	24471.9	25149.4	22883.7	24168.3	1162.96
mMC021170	scl019166.8_87	ENSMUSG00000015671	13	Psma2	proteasome (prosome, macropain) subunit, alpha type 2 [Source:MGI Symbol;Acc:MGI:104885]	protein_coding	30593.2	19837.2	22020.1	24150.1	5685.58
mMC014781	scl39598.8.1_81	ENSMUSG00000020912	11	Krt12	keratin 12 [Source:MGI Symbol;Acc:MGI:96687]	protein_coding	34.7058	19957.2	52383.5	24125.2	26422.1
mMA031684	scl000618.1_71	ENSMUSG00000031748	8	Gnao1	guanine nucleotide binding protein, alpha O [Source:MGI Symbol;Acc:MGI:95775]	protein_coding	19765	27765.5	24838.2	24122.9	4047.95
mMC020185	scl052469.1_143	ENSMUSG00000017188	11	Coa3	cytochrome C oxidase assembly factor 3 [Source:MGI Symbol;Acc:MGI:1098757]	protein_coding	32883.8	20601.3	18808	24097.7	7661.64
mMR027977	scl0077480.1_264	ENSMUSG00000036333	12	Kidins220	kinase D-interacting substrate 220 [Source:MGI Symbol;Acc:MGI:1924730]	protein_coding	22782.2	25280.4	24095.8	24052.8	1249.65
mMC011177	scl19479.13_692	ENSMUSG00000039686	2	Zer1	zyg-11 related, cell cycle regulator [Source:MGI Symbol;Acc:MGI:2442511]	protein_coding	23237.7	25538.7	23080.7	23952.4	1376.07
mMR027455	scl0016561.1_7	ENSMUSG00000063077	4	Kif1b	kinesin family member 1B [Source:MGI Symbol;Acc:MGI:108426]	protein_coding	33753.6	25422.3	12651.4	23942.4	10628.6
mMC019929	scl019921.5_131	ENSMUSG00000017404	11	Rpl19	ribosomal protein L19 [Source:MGI Symbol;Acc:MGI:98020]	protein_coding	24888.4	24083.3	22545.3	23839	1190.5
mMC024653	scl052840.5_2	ENSMUSG00000017734	2	Dbndd2	dysbindin (dystrobrevin binding protein 1) domain containing 2 [Source:MGI Symbol;Acc:MGI:106562]	protein_coding	29712.5	21689.2	20111	23837.6	5148.69
mMC006754	scl33011.16_16	ENSMUSG00000030409	7	Dmpk	dystrophia myotonica-protein kinase [Source:MGI Symbol;Acc:MGI:94906]	protein_coding	30677.8	25036.6	15732.2	23815.5	7547.23
mMC015199	scl50684.6.1_99	ENSMUSG00000023967	17	Mrps18a	mitochondrial ribosomal protein S18A [Source:MGI Symbol;Acc:MGI:1915815]	protein_coding	29068.3	25065.7	17131.2	23755.1	6075.51
mMR028448	scl0066350.2_276	ENSMUSG00000027999	3	Pla2g12a	phospholipase A2, group XIIA [Source:MGI Symbol;Acc:MGI:1913600]	protein_coding	26170.4	24538.1	20525.1	23744.5	2905.08
mMC025532	scl019045.1_99	ENSMUSG00000096994	CHR_MG153_PATCH	Ppp1ca	protein phosphatase 1, catalytic subunit, alpha isoform [Source:MGI Symbol;Acc:MGI:103016]	protein_coding	32074.7	20925.1	18181.7	23727.2	7358.15
mMC008652	scl23946.8.1_41	ENSMUSG00000028684	4	Urod	uroporphyrinogen decarboxylase [Source:MGI Symbol;Acc:MGI:98916]	protein_coding	31397.9	19771.7	19777.7	23649.1	6710.69
mMC013602	scl35171.11.1_30	ENSMUSG00000036814	9	Slc6a20a	solute carrier family 6 (neurotransmitter transporter), member 20A [Source:MGI Symbol;Acc:MGI:2143217]	protein_coding	24378.7	28667.8	17808	23618.2	5469.74
mMR028814	scl0014225.1_56	ENSMUSG00000032966	2	Fkbp1a	FK506 binding protein 1a [Source:MGI Symbol;Acc:MGI:95541]	protein_coding	27677.9	20317.5	22686.7	23560.7	3757.24
mMC016648	scl15945.4.1_0	ENSMUSG00000062963	1	Ufc1	ubiquitin-fold modifier conjugating enzyme 1 [Source:MGI Symbol;Acc:MGI:1913405]	protein_coding	33348	19396.9	17813	23519.3	8548.63
mMC015205	scl27959.12_30	ENSMUSG00000029146	5	Snx17	sorting nexin 17 [Source:MGI Symbol;Acc:MGI:2387801]	protein_coding	27675.7	20692.2	22186.7	23518.2	3677.22
mMC003754	scl35812.9_1	ENSMUSG00000032324	9	Tspan3	tetraspanin 3 [Source:MGI Symbol;Acc:MGI:1928098]	protein_coding	18929.9	26601.2	24696.8	23409.3	3994.44
mMC015839	scl24957.6.1_12	ENSMUSG00000028837	4	Psmb2	proteasome (prosome, macropain) subunit, beta type 2 [Source:MGI Symbol;Acc:MGI:1347045]	protein_coding	28732.1	23362.9	18131.2	23408.7	5300.59
mMR001175	scl00213484.2_217	ENSMUSG00000045211	14	Nudt18	nudix (nucleoside diphosphate linked moiety X)-type motif 18 [Source:MGI Symbol;Acc:MGI:2385853]	protein_coding	28610.6	23035.4	18565.5	23403.9	5032.66
mMC015376	scl46402.6.1_29	ENSMUSG00000050335	14	Lgals3	lectin, galactose binding, soluble 3 [Source:MGI Symbol;Acc:MGI:96778]	protein_coding	2600.77	19000.3	48393.6	23331.6	23201.7
mMC000774	scl32668.4.1_181						29415.4	21660.1	18893.8	23323.1	5454.34
mMC009751	scl29632.2_358	ENSMUSG00000051256	6	Jagn1	jagunal homolog 1 [Source:MGI Symbol;Acc:MGI:1915017]	protein_coding	26066.2	25702.5	17848.4	23205.7	4643.14
mMC003094	scl29303.3.1_9	ENSMUSG00000042541	6	Shfm1	split hand/foot malformation (ectrodactyly) type 1 [Source:MGI Symbol;Acc:MGI:109238]	protein_coding	25955.6	21474.5	22060.5	23163.5	2435.7
mMR026273	scl0017720.1_306	ENSMUSG00000067736	1	Gm10222	predicted gene 10222 [Source:MGI Symbol;Acc:MGI:3642643]	unprocessed_pseudogene	20617.4	28173	20550.4	23113.6	4381.7
mMC016591	scl38712.8.1_106	ENSMUSG00000054206	10	Gzmm	granzyme M (lymphocyte met-ase 1) [Source:MGI Symbol;Acc:MGI:99549]	protein_coding	32011.8	21274.4	16025.2	23103.8	8148.81
mMC025251	scl015384.1_1						23413.4	23199.2	22540.3	23050.9	455.053
mMC023859	scl020740.12_248	ENSMUSG00000057738	2	Sptan1	spectrin alpha, non-erythrocytic 1 [Source:MGI Symbol;Acc:MGI:98386]	protein_coding	23231.2	24046.9	21792.8	23023.6	1141.31
mMR030349	scl0013135.2_58	ENSMUSG00000022174	14	Dad1	defender against cell death 1 [Source:MGI Symbol;Acc:MGI:101912]	protein_coding	29528.1	20190.1	19222.1	22980.1	5691.37
mMC020619	scl068877.8_322	ENSMUSG00000022553	15	Maf1	MAF1 homolog (S. cerevisiae) [Source:MGI Symbol;Acc:MGI:1916127]	protein_coding	28387.2	22577	17893.8	22952.7	5256.76
mMC019010	scl31074.15.1_32	ENSMUSG00000030630	7	Fah	fumarylacetoacetate hydrolase [Source:MGI Symbol;Acc:MGI:95482]	protein_coding	29521.6	19644.3	19550.4	22905.5	5729.98
mMR029114	scl0016688.1_300	ENSMUSG00000023041	15	Krt6b	keratin 6B [Source:MGI Symbol;Acc:MGI:1333768]	protein_coding	86.7646	23399.3	45216.9	22901	22569.2
mMC023117	scl097820.1_227	ENSMUSG00000025871	13	4833439L19Rik	RIKEN cDNA 4833439L19 gene [Source:MGI Symbol;Acc:MGI:1921162]	protein_coding	26988.1	21409	20292.8	22896.6	3587
mMC003584	scl31901.9_22	ENSMUSG00000025487	7	Psmd13	proteasome (prosome, macropain) 26S subunit, non-ATPase, 13 [Source:MGI Symbol;Acc:MGI:1345192]	protein_coding	28038	21958.4	18686.8	22894.4	4745.34
mMC001993	scl39557.17.1_8	ENSMUSG00000014195	11	Dnajc7	DnaJ heat shock protein family (Hsp40) member C7 [Source:MGI Symbol;Acc:MGI:1928373]	protein_coding	25205.1	21638.2	21813	22885.4	2010.78
mMC006196	scl36067.18_4	ENSMUSG00000031996	9	Aplp2	amyloid beta (A4) precursor-like protein 2 [Source:MGI Symbol;Acc:MGI:88047]	protein_coding	17782.4	24574.5	26252.4	22869.8	4484.95
mMR030420	scl0059043.2_22	ENSMUSG00000029364	5	Wsb2	WD repeat and SOCS box-containing 2 [Source:MGI Symbol;Acc:MGI:2144041]	protein_coding	28853.6	21616.4	18105.9	22858.6	5480.43
mMC025362	scl068436.2_19	ENSMUSG00000068396	6	Rpl34-ps1	ribosomal protein L34, pseudogene 1 [Source:MGI Symbol;Acc:MGI:3704270]	processed_pseudogene	25107.5	18738.3	24651.4	22832.4	3552.88
mMR031195	scl0022195.1_278	ENSMUSG00000038965	16	Ube2l3	ubiquitin-conjugating enzyme E2L 3 [Source:MGI Symbol;Acc:MGI:109240]	protein_coding	25825.5	23697.6	18883.7	22802.3	3556.43
mMC011342	scl32180.18_394	ENSMUSG00000030770	7	Parva	parvin, alpha [Source:MGI Symbol;Acc:MGI:1931144]	protein_coding	30172.4	20335.7	17873.6	22793.9	6507.45
mMC011106	scl48261.13.240_30	ENSMUSG00000025613	16	Cct8	chaperonin containing Tcp1, subunit 8 (theta) [Source:MGI Symbol;Acc:MGI:107183]	protein_coding	20517.6	23777.7	24040.3	22778.5	1962.38
mMR028959	scl0083964.2_193	ENSMUSG00000031990	9	Jam3	junction adhesion molecule 3 [Source:MGI Symbol;Acc:MGI:1933825]	protein_coding	22803.9	26997.8	18530.2	22777.3	4233.85
mMC018497	scl28557.1_516	ENSMUSG00000030257	6	Srgap3	SLIT-ROBO Rho GTPase activating protein 3 [Source:MGI Symbol;Acc:MGI:2152938]	protein_coding	23810.4	24127	20378.7	22772	2078.73
mMR031144	scl0058909.2_289	ENSMUSG00000037709	6	Fam13a	family with sequence similarity 13, member A [Source:MGI Symbol;Acc:MGI:1889842]	protein_coding	23847.2	23581.2	20848.4	22758.9	1659.95
mMC022542	scl017904.3_16	ENSMUSG00000090841	10	Myl6	myosin, light polypeptide 6, alkali, smooth muscle and non-muscle [Source:MGI Symbol;Acc:MGI:109318]	protein_coding	31417.4	18796.6	17999.9	22738	7527.2
mMC010480	scl53365.18.1_112	ENSMUSG00000024735	19	Prpf19	PRP19/PSO4 pre-mRNA processing factor 19 homolog (S. cerevisiae) [Source:MGI Symbol;Acc:MGI:106247]	protein_coding	21830	23264.7	23025.1	22706.6	768.56
mMC026164	scl098952.11_256	ENSMUSG00000039157	2	Fam102a	family with sequence similarity 102, member A [Source:MGI Symbol;Acc:MGI:2138935]	protein_coding	22185.7	24549.1	21272.6	22669.1	1690.87
mMR028586	scl0023881.1_86	ENSMUSG00000029405	5	G3bp2	GTPase activating protein (SH3 domain) binding protein 2 [Source:MGI Symbol;Acc:MGI:2442040]	protein_coding	25541.3	22646.1	19742.3	22643.2	2899.51
mMC015158	scl15766.4.1_27	ENSMUSG00000037499	1	Nenf	neuron derived neurotrophic factor [Source:MGI Symbol;Acc:MGI:1913458]	protein_coding	26918.7	20084.6	20828.2	22610.5	3749.5
mMC024823	scl067671.4_8	ENSMUSG00000057322	11	Rpl38	ribosomal protein L38 [Source:MGI Symbol;Acc:MGI:1914921]	protein_coding	22096.8	21922	23722.1	22580.3	992.664
mMC001909	scl18613.8_123	ENSMUSG00000034723	2	Tmx4	thioredoxin-related transmembrane protein 4 [Source:MGI Symbol;Acc:MGI:106558]	protein_coding	26916.5	21976.6	18813	22568.7	4084.08
mMR028782	scl00246710.1_261	ENSMUSG00000022075	14	Rhobtb2	Rho-related BTB domain containing 2 [Source:MGI Symbol;Acc:MGI:2180557]	protein_coding	22615.2	25913.5	18934.2	22487.6	3491.38
mMC012707	scl44317.1.1_34	ENSMUSG00000063130	13	Calml3	calmodulin-like 3 [Source:MGI Symbol;Acc:MGI:1917655]	protein_coding	54.2278	23504.8	43727	22428.7	21856.3
mMC024640	scl067067.1_49	ENSMUSG00000067847	2	Romo1	reactive oxygen species modulator 1 [Source:MGI Symbol;Acc:MGI:1914317]	protein_coding	23476.3	22773.5	21025.1	22425	1262.21
mMA034081	scl0003098.1_1	ENSMUSG00000027404	2	Snrpb	small nuclear ribonucleoprotein B [Source:MGI Symbol;Acc:MGI:98342]	protein_coding	28792.8	19469.7	18878.7	22380.4	5561.18
mMC015388	scl22797.19_196	ENSMUSG00000068823	3	Csde1	cold shock domain containing E1, RNA binding [Source:MGI Symbol;Acc:MGI:92356]	protein_coding	26619.4	20484.8	19994.8	22366.3	3691.37
mMC024341	scl020813.1_157	ENSMUSG00000009549	2	Srp14	signal recognition particle 14 [Source:MGI Symbol;Acc:MGI:107169]	protein_coding	27636.7	20808.7	18646.4	22363.9	4692.61
mMR028410	scl0067184.2_306						14843.2	36701.7	15434.2	22326.4	12452.9
mMC004492	scl33700.7_225	ENSMUSG00000074247	8	Dda1	DET1 and DDB1 associated 1 [Source:MGI Symbol;Acc:MGI:1913748]	protein_coding	24331	23701.3	18929.2	22320.5	2953.77
mMC025873	scl0208715.1_140	ENSMUSG00000093930	13	Hmgcs1	3-hydroxy-3-methylglutaryl-Coenzyme A synthase 1 [Source:MGI Symbol;Acc:MGI:107592]	protein_coding	24339.6	19517	23025.1	22293.9	2493.08
mMC024215	scl021991.1_200	ENSMUSG00000023456	6	Tpi1	triosephosphate isomerase 1 [Source:MGI Symbol;Acc:MGI:98797]	protein_coding	26092.3	21834.7	18883.7	22270.2	3623.95
mMC012294	scl19460.1.412_12	ENSMUSG00000075415	2	Fnbp1	formin binding protein 1 [Source:MGI Symbol;Acc:MGI:109606]	protein_coding	24187.8	23595.8	18863.5	22215.7	2918.12
mMA031698	scl000186.1_92	ENSMUSG00000102252	7	Snrpn	small nuclear ribonucleoprotein N [Source:MGI Symbol;Acc:MGI:98347]	protein_coding	25127	22373.2	19095.8	22198.7	3019.37
mMR026366	scl00235501.1_123	ENSMUSG00000074179	9	Gm10639	predicted gene 10639 [Source:MGI Symbol;Acc:MGI:3704339]	protein_coding	31551.9	20772.3	14237.3	22187.2	8743.61
mMC005154	scl32022.5_560	ENSMUSG00000042340	7	Ctf1	cardiotrophin 1 [Source:MGI Symbol;Acc:MGI:105115]	protein_coding	30573.7	21874.7	13802.9	22083.8	8387.31
mMC015955	scl49543.1.824_2						22322.4	22959	20853.4	22044.9	1079.87
mMC008097	scl25753.9_50	ENSMUSG00000001687	5	Ubl3	ubiquitin-like 3 [Source:MGI Symbol;Acc:MGI:1344373]	protein_coding	23879.8	22598.8	19626.1	22034.9	2182.16
mMC011474	scl46411.5.1_45	ENSMUSG00000055128	14	Cgrrf1	cell growth regulator with ring finger domain 1 [Source:MGI Symbol;Acc:MGI:1916368]	protein_coding	30933.7	19033.1	16106	22024.3	7853.41
mMC023445	scl018655.12_25	ENSMUSG00000062070	X	Pgk1	phosphoglycerate kinase 1 [Source:MGI Symbol;Acc:MGI:97555]	protein_coding	27725.6	22264.1	15924.1	21971.3	5906.18
mMC020408	scl056398.7_324	ENSMUSG00000014077	2	Chp1	calcineurin-like EF hand protein 1 [Source:MGI Symbol;Acc:MGI:1927185]	protein_coding	20563.2	19811.7	25479.6	21951.5	3078.46
mMR030538	scl0011652.2_199	ENSMUSG00000004056	7	Akt2	thymoma viral proto-oncogene 2 [Source:MGI Symbol;Acc:MGI:104874]	protein_coding	21992.6	23719.5	20136.2	21949.5	1792.01
mMC005049	scl40154.14_234	ENSMUSG00000032633	11	Flcn	folliculin [Source:MGI Symbol;Acc:MGI:2442184]	protein_coding	24129.2	22682.5	18838.3	21883.3	2734.51
mMR001212	scl0012453.1_227	ENSMUSG00000063015	5	Ccni	cyclin I [Source:MGI Symbol;Acc:MGI:1341077]	protein_coding	26669.3	22071.2	16636.3	21792.2	5022.31
mMC025408	scl067704.2_8	ENSMUSG00000054091	3	1810037I17Rik	RIKEN cDNA 1810037I17 gene [Source:MGI Symbol;Acc:MGI:1914954]	protein_coding	27211.5	22275	15626.2	21704.2	5813.73
mMC023059	scl0319195.6_117	ENSMUSG00000081855	5	Rpl17-ps5	ribosomal protein L17, pseudogene 5 [Source:MGI Symbol;Acc:MGI:3704246]	processed_pseudogene	18053.5	20608.5	26378.6	21680.2	4264.76
mMC005618	scl38665.9.1_23	ENSMUSG00000035027	10	Map2k2	mitogen-activated protein kinase kinase 2 [Source:MGI Symbol;Acc:MGI:1346867]	protein_coding	23647.7	20484.8	20903.9	21678.8	1717.92
mMC019596	scl0226971.13_54	ENSMUSG00000026123	1	Plekhb2	pleckstrin homology domain containing, family B (evectins) member 2 [Source:MGI Symbol;Acc:MGI:2385825]	protein_coding	30764.5	20026.4	14176.7	21655.9	8413.13
mMC025459	scl067021.1_328	ENSMUSG00000070733	5	Fryl	FRY like transcription coactivator [Source:MGI Symbol;Acc:MGI:1919563]	protein_coding	20764.9	25476.9	18666.6	21636.1	3487.74
mMC019471	scl012315.2_194	ENSMUSG00000019370	7	Calm3	calmodulin 3 [Source:MGI Symbol;Acc:MGI:103249]	protein_coding	23942.7	28103.9	12772.6	21606.4	7928.13
mMC015680	scl25240.12_194	ENSMUSG00000025791	4	Pgm2	phosphoglucomutase 2 [Source:MGI Symbol;Acc:MGI:97565]	protein_coding	29693	19873.6	15171.6	21579.4	7409.45
mMA033469	scl0003216.1_934	ENSMUSG00000026778	2	Prkcq	protein kinase C, theta [Source:MGI Symbol;Acc:MGI:97601]	protein_coding	27892.6	19451.5	17100.9	21481.7	5675.09
mMC021812	scl018424.1_30	ENSMUSG00000021848	14	Otx2	orthodenticle homolog 2 [Source:MGI Symbol;Acc:MGI:97451]	protein_coding	23658.5	25302.2	15454.5	21471.7	5275.53
mMC017244	scl52581.26.1_48	ENSMUSG00000024827	19	Gldc	glycine decarboxylase [Source:MGI Symbol;Acc:MGI:1341155]	protein_coding	27738.6	22882.6	13454.5	21358.6	7263.01
mMC020398	scl016691.2_87	ENSMUSG00000049382	15	Krt8	keratin 8 [Source:MGI Symbol;Acc:MGI:96705]	protein_coding	25860.2	21441.8	16722.1	21341.4	4569.86
mMC005108	scl27902.1_282	ENSMUSG00000045318	5	Adra2c	adrenergic receptor, alpha 2c [Source:MGI Symbol;Acc:MGI:87936]	protein_coding	18136	24185.2	21343.3	21221.5	3026.46
mMC017613	scl29705.1.670_4	ENSMUSG00000035158	6	Mitf	microphthalmia-associated transcription factor [Source:MGI Symbol;Acc:MGI:104554]	protein_coding	20712.9	21241.6	21545.3	21166.6	421.269
mMC009951	scl36684.10_99	ENSMUSG00000032349	9	Elovl5	ELOVL family member 5, elongation of long chain fatty acids (yeast) [Source:MGI Symbol;Acc:MGI:1916051]	protein_coding	23159.6	23151.9	17176.7	21162.7	3452.03
mMC014391	scl35703.13_436	ENSMUSG00000004936	9	Map2k1	mitogen-activated protein kinase kinase 1 [Source:MGI Symbol;Acc:MGI:1346866]	protein_coding	20951.5	20590.3	21944.3	21162	701.112
mMC004893	scl27589.4_81	ENSMUSG00000034981	5	Parm1	prostate androgen-regulated mucin-like protein 1 [Source:MGI Symbol;Acc:MGI:2443349]	protein_coding	26723.5	20765	15989.8	21159.4	5377.7
mMC017957	scl23930.5.1_96	ENSMUSG00000033379	4	Atp6v0b	ATPase, H+ transporting, lysosomal V0 subunit B [Source:MGI Symbol;Acc:MGI:1890510]	protein_coding	26541.3	21005.1	15883.7	21143.4	5330.11
mMC002548	scl21406.13_103	ENSMUSG00000005034	3	Prkacb	protein kinase, cAMP dependent, catalytic, beta [Source:MGI Symbol;Acc:MGI:97594]	protein_coding	19791	23188.2	20419.1	21132.8	1807.58
mMC006965	scl42244.15_187	ENSMUSG00000021238	12	Aldh6a1	aldehyde dehydrogenase family 6, subfamily A1 [Source:MGI Symbol;Acc:MGI:1915077]	protein_coding	22441.7	18389	22479.7	21103.5	2350.82
mMC007481	scl34673.5.1_43	ENSMUSG00000046718	8	Bst2	bone marrow stromal cell antigen 2 [Source:MGI Symbol;Acc:MGI:1916800]	protein_coding	20645.6	20259.2	22363.5	21089.5	1120.14
mMR027805	scl0072313.2_218	ENSMUSG00000070733	5	Fryl	FRY like transcription coactivator [Source:MGI Symbol;Acc:MGI:1919563]	protein_coding	14667.5	27263.4	21333.2	21088	6301.49
mMC025163	scl059092.13_316	ENSMUSG00000023495	9	Pcbp4	poly(rC) binding protein 4 [Source:MGI Symbol;Acc:MGI:1890471]	protein_coding	18216.2	24963.8	19878.7	21019.6	3515.52
mMC025984	scl066487.1_1	ENSMUSG00000058351	14	Smim4	small integral membrane protein 4 [Source:MGI Symbol;Acc:MGI:1913737]	protein_coding	26628	19859	16479.7	20988.9	5167.66
mMC015483	scl35489.7_147	ENSMUSG00000032412	9	Atp1b3	ATPase, Na+/K+ transporting, beta 3 polypeptide [Source:MGI Symbol;Acc:MGI:107788]	protein_coding	21619.6	18301.7	23004.9	20975.4	2416.86
mMR031214	scl0017722.1_181						16470.1	19917.2	26484.7	20957.3	5087.68
mMC019425	scl018120.4_62	ENSMUSG00000007338	19	Mrpl49	mitochondrial ribosomal protein L49 [Source:MGI Symbol;Acc:MGI:108180]	protein_coding	25515.3	22500.6	14717.1	20911	5571.84
mMC023384	scl0230861.11_53	ENSMUSG00000028760	4	Eif4g3	eukaryotic translation initiation factor 4 gamma, 3 [Source:MGI Symbol;Acc:MGI:1923935]	protein_coding	18162	21099.7	23373.6	20878.4	2612.84
mMC025977	scl066108.3_20	ENSMUSG00000000399	6	Ndufa9	NADH dehydrogenase (ubiquinone) 1 alpha subcomplex, 9 [Source:MGI Symbol;Acc:MGI:1913358]	protein_coding	31601.8	18367.2	12661.5	20876.9	9716.34
mMC025483	scl068520.7_219	ENSMUSG00000021286	12	Zfyve21	zinc finger, FYVE domain containing 21 [Source:MGI Symbol;Acc:MGI:1915770]	protein_coding	24910.1	21758.3	15903.9	20857.5	4570.16
mMC014132	scl35713.2.1_23	ENSMUSG00000032403	9	2300009A05Rik	RIKEN cDNA 2300009A05 gene [Source:MGI Symbol;Acc:MGI:1916728]	protein_coding	23283.3	21398.1	17873.6	20851.7	2745.91
mMC019046	scl41542.4_321	ENSMUSG00000000594	11	Gm2a	GM2 ganglioside activator protein [Source:MGI Symbol;Acc:MGI:95762]	protein_coding	29085.6	19764.4	13681.7	20843.9	7758.49
mMR027215	scl00223658.1_328	ENSMUSG00000022558	15	Mroh1	maestro heat-like repeat family member 1 [Source:MGI Symbol;Acc:MGI:2442558]	protein_coding	22678.1	22340.5	17459.5	20826	2920.38
mMC021807	scl073354.1_302	ENSMUSG00000038886	7	Man2a2	mannosidase 2, alpha 2 [Source:MGI Symbol;Acc:MGI:2150656]	protein_coding	20081.7	21005.1	21373.6	20820.1	665.548
mMC005633	scl38867.11_23	ENSMUSG00000020088	10	Sar1a	SAR1 gene homolog A (S. cerevisiae) [Source:MGI Symbol;Acc:MGI:98230]	protein_coding	26291.8	22220.4	13691.8	20734.7	6430.04
mMC014631	scl40281.11_288	ENSMUSG00000020362	11	Cnot6	CCR4-NOT transcription complex, subunit 6 [Source:MGI Symbol;Acc:MGI:2144529]	protein_coding	21519.8	21139.8	19292.8	20650.8	1191.29
mMC025507	scl060595.1_22	ENSMUSG00000054808	7	Actn4	actinin alpha 4 [Source:MGI Symbol;Acc:MGI:1890773]	protein_coding	17018.9	20423	24414	20618.6	3701.44
mMC012146	scl29626.4_8	ENSMUSG00000033940	6	Brk1	BRICK1, SCAR/WAVE actin-nucleating complex subunit [Source:MGI Symbol;Acc:MGI:1915406]	protein_coding	23196.5	20219.2	18282.7	20566.1	2475.2
mMC017912	scl15959.1_431	ENSMUSG00000026667	1	Uhmk1	U2AF homology motif (UHM) kinase 1 [Source:MGI Symbol;Acc:MGI:1341908]	protein_coding	23717.1	22300.5	15631.2	20549.6	4317.93
mMC011222	scl50698.5_378	ENSMUSG00000023960	17	Enpp5	ectonucleotide pyrophosphatase/phosphodiesterase 5 [Source:MGI Symbol;Acc:MGI:1933830]	protein_coding	33102.8	16075	12398.9	20525.6	11046.2
mMC008019	scl46905.12_121	ENSMUSG00000018042	15	Cyb5r3	cytochrome b5 reductase 3 [Source:MGI Symbol;Acc:MGI:94893]	protein_coding	23934	21034.2	16600.9	20523.1	3693.18
mMC005914	scl49474.3_50	ENSMUSG00000022516	16	Nudt16l1	nudix (nucleoside diphosphate linked moiety X)-type motif 16-like 1 [Source:MGI Symbol;Acc:MGI:1914161]	protein_coding	27454.5	18505.5	15540.3	20500.1	6202.47
mMC020363	scl016668.7_96	ENSMUSG00000023043	15	Krt18	keratin 18 [Source:MGI Symbol;Acc:MGI:96692]	protein_coding	25417.7	20466.6	15439.3	20441.2	4989.24
mMC013038	scl39273.6_263	ENSMUSG00000033880	11	Lgals3bp	lectin, galactoside-binding, soluble, 3 binding protein [Source:MGI Symbol;Acc:MGI:99554]	protein_coding	28894.8	18476.4	13898.9	20423.3	7685.18
mMC022285	scl0226980.4_11	ENSMUSG00000026083	1	Eif5b	eukaryotic translation initiation factor 5B [Source:MGI Symbol;Acc:MGI:2441772]	protein_coding	17817.1	20513.9	22873.6	20401.5	2530.12
mMC008447	scl53274.2_128	ENSMUSG00000033863	19	Klf9	Kruppel-like factor 9 [Source:MGI Symbol;Acc:MGI:1333856]	protein_coding	16094.8	19498.8	25515	20369.5	4770.07
mMC019948	scl0321022.1_67	ENSMUSG00000032803	9	Cdv3	carnitine deficiency-associated gene expressed in ventricle 3 [Source:MGI Symbol;Acc:MGI:2448759]	protein_coding	24471.9	20124.6	16439.3	20345.3	4020.87
mMC003413	scl35349.6_190						24910.1	22260.4	13686.8	20285.8	5866.44
mMC023440	scl0235043.1_144	ENSMUSG00000040883	9	Tmem205	transmembrane protein 205 [Source:MGI Symbol;Acc:MGI:3045495]	protein_coding	24322.3	23708.6	12767.6	20266.1	6501.18
mMA035693	scl0003512.1_8	ENSMUSG00000101262	1	Gm8326	predicted gene 8326 [Source:MGI Symbol;Acc:MGI:3644839]	processed_pseudogene	17643.6	21758.3	21257.4	20219.8	2245.07
mMC003252	scl38681.14.1_267	ENSMUSG00000035486	10	Plk5	polo-like kinase 5 [Source:MGI Symbol;Acc:MGI:3026984]	protein_coding	19639.2	22697	18227.2	20187.8	2284.89
mMC007378	scl19172.21_467	ENSMUSG00000027070	2	Lrp2	low density lipoprotein receptor-related protein 2 [Source:MGI Symbol;Acc:MGI:95794]	protein_coding	21190.1	19251.4	20105.9	20182.5	971.612
mMC014674	scl26709.1.1784_7	ENSMUSG00000037235	5	Mxd4	Max dimerization protein 4 [Source:MGI Symbol;Acc:MGI:104991]	protein_coding	17237.9	25211.3	18020.1	20156.4	4395.04
mMC015494	scl21062.7.1_30	ENSMUSG00000026820	2	Ptges2	prostaglandin E synthase 2 [Source:MGI Symbol;Acc:MGI:1917592]	protein_coding	25996.8	18098	16328.2	20141	5147.93
mMC020092	scl020068.3_1	ENSMUSG00000061787	7	Rps17	ribosomal protein S17 [Source:MGI Symbol;Acc:MGI:1309526]	protein_coding	19851.7	19855.4	20696.8	20134.6	486.879
mMC008110	scl24398.4.1_27	ENSMUSG00000028470	4	Hint2	histidine triad nucleotide binding protein 2 [Source:MGI Symbol;Acc:MGI:1916167]	protein_coding	18971.1	19848.1	21565.5	20128.2	1319.72
mMR029728	scl0083997.1_6	ENSMUSG00000021870	14	Slmap	sarcolemma associated protein [Source:MGI Symbol;Acc:MGI:1933549]	protein_coding	20040.4	24840.1	15272.6	20051.1	4783.76
mMC013283	scl21986.3.1_30	ENSMUSG00000028070	3	Apoa1bp	apolipoprotein A-I binding protein [Source:MGI Symbol;Acc:MGI:2180167]	protein_coding	22185.7	20885.1	16858.5	19976.4	2777.42
mMA034341	scl00035.1_45	ENSMUSG00000033685	7	Ucp2	uncoupling protein 2 (mitochondrial, proton carrier) [Source:MGI Symbol;Acc:MGI:109354]	protein_coding	26814.6	19771.7	13318.1	19968.1	6750.39
mMC016470	scl45709.17_123	ENSMUSG00000021803	14	Cdhr1	cadherin-related family member 1 [Source:MGI Symbol;Acc:MGI:2157782]	protein_coding	22647.7	20128.3	17080.7	19952.2	2787.68
mMC021671	scl022154.1_53	ENSMUSG00000001525	17	Tubb5	tubulin, beta 5 class I [Source:MGI Symbol;Acc:MGI:107812]	protein_coding	24595.6	16075	19171.6	19947.4	4312.96
mMR027838	scl0016158.2_239	ENSMUSG00000073889	4	Il11ra1	interleukin 11 receptor, alpha chain 1 [Source:MGI Symbol;Acc:MGI:107426]	protein_coding	24088	18450.9	17262.5	19933.8	3646.38
mMC015127	scl34760.11.1_14	ENSMUSG00000037852	8	Cpe	carboxypeptidase E [Source:MGI Symbol;Acc:MGI:101932]	protein_coding	26662.7	20131.9	12974.7	19923.1	6846.43
mMC007513	scl37947.10_418	ENSMUSG00000019877	10	Serinc1	serine incorporator 1 [Source:MGI Symbol;Acc:MGI:1926228]	protein_coding	19689	20288.4	19782.7	19920	322.391
mMC006110	scl45347.17_343	ENSMUSG00000022095	14	Fam160b2	family with sequence similarity 160, member B2 [Source:MGI Symbol;Acc:MGI:3036290]	protein_coding	18457	17788.7	23388.7	19878.1	3058.58
mMC018546	scl44578.8.1_13	ENSMUSG00000021537	13	Cetn3	centrin 3 [Source:MGI Symbol;Acc:MGI:1097706]	protein_coding	25497.9	20612.2	13338.3	19816.1	6118.78
mMC021606	scl057294.3_33	ENSMUSG00000090733	3	Rps27	ribosomal protein S27 [Source:MGI Symbol;Acc:MGI:1888676]	protein_coding	18053.5	17854.2	23459.5	19789.1	3180.22
mMC006891	scl44721.4.1_21	ENSMUSG00000021496	13	Pcbd2	pterin 4 alpha carbinolamine dehydratase/dimerization cofactor of hepatocyte nuclear factor 1 alpha (TCF1) 2 [Source:MGI Symbol;Acc:MGI:1919812]	protein_coding	24563	16155	18565.5	19761.2	4329.66
mMC003468	scl33370.7_212	ENSMUSG00000031924	8	Cyb5b	cytochrome b5 type B [Source:MGI Symbol;Acc:MGI:1913677]	protein_coding	23639	19509.7	16045.4	19731.4	3801.67
mMC013590	scl37933.6_401	ENSMUSG00000020107	10	Anapc16	anaphase promoting complex subunit 16 [Source:MGI Symbol;Acc:MGI:1289325]	protein_coding	23020.8	19007.6	17141.3	19723.2	3004.37
mMC017223	scl49695.8_112	ENSMUSG00000024091	17	Vapa	vesicle-associated membrane protein, associated protein A [Source:MGI Symbol;Acc:MGI:1353561]	protein_coding	20339.8	18112.5	20651.4	19701.2	1384.66
mMC007779	scl20385.10.1_64	ENSMUSG00000000308	2	Ckmt1	creatine kinase, mitochondrial 1, ubiquitous [Source:MGI Symbol;Acc:MGI:99441]	protein_coding	22400.4	16224.1	20449.4	19691.3	3157.16
mMC002800	scl27722.12.1_0	ENSMUSG00000029152	5	Ociad1	OCIA domain containing 1 [Source:MGI Symbol;Acc:MGI:1915345]	protein_coding	29165.9	17996.1	11843.4	19668.5	8781.53
mMC002698	scl48036.13_340	ENSMUSG00000022265	15	Ank	progressive ankylosis [Source:MGI Symbol;Acc:MGI:3045421]	protein_coding	22686.8	18865.7	17318.1	19623.5	2763.41
mMC010763	scl28993.8_275	ENSMUSG00000029776	6	Hibadh	3-hydroxyisobutyrate dehydrogenase [Source:MGI Symbol;Acc:MGI:1889802]	protein_coding	24402.5	18949.4	15313	19555	4574.91
mMC025786	scl020104.1_26	ENSMUSG00000028495	4	Rps6	ribosomal protein S6 [Source:MGI Symbol;Acc:MGI:98159]	protein_coding	19563.2	19407.8	19580.7	19517.3	95.1622
mMC012958	scl38692.8.1_47	ENSMUSG00000003072	10	Atp5d	ATP synthase, H+ transporting, mitochondrial F1 complex, delta subunit [Source:MGI Symbol;Acc:MGI:1913293]	protein_coding	24803.8	18185.3	15560.5	19516.5	4763.28
mMC018988	scl37899.10_160	ENSMUSG00000020078	10	Vps26a	vacuolar protein sorting 26 homolog A (yeast) [Source:MGI Symbol;Acc:MGI:1353654]	protein_coding	22530.6	19629.8	16252.4	19470.9	3142.09
mMC007558	scl47677.6.2_17	ENSMUSG00000041736	15	Tspo	translocator protein [Source:MGI Symbol;Acc:MGI:88222]	protein_coding	25246.3	18967.6	14116.1	19443.3	5580.35
mMC012812	scl46010.5_526	ENSMUSG00000022125	14	Cln5	ceroid-lipofuscinosis, neuronal 5 [Source:MGI Symbol;Acc:MGI:2442253]	protein_coding	21966.6	18505.5	17843.3	19438.5	2214.33
mMC017900	scl38374.10.1_58	ENSMUSG00000020225	10	Tmbim4	transmembrane BAX inhibitor motif containing 4 [Source:MGI Symbol;Acc:MGI:1915462]	protein_coding	31879.5	12767.5	13530.2	19392.4	10820.8
mMC016759	scl22723.1.2025_191	ENSMUSG00000068747	3	Sort1	sortilin 1 [Source:MGI Symbol;Acc:MGI:1338015]	protein_coding	17808.4	19193.2	21111	19370.9	1658.43
mMC016511	scl32083.13.1_101	ENSMUSG00000030763	7	Lcmt1	leucine carboxyl methyltransferase 1 [Source:MGI Symbol;Acc:MGI:1353593]	protein_coding	27925.2	15430.9	14550.4	19302.2	7480.7
mMC001017	scl18159.25_509	ENSMUSG00000016918	1	Sulf1	sulfatase 1 [Source:MGI Symbol;Acc:MGI:2138563]	protein_coding	24944.8	18905.7	13954.5	19268.3	5504.14
mMC009151	scl29631.10_10	ENSMUSG00000030284	6	Creld1	cysteine-rich with EGF-like domains 1 [Source:MGI Symbol;Acc:MGI:2152539]	protein_coding	20945	19688	16903.9	19179	2068.04
mMC011679	scl37659.18.259_11	ENSMUSG00000020048	10	Hsp90b1	heat shock protein 90, beta (Grp94), member 1 [Source:MGI Symbol;Acc:MGI:98817]	protein_coding	18786.7	19924.5	18701.9	19137.7	682.706
mMR029339	scl0066818.2_109	ENSMUSG00000044600	8	Smim7	small integral membrane protein 7 [Source:MGI Symbol;Acc:MGI:1914068]	protein_coding	21619.6	18440	17353.4	19137.7	2216.99
mMC015468	scl33725.12_115	ENSMUSG00000019428	8	Fkbp8	FK506 binding protein 8 [Source:MGI Symbol;Acc:MGI:1341070]	protein_coding	25285.4	17537.6	14540.3	19121.1	5544.78
mMC008051	scl46497.11.10_2	ENSMUSG00000071547	14	Nt5dc2	5'-nucleotidase domain containing 2 [Source:MGI Symbol;Acc:MGI:1917271]	protein_coding	25940.4	19600.7	11671.6	19070.9	7149.13
mMC024763	scl015381.1_4	ENSMUSG00000060373	14	Hnrnpc	heterogeneous nuclear ribonucleoprotein C [Source:MGI Symbol;Acc:MGI:107795]	protein_coding	21001.4	19054.9	17035.2	19030.5	1983.17
mMC006605	scl18935.13_58	ENSMUSG00000027187	2	Cat	catalase [Source:MGI Symbol;Acc:MGI:88271]	protein_coding	20381	20888.7	15772.6	19014.1	2818.66
mMC016463	scl44342.6.5_4	ENSMUSG00000015536	13	Mocs2	molybdenum cofactor synthesis 2 [Source:MGI Symbol;Acc:MGI:1336894]	protein_coding	22324.5	18643.7	15984.8	18984.3	3183.58
mMC009711	scl40797.10.1_7	ENSMUSG00000020708	11	Psmc5	protease (prosome, macropain) 26S subunit, ATPase 5 [Source:MGI Symbol;Acc:MGI:105047]	protein_coding	19589.3	19036.7	18282.7	18969.6	655.858
mMC014041	scl26744.20.688_4	ENSMUSG00000006641	5	Slc5a6	solute carrier family 5 (sodium-dependent vitamin transporter), member 6 [Source:MGI Symbol;Acc:MGI:2660847]	protein_coding	24294.1	16195	16383.7	18957.6	4622.48
mMR027720	scl0056490.1_199	ENSMUSG00000022708	16	Zbtb20	zinc finger and BTB domain containing 20 [Source:MGI Symbol;Acc:MGI:1929213]	protein_coding	17877.8	20226.5	18570.6	18891.6	1206.8
mMC019775	scl012385.18_225	ENSMUSG00000037815	18	Ctnna1	catenin (cadherin associated protein), alpha 1 [Source:MGI Symbol;Acc:MGI:88274]	protein_coding	18867	18822	18898.9	18862.6	38.6045
mMC008387	scl25133.32.1_60	ENSMUSG00000053510	4	Nrd1	nardilysin, N-arginine dibasic convertase, NRD convertase 1 [Source:MGI Symbol;Acc:MGI:1201386]	protein_coding	22836.4	20153.7	13439.3	18809.8	4840.56
mMC023274	scl052120.1_108	ENSMUSG00000037260	8	Hgsnat	heparan-alpha-glucosaminide N-acetyltransferase [Source:MGI Symbol;Acc:MGI:1196297]	protein_coding	21151	19164.1	16040.3	18785.1	2576.35
mMC009570	scl21582.24_10	ENSMUSG00000028127	3	Abcd3	ATP-binding cassette, sub-family D (ALD), member 3 [Source:MGI Symbol;Acc:MGI:1349216]	protein_coding	17749.9	19145.9	19459.5	18785.1	910.125
mMC001015	scl27164.1.1_66	ENSMUSG00000020022	10	Ndufa12	NADH dehydrogenase (ubiquinone) 1 alpha subcomplex, 12 [Source:MGI Symbol;Acc:MGI:1913664]	protein_coding	20127.2	19375.1	16777.7	18760	1757.44
mMR027801	scl0027558.1_128	ENSMUSG00000070319	9	Eif3g	eukaryotic translation initiation factor 3, subunit G [Source:MGI Symbol;Acc:MGI:1858258]	protein_coding	21270.3	16522.5	18479.7	18757.5	2386.08
mMC013859	scl47561.6_103	ENSMUSG00000081534	15	Slc48a1	solute carrier family 48 (heme transporter), member 1 [Source:MGI Symbol;Acc:MGI:1914989]	protein_coding	23927.5	18683.8	13616.1	18742.4	5155.96
mMC024712	scl011429.19_155	ENSMUSG00000022477	15	Aco2	aconitase 2, mitochondrial [Source:MGI Symbol;Acc:MGI:87880]	protein_coding	24185.6	19557	12434.3	18725.6	5919.63
mMC025848	scl097130.1_10	ENSMUSG00000050390	4	C77080	expressed sequence C77080 [Source:MGI Symbol;Acc:MGI:2140651]	protein_coding	16619.8	21925.7	17560.5	18702	2831.16
mMC009843	scl26182.5_119	ENSMUSG00000011884	5	Gltp	glycolipid transfer protein [Source:MGI Symbol;Acc:MGI:1929253]	protein_coding	16847.5	18694.7	20479.7	18674	1816.17
mMC008737	scl28753.6_75	ENSMUSG00000029998	6	Pcyox1	prenylcysteine oxidase 1 [Source:MGI Symbol;Acc:MGI:1914131]	protein_coding	22968.7	16835.4	16090.8	18631.7	3774.44
mMC008777	scl53733.14.273_30	ENSMUSG00000025268	X	Maged2	melanoma antigen, family D, 2 [Source:MGI Symbol;Acc:MGI:1933391]	protein_coding	25439.4	16064	14212	18571.8	6019.13
mMA034567	scl0002484.1_551	ENSMUSG00000053929	15	Cyhr1	cysteine and histidine rich 1 [Source:MGI Symbol;Acc:MGI:1859320]	protein_coding	23493.7	17730.5	14449.4	18557.9	4578.55
mMC005306	scl40166.10.1_13	ENSMUSG00000020444	11	Guk1	guanylate kinase 1 [Source:MGI Symbol;Acc:MGI:95871]	protein_coding	22216.1	15907.6	17520.1	18547.9	3277.43
mMR028822	scl0017993.1_168	ENSMUSG00000021764	13	Ndufs4	NADH dehydrogenase (ubiquinone) Fe-S protein 4 [Source:MGI Symbol;Acc:MGI:1343135]	protein_coding	23801.7	16762.6	15010	18524.8	4653.2
mMR029310	scl0027008.1_147	ENSMUSG00000033039	15	Micall1	microtubule associated monooxygenase, calponin and LIM domain containing -like 1 [Source:MGI Symbol;Acc:MGI:105870]	protein_coding	16882.2	23464.8	15136.3	18494.4	4392.08
mMA034494	scl0002578.1_9	ENSMUSG00000033047	15	Eif3l	eukaryotic translation initiation factor 3, subunit L [Source:MGI Symbol;Acc:MGI:2386251]	protein_coding	20535	18640.1	16292.8	18489.3	2125.1
mMR029623	scl0054132.2_227	ENSMUSG00000055044	19	Pdlim1	PDZ and LIM domain 1 (elfin) [Source:MGI Symbol;Acc:MGI:1860611]	protein_coding	12077.6	16489.7	26848.3	18471.9	7582.22
mMA032935	scl000473.1_5	ENSMUSG00000010095	19	Slc3a2	solute carrier family 3 (activators of dibasic and neutral amino acid transport), member 2 [Source:MGI Symbol;Acc:MGI:96955]	protein_coding	26198.6	16136.8	13055.5	18463.6	6873.55
mMC002226	scl50673.7.1_4	ENSMUSG00000002767	17	Mrpl2	mitochondrial ribosomal protein L2 [Source:MGI Symbol;Acc:MGI:1351622]	protein_coding	23168.3	17111.9	14984.8	18421.7	4246.08
mMC012469	scl46602.21_8						18391.9	17686.8	18909	18329.2	613.487
mMC008837	scl25380.5_310	ENSMUSG00000066150	4	Slc31a1	solute carrier family 31, member 1 [Source:MGI Symbol;Acc:MGI:1333843]	protein_coding	22539.3	16839	15414	18264.1	3770.32
mMC020246	scl026451.5_30	ENSMUSG00000046364	7	Rpl27a	ribosomal protein L27A [Source:MGI Symbol;Acc:MGI:1347076]	protein_coding	17400.6	15925.8	21464.5	18263.6	2868.45
mMC016448	scl36873.16.1_34	ENSMUSG00000025232	9	Hexa	hexosaminidase A [Source:MGI Symbol;Acc:MGI:96073]	protein_coding	22873.3	16184.1	15717.1	18258.2	4003.65
mMR001387	scl0067443.1_283	ENSMUSG00000031812	8	Map1lc3b	microtubule-associated protein 1 light chain 3 beta [Source:MGI Symbol;Acc:MGI:1914693]	protein_coding	19498.2	19171.3	16075.7	18248.4	1888.72
mMC015216	scl40004.19.1_140						23257.2	17610.4	13868.6	18245.4	4726.42
mMC007531	scl36337.4.1_30	ENSMUSG00000006941	9	Eif1b	eukaryotic translation initiation factor 1B [Source:MGI Symbol;Acc:MGI:1916219]	protein_coding	17812.8	19393.3	17520.1	18242	1007.68
mMC012471	scl21371.8.1_29	ENSMUSG00000038975	3	Rabggtb	Rab geranylgeranyl transferase, b subunit [Source:MGI Symbol;Acc:MGI:99537]	protein_coding	25105.3	16031.3	13469.6	18202.1	6114.05
mMC021858	scl016998.1_51	ENSMUSG00000024940	19	Ltbp3	latent transforming growth factor beta binding protein 3 [Source:MGI Symbol;Acc:MGI:1101355]	protein_coding	19381	19346	15828.2	18185.1	2041.19
mMR030851	scl0011983.1_209	ENSMUSG00000054428	4	Atpif1	ATPase inhibitory factor 1 [Source:MGI Symbol;Acc:MGI:1196457]	protein_coding	18309.5	15958.5	20237.3	18168.4	2142.85
mMC013612	scl44635.2.1_29	ENSMUSG00000021607	13	Mrpl36	mitochondrial ribosomal protein L36 [Source:MGI Symbol;Acc:MGI:2137228]	protein_coding	24471.9	16253.2	13217.1	17980.8	5822.9
mMC004733	scl53403.26.13_76	ENSMUSG00000071657	19	Bscl2	Berardinelli-Seip congenital lipodystrophy 2 (seipin) [Source:MGI Symbol;Acc:MGI:1298392]	protein_coding	24081.5	17141	12701.9	17974.8	5735.42
mMC014296	scl36339.23_192	ENSMUSG00000041794	9	Myrip	myosin VIIA and Rab interacting protein [Source:MGI Symbol;Acc:MGI:2384407]	protein_coding	25560.8	17381.2	10823.2	17921.7	7383.69
mMC013592	scl53441.6.1_144	ENSMUSG00000097319	CHR_MG153_PATCH	Aip	aryl-hydrocarbon receptor-interacting protein [Source:MGI Symbol;Acc:MGI:109622]	protein_coding	23799.5	17515.8	12323.2	17879.5	5746.82
mMC025665	scl016828.6_330	ENSMUSG00000063229	7	Ldha	lactate dehydrogenase A [Source:MGI Symbol;Acc:MGI:96759]	protein_coding	17847.5	17304.8	18393.8	17848.7	544.529
mMC008874	scl42223.4_61	ENSMUSG00000021248	12	Tmed10	transmembrane emp24-like trafficking protein 10 (yeast) [Source:MGI Symbol;Acc:MGI:1915831]	protein_coding	20847.4	15933.1	16722.1	17834.2	2639.15
mMC019998	scl0140570.1_51	ENSMUSG00000036606	15	Plxnb2	plexin B2 [Source:MGI Symbol;Acc:MGI:2154239]	protein_coding	16107.8	20830.5	16525.2	17821.2	2614.5
mMR028845	scl0014455.1_87						22856	16831.8	13767.6	17818.4	4623.82
mMA033637	scl000575.1_1731	ENSMUSG00000031642	8	Sh3rf1	SH3 domain containing ring finger 1 [Source:MGI Symbol;Acc:MGI:1913066]	protein_coding	21218.3	18527.3	13676.7	17807.4	3821.98
mMC018923	scl47700.4_662	ENSMUSG00000042109	15	Csdc2	cold shock domain containing C2, RNA binding [Source:MGI Symbol;Acc:MGI:2146027]	protein_coding	17255.3	20783.2	15333.2	17790.6	2764.12
mMR028920	scl00104001.2_121	ENSMUSG00000021087	12	Rtn1	reticulon 1 [Source:MGI Symbol;Acc:MGI:1933947]	protein_coding	19270.4	18483.6	15611	17788.4	1926.23
mMR026271	scl0016998.2_125	ENSMUSG00000024940	19	Ltbp3	latent transforming growth factor beta binding protein 3 [Source:MGI Symbol;Acc:MGI:1101355]	protein_coding	21409.2	18450.9	13505	17788.3	3993.53
mMC005544	scl20013.3_0	ENSMUSG00000063019	2	Manbal	mannosidase, beta A, lysosomal-like [Source:MGI Symbol;Acc:MGI:1916411]	protein_coding	25276.7	15136.2	12919.1	17777.3	6588.55
mMC012136	scl28784.6_160	ENSMUSG00000014748	6	Tex261	testis expressed gene 261 [Source:MGI Symbol;Acc:MGI:1096575]	protein_coding	21200.9	18880.2	13181.7	17754.3	4126.46
mMC015950	scl37812.5_586	ENSMUSG00000001665	10	Gstt3	glutathione S-transferase, theta 3 [Source:MGI Symbol;Acc:MGI:2143526]	protein_coding	21886.4	16158.6	15060.5	17701.8	3665.26
mMC003414	scl33531.19_441	ENSMUSG00000036712	8	Cyld	cylindromatosis (turban tumor syndrome) [Source:MGI Symbol;Acc:MGI:1921506]	protein_coding	19886.4	19175	13641.3	17567.6	3418.79
mMC006089	scl34938.5_401	ENSMUSG00000031513	8	Leprotl1	leptin receptor overlapping transcript-like 1 [Source:MGI Symbol;Acc:MGI:1915442]	protein_coding	21159.7	15874.8	15585.8	17540.1	3138
mMC010094	scl32577.4.1_30	ENSMUSG00000033429	7	Mcee	methylmalonyl CoA epimerase [Source:MGI Symbol;Acc:MGI:1920974]	protein_coding	22005.7	15518.3	15095.9	17539.9	3873.2
mMC017288	scl44632.16.1_30	ENSMUSG00000021610	13	Clptm1l	CLPTM1-like [Source:MGI Symbol;Acc:MGI:2442892]	protein_coding	23222.5	17108.3	12111	17480.6	5565.1
mMC013487	scl28084.18_388	ENSMUSG00000028780	5	Sema3c	sema domain, immunoglobulin domain (Ig), short basic domain, secreted, (semaphorin) 3C [Source:MGI Symbol;Acc:MGI:107557]	protein_coding	17361.6	23057.3	11959.5	17459.5	5549.52
mMC021963	scl014651.8_3	ENSMUSG00000024158	17	Hagh	hydroxyacyl glutathione hydrolase [Source:MGI Symbol;Acc:MGI:95745]	protein_coding	23020.8	17588.6	11752.5	17453.9	5635.38
mMC001639	scl29741.15_76	ENSMUSG00000030096	6	Slc6a6	solute carrier family 6 (neurotransmitter transporter, taurine), member 6 [Source:MGI Symbol;Acc:MGI:98488]	protein_coding	16771.6	20302.9	15257.5	17444	2589.05
mMC001095	scl21676.20_237	ENSMUSG00000014601	3	Strip1	striatin interacting protein 1 [Source:MGI Symbol;Acc:MGI:2443884]	protein_coding	18919	15128.9	18262.5	17436.8	2025.46
mMC003540	scl30036.21_295	ENSMUSG00000004535	6	Tax1bp1	Tax1 (human T cell leukemia virus type I) binding protein 1 [Source:MGI Symbol;Acc:MGI:1289308]	protein_coding	19960.2	18119.8	14176.7	17418.9	2954.77
mMC023753	scl069046.1_193	ENSMUSG00000078139	13	AK157302	cDNA sequence AK157302 [Source:MGI Symbol;Acc:MGI:3574096]	protein_coding	19214	20521.2	12358.5	17364.6	4384.37
mMC015211	scl53438.9.1_79	ENSMUSG00000037916	19	Ndufv1	NADH dehydrogenase (ubiquinone) flavoprotein 1 [Source:MGI Symbol;Acc:MGI:107851]	protein_coding	21122.8	16933.6	14035.3	17363.9	3563.32
mMC014355	scl40402.14.1_6	ENSMUSG00000020311	11	Erlec1	endoplasmic reticulum lectin 1 [Source:MGI Symbol;Acc:MGI:1914003]	protein_coding	22955.7	15765.7	13323.2	17348.2	5007.49
mMC012841	scl36510.4_431	ENSMUSG00000042073	9	Abhd14b	abhydrolase domain containing 14b [Source:MGI Symbol;Acc:MGI:1923741]	protein_coding	24020.8	15660.2	12292.9	17324.6	6038.52
mMC017457	scl31534.6.1_6	ENSMUSG00000006095	7	Tbcb	tubulin folding cofactor B [Source:MGI Symbol;Acc:MGI:1913661]	protein_coding	22931.9	13844.5	15166.6	17314.3	4909.64
mMC016133	scl31589.11.1_58	ENSMUSG00000030603	7	Psmc4	proteasome (prosome, macropain) 26S subunit, ATPase, 4 [Source:MGI Symbol;Acc:MGI:1346093]	protein_coding	21942.8	17199.3	12797.9	17313.3	4573.49
mMR027523	scl0054473.2_162	ENSMUSG00000025139	7	Tollip	toll interacting protein [Source:MGI Symbol;Acc:MGI:1891808]	protein_coding	21112	19622.5	11166.6	17300.4	5363.95
mMC025109	scl068052.3_30	ENSMUSG00000069972	7	Rps13-ps2	ribosomal protein S13, pseudogene 2 [Source:MGI Symbol;Acc:MGI:3704295]	processed_pseudogene	16101.3	14983.4	20787.8	17290.8	3079.58
mMC013027	scl2560.1.1_255	ENSMUSG00000078365	4	Mos	Moloney sarcoma oncogene [Source:MGI Symbol;Acc:MGI:97052]	protein_coding	18216.2	22416.9	11106	17246.4	5717.47
mMC020161	scl066445.5_23	ENSMUSG00000022551	15	Cyc1	cytochrome c-1 [Source:MGI Symbol;Acc:MGI:1913695]	protein_coding	24203	14295.7	13222.1	17240.3	6053.72
mMR027650	scl0015081.1_185	ENSMUSG00000016559	11	H3f3b	H3 histone, family 3B [Source:MGI Symbol;Acc:MGI:1101768]	protein_coding	15431.1	16424.3	19676.6	17177.3	2220.71
mMC020848	scl0217069.13_16	ENSMUSG00000000275	11	Trim25	tripartite motif-containing 25 [Source:MGI Symbol;Acc:MGI:102749]	protein_coding	15238	17675.9	18383.7	17099.2	1650.24
mMR027177	scl0023802.2_62	ENSMUSG00000031751	8	Amfr	autocrine motility factor receptor [Source:MGI Symbol;Acc:MGI:1345634]	protein_coding	18500.4	20423	12217.1	17046.8	4291.71
mMC025953	scl029864.1_22	ENSMUSG00000028557	4	Rnf11	ring finger protein 11 [Source:MGI Symbol;Acc:MGI:1352759]	protein_coding	21506.8	17246.6	12363.6	17039	4575.14
mMR027296	scl0070231.1_327	ENSMUSG00000014959	2	Gorasp2	golgi reassembly stacking protein 2 [Source:MGI Symbol;Acc:MGI:2135962]	protein_coding	19168.5	15478.2	16454.4	17033.7	1912.09
mMC006618	scl22956.4.1_1	ENSMUSG00000027937	3	Jtb	jumping translocation breakpoint [Source:MGI Symbol;Acc:MGI:1346082]	protein_coding	23912.3	15609.2	11520.1	17013.9	6314.38
mMC015700	scl46964.12_425	ENSMUSG00000009035	15	Tmem184b	transmembrane protein 184b [Source:MGI Symbol;Acc:MGI:2445179]	protein_coding	19810.5	17384.8	13823.1	17006.2	3011.59
mMC025319	scl0246154.2_131	ENSMUSG00000039646	16	Vasn	vasorin [Source:MGI Symbol;Acc:MGI:2177651]	protein_coding	17591.5	19608	13636.3	16945.2	3037.84
mMR030651	scl00223723.2_285	ENSMUSG00000016757	15	Ttll12	tubulin tyrosine ligase-like family, member 12 [Source:MGI Symbol;Acc:MGI:3039573]	protein_coding	18704.3	17101	15005	16936.7	1855.12
mMC024960	scl011740.4_112	ENSMUSG00000016319	X	Slc25a5	solute carrier family 25 (mitochondrial carrier, adenine nucleotide translocator), member 5 [Source:MGI Symbol;Acc:MGI:1353496]	protein_coding	18936.4	18050.7	13823.1	16936.7	2732.56
mMC006710	scl22885.6_207	ENSMUSG00000046722	3	Cdc42se1	CDC42 small effector 1 [Source:MGI Symbol;Acc:MGI:1889510]	protein_coding	17242.3	15478.2	17979.7	16900.1	1285.36
mMC006987	scl44037.11.1_29	ENSMUSG00000057531	13	Dtnbp1	dystrobrevin binding protein 1 [Source:MGI Symbol;Acc:MGI:2137586]	protein_coding	20615.3	14834.2	15237.3	16895.6	3227.63
mMC023813	scl017448.9_233	ENSMUSG00000019179	5	Mdh2	malate dehydrogenase 2, NAD (mitochondrial) [Source:MGI Symbol;Acc:MGI:97050]	protein_coding	18884.3	17927	13873.7	16895	2659.96
mMR030224	scl0067264.2_318	ENSMUSG00000025204	19	Ndufb8	NADH dehydrogenase (ubiquinone) 1 beta subcomplex 8 [Source:MGI Symbol;Acc:MGI:1914514]	protein_coding	22580.5	14306.6	13666.6	16851.2	4971.98
mMR027077	scl00347709.1_259	ENSMUSG00000073724	4	Pramel4	preferentially expressed antigen in melanoma like 4 [Source:MGI Symbol;Acc:MGI:2156377]	protein_coding	13016.9	18269	19146.3	16810.7	3314.75
mMR031029	scl0015381.1_237	ENSMUSG00000060373	14	Hnrnpc	heterogeneous nuclear ribonucleoprotein C [Source:MGI Symbol;Acc:MGI:107795]	protein_coding	17374.6	16351.5	16671.6	16799.2	523.363
mMC015668	scl48796.17_240	ENSMUSG00000022515	16	Anks3	ankyrin repeat and sterile alpha motif domain containing 3 [Source:MGI Symbol;Acc:MGI:1919865]	protein_coding	17387.6	18392.7	14600.9	16793.7	1964.41
mMC007275	scl37402.3_73						18723.8	18421.8	13207	16784.2	3101.63
mMC004045	scl51015.5.49_29	ENSMUSG00000024132	17	Eci1	enoyl-Coenzyme A delta isomerase 1 [Source:MGI Symbol;Acc:MGI:94871]	protein_coding	19092.5	16584.3	14631.2	16769.4	2236.41
mMC003187	scl53144.2.1_8						24055.5	15623.8	10580.7	16753.3	6808.01
mMR030701	scl0014678.2_119	ENSMUSG00000032562	9	Gnai2	guanine nucleotide binding protein (G protein), alpha inhibiting 2 [Source:MGI Symbol;Acc:MGI:95772]	protein_coding	14283.6	16751.7	19111	16715.4	2413.89
mMC025197	scl014252.10_327	ENSMUSG00000061981	11	Flot2	flotillin 2 [Source:MGI Symbol;Acc:MGI:103309]	protein_coding	21936.2	18163.5	9999.94	16699.9	6101.26
mMC003303	scl41012.9.1_84	ENSMUSG00000020873	11	Slc35b1	solute carrier family 35, member B1 [Source:MGI Symbol;Acc:MGI:1343133]	protein_coding	16604.6	15998.5	17424.1	16675.7	715.456
mMC025751	scl018542.3_8	ENSMUSG00000029718	5	Pcolce	procollagen C-endopeptidase enhancer protein [Source:MGI Symbol;Acc:MGI:105099]	protein_coding	22057.7	16890	11045.4	16664.4	5509.63
mMC016582	scl24615.5.1_59	ENSMUSG00000029038	4	Ssu72	Ssu72 RNA polymerase II CTD phosphatase homolog (yeast) [Source:MGI Symbol;Acc:MGI:1916241]	protein_coding	23378.7	15394.6	11212.1	16661.8	6181.53
mMC007056	scl49316.10.1_12	ENSMUSG00000004460	16	Dnajb11	DnaJ heat shock protein family (Hsp40) member B11 [Source:MGI Symbol;Acc:MGI:1915088]	protein_coding	21814.8	15005.2	13156.5	16658.8	4559.86
mMC003321	scl54843.2_132	ENSMUSG00000002014	X	Ssr4	signal sequence receptor, delta [Source:MGI Symbol;Acc:MGI:1099464]	protein_coding	19845.2	14434	15691.8	16657	2831.8
mMR028828	scl0056459.2_315	ENSMUSG00000052833	7	Sae1	SUMO1 activating enzyme subunit 1 [Source:MGI Symbol;Acc:MGI:1929264]	protein_coding	20671.7	15991.3	13302.9	16655.3	3728.96
mMC014714	scl52842.4.1_43	ENSMUSG00000024911	19	Fibp	fibroblast growth factor (acidic) intracellular binding protein [Source:MGI Symbol;Acc:MGI:1926233]	protein_coding	22675.9	14750.5	12525.2	16650.5	5335.44
mMC014578	scl33694.4.1_117	ENSMUSG00000031807	8	Pgls	6-phosphogluconolactonase [Source:MGI Symbol;Acc:MGI:1913421]	protein_coding	16847.5	16533.4	16555.5	16645.5	175.329
mMC025808	scl014862.2_242	ENSMUSG00000058135	3	Gstm1	glutathione S-transferase, mu 1 [Source:MGI Symbol;Acc:MGI:95860]	protein_coding	16934.3	15070.7	17909	16638	1442.14
mMC022632	scl012725.2_29	ENSMUSG00000004319	8	Clcn3	chloride channel, voltage-sensitive 3 [Source:MGI Symbol;Acc:MGI:103555]	protein_coding	17825.8	19120.4	12954.5	16633.5	3251.26
mMC021008	scl084113.2_12	ENSMUSG00000038502	7	Ptov1	prostate tumor over expressed gene 1 [Source:MGI Symbol;Acc:MGI:1933946]	protein_coding	19183.6	17614	13090.8	16629.5	3163.48
mMR028839	scl0011975.2_216	ENSMUSG00000019302	11	Atp6v0a1	ATPase, H+ transporting, lysosomal V0 subunit A1 [Source:MGI Symbol;Acc:MGI:103286]	protein_coding	21229.1	17101	11525.2	16618.4	4869.93
mMC002256	scl29390.15.1_23	ENSMUSG00000030235	6	Slco1c1	solute carrier organic anion transporter family, member 1c1 [Source:MGI Symbol;Acc:MGI:1889679]	protein_coding	16745.6	16769.9	16247.4	16587.6	294.907
mMC006087	scl28535.9.1_27	ENSMUSG00000030298	6	Sec13	SEC13 homolog, nuclear pore and COPII coat complex component [Source:MGI Symbol;Acc:MGI:99832]	protein_coding	25005.5	12658.4	12005	16556.3	7324.55
mMC008537	scl16234.18_249	ENSMUSG00000041570	1	Camsap2	calmodulin regulated spectrin-associated protein family, member 2 [Source:MGI Symbol;Acc:MGI:1922434]	protein_coding	20007.9	17297.5	12272.7	16526	3924.91
mMC018227	scl38781.10_357	ENSMUSG00000019923	10	Zwint	ZW10 interactor [Source:MGI Symbol;Acc:MGI:1289227]	protein_coding	22389.6	14110.2	13075.7	16525.1	5105.03
mMC019115	scl47025.7_39						25810.3	18825.7	4929.26	16521.7	10629.5
mMC020798	scl0110196.3_64	ENSMUSG00000059743	3	Fdps	farnesyl diphosphate synthetase [Source:MGI Symbol;Acc:MGI:104888]	protein_coding	11852	15096.2	22530.2	16492.8	5474.35
mMC009023	scl39596.8.1_118	ENSMUSG00000006777	11	Krt23	keratin 23 [Source:MGI Symbol;Acc:MGI:2148866]	protein_coding	26825.4	11672.4	10934.3	16477.4	8969.29
mMC020668	scl021814.1_6	ENSMUSG00000029287	5	Tgfbr3	transforming growth factor, beta receptor III [Source:MGI Symbol;Acc:MGI:104637]	protein_coding	19808.3	17563.1	12030.2	16467.2	4003.19
mMR030404	scl0014057.2_277	ENSMUSG00000021474	13	Sfxn1	sideroflexin 1 [Source:MGI Symbol;Acc:MGI:2137677]	protein_coding	20936.3	12156.3	16308	16466.8	4392.16
mMC003159	scl14355.1.1_113	ENSMUSG00000040612	1	Ildr2	immunoglobulin-like domain containing receptor 2 [Source:MGI Symbol;Acc:MGI:1196370]	protein_coding	22242.1	15678.4	11459.5	16460	5433.61
mMC002673	scl54331.2.4_4	ENSMUSG00000016427	X	Ndufa1	NADH dehydrogenase (ubiquinone) 1 alpha subcomplex, 1 [Source:MGI Symbol;Acc:MGI:1929511]	protein_coding	21697.6	15249	12292.9	16413.2	4809.26
mMC007539	scl53371.28_117	ENSMUSG00000024740	19	Ddb1	damage specific DNA binding protein 1 [Source:MGI Symbol;Acc:MGI:1202384]	protein_coding	17229.3	18683.8	13313	16408.7	2777.8
mMC019659	scl0319159.1_95	ENSMUSG00000067455	13	Hist1h4j	histone cluster 1, H4j [Source:MGI Symbol;Acc:MGI:2448436]	protein_coding	17589.3	14353.9	17217.1	16386.8	1770.31
mMC025098	scl014870.5_30	ENSMUSG00000097830	CHR_MG153_PATCH	Gstp1	glutathione S-transferase, pi 1 [Source:MGI Symbol;Acc:MGI:95865]	protein_coding	20556.7	15907.6	12681.7	16382	3958.85
mMR029990	scl00329910.1_213	ENSMUSG00000034853	4	Acot11	acyl-CoA thioesterase 11 [Source:MGI Symbol;Acc:MGI:1913736]	protein_coding	21027.4	12363.7	15727.2	16372.7	4367.79
mMC022550	scl073713.3_139	ENSMUSG00000043639	19	Rbm20	RNA binding motif protein 20 [Source:MGI Symbol;Acc:MGI:1920963]	protein_coding	17411.5	17788.7	13909	16369.7	2139.38
mMC018845	scl47524.3.1_1	ENSMUSG00000023020	15	Cox14	cytochrome c oxidase assembly protein 14 [Source:MGI Symbol;Acc:MGI:1913629]	protein_coding	19348.5	17548.6	12181.7	16359.6	3728.38
mMC021338	scl0171212.11_63	ENSMUSG00000020520	11	Galnt10	UDP-N-acetyl-alpha-D-galactosamine:polypeptide N-acetylgalactosaminyltransferase 10 [Source:MGI Symbol;Acc:MGI:1890480]	protein_coding	14956	15227.2	18808	16330.4	2149.92
mMC008795	scl55039.15_103	ENSMUSG00000000787	X	Ddx3x	DEAD/H (Asp-Glu-Ala-Asp/His) box polypeptide 3, X-linked [Source:MGI Symbol;Acc:MGI:103064]	protein_coding	15261.9	17246.6	16459.5	16322.6	999.387
mMC007665	scl42308.7_397	ENSMUSG00000066441	12	Rdh11	retinol dehydrogenase 11 [Source:MGI Symbol;Acc:MGI:102581]	protein_coding	20073	17031.9	11580.7	16228.5	4302.74
mMA033176	scl0002716.1_33	ENSMUSG00000028603	4	Scp2	sterol carrier protein 2, liver [Source:MGI Symbol;Acc:MGI:98254]	protein_coding	21016.5	14441.3	13201.9	16219.9	4199.97
mMC018403	scl38688.8.1_12	ENSMUSG00000020153	10	Ndufs7	NADH dehydrogenase (ubiquinone) Fe-S protein 7 [Source:MGI Symbol;Acc:MGI:1922656]	protein_coding	19856.1	16722.6	12060.5	16213.1	3922.67
mMR031187	scl00229534.2_23	ENSMUSG00000042613	3	Pbxip1	pre B cell leukemia transcription factor interacting protein 1 [Source:MGI Symbol;Acc:MGI:2441670]	protein_coding	18940.7	17876	11772.7	16196.5	3867.93
mMR029791	scl00227693.1_292	ENSMUSG00000039686	2	Zer1	zyg-11 related, cell cycle regulator [Source:MGI Symbol;Acc:MGI:2442511]	protein_coding	15769.5	17446.7	15363.5	16193.2	1104.33
mMR030484	scl0067125.2_158	ENSMUSG00000006736	10	Tspan31	tetraspanin 31 [Source:MGI Symbol;Acc:MGI:1914375]	protein_coding	17940.7	17701.4	12909	16183.7	2838.49
mMC018835	scl20143.2.1_89						15140.4	16762.6	16600.9	16168	893.568
mMC016653	scl47850.7.1_105						15589.4	15471	17383.7	16148	1071.78
mMR027134	scl0020598.1_244	ENSMUSG00000019822	10	Smpd2	sphingomyelin phosphodiesterase 2, neutral [Source:MGI Symbol;Acc:MGI:1278330]	protein_coding	20187.9	15532.8	12712	16144.3	3775.27
mMR029514	scl0022095.1_320	ENSMUSG00000020963	12	Tshr	thyroid stimulating hormone receptor [Source:MGI Symbol;Acc:MGI:98849]	protein_coding	15526.5	18254.4	14595.9	16125.6	1901.43
mMC010192	scl23927.19.1_34	ENSMUSG00000033365	4	Ipo13	importin 13 [Source:MGI Symbol;Acc:MGI:2385205]	protein_coding	17680.4	17017.3	13540.3	16079.4	2223.73
mMC025946	scl019981.2_48	ENSMUSG00000090467	7	Gm4613	predicted gene 4613 [Source:MGI Symbol;Acc:MGI:3782796]	processed_pseudogene	15984.2	14350.3	17848.4	16061	1750.3
mMC002790	scl53549.9.1_8	ENSMUSG00000036278	19	Macrod1	MACRO domain containing 1 [Source:MGI Symbol;Acc:MGI:2147583]	protein_coding	20504.6	16588	11040.3	16044.3	4755.51
mMC018316	scl38974.6_243	ENSMUSG00000038280	10	Ostm1	osteopetrosis associated transmembrane protein 1 [Source:MGI Symbol;Acc:MGI:2655574]	protein_coding	22886.3	14928.8	10242.4	16019.2	6392.11
mMC020014	scl015441.12_277	ENSMUSG00000028759	4	Hp1bp3	heterochromatin protein 1, binding protein 3 [Source:MGI Symbol;Acc:MGI:109369]	protein_coding	16075.3	16511.6	15449.4	16012.1	533.901
mMC001147	scl16675.14_10	ENSMUSG00000025950	1	Idh1	isocitrate dehydrogenase 1 (NADP+), soluble [Source:MGI Symbol;Acc:MGI:96413]	protein_coding	18843.1	16886.3	12292.9	16007.4	3362.41
mMR031091	scl0072981.1_191	ENSMUSG00000030753	7	Prkrir	protein-kinase, interferon-inducible double stranded RNA dependent inhibitor, repressor of (P58 repressor) [Source:MGI Symbol;Acc:MGI:1920231]	protein_coding	20259.5	14303	13217.1	15926.5	3791.55
mMC021859	scl075617.3_32	ENSMUSG00000009927	9	Rps25	ribosomal protein S25 [Source:MGI Symbol;Acc:MGI:1922867]	protein_coding	17890.9	16115	13545.4	15850.4	2184.79
mMR026970	scl0014481.1_2	ENSMUSG00000046432	X	Ngfrap1	nerve growth factor receptor (TNFRSF16) associated protein 1 [Source:MGI Symbol;Acc:MGI:1338016]	protein_coding	22309.3	14444.9	10777.7	15844	5891.75
mMC005773	scl30011.18.1_29	ENSMUSG00000029777	6	Gars	glycyl-tRNA synthetase [Source:MGI Symbol;Acc:MGI:2449057]	protein_coding	17951.6	12654.8	16924.1	15843.5	2808.91
mMR029603	scl0015078.1_248	ENSMUSG00000060743	1	H3f3a	H3 histone, family 3A [Source:MGI Symbol;Acc:MGI:1097686]	protein_coding	15849.7	17086.5	14590.8	15842.3	1247.84
mMR028925	scl0015519.1_14	ENSMUSG00000021270	12	Hsp90aa1	heat shock protein 90, alpha (cytosolic), class A member 1 [Source:MGI Symbol;Acc:MGI:96250]	protein_coding	12387.8	19316.9	15722.1	15808.9	3465.35
mMC020600	scl019223.1_1	ENSMUSG00000017969	2	Ptgis	prostaglandin I2 (prostacyclin) synthase [Source:MGI Symbol;Acc:MGI:1097156]	protein_coding	21049.1	15038	11272.7	15786.6	4931.01
mMC004864	scl50087.9.265_72	ENSMUSG00000024026	17	Glo1	glyoxalase 1 [Source:MGI Symbol;Acc:MGI:95742]	protein_coding	17953.8	15281.8	14095.9	15777.1	1976.07
mMA035254	scl0002356.1_173	ENSMUSG00000020570	12	Sypl	synaptophysin-like protein [Source:MGI Symbol;Acc:MGI:108081]	protein_coding	16044.9	15274.5	15924.1	15747.9	414.378
mMC011228	scl25801.8_88	ENSMUSG00000001847	5	Rac1	RAS-related C3 botulinum substrate 1 [Source:MGI Symbol;Acc:MGI:97845]	protein_coding	20391.8	15885.8	10909	15728.9	4743.35
mMC007333	scl40890.2_6	ENSMUSG00000001240	11	Ramp2	receptor (calcitonin) activity modifying protein 2 [Source:MGI Symbol;Acc:MGI:1859650]	protein_coding	15880.1	14823.3	16378.7	15694	794.209
mMC023561	scl014569.11_60	ENSMUSG00000021218	13	Gdi2	guanosine diphosphate (GDP) dissociation inhibitor 2 [Source:MGI Symbol;Acc:MGI:99845]	protein_coding	18556.8	14917.9	13398.9	15624.5	2650.54
mMC019995	scl059008.1_54	ENSMUSG00000029472	5	Anapc5	anaphase-promoting complex subunit 5 [Source:MGI Symbol;Acc:MGI:1929722]	protein_coding	18441.8	14164.7	14176.7	15594.4	2465.93
mMC016616	scl40538.6.1_45	ENSMUSG00000041126	11	H2afv	H2A histone family, member V [Source:MGI Symbol;Acc:MGI:1924855]	protein_coding	18478.7	16333.3	11893.9	15568.6	3358.35
mMR026977	scl0012725.1_238	ENSMUSG00000004319	8	Clcn3	chloride channel, voltage-sensitive 3 [Source:MGI Symbol;Acc:MGI:103555]	protein_coding	15383.4	18068.9	13151.4	15534.5	2462.2
mMA033285	scl0003647.1_892	ENSMUSG00000021468	13	Sptlc1	serine palmitoyltransferase, long chain base subunit 1 [Source:MGI Symbol;Acc:MGI:1099431]	protein_coding	21782.2	14492.2	10040.3	15438.3	5927.84
mMR027500	scl0015925.2_2	ENSMUSG00000056999	19	Ide	insulin degrading enzyme [Source:MGI Symbol;Acc:MGI:96412]	protein_coding	16255.3	18312.6	11732.3	15433.4	3366.31
mMR030111	scl0015598.1_13						16157.7	15758.4	14333.2	15416.5	959.103
mMC021677	scl022245.1_319	ENSMUSG00000002550	2	Uck1	uridine-cytidine kinase 1 [Source:MGI Symbol;Acc:MGI:98904]	protein_coding	18665.2	15667.4	11904	15412.2	3387.85
mMC010801	scl20329.42.1_43	ENSMUSG00000003660	2	Snrnp200	small nuclear ribonucleoprotein 200 (U5) [Source:MGI Symbol;Acc:MGI:2444401]	protein_coding	18400.6	14976.1	12727.2	15368	2856.93
mMC015375	scl34424.10_15	ENSMUSG00000035824	8	Tk2	thymidine kinase 2, mitochondrial [Source:MGI Symbol;Acc:MGI:1913266]	protein_coding	16871.4	13895.5	15257.5	15341.4	1489.72
mMC002592	scl26445.6.1_1	ENSMUSG00000036256	5	Igfbp7	insulin-like growth factor binding protein 7 [Source:MGI Symbol;Acc:MGI:1352480]	protein_coding	16535.2	16868.1	12570.6	15324.6	2390.85
mMC012860	scl50998.1_28						19010.1	15056.2	11893.9	15320.1	3565.46
mMR031202	scl0020747.2_286	ENSMUSG00000057522	11	Spop	speckle-type POZ protein [Source:MGI Symbol;Acc:MGI:1343085]	protein_coding	17827.9	12487.4	15600.9	15305.4	2682.52
mMC014928	scl17480.9.1_6	ENSMUSG00000009772	1	Nuak2	NUAK family, SNF1-like kinase, 2 [Source:MGI Symbol;Acc:MGI:1921387]	protein_coding	15845.4	16173.2	13883.8	15300.8	1238.07
mMC008694	scl51338.13_19	ENSMUSG00000024587	18	Nars	asparaginyl-tRNA synthetase [Source:MGI Symbol;Acc:MGI:1917473]	protein_coding	14789	14535.9	16570.6	15298.5	1108.93
mMC013190	scl48660.21.1_63	ENSMUSG00000022843	16	Clcn2	chloride channel, voltage-sensitive 2 [Source:MGI Symbol;Acc:MGI:105061]	protein_coding	20114.2	14179.3	11454.5	15249.3	4427.91
mMR027694	scl00229622.1_168	ENSMUSG00000038170	3	Pde4dip	phosphodiesterase 4D interacting protein (myomegalin) [Source:MGI Symbol;Acc:MGI:1891434]	protein_coding	17029.7	16013.1	12656.5	15233.1	2288.57
mMC026031	scl020091.3_53	ENSMUSG00000028081	3	Rps3a1	ribosomal protein S3A1 [Source:MGI Symbol;Acc:MGI:1202063]	protein_coding	16233.6	13684.4	15777.7	15231.9	1359.41
mMC009756	scl17432.6_297	ENSMUSG00000026421	1	Csrp1	cysteine and glycine-rich protein 1 [Source:MGI Symbol;Acc:MGI:88549]	protein_coding	19960.2	13633.5	12095.9	15229.9	4168.1
mMA032526	scl0003758.1_1237	ENSMUSG00000005312	13	Ubqln1	ubiquilin 1 [Source:MGI Symbol;Acc:MGI:1860276]	protein_coding	15925.6	15863.9	13666.6	15152	1286.82
mMC003695	scl17803.10.1_30	ENSMUSG00000006304	1	Arpc2	actin related protein 2/3 complex, subunit 2 [Source:MGI Symbol;Acc:MGI:1923959]	protein_coding	13105.8	14623.2	17651.4	15126.8	2314.28
mMC025022	scl066416.3_80	ENSMUSG00000041881	17	Ndufa7	NADH dehydrogenase (ubiquinone) 1 alpha subcomplex, 7 (B14.5a) [Source:MGI Symbol;Acc:MGI:1913666]	protein_coding	19140.3	14212	12020.1	15124.1	3646.65
mMC024967	scl073122.1_292	ENSMUSG00000070939	1	Tgfbrap1	transforming growth factor, beta receptor associated protein 1 [Source:MGI Symbol;Acc:MGI:2447427]	protein_coding	14370.4	18007	12979.7	15119	2595.91
mMC002985	scl25126.19.1_29	ENSMUSG00000010517	4	Faf1	Fas-associated factor 1 [Source:MGI Symbol;Acc:MGI:109419]	protein_coding	16606.7	14299.4	14409	15105	1301.67
mMC007553	scl30281.25_19	ENSMUSG00000029772	6	Ahcyl2	S-adenosylhomocysteine hydrolase-like 2 [Source:MGI Symbol;Acc:MGI:1921590]	protein_coding	16311.7	15558.3	13429.2	15099.7	1494.97
mMC016039	scl27078.4.1_81	ENSMUSG00000050552	5	Lamtor4	late endosomal/lysosomal adaptor, MAPK and MTOR activator 4 [Source:MGI Symbol;Acc:MGI:1913346]	protein_coding	19992.7	13771.8	11494.9	15086.5	4398.82
mMC015799	scl25991.5.1_3	ENSMUSG00000025337	5	Sbds	Shwachman-Bodian-Diamond syndrome homolog (human) [Source:MGI Symbol;Acc:MGI:1913961]	protein_coding	14899.6	16409.7	13939.3	15082.9	1245.35
mMC002321	scl26184.7_56						16368.1	14932.5	13934.3	15078.3	1223.47
mMC016962	scl36627.12_44	ENSMUSG00000036972	9	Zic4	zinc finger protein of the cerebellum 4 [Source:MGI Symbol;Acc:MGI:107201]	protein_coding	16407.2	14339.4	14464.6	15070.4	1159.4
mMC024337	scl0110208.1_282	ENSMUSG00000028961	4	Pgd	phosphogluconate dehydrogenase [Source:MGI Symbol;Acc:MGI:97553]	protein_coding	18882.1	12796.7	13499.9	15059.6	3329.06
mMC020563	scl0104112.1_197	ENSMUSG00000020917	11	Acly	ATP citrate lyase [Source:MGI Symbol;Acc:MGI:103251]	protein_coding	14513.5	15758.4	14883.7	15051.9	639.238
mMC012797	scl39292.4_16	ENSMUSG00000056962	11	Jmjd6	jumonji domain containing 6 [Source:MGI Symbol;Acc:MGI:1858910]	protein_coding	12852	15372.7	16848.4	15024.4	2020.84
mMC018514	scl52831.7.3_17	ENSMUSG00000024875	19	Yif1a	Yip1 interacting factor homolog A (S. cerevisiae) [Source:MGI Symbol;Acc:MGI:1915340]	protein_coding	20413.5	13131.4	11520.1	15021.7	4738.46
mMR026375	scl0018708.1_307	ENSMUSG00000041417	13	Pik3r1	phosphatidylinositol 3-kinase, regulatory subunit, polypeptide 1 (p85 alpha) [Source:MGI Symbol;Acc:MGI:97583]	protein_coding	13324.9	16959.1	14762.5	15015.5	1830.28
mMC010045	scl25076.10_59	ENSMUSG00000028698	4	Pik3r3	phosphatidylinositol 3 kinase, regulatory subunit, polypeptide 3 (p55) [Source:MGI Symbol;Acc:MGI:109277]	protein_coding	18094.7	13076.8	13828.2	14999.9	2706.4
mMC025307	scl0217874.1_74	ENSMUSG00000091402	12	Rd3l	retinal degeneration 3-like [Source:MGI Symbol;Acc:MGI:2675860]	protein_coding	20691.2	14790.6	9515.09	14998.9	5590.96
mMC002509	scl50788.25.1_56	ENSMUSG00000024392	17	Bag6	BCL2-associated athanogene 6 [Source:MGI Symbol;Acc:MGI:1919439]	protein_coding	15576.4	14168.4	15156.5	14967.1	722.87
mMC012710	scl22694.6_358	ENSMUSG00000027963	3	Extl2	exostoses (multiple)-like 2 [Source:MGI Symbol;Acc:MGI:1889574]	protein_coding	19001.4	11770.6	14085.8	14952.6	3692.54
mMR026987	scl0015312.2_169	ENSMUSG00000040681	16	Hmgn1	high mobility group nucleosomal binding domain 1 [Source:MGI Symbol;Acc:MGI:96120]	protein_coding	15624.1	16169.6	13010	14934.6	1688.87
mMA033322	scl000669.1_31	ENSMUSG00000031708	8	Tecr	trans-2,3-enoyl-CoA reductase [Source:MGI Symbol;Acc:MGI:1915408]	protein_coding	21806.1	13349.7	9646.41	14934.1	6232.75
mMR028350	scl00216971.1_119	ENSMUSG00000037750	11	Fam222b	family with sequence similarity 222, member B [Source:MGI Symbol;Acc:MGI:2384939]	protein_coding	16470.1	14270.3	14030.2	14923.5	1344.73
mMC003446	scl40803.8_15	ENSMUSG00000049354	11	Dcaf7	DDB1 and CUL4 associated factor 7 [Source:MGI Symbol;Acc:MGI:1919083]	protein_coding	17177.2	14113.8	13373.7	14888.2	2016.57
mMC023080	scl066917.11_233	ENSMUSG00000001774	9	Chordc1	cysteine and histidine-rich domain (CHORD)-containing, zinc-binding protein 1 [Source:MGI Symbol;Acc:MGI:1914167]	protein_coding	11585.2	14092	18984.7	14887.3	3763.32
mMC018748	scl50134.9_8	ENSMUSG00000024213	17	Nudt3	nudix (nucleotide diphosphate linked moiety X)-type motif 3 [Source:MGI Symbol;Acc:MGI:1928484]	protein_coding	13429	15576.5	15651.4	14885.6	1262.05
mMC024795	scl015519.1_32	ENSMUSG00000021270	12	Hsp90aa1	heat shock protein 90, alpha (cytosolic), class A member 1 [Source:MGI Symbol;Acc:MGI:96250]	protein_coding	9919.36	16111.3	18616	14882.2	4476.73
mMC012574	scl49877.10_136	ENSMUSG00000023951	17	Vegfa	vascular endothelial growth factor A [Source:MGI Symbol;Acc:MGI:103178]	protein_coding	15847.5	15401.8	13282.7	14844	1370.36
mMC018418	scl33881.13_257	ENSMUSG00000039470	8	Zdhhc2	zinc finger, DHHC domain containing 2 [Source:MGI Symbol;Acc:MGI:1923452]	protein_coding	18545.9	13808.2	12121.1	14825.1	3330.92
mMR027450	scl0072278.1_319						16656.6	14568.6	13085.8	14770.3	1793.95
mMC017002	scl32603.25.9_1	ENSMUSG00000030450	7	Oca2	oculocutaneous albinism II [Source:MGI Symbol;Acc:MGI:97454]	protein_coding	21053.4	13640.8	9565.6	14753.3	5824.15
mMC021262	scl0270106.4_75	ENSMUSG00000000740	8	Rpl13	ribosomal protein L13 [Source:MGI Symbol;Acc:MGI:105922]	protein_coding	14368.2	13520.7	16363.5	14750.8	1459.52
mMC016844	scl48561.1.13_8	ENSMUSG00000107002	16	0610012G03Rik	RIKEN cDNA 0610012G03 gene [Source:MGI Symbol;Acc:MGI:1913301]	protein_coding	16602.4	14332.1	13282.7	14739.1	1696.83
mMC015770	scl25655.8_229	ENSMUSG00000028221	4	Tmem55a	transmembrane protein 55A [Source:MGI Symbol;Acc:MGI:1919769]	protein_coding	17073.1	14743.3	12353.5	14723.3	2359.88
mMC025201	scl0268449.4_2	ENSMUSG00000058546	11	Rpl23a	ribosomal protein L23A [Source:MGI Symbol;Acc:MGI:3040672]	protein_coding	14170.8	13182.3	16787.8	14713.6	1863.01
mMR027875	scl0052357.1_307	ENSMUSG00000031563	8	Wwc2	WW, C2 and coiled-coil domain containing 2 [Source:MGI Symbol;Acc:MGI:1261872]	protein_coding	12134	16638.9	15343.3	14705.4	2319.21
mMC010171	scl27505.17_595	ENSMUSG00000034462	5	Pkd2	polycystic kidney disease 2 [Source:MGI Symbol;Acc:MGI:1099818]	protein_coding	15337.8	16857.2	11787.8	14660.9	2601.61
mMC010305	scl40724.4.1_15	ENSMUSG00000046756	11	Mrps7	mitchondrial ribosomal protein S7 [Source:MGI Symbol;Acc:MGI:1354367]	protein_coding	17467.9	14401.2	12100.9	14656.7	2692.57
mMC008821	scl21294.19_474	ENSMUSG00000026778	2	Prkcq	protein kinase C, theta [Source:MGI Symbol;Acc:MGI:97601]	protein_coding	19762.8	12509.2	11600.9	14624.3	4473.17
mMC003569	scl31415.7_3	ENSMUSG00000008140	7	Emc10	ER membrane protein complex subunit 10 [Source:MGI Symbol;Acc:MGI:1916933]	protein_coding	18658.7	14102.9	11075.7	14612.4	3817.11
mMC015411	scl32648.17_169	ENSMUSG00000006599	7	Gtf2h1	general transcription factor II H, polypeptide 1 [Source:MGI Symbol;Acc:MGI:1277216]	protein_coding	17146.8	14925.2	11717.1	14596.4	2729.77
mMR026157	scl0014858.1_22	ENSMUSG00000057933	9	Gsta2	glutathione S-transferase, alpha 2 (Yc2) [Source:MGI Symbol;Acc:MGI:95863]	protein_coding	22389.6	13105.9	8262.58	14586	7178.87
mMC014011	scl35398.12.2_77	ENSMUSG00000032786	9	Alas1	aminolevulinic acid synthase 1 [Source:MGI Symbol;Acc:MGI:87989]	protein_coding	17322.5	14841.5	11555.5	14573.2	2892.88
mMC023178	scl022147.3_29	ENSMUSG00000067338	6	Tuba3b	tubulin, alpha 3B [Source:MGI Symbol;Acc:MGI:1095408]	protein_coding	16548.2	14404.9	12717.1	14556.7	1920.05
mMC018631	scl14296.1.1_54	ENSMUSG00000038855	1	Itpkb	inositol 1,4,5-trisphosphate 3-kinase B [Source:MGI Symbol;Acc:MGI:109235]	protein_coding	15973.4	17217.4	10464.6	14551.8	3593.87
mMC022299	scl0224904.1_72	ENSMUSG00000049760	17	2410015M20Rik	RIKEN cDNA 2410015M20 gene [Source:MGI Symbol;Acc:MGI:2442174]	protein_coding	17901.7	12902.2	12818.1	14540.7	2911.05
mMC016677	scl45535.5_307	ENSMUSG00000002329	14	Mdp1	magnesium-dependent phosphatase 1 [Source:MGI Symbol;Acc:MGI:1915131]	protein_coding	14791.2	14361.2	14439.3	14530.6	229.055
mMC011387	scl24354.8_529	ENSMUSG00000039813	4	Tbc1d2	TBC1 domain family, member 2 [Source:MGI Symbol;Acc:MGI:2652885]	protein_coding	12743.5	17308.4	13484.8	14512.2	2449.75
mMC018611	scl47732.2_4	ENSMUSG00000042406	15	Atf4	activating transcription factor 4 [Source:MGI Symbol;Acc:MGI:88096]	protein_coding	8802.26	16460.6	18272.6	14511.8	5026.95
mMC008655	scl40956.1.735_259	ENSMUSG00000038437	11	Mllt6	myeloid/lymphoid or mixed-lineage leukemia (trithorax homolog, Drosophila); translocated to, 6 [Source:MGI Symbol;Acc:MGI:1935145]	protein_coding	12964.8	15139.9	15398.9	14501.2	1336.84
mMC020021	scl068918.1_173	ENSMUSG00000043687	8	1190005I06Rik	RIKEN cDNA 1190005I06 gene [Source:MGI Symbol;Acc:MGI:1916168]	protein_coding	17530.8	14204.8	11727.2	14487.6	2912.11
mMC018389	scl53528.4.1_29	ENSMUSG00000024944	19	Arl2	ADP-ribosylation factor-like 2 [Source:MGI Symbol;Acc:MGI:1928393]	protein_coding	20591.4	13393.4	9444.39	14476.4	5651.87
mMR029939	scl0013589.1_127	ENSMUSG00000027479	2	Mapre1	microtubule-associated protein, RP/EB family, member 1 [Source:MGI Symbol;Acc:MGI:891995]	protein_coding	15949.5	14652.3	12808	14469.9	1578.67
mMR027067	scl00224938.2_37	ENSMUSG00000024083	17	Pja2	praja 2, RING-H2 motif containing [Source:MGI Symbol;Acc:MGI:2159342]	protein_coding	16626.3	15984	10797.9	14469.4	3195.77
mMC020705	scl069010.2_129	ENSMUSG00000035048	9	Anapc13	anaphase promoting complex subunit 13 [Source:MGI Symbol;Acc:MGI:1916260]	protein_coding	15997.2	13498.9	13868.6	14454.9	1348.41
mMR028769	scl0016687.2_101						8.67646	18469.1	24863.5	14447.1	12906.3
mMR026495	scl0058249.2_204	ENSMUSG00000024911	19	Fibp	fibroblast growth factor (acidic) intracellular binding protein [Source:MGI Symbol;Acc:MGI:1926233]	protein_coding	21344.1	12480.1	9403.98	14409.4	6199.44
mMC025449	scl076808.4_30	ENSMUSG00000045128	8	Rpl18a	ribosomal protein L18A [Source:MGI Symbol;Acc:MGI:1924058]	protein_coding	14034.2	14099.2	14964.6	14366	519.395
mMC016296	scl54529.5.1_150	ENSMUSG00000086316	X	2210013O21Rik	RIKEN cDNA 2210013O21 gene [Source:MGI Symbol;Acc:MGI:1917373]	protein_coding	18027.5	11941.6	13111	14360	3229.49
mMC022895	scl027397.1_17	ENSMUSG00000030879	7	Mrpl17	mitochondrial ribosomal protein L17 [Source:MGI Symbol;Acc:MGI:1351608]	protein_coding	14240.2	14757.8	14065.6	14354.5	359.998
mMC002923	scl39310.22.1_30	ENSMUSG00000020792	11	Exoc7	exocyst complex component 7 [Source:MGI Symbol;Acc:MGI:1859270]	protein_coding	19879.9	12716.6	10383.8	14326.8	4948.61
mMR028239	scl0016157.2_292	ENSMUSG00000073889	4	Il11ra1	interleukin 11 receptor, alpha chain 1 [Source:MGI Symbol;Acc:MGI:107426]	protein_coding	6442.27	17912.4	18621.1	14325.3	6836.06
mMC011449	scl47755.2_19	ENSMUSG00000096210	15	H1f0	H1 histone family, member 0 [Source:MGI Symbol;Acc:MGI:95893]	protein_coding	14320.5	13528	15126.2	14324.9	799.097
mMR028121	scl0018099.2_232	ENSMUSG00000017376	11	Nlk	nemo like kinase [Source:MGI Symbol;Acc:MGI:1201387]	protein_coding	15589.4	14022.8	13358.5	14323.6	1145.46
mMC009763	scl12928.1.1_277	ENSMUSG00000003518	11	Dusp3	dual specificity phosphatase 3 (vaccinia virus phosphatase VH1-related) [Source:MGI Symbol;Acc:MGI:1919599]	protein_coding	13802.1	15598.3	13550.4	14316.9	1116.81
mMC015532	scl52691.13_82	ENSMUSG00000024640	19	Psat1	phosphoserine aminotransferase 1 [Source:MGI Symbol;Acc:MGI:2183441]	protein_coding	19214	12916.7	10808	14312.9	4373.47
mMC012827	scl46998.15.1_4	ENSMUSG00000016554	15	Eif3d	eukaryotic translation initiation factor 3, subunit D [Source:MGI Symbol;Acc:MGI:1933181]	protein_coding	16912.6	12989.5	12984.8	14295.6	2266.36
mMC010859	scl29872.10.1_133	ENSMUSG00000052738	6	Suclg1	succinate-CoA ligase, GDP-forming, alpha subunit [Source:MGI Symbol;Acc:MGI:1927234]	protein_coding	17101.3	14430.3	11308	14279.9	2899.57
mMR029104	scl00108755.1_37						14192.5	14648.7	13944.4	14261.8	357.23
mMC008620	scl16583.17.10_2	ENSMUSG00000026245	1	Farsb	phenylalanyl-tRNA synthetase, beta subunit [Source:MGI Symbol;Acc:MGI:1346035]	protein_coding	19823.5	13462.5	9373.68	14219.9	5265.94
mMC005175	scl26663.16_246	ENSMUSG00000005103	5	Wdr1	WD repeat domain 1 [Source:MGI Symbol;Acc:MGI:1337100]	protein_coding	15203.3	14812.4	12641.3	14219	1380.22
mMC019551	scl070361.1_127	ENSMUSG00000041891	18	Lman1	lectin, mannose-binding, 1 [Source:MGI Symbol;Acc:MGI:1917611]	protein_coding	16142.5	15259.9	11252.5	14218.3	2606.14
mMC010941	scl30187.2.1_182	ENSMUSG00000019689	6	1110001J03Rik	RIKEN cDNA 1110001J03 gene [Source:MGI Symbol;Acc:MGI:1913367]	protein_coding	15819.3	12465.5	14333.2	14206	1680.51
mMC012054	scl50762.2_0	ENSMUSG00000003541	17	Ier3	immediate early response 3 [Source:MGI Symbol;Acc:MGI:104814]	protein_coding	3804.63	12414.6	26393.8	14204.3	11400.4
mMC015472	scl43280.11_443	ENSMUSG00000036188	12	Ankmy2	ankyrin repeat and MYND domain containing 2 [Source:MGI Symbol;Acc:MGI:2144755]	protein_coding	18565.4	12807.6	11202	14191.7	3871.95
mMC019831	scl011972.1_247	ENSMUSG00000013160	8	Atp6v0d1	ATPase, H+ transporting, lysosomal V0 subunit D1 [Source:MGI Symbol;Acc:MGI:1201778]	protein_coding	15630.6	12432.8	14505	14189.5	1622.09
mMC016746	scl53763.13_504	ENSMUSG00000067276	X	Capn6	calpain 6 [Source:MGI Symbol;Acc:MGI:1100850]	protein_coding	16812.8	16231.4	9282.77	14109	4189.73
mMC010219	scl37903.28_124	ENSMUSG00000037012	10	Hk1	hexokinase 1 [Source:MGI Symbol;Acc:MGI:96103]	protein_coding	19433.1	13364.3	9414.08	14070.5	5046.7
mMC026282	scl067270.3_15	ENSMUSG00000062981	10	Mrpl42	mitochondrial ribosomal protein L42 [Source:MGI Symbol;Acc:MGI:1333774]	protein_coding	21992.6	10140.5	10070.6	14067.9	6863.08
mMR030085	scl0014325.1_328	ENSMUSG00000062382	13	Gm10116	predicted pseudogene 10116 [Source:MGI Symbol;Acc:MGI:3779109]	protein_coding	14021.2	14295.7	13813	14043.3	242.098
mMC021003	scl0110323.3_24	ENSMUSG00000036751	7	Cox6b1	cytochrome c oxidase, subunit VIb polypeptide 1 [Source:MGI Symbol;Acc:MGI:107460]	protein_coding	20760.6	11021.1	10343.4	14041.7	5828.61
mMC024585	scl0227800.12_249	ENSMUSG00000035437	2	Rabgap1	RAB GTPase activating protein 1 [Source:MGI Symbol;Acc:MGI:2385139]	protein_coding	15966.8	15605.6	10545.4	14039.3	3031.18
mMR027414	scl0069786.1_6	ENSMUSG00000054226	6	Tprkb	Tp53rk binding protein [Source:MGI Symbol;Acc:MGI:1917036]	protein_coding	14630.7	17337.5	10131.3	14033.1	3640.1
mMC007238	scl33695.16.1_25	ENSMUSG00000031808	8	Slc27a1	solute carrier family 27 (fatty acid transporter), member 1 [Source:MGI Symbol;Acc:MGI:1347098]	protein_coding	21218.3	13004	7802.98	14008.4	6763.81
mMC002166	scl32642.3_586	ENSMUSG00000010307	7	Tmem86a	transmembrane protein 86A [Source:MGI Symbol;Acc:MGI:1915143]	protein_coding	17504.7	15176.2	9343.38	14008.1	4204.21
mMC013378	scl38761.18.1_172	ENSMUSG00000006345	10	Ggt1	gamma-glutamyltransferase 1 [Source:MGI Symbol;Acc:MGI:95706]	protein_coding	17593.7	14466.7	9959.54	14006.6	3837.81
mMC016099	scl49449.1.769_0	ENSMUSG00000057880	16	Abat	4-aminobutyrate aminotransferase [Source:MGI Symbol;Acc:MGI:2443582]	protein_coding	13852	14630.5	13505	13995.8	576.369
mMC022796	scl066383.5_131	ENSMUSG00000025825	5	Iscu	iron-sulfur cluster assembly enzyme [Source:MGI Symbol;Acc:MGI:1913633]	protein_coding	19877.8	11814.3	10292.9	13995	5151.13
mMC011007	scl21963.5_3	ENSMUSG00000068923	3	Syt11	synaptotagmin XI [Source:MGI Symbol;Acc:MGI:1859547]	protein_coding	10509.4	18454.5	12934.3	13966.1	4071.85
mMC024249	scl054170.29_181	ENSMUSG00000028646	4	Rragc	Ras-related GTP binding C [Source:MGI Symbol;Acc:MGI:1858751]	protein_coding	16031.9	12520.1	13313	13955	1841.82
mMC016692	scl51549.11_11	ENSMUSG00000005873	18	Reep5	receptor accessory protein 5 [Source:MGI Symbol;Acc:MGI:1270152]	protein_coding	16877.9	14292.1	10686.8	13952.3	3109.49
mMC007727	scl19152.3_218	ENSMUSG00000023391	2	Dlx2	distal-less homeobox 2 [Source:MGI Symbol;Acc:MGI:94902]	protein_coding	15825.9	17694.1	8323.18	13947.7	4959.74
mMC002521	scl50037.4.1_5	ENSMUSG00000024309	17	Pfdn6	prefoldin subunit 6 [Source:MGI Symbol;Acc:MGI:95908]	protein_coding	13979.9	13236.9	14626.2	13947.7	695.192
mMC011930	scl52406.11.1_60	ENSMUSG00000025228	19	Actr1a	ARP1 actin-related protein 1A, centractin alpha [Source:MGI Symbol;Acc:MGI:1858964]	protein_coding	15695.7	13153.2	12964.6	13937.8	1525.28
mMR028694	scl0015507.1_320	ENSMUSG00000004951	5	Hspb1	heat shock protein 1 [Source:MGI Symbol;Acc:MGI:96240]	protein_coding	1403.42	10213.3	30131.1	13916	14717.4
mMC006315	scl35530.18_2	ENSMUSG00000032418	9	Me1	malic enzyme 1, NADP(+)-dependent, cytosolic [Source:MGI Symbol;Acc:MGI:97043]	protein_coding	14422.4	12643.8	14464.6	13843.6	1039.25
mMC016913	scl43030.13_217	ENSMUSG00000032705	12	Exd2	exonuclease 3'-5' domain containing 2 [Source:MGI Symbol;Acc:MGI:1922485]	protein_coding	17365.9	15587.4	8520.15	13824.5	4678.98
mMC009105	scl17530.23_508	ENSMUSG00000036104	1	Rab3gap1	RAB3 GTPase activating protein subunit 1 [Source:MGI Symbol;Acc:MGI:2445001]	protein_coding	15572.1	14583.2	11287.8	13814.3	2243.22
mMC007011	scl21185.13.1_16	ENSMUSG00000026965	2	Anapc2	anaphase promoting complex subunit 2 [Source:MGI Symbol;Acc:MGI:2139135]	protein_coding	17687	11828.8	11909	13808.3	3359.29
mMC013519	scl39081.11_80	ENSMUSG00000019998	10	Stx7	syntaxin 7 [Source:MGI Symbol;Acc:MGI:1858210]	protein_coding	19478.6	14044.7	7838.34	13787.2	5824.42
mMC023328	scl0216150.5_158	ENSMUSG00000020307	10	Cdc34	cell division cycle 34 [Source:MGI Symbol;Acc:MGI:102657]	protein_coding	16674	11737.8	12944.4	13785.4	2573.3
mMR027508	scl00104681.2_288	ENSMUSG00000041920	11	Slc16a6	solute carrier family 16 (monocarboxylic acid transporters), member 6 [Source:MGI Symbol;Acc:MGI:2144585]	protein_coding	13481	15390.9	12454.5	13775.5	1490.2
mMR029709	scl0066706.2_314	ENSMUSG00000070283	9	Ndufaf3	NADH dehydrogenase (ubiquinone) 1 alpha subcomplex, assembly factor 3 [Source:MGI Symbol;Acc:MGI:1913956]	protein_coding	16710.9	11716	12752.4	13726.4	2636.02
mMC011647	scl40029.6_18	ENSMUSG00000041329	11	Atp1b2	ATPase, Na+/K+ transporting, beta 2 polypeptide [Source:MGI Symbol;Acc:MGI:88109]	protein_coding	17767.2	15212.6	8070.66	13683.5	5025.88
mMR030636	scl0011977.1_52	ENSMUSG00000033792	X	Atp7a	ATPase, Cu++ transporting, alpha polypeptide [Source:MGI Symbol;Acc:MGI:99400]	protein_coding	13168.7	15594.7	12237.3	13666.9	1733.24
mMC016474	scl29462.4_169	ENSMUSG00000030161	6	Gabarapl1	gamma-aminobutyric acid (GABA) A receptor-associated protein-like 1 [Source:MGI Symbol;Acc:MGI:1914980]	protein_coding	17459.2	11843.4	11681.7	13661.4	3289.95
mMC018594	scl38979.10_298	ENSMUSG00000038332	10	Sesn1	sestrin 1 [Source:MGI Symbol;Acc:MGI:2155278]	protein_coding	16305.2	14324.8	10308	13646	3055.69
mMC020849	scl068494.1_129	ENSMUSG00000020864	11	Ankrd40	ankyrin repeat domain 40 [Source:MGI Symbol;Acc:MGI:1918702]	protein_coding	16483.1	14241.1	10212.1	13645.4	3177.68
mMC018971	scl15983.1.1_39	ENSMUSG00000026688	1	Mgst3	microsomal glutathione S-transferase 3 [Source:MGI Symbol;Acc:MGI:1913697]	protein_coding	17843.1	13717.2	9333.28	13631.2	4255.58
mMR026668	scl0022129.1_200	ENSMUSG00000040785	16	Ttc3	tetratricopeptide repeat domain 3 [Source:MGI Symbol;Acc:MGI:1276539]	protein_coding	14231.6	12662	13959.5	13617.7	838.738
mMC003400	scl48382.9_267	ENSMUSG00000022757	16	Tfg	Trk-fused gene [Source:MGI Symbol;Acc:MGI:1338041]	protein_coding	14515.7	11788.8	14520.1	13608.2	1575.66
mMR028948	scl0067878.2_53	ENSMUSG00000037720	5	Tmem33	transmembrane protein 33 [Source:MGI Symbol;Acc:MGI:1915128]	protein_coding	15919.1	13382.5	11464.6	13588.7	2234.43
mMC020622	scl018458.3_17	ENSMUSG00000022283	15	Pabpc1	poly(A) binding protein, cytoplasmic 1 [Source:MGI Symbol;Acc:MGI:1349722]	protein_coding	10411.7	13717.2	16595.9	13574.9	3094.51
mMC024258	scl0226829.2_26	ENSMUSG00000026604	1	Ptpn14	protein tyrosine phosphatase, non-receptor type 14 [Source:MGI Symbol;Acc:MGI:102467]	protein_coding	14643.7	12058	13979.7	13560.5	1342.84
mMC024490	scl011964.1_274	ENSMUSG00000052459	16	Atp6v1a	ATPase, H+ transporting, lysosomal V1 subunit A [Source:MGI Symbol;Acc:MGI:1201780]	protein_coding	11333.6	16136.8	13131.2	13533.9	2426.78
mMC002186	scl25917.6_37	ENSMUSG00000051391	5	Ywhag	tyrosine 3-monooxygenase/tryptophan 5-monooxygenase activation protein, gamma polypeptide [Source:MGI Symbol;Acc:MGI:108109]	protein_coding	11832.5	14572.2	14040.3	13481.7	1452.78
mMC019413	scl027050.3_42	ENSMUSG00000030744	7	Rps3	ribosomal protein S3 [Source:MGI Symbol;Acc:MGI:1350917]	protein_coding	13242.4	12974.9	14227.2	13481.5	659.47
mMC021689	scl066508.5_236	ENSMUSG00000030842	7	Lamtor1	late endosomal/lysosomal adaptor, MAPK and MTOR activator 1 [Source:MGI Symbol;Acc:MGI:1913758]	protein_coding	16413.7	13462.5	10565.6	13480.6	2924.09
mMA033457	scl0002972.1_431	ENSMUSG00000031370	X	Zrsr2	zinc finger (CCCH type), RNA binding motif and serine/arginine rich 2 [Source:MGI Symbol;Acc:MGI:103287]	protein_coding	18663.1	11810.6	9959.54	13477.7	4585.01
mMC017936	scl30469.7_1	ENSMUSG00000048583	7	Igf2	insulin-like growth factor 2 [Source:MGI Symbol;Acc:MGI:96434]	protein_coding	16027.6	16155	8222.17	13468.3	4543.69
mMC014581	scl45946.14_20	ENSMUSG00000022139	14	Mbnl2	muscleblind-like 2 [Source:MGI Symbol;Acc:MGI:2145597]	protein_coding	12847.7	12320	15035.3	13401	1439.71
mMC014466	scl30702.10.1_59	ENSMUSG00000030750	7	Nsmce1	non-SMC element 1 homolog (S. cerevisiae) [Source:MGI Symbol;Acc:MGI:1914961]	protein_coding	18613.2	11465	10116.1	13398.1	4566.48
mMC022390	scl074155.4_43	ENSMUSG00000028967	4	Errfi1	ERBB receptor feedback inhibitor 1 [Source:MGI Symbol;Acc:MGI:1921405]	protein_coding	12949.6	12778.5	14358.5	13362.2	867.062
mMC015685	scl39332.7_20	ENSMUSG00000020743	11	Mif4gd	MIF4G domain containing [Source:MGI Symbol;Acc:MGI:1916924]	protein_coding	19274.7	11963.4	8828.23	13355.5	5360.57
mMC011407	scl46593.3.1_27	ENSMUSG00000063787	14	Chchd1	coiled-coil-helix-coiled-coil-helix domain containing 1 [Source:MGI Symbol;Acc:MGI:1913371]	protein_coding	17142.5	13629.9	9262.57	13345	3947.69
mMC016210	scl35698.10_48	ENSMUSG00000034452	9	Slc24a1	solute carrier family 24 (sodium/potassium/calcium exchanger), member 1 [Source:MGI Symbol;Acc:MGI:2384871]	protein_coding	12036.4	16919.1	11030.2	13328.6	3149.91
mMC025254	scl0268377.1_5	ENSMUSG00000020422	11	Tns3	tensin 3 [Source:MGI Symbol;Acc:MGI:2443012]	protein_coding	14750	13950.1	11237.3	13312.4	1841.09
mMC025603	scl020638.2_15	ENSMUSG00000027404	2	Snrpb	small nuclear ribonucleoprotein B [Source:MGI Symbol;Acc:MGI:98342]	protein_coding	17589.3	12330.9	9959.54	13293.3	3904.88
mMC008698	scl22692.12_240	ENSMUSG00000000340	3	Dbt	dihydrolipoamide branched chain transacylase E2 [Source:MGI Symbol;Acc:MGI:105386]	protein_coding	13663.2	13175.1	13040.3	13292.9	327.749
mMC011766	scl21113.26_436	ENSMUSG00000039844	2	Rapgef1	Rap guanine nucleotide exchange factor (GEF) 1 [Source:MGI Symbol;Acc:MGI:104580]	protein_coding	14016.8	14594.1	11252.5	13287.8	1786.12
mMR028162	scl00109006.2_49	ENSMUSG00000031781	8	Ciapin1	cytokine induced apoptosis inhibitor 1 [Source:MGI Symbol;Acc:MGI:1922083]	protein_coding	17825.8	13709.9	8272.68	13269.5	4791.76
mMR027474	scl00100273.2_58	ENSMUSG00000028559	4	Osbpl9	oxysterol binding protein-like 9 [Source:MGI Symbol;Acc:MGI:1923784]	protein_coding	15255.4	13859.1	10681.8	13265.4	2343.9
mMR028935	scl0068977.2_330	ENSMUSG00000061046	17	Haghl	hydroxyacylglutathione hydrolase-like [Source:MGI Symbol;Acc:MGI:1919877]	protein_coding	18945	12971.3	7808.03	13241.5	5573.42
mMC015556	scl24427.29_125	ENSMUSG00000028433	4	Ubap2	ubiquitin-associated protein 2 [Source:MGI Symbol;Acc:MGI:1916176]	protein_coding	14045	11988.9	13686.8	13240.2	1098.39
mMC006418	scl31573.3_3	ENSMUSG00000045948	7	Mrps12	mitochondrial ribosomal protein S12 [Source:MGI Symbol;Acc:MGI:1346333]	protein_coding	17246.6	10333.4	12136.3	13238.8	3586.06
mMC014376	scl30508.2.1_18	ENSMUSG00000025488	7	Cox8b	cytochrome c oxidase subunit VIIIb [Source:MGI Symbol;Acc:MGI:105958]	protein_coding	17326.9	11253.9	11126.2	13235.7	3543.67
mMC019774	scl019167.11_85	ENSMUSG00000060073	12	Psma3	proteasome (prosome, macropain) subunit, alpha type 3 [Source:MGI Symbol;Acc:MGI:104883]	protein_coding	15786.8	11508.6	12353.5	13216.3	2265.85
mMC014505	scl52961.19_173	ENSMUSG00000025026	19	Add3	adducin 3 (gamma) [Source:MGI Symbol;Acc:MGI:1351615]	protein_coding	17804.1	11716	10121.2	13213.8	4054.54
mMR028702	scl0022144.2_2	ENSMUSG00000067702	6	Tuba3a	tubulin, alpha 3A [Source:MGI Symbol;Acc:MGI:1095406]	protein_coding	16682.7	13477.1	9469.64	13209.8	3613.93
mMC008089	scl52642.29_318	ENSMUSG00000024812	19	Tjp2	tight junction protein 2 [Source:MGI Symbol;Acc:MGI:1341872]	protein_coding	15550.4	11814.3	12207	13190.5	2053.09
mMC011385	scl19951.7_95	ENSMUSG00000018326	2	Ywhab	tyrosine 3-monooxygenase/tryptophan 5-monooxygenase activation protein, beta polypeptide [Source:MGI Symbol;Acc:MGI:1891917]	protein_coding	14461.5	12323.6	12767.6	13184.2	1128.18
mMC020508	scl067416.1_190	ENSMUSG00000033436	X	Armcx2	armadillo repeat containing, X-linked 2 [Source:MGI Symbol;Acc:MGI:1914666]	protein_coding	16318.2	11450.4	11701.9	13156.9	2740.72
mMC006832	scl34545.3_30						12726.2	17799.6	8873.68	13133.2	4476.86
mMC016810	scl21094.18.34_0	ENSMUSG00000079484	2	Phyhd1	phytanoyl-CoA dioxygenase domain containing 1 [Source:MGI Symbol;Acc:MGI:3612860]	protein_coding	17075.3	13931.9	8378.74	13128.6	4403.56
mMC018771	scl16995.8.6_15	ENSMUSG00000025917	1	Cops5	COP9 signalosome subunit 5 [Source:MGI Symbol;Acc:MGI:1349415]	protein_coding	17754.2	12480.1	9131.26	13121.9	4347.14
mMR026902	scl0011820.2_119	ENSMUSG00000022892	16	App	amyloid beta (A4) precursor protein [Source:MGI Symbol;Acc:MGI:88059]	protein_coding	15062.3	14299.4	9974.69	13112.1	2743.75
mMC002407	scl46760.5_2	ENSMUSG00000051853	15	Arf3	ADP-ribosylation factor 3 [Source:MGI Symbol;Acc:MGI:99432]	protein_coding	14693.6	16391.5	8161.57	13082.2	4345.15
mMC022207	scl020621.3_134	ENSMUSG00000037972	16	Snn	stannin [Source:MGI Symbol;Acc:MGI:1276549]	protein_coding	18582.8	12603.8	8050.46	13079	5282.23
mMC021567	scl019068.1_323	ENSMUSG00000021131	12	Erh	enhancer of rudimentary homolog (Drosophila) [Source:MGI Symbol;Acc:MGI:108089]	protein_coding	12797.8	12793	13641.3	13077.4	488.408
mMC002805	scl32033.10.26_108	ENSMUSG00000030822	7	Prr14	proline rich 14 [Source:MGI Symbol;Acc:MGI:2384565]	protein_coding	15040.6	13870	10277.7	13062.8	2481.95
mMR027821	scl0076740.1_108	ENSMUSG00000015002	15	Efr3a	EFR3 homolog A [Source:MGI Symbol;Acc:MGI:1923990]	protein_coding	12483.3	15543.7	11141.3	13056.1	2256.41
mMC025083	scl0108888.1_320	ENSMUSG00000029036	4	Atad3a	ATPase family, AAA domain containing 3A [Source:MGI Symbol;Acc:MGI:1919214]	protein_coding	13869.3	13837.3	11454.5	13053.7	1385.05
mMC022079	scl056348.1_132	ENSMUSG00000027195	2	Hsd17b12	hydroxysteroid (17-beta) dehydrogenase 12 [Source:MGI Symbol;Acc:MGI:1926967]	protein_coding	17329.1	12494.7	9302.97	13042.2	4040.96
mMC001013	scl25700.14_179	ENSMUSG00000028249	4	Sdcbp	syndecan binding protein [Source:MGI Symbol;Acc:MGI:1337026]	protein_coding	14858.4	10773.6	13459.5	13030.5	2075.91
mMC019061	scl7580.1.1_112	ENSMUSG00000066747	9	Olfr878	olfactory receptor 878 [Source:MGI Symbol;Acc:MGI:3030712]	protein_coding	12765.2	13255.1	13040.3	13020.2	245.553
mMC019961	scl014790.2_94	ENSMUSG00000107478	6	Atn1	atrophin 1 [Source:MGI Symbol;Acc:MGI:104725]	protein_coding	18068.7	11439.5	9489.84	12999.3	4497.13
mMC007327	scl29120.2_538						14212	14776	9974.69	12987.6	2624.43
mMR030084	scl0016011.2_295	ENSMUSG00000026185	1	Igfbp5	insulin-like growth factor binding protein 5 [Source:MGI Symbol;Acc:MGI:96440]	protein_coding	13856.3	11585	13494.9	12978.7	1220.44
mMR026985	scl0016663.2_303	ENSMUSG00000044041	11	Krt13	keratin 13 [Source:MGI Symbol;Acc:MGI:101925]	protein_coding	112.794	5559.65	33171.5	12948	17724.6
mMC012087	scl18252.2_52	ENSMUSG00000016252	2	Atp5e	ATP synthase, H+ transporting, mitochondrial F1 complex, epsilon subunit [Source:MGI Symbol;Acc:MGI:1855697]	protein_coding	15307.4	13124.1	10333.3	12921.6	2493.26
mMR030693	scl0057875.2_106	ENSMUSG00000002289	17	Angptl4	angiopoietin-like 4 [Source:MGI Symbol;Acc:MGI:1888999]	protein_coding	21255.1	7884.66	9621.15	12920.3	7270.2
mMA034391	scl0003602.1_637						15331.3	11767	11631.2	12909.8	2098.15
mMC011094	scl18127.10.1_92	ENSMUSG00000025934	1	Gsta3	glutathione S-transferase, alpha 3 [Source:MGI Symbol;Acc:MGI:95856]	protein_coding	3876.21	13458.9	21247.3	12860.8	8701
mMC016336	scl41198.10_516	ENSMUSG00000001100	11	Poldip2	polymerase (DNA-directed), delta interacting protein 2 [Source:MGI Symbol;Acc:MGI:1915061]	protein_coding	14583	12411	11510	12834.7	1579.67
mMC004317	scl50129.4_4	ENSMUSG00000056692	17	D17Wsu92e	DNA segment, Chr 17, Wayne State University 92, expressed [Source:MGI Symbol;Acc:MGI:106281]	protein_coding	12700.2	14022.8	11777.7	12833.6	1128.49
mMC015453	scl39662.12.1_73	ENSMUSG00000018669	11	Cdk5rap3	CDK5 regulatory subunit associated protein 3 [Source:MGI Symbol;Acc:MGI:1933126]	protein_coding	16574.2	12862.1	9025.2	12820.5	3774.67
mMR029444	scl00110842.1_108	ENSMUSG00000032314	9	Etfa	electron transferring flavoprotein, alpha polypeptide [Source:MGI Symbol;Acc:MGI:106092]	protein_coding	18112.1	12381.9	7919.14	12804.4	5109.6
mMC005215	scl36724.29_71	ENSMUSG00000032216	9	Nedd4	neural precursor cell expressed, developmentally down-regulated 4 [Source:MGI Symbol;Acc:MGI:97297]	protein_coding	15485.3	15343.6	7550.46	12793.1	4540.83
mMC003363	scl4663.1.1_126	ENSMUSG00000074582	2	Arfgef2	ADP-ribosylation factor guanine nucleotide-exchange factor 2 (brefeldin A-inhibited) [Source:MGI Symbol;Acc:MGI:2139354]	protein_coding	11841.2	14161.1	12308	12770.1	1227.04
mMC022695	scl016418.1_114	ENSMUSG00000027613	2	Eif6	eukaryotic translation initiation factor 6 [Source:MGI Symbol;Acc:MGI:1196288]	protein_coding	14938.7	11024.7	12313.1	12758.8	1994.71
mMC016344	scl32698.6.1_30	ENSMUSG00000003184	7	Irf3	interferon regulatory factor 3 [Source:MGI Symbol;Acc:MGI:1859179]	protein_coding	12485.4	13302.4	12388.8	12725.5	501.905
mMC020343	scl074309.1_115	ENSMUSG00000020435	11	Osbp2	oxysterol binding protein 2 [Source:MGI Symbol;Acc:MGI:1921559]	protein_coding	16832.3	13378.8	7909.04	12706.7	4499.45
mMC021441	scl0233040.6_239	ENSMUSG00000037463	7	Fbxo27	F-box protein 27 [Source:MGI Symbol;Acc:MGI:2685007]	protein_coding	15287.9	13138.7	9686.81	12704.5	2825.69
mMC025331	scl0233870.10_246	ENSMUSG00000073838	7	Tufm	Tu translation elongation factor, mitochondrial [Source:MGI Symbol;Acc:MGI:1923686]	protein_coding	17762.9	10722.7	9565.6	12683.7	4436.56
mMC007267	scl17283.6_608	ENSMUSG00000040918	1	Slc19a2	solute carrier family 19 (thiamine transporter), member 2 [Source:MGI Symbol;Acc:MGI:1928761]	protein_coding	17279.2	10886.4	9873.68	12679.8	4015.26
mMC009671	scl29997.10_261	ENSMUSG00000029781	6	Fkbp9	FK506 binding protein 9 [Source:MGI Symbol;Acc:MGI:1350921]	protein_coding	14329.2	12214.5	11434.3	12659.3	1497.83
mMC024824	scl073661.1_203	ENSMUSG00000030201	6	Lrp6	low density lipoprotein receptor-related protein 6 [Source:MGI Symbol;Acc:MGI:1298218]	protein_coding	12455.1	14452.2	11065.6	12657.6	1702.36
mMC015918	scl30686.13_297	ENSMUSG00000030733	7	Sh2b1	SH2B adaptor protein 1 [Source:MGI Symbol;Acc:MGI:1201407]	protein_coding	12455.1	14193.8	11287.8	12645.6	1462.35
mMC016491	scl31950.19_311	ENSMUSG00000058325	7	Dock1	dedicator of cytokinesis 1 [Source:MGI Symbol;Acc:MGI:2429765]	protein_coding	15227.2	12742.1	9934.28	12634.5	2648.09
mMC007347	scl29041.8.1_24	ENSMUSG00000029810	6	Tmem176b	transmembrane protein 176B [Source:MGI Symbol;Acc:MGI:1916348]	protein_coding	13780.4	13477.1	10631.2	12629.6	1737.22
mMA035562	scl0002010.1_705	ENSMUSG00000027999	3	Pla2g12a	phospholipase A2, group XIIA [Source:MGI Symbol;Acc:MGI:1913600]	protein_coding	13439.8	13546.2	10873.7	12619.9	1513.21
mMC006081	scl52035.9_35						12574.4	12618.4	12636.3	12609.7	31.8693
mMC010585	scl46208.9.1_10	ENSMUSG00000091155	14	Serpine3	serpin peptidase inhibitor, clade E (nexin, plasminogen activator inhibitor type 1), member 3 [Source:MGI Symbol;Acc:MGI:2442020]	protein_coding	9782.7	15078	12954.5	12605.1	2664.88
mMC004214	scl45531.6.1_0	ENSMUSG00000010376	14	Nedd8	neural precursor cell expressed, developmentally down-regulated gene 8 [Source:MGI Symbol;Acc:MGI:97301]	protein_coding	17097	11101.1	9616.1	12604.7	3960.61
mMC014965	scl34540.19_229	ENSMUSG00000031696	8	Vps35	vacuolar protein sorting 35 [Source:MGI Symbol;Acc:MGI:1890467]	protein_coding	14962.5	11366.7	11454.5	12594.6	2051.19
mMC010714	scl16010.9_219	ENSMUSG00000040848	1	Sft2d2	SFT2 domain containing 2 [Source:MGI Symbol;Acc:MGI:1917362]	protein_coding	13899.7	13451.6	10383.8	12578.3	1913.72
mMR001173	scl0066789.2_51	ENSMUSG00000039887	3	Alg14	asparagine-linked glycosylation 14 [Source:MGI Symbol;Acc:MGI:1914039]	protein_coding	17188.1	13131.4	7358.54	12559.3	4939.67
mMR028774	scl0015267.2_328						15693.5	11905.2	10010	12536.3	2893.82
mMA033539	scl0003751.1_1235	ENSMUSG00000038982	13	Bloc1s5	biogenesis of lysosomal organelles complex-1, subunit 5, muted [Source:MGI Symbol;Acc:MGI:2178598]	protein_coding	16177.3	11166.6	10212.1	12518.6	3204.2
mMC023381	scl012757.9_180	ENSMUSG00000028478	4	Clta	clathrin, light polypeptide (Lca) [Source:MGI Symbol;Acc:MGI:894297]	protein_coding	15825.9	12334.6	9368.63	12509.7	3232.17
mMA033553	scl0002537.1_7	ENSMUSG00000001289	15	Pfdn5	prefoldin 5 [Source:MGI Symbol;Acc:MGI:1928753]	protein_coding	17513.4	10136.9	9823.17	12491.2	4352.23
mMC019227	scl026893.9_4	ENSMUSG00000019494	5	Cops6	COP9 signalosome subunit 6 [Source:MGI Symbol;Acc:MGI:1349439]	protein_coding	19656.5	9671.17	8136.31	12488	6255.37
mMC007637	scl53495.6.1_70	ENSMUSG00000024914	19	Drap1	Dr1 associated protein 1 (negative cofactor 2 alpha) [Source:MGI Symbol;Acc:MGI:1913806]	protein_coding	16205.5	12818.5	8434.29	12486.1	3896.23
mMC004268	scl37395.7.349_6	ENSMUSG00000040415	10	Dtx3	deltex 3, E3 ubiquitin ligase [Source:MGI Symbol;Acc:MGI:2135752]	protein_coding	16407.2	12494.7	8510.05	12470.6	3948.62
mMR027545	scl0072108.1_60	ENSMUSG00000061313	8	Ddhd2	DDHD domain containing 2 [Source:MGI Symbol;Acc:MGI:1919358]	protein_coding	15890.9	12054.4	9414.08	12453.1	3256.78
mMR027881	scl00101502.1_299	ENSMUSG00000042289	7	Hsd3b7	hydroxy-delta-5-steroid dehydrogenase, 3 beta- and steroid delta-isomerase 7 [Source:MGI Symbol;Acc:MGI:2141879]	protein_coding	16903.9	12345.5	7984.8	12411.4	4459.92
mMR028696	scl0019055.2_130	ENSMUSG00000028161	3	Ppp3ca	protein phosphatase 3, catalytic subunit, alpha isoform [Source:MGI Symbol;Acc:MGI:107164]	protein_coding	11878.1	12290.9	13040.3	12403.1	589.196
mMC019816	scl0326619.1_58	ENSMUSG00000064288	13	Hist1h4k	histone cluster 1, H4k [Source:MGI Symbol;Acc:MGI:2448439]	protein_coding	15502.7	9532.91	12171.6	12402.4	2991.56
mMC013482	scl39569.8.1_38	ENSMUSG00000053797	11	Krt16	keratin 16 [Source:MGI Symbol;Acc:MGI:96690]	protein_coding	30.3676	19367.8	17777.7	12391.9	10734.9
mMC020018	scl066495.2_23	ENSMUSG00000026032	1	Ndufb3	NADH dehydrogenase (ubiquinone) 1 beta subcomplex 3 [Source:MGI Symbol;Acc:MGI:1913745]	protein_coding	14485.3	12487.4	10191.9	12388.2	2148.46
mMC010026	scl46280.17_461	ENSMUSG00000022214	14	Dcaf11	DDB1 and CUL4 associated factor 11 [Source:MGI Symbol;Acc:MGI:90168]	protein_coding	14068.9	12174.5	10853.5	12365.6	1616.2
mMC013786	scl36843.5.19_46	ENSMUSG00000032246	9	Calml4	calmodulin-like 4 [Source:MGI Symbol;Acc:MGI:1922850]	protein_coding	20105.5	10438.9	6530.26	12358.2	6988.19
mMC026378	scl067163.2_42	ENSMUSG00000078622	11	Ccdc47	coiled-coil domain containing 47 [Source:MGI Symbol;Acc:MGI:1914413]	protein_coding	9800.06	13713.6	13505	12339.5	2201.72
mMC023599	scl011304.16_3	ENSMUSG00000028125	3	Abca4	ATP-binding cassette, sub-family A (ABC1), member 4 [Source:MGI Symbol;Acc:MGI:109424]	protein_coding	15921.3	13287.9	7808.03	12339.1	4139.01
mMC006208	scl35488.3_0	ENSMUSG00000051234	9	Rnf7	ring finger protein 7 [Source:MGI Symbol;Acc:MGI:1337096]	protein_coding	14101.4	12585.6	10303	12330	1912.08
mMC024439	scl027370.3_85	ENSMUSG00000059775	8	Rps26-ps1	ribosomal protein S26, pseudogene 1 [Source:MGI Symbol;Acc:MGI:3704322]	protein_coding	11518	10373.4	15075.7	12322.4	2452.16
mMC009689	scl17282.7.92_117	ENSMUSG00000026578	1	Ccdc181	coiled-coil domain containing 181 [Source:MGI Symbol;Acc:MGI:1922145]	protein_coding	16313.9	11486.8	9151.46	12317.4	3652.75
mMR030523	scl0018590.2_128	ENSMUSG00000025856	5	Pdgfa	platelet derived growth factor, alpha [Source:MGI Symbol;Acc:MGI:97527]	protein_coding	13865	12989.5	9999.94	12284.8	2026.59
mMC024355	scl068544.3_98	ENSMUSG00000041203	8	2310036O22Rik	RIKEN cDNA 2310036O22 gene [Source:MGI Symbol;Acc:MGI:1922833]	protein_coding	14847.6	11515.9	10489.8	12284.4	2278.26
mMR030858	scl0018631.2_259	ENSMUSG00000030545	7	Pex11a	peroxisomal biogenesis factor 11 alpha [Source:MGI Symbol;Acc:MGI:1338788]	protein_coding	14270.6	12327.3	10252.5	12283.4	2009.43
mMC006051	scl33220.5.1_30	ENSMUSG00000015013	8	Trappc2l	trafficking protein particle complex 2-like [Source:MGI Symbol;Acc:MGI:1916295]	protein_coding	16543.8	10806.4	9494.89	12281.7	3748.91
mMC018458	scl45419.1.422_138	ENSMUSG00000021978	14	Extl3	exostoses (multiple)-like 3 [Source:MGI Symbol;Acc:MGI:1860765]	protein_coding	12958.3	11959.8	11873.7	12263.9	602.883
mMC017041	scl37399.12_263	ENSMUSG00000040462	10	Os9	amplified in osteosarcoma [Source:MGI Symbol;Acc:MGI:1924301]	protein_coding	13995.1	12167.2	10474.7	12212.3	1760.65
mMC014157	scl36219.16_473	ENSMUSG00000013076	9	Amotl1	angiomotin-like 1 [Source:MGI Symbol;Acc:MGI:1922973]	protein_coding	10643.8	13404.3	12580.7	12209.6	1417.15
mMC007961	scl19785.7_63	ENSMUSG00000049401	2	Ogfr	opioid growth factor receptor [Source:MGI Symbol;Acc:MGI:1919325]	protein_coding	13940.9	12079.9	10580.7	12200.5	1683.32
mMR028199	scl0076824.1_187	ENSMUSG00000046671	4	Mtfr1l	mitochondrial fission regulator 1-like [Source:MGI Symbol;Acc:MGI:1924074]	protein_coding	15901.8	10027.7	10606	12178.5	3237.38
mMC005998	scl24605.2.1_63	ENSMUSG00000065990	4	Aurkaip1	aurora kinase A interacting protein 1 [Source:MGI Symbol;Acc:MGI:1913327]	protein_coding	13038.5	11792.4	11626.2	12152.4	771.923
mMC024886	scl0107686.2_24	ENSMUSG00000040824	7	Snrpd2	small nuclear ribonucleoprotein D2 [Source:MGI Symbol;Acc:MGI:98345]	protein_coding	13977.8	11133.9	11338.3	12150	1586.21
mMC023848	scl066493.3_45	ENSMUSG00000030335	6	Mrpl51	mitochondrial ribosomal protein L51 [Source:MGI Symbol;Acc:MGI:1913743]	protein_coding	12147	10791.8	13499.9	12146.3	1354.04
mMC010251	scl34310.8_274	ENSMUSG00000031955	8	Bcar1	breast cancer anti-estrogen resistance 1 [Source:MGI Symbol;Acc:MGI:108091]	protein_coding	13624.2	13015	9792.87	12144	2058.81
mMC002045	scl18475.11.1_96	ENSMUSG00000027488	2	Snta1	syntrophin, acidic 1 [Source:MGI Symbol;Acc:MGI:101772]	protein_coding	14776	12625.6	9010.05	12137.2	2913.84
mMC004088	scl40850.12.1_163	ENSMUSG00000020936	11	Nmt1	N-myristoyltransferase 1 [Source:MGI Symbol;Acc:MGI:102579]	protein_coding	16578.5	11745.1	8065.61	12129.8	4269.48
mMC014153	scl23666.9_53	ENSMUSG00000028670	4	Lypla2	lysophospholipase 2 [Source:MGI Symbol;Acc:MGI:1347000]	protein_coding	12576.5	12032.6	11747.4	12118.8	421.238
mMC015735	scl49968.5_292	ENSMUSG00000038500	17	Prr3	proline-rich polypeptide 3 [Source:MGI Symbol;Acc:MGI:1922460]	protein_coding	13140.5	12156.3	11050.4	12115.7	1045.62
mMC023788	scl0109328.1_248	ENSMUSG00000057230	6	Aak1	AP2 associated kinase 1 [Source:MGI Symbol;Acc:MGI:1098687]	protein_coding	16669.6	10497.1	9151.46	12106.1	4009.03
mMC014518	scl44249.4_7	ENSMUSG00000002808	13	Epdr1	ependymin related protein 1 (zebrafish) [Source:MGI Symbol;Acc:MGI:2145369]	protein_coding	19415.7	11042.9	5813.1	12090.6	6861.57
mMC023075	scl014104.1_1	ENSMUSG00000025153	11	Fasn	fatty acid synthase [Source:MGI Symbol;Acc:MGI:95485]	protein_coding	10131.9	14714.1	11393.9	12080	2366.91
mMR030076	scl0016599.2_295	ENSMUSG00000029178	5	Klf3	Kruppel-like factor 3 (basic) [Source:MGI Symbol;Acc:MGI:1342773]	protein_coding	10240.4	14579.5	11373.7	12064.5	2250.55
mMC010311	scl26794.4.1_114	ENSMUSG00000038135	5	Crygn	crystallin, gamma N [Source:MGI Symbol;Acc:MGI:2449167]	protein_coding	16452.7	11716	8020.15	12063	4226.98
mMC020179	scl0102462.1_25	ENSMUSG00000032288	9	Imp3	IMP3, U3 small nucleolar ribonucleoprotein [Source:MGI Symbol;Acc:MGI:1916119]	protein_coding	16259.7	11072	8853.48	12061.7	3801
mMC024547	scl013885.9_29	ENSMUSG00000021996	14	Esd	esterase D/formylglutathione hydrolase [Source:MGI Symbol;Acc:MGI:95421]	protein_coding	13533.1	10278.8	12368.6	12060.2	1648.93
mMC003169	scl19176.21_114	ENSMUSG00000027030	2	Stk39	serine/threonine kinase 39 [Source:MGI Symbol;Acc:MGI:1858416]	protein_coding	13817.3	11206.6	11151.4	12058.4	1523.43
mMC013543	scl33477.9_38	ENSMUSG00000031776	8	Arl2bp	ADP-ribosylation factor-like 2 binding protein [Source:MGI Symbol;Acc:MGI:1349429]	protein_coding	15357.3	11908.9	8909.04	12058.4	3226.75
mMC012038	scl23523.7.1_20	ENSMUSG00000055401	4	Fbxo6	F-box protein 6 [Source:MGI Symbol;Acc:MGI:1354743]	protein_coding	15112.2	11104.7	9939.33	12052.1	2713.45
mMC008055	scl41885.21.1288_308	ENSMUSG00000020412	11	Ascc2	activating signal cointegrator 1 complex subunit 2 [Source:MGI Symbol;Acc:MGI:1922702]	protein_coding	12752.2	11486.8	11868.6	12035.9	649.086
mMC009563	scl18620.21_88	ENSMUSG00000027346	2	Gpcpd1	glycerophosphocholine phosphodiesterase 1 [Source:MGI Symbol;Acc:MGI:104898]	protein_coding	17700	11919.8	6484.81	12034.8	5608.47
mMC025269	scl0209318.14_24	ENSMUSG00000025156	11	Gps1	G protein pathway suppressor 1 [Source:MGI Symbol;Acc:MGI:2384801]	protein_coding	16780.3	9896.76	9398.93	12025.3	4125.42
mMC022687	scl018247.9_19	ENSMUSG00000040652	9	Oaz2	ornithine decarboxylase antizyme 2 [Source:MGI Symbol;Acc:MGI:109492]	protein_coding	14648	11836.1	9575.7	12019.9	2541.16
mMC007823	scl54996.3_58	ENSMUSG00000006373	X	Pgrmc1	progesterone receptor membrane component 1 [Source:MGI Symbol;Acc:MGI:1858305]	protein_coding	13658.9	11334	11060.5	12017.8	1427.8
mMC018118	scl23790.8_478	ENSMUSG00000040928	4	S100pbp	S100P binding protein [Source:MGI Symbol;Acc:MGI:1921898]	protein_coding	12561.3	12334.6	11141.3	12012.4	762.842
mMR026640	scl0020347.2_287	ENSMUSG00000057969	9	Sema3b	sema domain, immunoglobulin domain (Ig), short basic domain, secreted, (semaphorin) 3B [Source:MGI Symbol;Acc:MGI:107561]	protein_coding	11993	12996.8	11025.2	12005	985.847
mMC016025	scl30798.9_425	ENSMUSG00000030772	7	Dkk3	dickkopf WNT signaling pathway inhibitor 3 [Source:MGI Symbol;Acc:MGI:1354952]	protein_coding	6975.87	6039.93	22994.8	12003.5	9530.22
mMC020512	scl066489.3_56	ENSMUSG00000062997	2	Rpl35	ribosomal protein L35 [Source:MGI Symbol;Acc:MGI:1913739]	protein_coding	14199	10588.1	11186.8	11991.3	1935.24
mMC007732	scl50581.4.1_28	ENSMUSG00000002661	17	Alkbh7	alkB homolog 7 [Source:MGI Symbol;Acc:MGI:1913650]	protein_coding	15726.1	11414	8818.13	11986.1	3489.32
mMC001867	scl46929.4_12	ENSMUSG00000061360	15	Phf5a	PHD finger protein 5A [Source:MGI Symbol;Acc:MGI:2156864]	protein_coding	13741.3	12411	9737.31	11963.2	2039.22
mMC021525	scl018220.1_69	ENSMUSG00000030824	7	Nucb1	nucleobindin 1 [Source:MGI Symbol;Acc:MGI:97388]	protein_coding	15880.1	10853.7	9090.85	11941.5	3522.92
mMR030837	scl0017977.2_208	ENSMUSG00000020647	12	Ncoa1	nuclear receptor coactivator 1 [Source:MGI Symbol;Acc:MGI:1276523]	protein_coding	11032.1	13880.9	10878.7	11930.6	1690.79
mMR026171	scl0053378.2_133	ENSMUSG00000028249	4	Sdcbp	syndecan binding protein [Source:MGI Symbol;Acc:MGI:1337026]	protein_coding	11945.3	13153.2	10621.1	11906.6	1266.48
mMC008536	scl23055.15.1_74	ENSMUSG00000027998	3	Plrg1	pleiotropic regulator 1, PRL1 homolog (Arabidopsis) [Source:MGI Symbol;Acc:MGI:1858197]	protein_coding	14012.5	11839.7	9853.48	11901.9	2080.2
mMC002820	scl53435.8.1_0	ENSMUSG00000059734	19	Ndufs8	NADH dehydrogenase (ubiquinone) Fe-S protein 8 [Source:MGI Symbol;Acc:MGI:2385079]	protein_coding	15446.3	10660.8	9580.75	11896	3121.73
mMC011120	scl30601.15_186	ENSMUSG00000030850	7	Ate1	arginyltransferase 1 [Source:MGI Symbol;Acc:MGI:1333870]	protein_coding	12036.4	12483.7	11121.1	11880.4	694.561
mMC005613	scl23904.2_250	ENSMUSG00000045268	4	Zfp691	zinc finger protein 691 [Source:MGI Symbol;Acc:MGI:3041163]	protein_coding	13413.8	14241.1	7984.8	11879.9	3398.54
mMC026402	scl066340.3_30	ENSMUSG00000036835	7	Psenen	presenilin enhancer 2 homolog (C. elegans) [Source:MGI Symbol;Acc:MGI:1913590]	protein_coding	15535.2	9562.01	10535.3	11877.5	3204.82
mMC024578	scl056444.13_2	ENSMUSG00000021076	12	Actr10	ARP10 actin-related protein 10 [Source:MGI Symbol;Acc:MGI:1891654]	protein_coding	13335.7	10096.9	12186.8	11873.1	1642.04
mMR029598	scl0027364.1_305	ENSMUSG00000001323	11	Srr	serine racemase [Source:MGI Symbol;Acc:MGI:1351636]	protein_coding	12055.9	12567.4	10989.8	11871.1	804.881
mMC010136	scl26474.1.1_266	ENSMUSG00000054814	5	Usp46	ubiquitin specific peptidase 46 [Source:MGI Symbol;Acc:MGI:1916977]	protein_coding	12029.9	12501.9	11050.4	11860.8	740.384
mMC023190	scl014319.1_33	ENSMUSG00000024661	19	Fth1	ferritin heavy polypeptide 1 [Source:MGI Symbol;Acc:MGI:95588]	protein_coding	18678.2	9492.88	7383.79	11851.6	6005.33
mMC020186	scl0236539.2_17	ENSMUSG00000101431	8	Gm7901	predicted gene 7901 [Source:MGI Symbol;Acc:MGI:3645047]	processed_pseudogene	14008.1	11355.8	10171.7	11845.2	1964.51
mMC021027	scl067097.5_20	ENSMUSG00000052146	17	Rps10	ribosomal protein S10 [Source:MGI Symbol;Acc:MGI:1914347]	protein_coding	12908.4	9882.2	12727.2	11839.3	1697.29
mMC016585	scl40177.4_172	ENSMUSG00000020496	11	Rnf187	ring finger protein 187 [Source:MGI Symbol;Acc:MGI:1914224]	protein_coding	14383.4	11166.6	9954.48	11834.8	2288.82
mMR027585	scl0067072.1_237	ENSMUSG00000024780	19	Cdc37l1	cell division cycle 37-like 1 [Source:MGI Symbol;Acc:MGI:1914322]	protein_coding	14500.5	10446.2	10555.5	11834.1	2309.87
mMA032969	scl0003930.1_2	ENSMUSG00000090247	10	Bloc1s1	biogenesis of lysosomal organelles complex-1, subunit 1 [Source:MGI Symbol;Acc:MGI:1195276]	protein_coding	15186	10911.9	9348.43	11815.4	3021.84
mMR027745	scl0075221.1_274	ENSMUSG00000063904	19	Dpp3	dipeptidylpeptidase 3 [Source:MGI Symbol;Acc:MGI:1922471]	protein_coding	12754.4	11679.6	10974.7	11802.9	896.236
mMC001576	scl17934.1.1947_17	ENSMUSG00000051223	1	Bzw1	basic leucine zipper and W2 domains 1 [Source:MGI Symbol;Acc:MGI:1914132]	protein_coding	12528.8	12247.2	10616.1	11797.4	1032.66
mMC011047	scl41047.11_267						14880.1	11570.5	8934.29	11795	2979.27
mMC015239	scl26137.12_266	ENSMUSG00000066900	5	Suds3	suppressor of defective silencing 3 homolog (S. cerevisiae) [Source:MGI Symbol;Acc:MGI:1919204]	protein_coding	12839	10606.3	11934.3	11793.2	1123.03
mMC010757	scl22624.5_378	ENSMUSG00000027999	3	Pla2g12a	phospholipase A2, group XIIA [Source:MGI Symbol;Acc:MGI:1913600]	protein_coding	13652.4	10853.7	10868.6	11791.6	1611.55
mMC005131	scl39988.9.1_13	ENSMUSG00000014606	11	Slc25a11	solute carrier family 25 (mitochondrial carrier oxoglutarate carrier), member 11 [Source:MGI Symbol;Acc:MGI:1915113]	protein_coding	19365.8	9922.23	6075.72	11787.9	6838.68
mMC007707	scl36332.17_16	ENSMUSG00000006932	9	Ctnnb1	catenin (cadherin associated protein), beta 1 [Source:MGI Symbol;Acc:MGI:88276]	protein_coding	15400.7	11475.9	8479.75	11785.4	3470.85
mMC013903	scl35414.1_2	ENSMUSG00000032565	9	Nudt16	nudix (nucleoside diphosphate linked moiety X)-type motif 16 [Source:MGI Symbol;Acc:MGI:1922936]	protein_coding	13956.1	11152	10191.9	11766.7	1955.93
mMC007785	scl26951.9_50	ENSMUSG00000041264	5	Uspl1	ubiquitin specific peptidase like 1 [Source:MGI Symbol;Acc:MGI:2442342]	protein_coding	13919.2	11639.6	9691.86	11750.2	2115.84
mMA032952	scl0001691.1_132	ENSMUSG00000024050	17	Wiz	widely-interspaced zinc finger motifs [Source:MGI Symbol;Acc:MGI:1332638]	protein_coding	12570	14965.2	7676.72	11737.3	3714.91
mMC018869	scl43347.15_53	ENSMUSG00000020646	12	Mboat2	membrane bound O-acyltransferase domain containing 2 [Source:MGI Symbol;Acc:MGI:1914466]	protein_coding	10945.3	11650.5	12611	11735.6	836.098
mMC008798	scl42553.13_222	ENSMUSG00000002996	12	Hbp1	high mobility group box transcription factor 1 [Source:MGI Symbol;Acc:MGI:894659]	protein_coding	14982.1	9663.89	10550.4	11732.1	2849.22
mMC011588	scl7469.1.1_188						12403	12978.6	9777.72	11719.8	1706.31
mMC021075	scl019896.4_30	ENSMUSG00000037805	17	Rpl10a	ribosomal protein L10A [Source:MGI Symbol;Acc:MGI:1343877]	protein_coding	11596.1	11035.6	12525.2	11719	752.346
mMC010502	scl36580.22.1_188	ENSMUSG00000032458	9	Copb2	coatomer protein complex, subunit beta 2 (beta prime) [Source:MGI Symbol;Acc:MGI:1354962]	protein_coding	11954	12032.6	11126.2	11704.2	502.149
mMR030233	scl0019027.2_109	ENSMUSG00000020570	12	Sypl	synaptophysin-like protein [Source:MGI Symbol;Acc:MGI:108081]	protein_coding	13528.8	11075.6	10454.5	11686.3	1625.57
mMC010062	scl31564.8.5_30	ENSMUSG00000053565	7	Eif3k	eukaryotic translation initiation factor 3, subunit K [Source:MGI Symbol;Acc:MGI:1921080]	protein_coding	13732.7	11319.4	9954.48	11668.9	1913.17
mMC022778	scl027399.1_171	ENSMUSG00000032594	9	Ip6k1	inositol hexaphosphate kinase 1 [Source:MGI Symbol;Acc:MGI:1351633]	protein_coding	8999.65	12083.5	13878.7	11654	2467.72
mMA032592	scl0002413.1_735	ENSMUSG00000002996	12	Hbp1	high mobility group box transcription factor 1 [Source:MGI Symbol;Acc:MGI:894659]	protein_coding	15159.9	9532.91	10196.9	11629.9	3075.06
mMC009153	scl25513.7.1_27	ENSMUSG00000028466	4	Creb3	cAMP responsive element binding protein 3 [Source:MGI Symbol;Acc:MGI:99946]	protein_coding	15025.5	10766.4	9090.85	11627.6	3059.59
mMC020911	scl071678.1_133	ENSMUSG00000046836	1	Brox	BRO1 domain and CAAX motif containing [Source:MGI Symbol;Acc:MGI:1918928]	protein_coding	16021.1	10846.4	8005	11624.2	4064.24
mMC011556	scl52902.14.1_38	ENSMUSG00000024966	19	Stip1	stress-induced phosphoprotein 1 [Source:MGI Symbol;Acc:MGI:109130]	protein_coding	13483.2	12385.5	8999.95	11622.9	2336.9
mMC012981	scl46775.6_475	ENSMUSG00000048175	15	Asb8	ankyrin repeat and SOCS box-containing 8 [Source:MGI Symbol;Acc:MGI:1925791]	protein_coding	12288	12531	9984.79	11601.3	1405.19
mMC011626	scl41201.7.1_21	ENSMUSG00000017344	11	Vtn	vitronectin [Source:MGI Symbol;Acc:MGI:98940]	protein_coding	15470.1	10690	8600.96	11587	3521.35
mMC017040	scl31031.8.1_28	ENSMUSG00000035642	7	Aamdc	adipogenesis associated Mth938 domain containing [Source:MGI Symbol;Acc:MGI:1913523]	protein_coding	16537.3	10031.4	8136.31	11568.3	4406.35
mMC020695	scl0215449.1_111	ENSMUSG00000052681	10	Rap1b	RAS related protein 1b [Source:MGI Symbol;Acc:MGI:894315]	protein_coding	10038.7	10973.8	13686.8	11566.4	1894.89
mMC020182	scl054196.5_3	ENSMUSG00000022194	14	Pabpn1	poly(A) binding protein, nuclear 1 [Source:MGI Symbol;Acc:MGI:1859158]	protein_coding	12576.5	12254.5	9858.53	11563.2	1485.03
mMC002229	scl31073.10_61	ENSMUSG00000030629	7	Zfand6	zinc finger, AN1-type domain 6 [Source:MGI Symbol;Acc:MGI:1929510]	protein_coding	15619.8	11817.9	7232.28	11556.7	4199.85
mMC024843	scl012314.1_140	ENSMUSG00000036438	17	Calm2	calmodulin 2 [Source:MGI Symbol;Acc:MGI:103250]	protein_coding	13966.9	10802.7	9893.88	11554.5	2138.06
mMR030778	scl0057296.1_256	ENSMUSG00000030591	7	Psmd8	proteasome (prosome, macropain) 26S subunit, non-ATPase, 8 [Source:MGI Symbol;Acc:MGI:1888669]	protein_coding	14357.4	10813.7	9474.69	11548.6	2522.93
mMC025894	scl0223649.1_255	ENSMUSG00000075590	15	Nrbp2	nuclear receptor binding protein 2 [Source:MGI Symbol;Acc:MGI:2385017]	protein_coding	11413.9	11581.4	11641.3	11545.5	117.895
mMC015459	scl40135.12_123	ENSMUSG00000010025	11	Aldh3a2	aldehyde dehydrogenase family 3, subfamily A2 [Source:MGI Symbol;Acc:MGI:1353452]	protein_coding	14878	11297.6	8348.43	11508	3269.84
mMC016440	scl30707.21_229	ENSMUSG00000030766	7	Arhgap17	Rho GTPase activating protein 17 [Source:MGI Symbol;Acc:MGI:1917747]	protein_coding	11867.2	10617.2	12010	11498.1	766.269
mMC014324	scl18924.1.2532_104	ENSMUSG00000027177	2	Hipk3	homeodomain interacting protein kinase 3 [Source:MGI Symbol;Acc:MGI:1314882]	protein_coding	11129.7	12833	10515.1	11492.6	1200.83
mMC024865	scl015469.1_28	ENSMUSG00000109324	7	Prmt1	protein arginine N-methyltransferase 1 [Source:MGI Symbol;Acc:MGI:107846]	protein_coding	16029.8	8834.31	9590.85	11485	3954.03
mMR027307	scl0012540.1_20	ENSMUSG00000006699	4	Cdc42	cell division cycle 42 [Source:MGI Symbol;Acc:MGI:106211]	protein_coding	13238.1	11381.3	9787.82	11469.1	1726.82
mMC007765	scl24688.19_192	ENSMUSG00000039953	4	Clstn1	calsyntenin 1 [Source:MGI Symbol;Acc:MGI:1929895]	protein_coding	10528.9	11523.2	12353.5	11468.5	913.518
mMC008292	scl53842.9_93	ENSMUSG00000067377	X	Tspan6	tetraspanin 6 [Source:MGI Symbol;Acc:MGI:1926264]	protein_coding	15890.9	10180.6	8292.88	11454.8	3956.05
mMR029792	scl0067464.2_263	ENSMUSG00000095463	14	Entpd4	ectonucleoside triphosphate diphosphohydrolase 4 [Source:MGI Symbol;Acc:MGI:1914714]	protein_coding	13448.5	10588.1	10297.9	11444.8	1741.29
mMC015863	scl48707.57.4_151	ENSMUSG00000041720	16	Pi4ka	phosphatidylinositol 4-kinase, catalytic, alpha polypeptide [Source:MGI Symbol;Acc:MGI:2448506]	protein_coding	11262	11272.1	11797.9	11444	306.516
mMC023851	scl075007.4_290	ENSMUSG00000038712	3	Fam63a	family with sequence similarity 63, member A [Source:MGI Symbol;Acc:MGI:1922257]	protein_coding	12437.7	11479.5	10383.8	11433.7	1027.73
mMC024464	scl020382.2_66	ENSMUSG00000034120	11	Srsf2	serine/arginine-rich splicing factor 2 [Source:MGI Symbol;Acc:MGI:98284]	protein_coding	13090.6	11861.6	9348.43	11433.5	1907.45
mMC006888	scl51764.24.1_222	ENSMUSG00000035765	18	Dym	dymeclin [Source:MGI Symbol;Acc:MGI:1918480]	protein_coding	16040.6	10722.7	7520.16	11427.8	4303.76
mMA032761	scl000253.1_401	ENSMUSG00000030560	7	Ctsc	cathepsin C [Source:MGI Symbol;Acc:MGI:109553]	protein_coding	16318.2	10904.6	6994.91	11405.9	4681.84
mMA034423	scl0003580.1_5	ENSMUSG00000032324	9	Tspan3	tetraspanin 3 [Source:MGI Symbol;Acc:MGI:1928098]	protein_coding	15385.5	11741.5	7075.71	11400.9	4165.36
mMR030536	scl0056722.2_11	ENSMUSG00000022500	16	Litaf	LPS-induced TN factor [Source:MGI Symbol;Acc:MGI:1929512]	protein_coding	12524.5	9503.8	12151.4	11393.2	1646.9
mMC007326	scl16371.8_288	ENSMUSG00000003721	1	Insig2	insulin induced gene 2 [Source:MGI Symbol;Acc:MGI:1920249]	protein_coding	12704.5	10377	11085.8	11389.1	1193.01
mMC019130	scl37727.5.1_21	ENSMUSG00000003346	10	Abhd17a	abhydrolase domain containing 17A [Source:MGI Symbol;Acc:MGI:106388]	protein_coding	13886.7	10457.1	9808.02	11383.9	2191.6
mMC012598	scl41204.5.67_14	ENSMUSG00000002058	11	Unc119	unc-119 homolog (C. elegans) [Source:MGI Symbol;Acc:MGI:1328357]	protein_coding	14979.9	11646.9	7454.5	11360.4	3770.87
mMA035290	scl0004073.1_36	ENSMUSG00000029153	5	Ociad2	OCIA domain containing 2 [Source:MGI Symbol;Acc:MGI:1916377]	protein_coding	17645.7	9576.57	6843.39	11355.2	5616.53
mMC004630	scl36137.8_30						10485.5	12440.1	11085.8	11337.1	1001.24
mMC025374	scl072106.9_198	ENSMUSG00000025736	17	Jmjd8	jumonji domain containing 8 [Source:MGI Symbol;Acc:MGI:1919356]	protein_coding	12826	11246.6	9924.18	11332.3	1452.79
mMC024517	scl0170658.2_22	ENSMUSG00000028648	4	Ndufs5	NADH dehydrogenase (ubiquinone) Fe-S protein 5 [Source:MGI Symbol;Acc:MGI:1890889]	protein_coding	16337.8	8404.97	9247.42	11330.1	4357.22
mMC003224	scl45555.8.1_9	ENSMUSG00000022199	14	Slc22a17	solute carrier family 22 (organic cation transporter), member 17 [Source:MGI Symbol;Acc:MGI:1926225]	protein_coding	15593.8	11872.5	6434.3	11300.2	4606.47
mMC020529	scl076893.11_90	ENSMUSG00000015714	3	Cers2	ceramide synthase 2 [Source:MGI Symbol;Acc:MGI:1924143]	protein_coding	15669.7	11177.5	7040.36	11295.9	4315.88
mMC012049	scl22977.3.91_193	ENSMUSG00000042737	3	Dpm3	dolichyl-phosphate mannosyltransferase polypeptide 3 [Source:MGI Symbol;Acc:MGI:1915813]	protein_coding	13559.1	11410.4	8909.04	11292.8	2327.27
mMC022568	scl030839.9_291	ENSMUSG00000015095	2	Fbxw5	F-box and WD-40 domain protein 5 [Source:MGI Symbol;Acc:MGI:1354731]	protein_coding	14789	11021.1	8050.46	11286.8	3377.13
mMC022195	scl020743.1_114	ENSMUSG00000067889	19	Sptbn2	spectrin beta, non-erythrocytic 2 [Source:MGI Symbol;Acc:MGI:1313261]	protein_coding	12995.2	12458.3	8388.84	11280.8	2518.82
mMC026377	scl0170718.1_224	ENSMUSG00000027406	2	Idh3b	isocitrate dehydrogenase 3 (NAD+) beta [Source:MGI Symbol;Acc:MGI:2158650]	protein_coding	14372.5	8892.53	10570.6	11278.6	2807.76
mMC019582	scl0226245.6_144	ENSMUSG00000035818	19	Plekhs1	pleckstrin homology domain containing, family S member 1 [Source:MGI Symbol;Acc:MGI:2443041]	protein_coding	11771.8	11093.8	10939.3	11268.3	442.807
mMC024691	scl067941.3_4	ENSMUSG00000036781	9	Rps27l	ribosomal protein S27-like [Source:MGI Symbol;Acc:MGI:1915191]	protein_coding	13895.3	10966.5	8934.29	11265.4	2494
mMC012919	scl36396.16_197	ENSMUSG00000009741	9	Ubp1	upstream binding protein 1 [Source:MGI Symbol;Acc:MGI:104889]	protein_coding	10327.2	12105.3	11363.6	11265.4	893.151
mMC008379	scl29551.34.1_47	ENSMUSG00000030111	6	A2m	alpha-2-macroglobulin [Source:MGI Symbol;Acc:MGI:2449119]	protein_coding	10652.5	11701.5	11439.3	11264.4	545.902
mMC003963	scl19222.27.1_101	ENSMUSG00000000392	2	Fap	fibroblast activation protein [Source:MGI Symbol;Acc:MGI:109608]	protein_coding	13314	12178.1	8287.83	11260	2635.88
mMC017236	scl30961.29_228	ENSMUSG00000032737	7	Inppl1	inositol polyphosphate phosphatase-like 1 [Source:MGI Symbol;Acc:MGI:1333787]	protein_coding	11170.9	12876.7	9717.11	11254.9	1581.47
mMC009217	scl24880.7_98	ENSMUSG00000028911	4	Srsf4	serine/arginine-rich splicing factor 4 [Source:MGI Symbol;Acc:MGI:1890577]	protein_coding	12387.8	10045.9	11318.1	11250.6	1172.39
mMC012295	scl24620.16_177	ENSMUSG00000029063	4	Nadk	NAD kinase [Source:MGI Symbol;Acc:MGI:2183149]	protein_coding	11930.1	12014.4	9787.82	11244.1	1261.88
mMC010681	scl31392.8.1_11	ENSMUSG00000003420	7	Fcgrt	Fc receptor, IgG, alpha chain transporter [Source:MGI Symbol;Acc:MGI:103017]	protein_coding	15274.9	8739.71	9641.36	11218.7	3541.62
mMC024291	scl059042.7_5	ENSMUSG00000055681	8	Cope	coatomer protein complex, subunit epsilon [Source:MGI Symbol;Acc:MGI:1891702]	protein_coding	14366	10173.3	9080.75	11206.7	2790.08
mMC022039	scl083962.1_77	ENSMUSG00000025103	7	Btbd1	BTB (POZ) domain containing 1 [Source:MGI Symbol;Acc:MGI:1933765]	protein_coding	14301	10973.8	8323.18	11199.3	2995.27
mMC007159	scl50963.5.1_38	ENSMUSG00000024181	17	Mrpl28	mitochondrial ribosomal protein L28 [Source:MGI Symbol;Acc:MGI:1915861]	protein_coding	14055.9	10071.4	9464.59	11197.3	2494.12
mMC008948	scl29233.13_53	ENSMUSG00000029684	6	Wasl	Wiskott-Aldrich syndrome-like (human) [Source:MGI Symbol;Acc:MGI:1920428]	protein_coding	13183.9	11701.5	8691.87	11192.4	2288.86
mMC022428	scl0232087.1_5	ENSMUSG00000053907	6	Mat2a	methionine adenosyltransferase II, alpha [Source:MGI Symbol;Acc:MGI:2443731]	protein_coding	9298.99	11847	12323.2	11156.4	1626.07
mMC010600	scl1329.1.1_99						12478.9	11781.5	9186.81	11149.1	1734.78
mMC009576	scl50151.16_294	ENSMUSG00000024187	17	Fam234a	family with sequence similarity 234, member A [Source:MGI Symbol;Acc:MGI:2146854]	protein_coding	15222.8	10871.9	7348.44	11147.7	3944.44
mMC005258	scl50686.4.1_41	ENSMUSG00000023939	17	Mrpl14	mitochondrial ribosomal protein L14 [Source:MGI Symbol;Acc:MGI:1333864]	protein_coding	14350.9	9740.3	9333.28	11141.5	2786.84
mMR001210	scl0073046.2_136	ENSMUSG00000021102	12	Glrx5	glutaredoxin 5 [Source:MGI Symbol;Acc:MGI:1920296]	protein_coding	15385.5	9925.87	8065.61	11125.7	3804.59
mMC025854	scl011773.12_241	ENSMUSG00000022841	16	Ap2m1	adaptor-related protein complex 2, mu 1 subunit [Source:MGI Symbol;Acc:MGI:1298405]	protein_coding	13535.3	10591.7	9237.32	11121.4	2197.4
mMC015324	scl30499.14.1_7	ENSMUSG00000038650	7	Rnh1	ribonuclease/angiogenin inhibitor 1 [Source:MGI Symbol;Acc:MGI:1195456]	protein_coding	12403	10471.6	10469.6	11114.8	1115.65
mMC015836	scl19763.10.1_1	ENSMUSG00000000826	2	Dnajc5	DnaJ heat shock protein family (Hsp40) member C5 [Source:MGI Symbol;Acc:MGI:892995]	protein_coding	14309.6	11465	7545.41	11106.7	3396.32
mMR027510	scl0017159.2_303	ENSMUSG00000005142	8	Man2b1	mannosidase 2, alpha B1 [Source:MGI Symbol;Acc:MGI:107286]	protein_coding	14799.9	10238.8	8242.37	11093.7	3361.29
mMC019697	scl013445.1_266	ENSMUSG00000029394	5	Cdk2ap1	CDK2 (cyclin-dependent kinase 2)-associated protein 1 [Source:MGI Symbol;Acc:MGI:1202069]	protein_coding	12422.5	10690	10106	11072.8	1204.78
mMC007733	scl34858.4_85	ENSMUSG00000031633	8	Slc25a4	solute carrier family 25 (mitochondrial carrier, adenine nucleotide translocator), member 4 [Source:MGI Symbol;Acc:MGI:1353495]	protein_coding	12157.9	10649.9	10358.5	11055.4	965.794
mMC025620	scl0269878.14_318	ENSMUSG00000045039	7	Megf8	multiple EGF-like-domains 8 [Source:MGI Symbol;Acc:MGI:2446294]	protein_coding	12192.6	12152.6	8762.57	11035.9	1968.89
mMC023553	scl018103.3_14	ENSMUSG00000020857	11	Nme2	NME/NM23 nucleoside diphosphate kinase 2 [Source:MGI Symbol;Acc:MGI:97356]	protein_coding	13949.6	9521.99	9575.7	11015.8	2540.9
mMC022360	scl013690.1_50	ENSMUSG00000005610	7	Eif4g2	eukaryotic translation initiation factor 4, gamma 2 [Source:MGI Symbol;Acc:MGI:109207]	protein_coding	12975.6	12833	7217.13	11008.6	3284.29
mMC002549	scl15852.36_79	ENSMUSG00000026491	1	Ahctf1	AT hook containing transcription factor 1 [Source:MGI Symbol;Acc:MGI:1915033]	protein_coding	11800	11614.1	9611.05	11008.4	1213.69
mMC014938	scl41370.5.1_1	ENSMUSG00000059278	11	Naa38	N(alpha)-acetyltransferase 38, NatC auxiliary subunit [Source:MGI Symbol;Acc:MGI:1925554]	protein_coding	12841.2	10482.6	9696.91	11006.9	1636.38
mMC020360	scl012978.19_21	ENSMUSG00000024621	18	Csf1r	colony stimulating factor 1 receptor [Source:MGI Symbol;Acc:MGI:1339758]	protein_coding	12272.8	11621.4	9121.16	11005.1	1663.77
mMC022258	scl022021.6_75	ENSMUSG00000034118	5	Tpst1	protein-tyrosine sulfotransferase 1 [Source:MGI Symbol;Acc:MGI:1298231]	protein_coding	14587.3	9139.95	9237.32	10988.2	3117.3
mMC026062	scl0229543.1_170	ENSMUSG00000027933	3	Ints3	integrator complex subunit 3 [Source:MGI Symbol;Acc:MGI:2140050]	protein_coding	12370.5	12214.5	8348.43	10977.8	2278.43
mMC022768	scl019182.11_5	ENSMUSG00000002102	2	Psmc3	proteasome (prosome, macropain) 26S subunit, ATPase 3 [Source:MGI Symbol;Acc:MGI:1098754]	protein_coding	14136.1	10118.7	8626.21	10960.3	2849.74
mMC017190	scl32705.18.1_85	ENSMUSG00000002205	7	Vrk3	vaccinia related kinase 3 [Source:MGI Symbol;Acc:MGI:2182465]	protein_coding	13025.5	10566.2	9247.42	10946.4	1917.53
mMC003563	scl48662.9.1_15	ENSMUSG00000033809	16	Alg3	asparagine-linked glycosylation 3 (alpha-1,3-mannosyltransferase) [Source:MGI Symbol;Acc:MGI:1098592]	protein_coding	14127.4	11872.5	6838.34	10946.1	3731.81
mMC007712	scl18449.2_107	ENSMUSG00000074649	2	BC029722	cDNA sequence BC029722 [Source:MGI Symbol;Acc:MGI:3584273]	protein_coding	14025.5	9736.66	9065.6	10942.6	2690.88
mMR029174	scl0016419.2_269	ENSMUSG00000022817	16	Itgb5	integrin beta 5 [Source:MGI Symbol;Acc:MGI:96614]	protein_coding	12522.3	10602.6	9691.86	10938.9	1444.87
mMC018455	scl45667.15_40	ENSMUSG00000037712	14	Fermt2	fermitin family member 2 [Source:MGI Symbol;Acc:MGI:2385001]	protein_coding	13166.5	10307.9	9328.23	10934.2	1994.32
mMC007442	scl25163.8.1_30	ENSMUSG00000028618	4	Tmem59	transmembrane protein 59 [Source:MGI Symbol;Acc:MGI:1929278]	protein_coding	16040.6	10981	5757.54	10926.4	5141.75
mMC020267	scl026441.8_13	ENSMUSG00000032301	9	Psma4	proteasome (prosome, macropain) subunit, alpha type 4 [Source:MGI Symbol;Acc:MGI:1347060]	protein_coding	13420.3	11465	7883.79	10923	2807.76
mMA033323	scl0003187.1_40	ENSMUSG00000026833	2	Olfm1	olfactomedin 1 [Source:MGI Symbol;Acc:MGI:1860437]	protein_coding	12524.5	11861.6	8353.48	10913.2	2241.39
mMC025051	scl0215160.4_168	ENSMUSG00000039917	5	Rhbdd2	rhomboid domain containing 2 [Source:MGI Symbol;Acc:MGI:1915612]	protein_coding	14530.9	10886.4	7308.04	10908.5	3611.48
mMC007113	scl54915.11_540	ENSMUSG00000067873	X	Htatsf1	HIV TAT specific factor 1 [Source:MGI Symbol;Acc:MGI:1919709]	protein_coding	13654.6	10424.3	8646.41	10908.4	2538.93
mMC002021	scl19566.6.1_18	ENSMUSG00000026958	2	Dpp7	dipeptidylpeptidase 7 [Source:MGI Symbol;Acc:MGI:1933213]	protein_coding	14821.6	10726.3	7176.72	10908.2	3825.66
mMC011510	scl36909.24.1_99	ENSMUSG00000032295	9	Man2c1	mannosidase, alpha, class 2C, member 1 [Source:MGI Symbol;Acc:MGI:1920994]	protein_coding	11687.2	10646.3	10328.2	10887.2	710.8
mMC017076	scl22672.6.1_17	ENSMUSG00000028128	3	F3	coagulation factor III [Source:MGI Symbol;Acc:MGI:88381]	protein_coding	13452.8	12123.5	7065.61	10880.7	3370.12
mMC003594	scl22402.6.1_12	ENSMUSG00000040269	3	Mrps28	mitochondrial ribosomal protein S28 [Source:MGI Symbol;Acc:MGI:1913480]	protein_coding	14138.3	10027.7	8469.65	10878.6	2928.53
mMC023885	scl018641.1_29	ENSMUSG00000020277	10	Pfkl	phosphofructokinase, liver, B-type [Source:MGI Symbol;Acc:MGI:97547]	protein_coding	16088.3	9099.92	7419.15	10869.1	4597.41
mMC014738	scl40050.12_410	ENSMUSG00000018736	11	Ndel1	nuclear distribution gene E-like homolog 1 (A. nidulans) [Source:MGI Symbol;Acc:MGI:1932915]	protein_coding	9272.96	11676	11656.5	10868.5	1381.8
mMA031856	scl000532.1_17	ENSMUSG00000024875	19	Yif1a	Yip1 interacting factor homolog A (S. cerevisiae) [Source:MGI Symbol;Acc:MGI:1915340]	protein_coding	14702.3	9496.52	8378.74	10859.2	3374.81
mMR028617	scl0056208.2_9						14385.6	11479.5	6701.98	10855.7	3879.59
mMC006825	scl16476.4_568	ENSMUSG00000067071	1	Hes6	hairy and enhancer of split 6 [Source:MGI Symbol;Acc:MGI:1859852]	protein_coding	15906.1	9285.49	7353.49	10848.4	4485.4
mMC021884	scl0107173.1_330	ENSMUSG00000024958	19	Gpr137	G protein-coupled receptor 137 [Source:MGI Symbol;Acc:MGI:2147529]	protein_coding	13485.4	10620.8	8403.99	10836.7	2547.57
mMR029591	scl0066923.1_207	ENSMUSG00000042323	14	Pbrm1	polybromo 1 [Source:MGI Symbol;Acc:MGI:1923998]	protein_coding	11233.8	11577.8	9646.41	10819.3	1030.24
mMC002399	scl43488.6_364	ENSMUSG00000042364	13	Snx18	sorting nexin 18 [Source:MGI Symbol;Acc:MGI:2137642]	protein_coding	12799.9	11319.4	8328.23	10815.9	2277.99
mMC025962	scl068077.3_0	ENSMUSG00000041560	7	Gltscr2	glioma tumor suppressor candidate region gene 2 [Source:MGI Symbol;Acc:MGI:2154441]	protein_coding	12092.8	10628.1	9707.01	10809.3	1203.18
mMC023226	scl014979.1_326	ENSMUSG00000073422	17	H2-Ke6	H2-K region expressed gene 6 [Source:MGI Symbol;Acc:MGI:95911]	protein_coding	13830.3	10286.1	8297.93	10804.8	2802.4
mMC014465	scl32859.16_106	ENSMUSG00000015149	7	Sirt2	sirtuin 2 [Source:MGI Symbol;Acc:MGI:1927664]	protein_coding	14667.5	9500.16	8237.32	10801.7	3406.96
mMC013471	scl54538.9.1_0	ENSMUSG00000025333	X	Gpr143	G protein-coupled receptor 143 [Source:MGI Symbol;Acc:MGI:107193]	protein_coding	15823.7	9085.37	7479.75	10796.3	4427.27
mMC020242	scl0226255.12_147	ENSMUSG00000054843	19	Atrnl1	attractin like 1 [Source:MGI Symbol;Acc:MGI:2147749]	protein_coding	12097.1	10861	9429.24	10795.8	1335.15
mMC021641	scl068910.1_219	ENSMUSG00000068551	6	Zfp467	zinc finger protein 467 [Source:MGI Symbol;Acc:MGI:1916160]	protein_coding	10483.3	12603.8	9292.87	10793.3	1677.1
mMC001624	scl44826.11.1_30	ENSMUSG00000000253	13	Gmpr	guanosine monophosphate reductase [Source:MGI Symbol;Acc:MGI:1913605]	protein_coding	15756.4	9693	6919.15	10789.5	4519.54
mMC025717	scl016886.1_0	ENSMUSG00000020451	11	Limk2	LIM motif-containing protein kinase 2 [Source:MGI Symbol;Acc:MGI:1197517]	protein_coding	11771.8	10075	10510	10785.6	881.3
mMC019447	scl071175.1_21	ENSMUSG00000022141	15	Nipbl	Nipped-B homolog (Drosophila) [Source:MGI Symbol;Acc:MGI:1913976]	protein_coding	9459.51	11403.1	11459.5	10774	1138.77
mMC020554	scl068349.3_1	ENSMUSG00000005510	2	Ndufs3	NADH dehydrogenase (ubiquinone) Fe-S protein 3 [Source:MGI Symbol;Acc:MGI:1915599]	protein_coding	15986.4	9343.7	6989.86	10773.3	4665.53
mMC018449	scl30756.4.28_1	ENSMUSG00000030652	7	Coq7	demethyl-Q 7 [Source:MGI Symbol;Acc:MGI:107207]	protein_coding	16311.7	9147.22	6838.34	10765.8	4939.74
mMC014991	scl33204.17_108	ENSMUSG00000001472	8	Tcf25	transcription factor 25 (basic helix-loop-helix) [Source:MGI Symbol;Acc:MGI:1914105]	protein_coding	13702.3	9492.88	9090.85	10762	2554.28
mMC008811	scl44071.6_456	ENSMUSG00000038982	13	Bloc1s5	biogenesis of lysosomal organelles complex-1, subunit 5, muted [Source:MGI Symbol;Acc:MGI:2178598]	protein_coding	14431.1	9438.3	8403.99	10757.8	3222.94
mMC021426	scl0102294.1_224	ENSMUSG00000079057	8	Cyp4v3	cytochrome P450, family 4, subfamily v, polypeptide 3 [Source:MGI Symbol;Acc:MGI:2142763]	protein_coding	13394.3	10053.2	8797.93	10748.5	2375.74
mMC014923	scl46309.9_175	ENSMUSG00000040997	14	Abhd4	abhydrolase domain containing 4 [Source:MGI Symbol;Acc:MGI:1915938]	protein_coding	13346.6	11235.7	7661.57	10748	2873.71
mMC022155	scl0237898.1_282	ENSMUSG00000000804	11	Usp32	ubiquitin specific peptidase 32 [Source:MGI Symbol;Acc:MGI:2144475]	protein_coding	9398.77	12032.6	10792.9	10741.4	1317.65
mMC003944	scl50808.8.1_29	ENSMUSG00000024369	17	Nelfe	negative elongation factor complex member E, Rdbp [Source:MGI Symbol;Acc:MGI:102744]	protein_coding	12793.4	9747.58	9666.61	10735.9	1782.36
mMC019119	scl40710.6.1_96	ENSMUSG00000020778	11	Ten1	TEN1 telomerase capping complex subunit [Source:MGI Symbol;Acc:MGI:1916785]	protein_coding	10964.9	9274.57	11959.5	10733	1357.41
mMC025145	scl081630.1_308	ENSMUSG00000051390	17	Zbtb22	zinc finger and BTB domain containing 22 [Source:MGI Symbol;Acc:MGI:1931870]	protein_coding	12077.6	11075.6	9040.35	10731.2	1547.66
mMC018563	scl28812.19_190	ENSMUSG00000000628	6	Hk2	hexokinase 2 [Source:MGI Symbol;Acc:MGI:1315197]	protein_coding	730.991	14994.3	16409	10711.4	8672.21
mMC024056	scl011758.1_35	ENSMUSG00000026701	1	Prdx6	peroxiredoxin 6 [Source:MGI Symbol;Acc:MGI:894320]	protein_coding	9693.77	10820.9	11575.7	10696.8	947.08
mMC004404	scl52875.14_150	ENSMUSG00000106722	CHR_MG4249_PATCH	Sf1	Splicing factor 1 [Source:UniProtKB/Swiss-Prot;Acc:Q64213]	protein_coding	9910.68	10893.7	11237.3	10680.6	688.517
mMR030685	scl0068393.2_23	ENSMUSG00000012187	1	Mogat1	monoacylglycerol O-acyltransferase 1 [Source:MGI Symbol;Acc:MGI:1915643]	protein_coding	15433.2	9642.06	6964.6	10680	4328.67
mMC024287	scl015510.1_74	ENSMUSG00000025980	1	Hspd1	heat shock protein 1 (chaperonin) [Source:MGI Symbol;Acc:MGI:96242]	protein_coding	12079.8	10642.7	9267.62	10663.4	1406.2
mMC011436	scl42200.14_120						14457.1	10031.4	7469.65	10652.7	3534.94
mMC025919	scl076437.1_89	ENSMUSG00000094483	11	Purb	purine rich element binding protein B [Source:MGI Symbol;Acc:MGI:1338779]	protein_coding	13303.2	10151.5	8474.7	10643.1	2451.5
mMC020774	scl0101543.1_246	ENSMUSG00000036459	7	Wtip	WT1-interacting protein [Source:MGI Symbol;Acc:MGI:2141920]	protein_coding	10748	11006.5	10161.6	10638.7	432.947
mMC011102	scl38496.5_152	ENSMUSG00000019960	10	Dusp6	dual specificity phosphatase 6 [Source:MGI Symbol;Acc:MGI:1914853]	protein_coding	12483.3	12199.9	7201.98	10628.4	2970.74
mMC015641	scl17443.8_550	ENSMUSG00000026426	1	Arl8a	ADP-ribosylation factor-like 8A [Source:MGI Symbol;Acc:MGI:1915974]	protein_coding	9713.29	13531.6	8626.21	10623.7	2576.32
mMC023008	scl011764.20_169	ENSMUSG00000009090	11	Ap1b1	adaptor protein complex AP-1, beta 1 subunit [Source:MGI Symbol;Acc:MGI:1096368]	protein_coding	11292.4	11981.6	8575.71	10616.6	1800.73
mMC025415	scl067397.1_307	ENSMUSG00000029616	5	Erp29	endoplasmic reticulum protein 29 [Source:MGI Symbol;Acc:MGI:1914647]	protein_coding	12754.4	9463.77	9590.85	10603	1864.24
mMC016419	scl19759.21.1_156	ENSMUSG00000002455	2	Prpf6	PRP6 pre-mRNA splicing factor 6 homolog (yeast) [Source:MGI Symbol;Acc:MGI:1922946]	protein_coding	10296.8	10024.1	11474.7	10598.5	770.924
mMC013375	scl41556.19_541	ENSMUSG00000035992	11	Fnip1	folliculin interacting protein 1 [Source:MGI Symbol;Acc:MGI:2444668]	protein_coding	11839	12265.4	7676.72	10593.7	2535.18
mMC004389	scl39534.12.3_104	ENSMUSG00000075528	11	Aarsd1	alanyl-tRNA synthetase domain containing 1 [Source:MGI Symbol;Acc:MGI:1916934]	protein_coding	14637.2	8841.59	8292.88	10590.5	3515.21
mMC018555	scl33703.9.1_1	ENSMUSG00000031820	8	Babam1	BRISC and BRCA1 A complex member 1 [Source:MGI Symbol;Acc:MGI:1915501]	protein_coding	14068.9	10096.9	7600.96	10588.9	3261.91
mMC018341	scl39104.23_0	ENSMUSG00000019996	10	Map7	microtubule-associated protein 7 [Source:MGI Symbol;Acc:MGI:1328328]	protein_coding	10823.9	10664.5	10207	10565.1	320.213
mMC001648	scl45393.10_71	ENSMUSG00000022051	14	Bnip3l	BCL2/adenovirus E1B interacting protein 3-like [Source:MGI Symbol;Acc:MGI:1332659]	protein_coding	12194.8	9365.53	10131.3	10563.8	1463.38
mMC015905	scl30803.1.20_83	ENSMUSG00000005610	7	Eif4g2	eukaryotic translation initiation factor 4, gamma 2 [Source:MGI Symbol;Acc:MGI:109207]	protein_coding	11255.5	10766.4	9666.61	10562.8	813.78
mMC016130	scl52806.22.1_43	ENSMUSG00000097096	CHR_MG153_PATCH	Pitpnm1	phosphatidylinositol transfer protein, membrane-associated 1 [Source:MGI Symbol;Acc:MGI:1197524]	protein_coding	11611.3	11424.9	8611.06	10549.1	1680.96
mMC022228	scl076281.4_19	ENSMUSG00000040158	11	Tax1bp3	Tax1 (human T cell leukemia virus type I) binding protein 3 [Source:MGI Symbol;Acc:MGI:1923531]	protein_coding	9522.41	10246.1	11853.5	10540.6	1193.12
mMC024751	scl066576.4_1	ENSMUSG00000063882	4	Uqcrh	ubiquinol-cytochrome c reductase hinge protein [Source:MGI Symbol;Acc:MGI:1913826]	protein_coding	14830.2	9070.81	7611.06	10504	3817.03
mMC019441	scl0231876.5_65	ENSMUSG00000038970	5	Lmtk2	lemur tyrosine kinase 2 [Source:MGI Symbol;Acc:MGI:3036247]	protein_coding	12810.8	10602.6	8055.51	10489.6	2379.65
mMC008715	scl52458.4_47						11804.3	9871.29	9757.52	10477.7	1150.29
mMR027280	scl0066142.1_255	ENSMUSG00000031231	X	Cox7b	cytochrome c oxidase subunit VIIb [Source:MGI Symbol;Acc:MGI:1913392]	protein_coding	11051.6	10340.7	10040.3	10477.5	519.357
mMC020298	scl067604.1_6	ENSMUSG00000025858	5	Get4	golgi to ER traffic protein 4 [Source:MGI Symbol;Acc:MGI:1914854]	protein_coding	11754.4	10358.8	9257.52	10456.9	1251.34
mMC007411	scl24602.8.5_0	ENSMUSG00000023571	4	Fam132a	family with sequence similarity 132, member A [Source:MGI Symbol;Acc:MGI:1914639]	protein_coding	12925.7	10831.9	7520.16	10425.9	2725.56
mMC012914	scl35985.47_66	ENSMUSG00000049313	9	Sorl1	sortilin-related receptor, LDLR class A repeats-containing [Source:MGI Symbol;Acc:MGI:1202296]	protein_coding	13166.5	9471.05	8530.25	10389.3	2450.73
mMC014800	scl19155.19_403	ENSMUSG00000027010	2	Slc25a12	solute carrier family 25 (mitochondrial carrier, Aralar), member 12 [Source:MGI Symbol;Acc:MGI:1926080]	protein_coding	12962.6	9856.73	8343.38	10387.6	2354.93
mMR030664	scl0054613.2_126	ENSMUSG00000022747	16	St3gal6	ST3 beta-galactoside alpha-2,3-sialyltransferase 6 [Source:MGI Symbol;Acc:MGI:1888707]	protein_coding	12292.4	10289.7	8525.2	10369.1	1884.84
mMC020776	scl014852.1_8	ENSMUSG00000062203	16	Gspt1	G1 to S phase transition 1 [Source:MGI Symbol;Acc:MGI:1316728]	protein_coding	11888.9	11057.4	8100.96	10349.1	1990.84
mMC004594	scl39998.12.1_263	ENSMUSG00000018907	11	Alox12e	arachidonate lipoxygenase, epidermal [Source:MGI Symbol;Acc:MGI:1274790]	protein_coding	143.162	2921.73	27964.5	10343.1	15323.6
mMC011772	scl38707.5.30_13	ENSMUSG00000057729	10	Prtn3	proteinase 3 [Source:MGI Symbol;Acc:MGI:893580]	protein_coding	11207.8	9743.94	10070.6	10340.8	768.419
mMC001819	scl37369.2.656_232	ENSMUSG00000040043	10	Rbms2	RNA binding motif, single stranded interacting protein 2 [Source:MGI Symbol;Acc:MGI:1861776]	protein_coding	10893.3	9918.59	10207	10339.6	500.702
mMR028815	scl0056438.1_154	ENSMUSG00000022400	15	Rbx1	ring-box 1 [Source:MGI Symbol;Acc:MGI:1891829]	protein_coding	12936.6	8816.12	9257.52	10336.7	2262.33
mMC003871	scl47757.5.8_11	ENSMUSG00000068220	15	Lgals1	lectin, galactose binding, soluble 1 [Source:MGI Symbol;Acc:MGI:96777]	protein_coding	13372.6	8124.8	9504.99	10334.1	2720.37
mMC005993	scl35434.19.159_3	ENSMUSG00000032534	9	Cep63	centrosomal protein 63 [Source:MGI Symbol;Acc:MGI:2158560]	protein_coding	13420.3	9922.23	7631.27	10324.6	2915.42
mMC018636	scl46702.9.1_46	ENSMUSG00000061527	15	Krt5	keratin 5 [Source:MGI Symbol;Acc:MGI:96702]	protein_coding	45.5514	14688.7	16217.1	10317.1	8928.19
mMR030491	scl0073834.1_147	ENSMUSG00000021114	12	Atp6v1d	ATPase, H+ transporting, lysosomal V1 subunit D [Source:MGI Symbol;Acc:MGI:1921084]	protein_coding	13201.2	9860.37	7888.84	10316.8	2685.45
mMC021786	scl0213673.3_37	ENSMUSG00000036275	11	9530068E07Rik	RIKEN cDNA 9530068E07 gene [Source:MGI Symbol;Acc:MGI:2654705]	protein_coding	11188.3	12236.3	7515.11	10313.2	2479.27
mMC025367	scl067843.3_172	ENSMUSG00000033272	18	Slc35a4	solute carrier family 35, member A4 [Source:MGI Symbol;Acc:MGI:1915093]	protein_coding	13014.7	10635.4	7287.83	10312.6	2877.03
mMC013339	scl22550.10.1_73	ENSMUSG00000055301	3	Adh7	alcohol dehydrogenase 7 (class IV), mu or sigma polypeptide [Source:MGI Symbol;Acc:MGI:87926]	protein_coding	56.397	8485.01	22353.4	10298.3	11258.6
mMC019931	scl020005.4_33	ENSMUSG00000094989	13	Rpl9-ps4	ribosomal protein L9, pseudogene 4 [Source:MGI Symbol;Acc:MGI:3704410]	processed_pseudogene	12409.5	8928.91	9510.04	10282.8	1864.54
mMR029083	scl0021766.1_289	ENSMUSG00000014748	6	Tex261	testis expressed gene 261 [Source:MGI Symbol;Acc:MGI:1096575]	protein_coding	10912.8	11359.4	8550.45	10274.2	1509.45
mMC018596	scl19005.12_413	ENSMUSG00000002105	2	Slc39a13	solute carrier family 39 (metal ion transporter), member 13 [Source:MGI Symbol;Acc:MGI:1915677]	protein_coding	13060.2	9842.18	7903.99	10268.8	2604.46
mMC021245	scl020926.1_330	ENSMUSG00000002052	11	Supt6	suppressor of Ty 6 [Source:MGI Symbol;Acc:MGI:107726]	protein_coding	11774	12050.8	6979.76	10268.2	2851.2
mMC005474	scl16257.7.73_24	ENSMUSG00000062580	1	Timm17a	translocase of inner mitochondrial membrane 17a [Source:MGI Symbol;Acc:MGI:1343131]	protein_coding	15088.4	7833.72	7843.39	10255.2	4185.68
mMC017934	scl21857.5.1_13	ENSMUSG00000005779	3	Psmb4	proteasome (prosome, macropain) subunit, beta type 4 [Source:MGI Symbol;Acc:MGI:1098257]	protein_coding	13726.2	10031.4	7005.01	10254.2	3366.11
mMC014431	scl44819.5_313	ENSMUSG00000069237	13	Fam8a1	family with sequence similarity 8, member A1 [Source:MGI Symbol;Acc:MGI:2145496]	protein_coding	11524.5	9369.17	9868.63	10254.1	1128.19
mMC005887	scl28988.1_62	ENSMUSG00000043496	6	Tril	TLR4 interactor with leucine-rich repeats [Source:MGI Symbol;Acc:MGI:1914123]	protein_coding	14956	10653.6	5121.18	10243.6	4930.23
mMR029265	scl00224727.2_315	ENSMUSG00000024392	17	Bag6	BCL2-associated athanogene 6 [Source:MGI Symbol;Acc:MGI:1919439]	protein_coding	11309.8	10835.5	8565.6	10237	1466.73
mMC019107	scl40799.17_134	ENSMUSG00000020700	11	Map3k3	mitogen-activated protein kinase kinase kinase 3 [Source:MGI Symbol;Acc:MGI:1346874]	protein_coding	14854.1	9565.65	6257.54	10225.8	4336.13
mMC020956	scl019383.10_130	ENSMUSG00000027593	2	Raly	hnRNP-associated with lethal yellow [Source:MGI Symbol;Acc:MGI:97850]	protein_coding	13114.5	10529.9	7015.11	10219.8	3061.47
mMC008163	scl47481.12.1_23	ENSMUSG00000023039	15	Krt7	keratin 7 [Source:MGI Symbol;Acc:MGI:96704]	protein_coding	164.853	5304.95	25181.7	10217.2	13212
mMC008338	scl28444.18.1_1	ENSMUSG00000040669	6	Phc1	polyhomeotic-like 1 (Drosophila) [Source:MGI Symbol;Acc:MGI:103248]	protein_coding	12164.4	9438.3	9040.35	10214.3	1700.47
mMC001588	scl32669.8.1_3	ENSMUSG00000003273	7	Car11	carbonic anhydrase 11 [Source:MGI Symbol;Acc:MGI:1336193]	protein_coding	12481.1	9576.57	8525.2	10194.3	2049.01
mMC007848	scl22188.5_6	ENSMUSG00000037161	3	Mgarp	mitochondria localized glutamic acid rich protein [Source:MGI Symbol;Acc:MGI:1914999]	protein_coding	2034.63	7437.12	21050.4	10174	9798.86
mMC017564	scl45612.9.1_2	ENSMUSG00000006289	14	Osgep	O-sialoglycoprotein endopeptidase [Source:MGI Symbol;Acc:MGI:1913496]	protein_coding	12504.9	8859.78	9141.36	10168.7	2028.14
mMC019359	scl016011.3_113	ENSMUSG00000026185	1	Igfbp5	insulin-like growth factor binding protein 5 [Source:MGI Symbol;Acc:MGI:96440]	protein_coding	9808.73	10122.3	10570.6	10167.2	382.934
mMR029241	scl0056347.2_235						10246.9	10187.8	10005	10146.6	126.121
mMC004193	scl24219.2.1_21	ENSMUSG00000028398	4	Tmem261	transmembrane protein 261 [Source:MGI Symbol;Acc:MGI:1914178]	protein_coding	13962.6	9016.24	7449.45	10142.8	3399.56
mMC022380	scl0242584.1_153	ENSMUSG00000035126	4	Wdr78	WD repeat domain 78 [Source:MGI Symbol;Acc:MGI:2385328]	protein_coding	9474.69	9838.54	11106	10139.7	856.346
mMC002600	scl46872.13_7	ENSMUSG00000035891	15	Cerk	ceramide kinase [Source:MGI Symbol;Acc:MGI:2386052]	protein_coding	8646.09	10089.6	11651.4	10129	1503.07
mMR029900	scl0059009.1_234	ENSMUSG00000031642	8	Sh3rf1	SH3 domain containing ring finger 1 [Source:MGI Symbol;Acc:MGI:1913066]	protein_coding	10524.5	11672.4	8181.77	10126.2	1779.06
mMR001506	scl0067991.1_107	ENSMUSG00000026932	2	Nacc2	nucleus accumbens associated 2, BEN and BTB (POZ) domain containing [Source:MGI Symbol;Acc:MGI:1915241]	protein_coding	8676.46	12749.4	8939.34	10121.7	2279.39
mMC015548	scl26698.9_235	ENSMUSG00000029103	5	Lrpap1	low density lipoprotein receptor-related protein associated protein 1 [Source:MGI Symbol;Acc:MGI:96829]	protein_coding	14381.2	9307.32	6641.37	10110	3931.86
mMC025809	scl020335.2_33	ENSMUSG00000078974	11	Sec61g	SEC61, gamma subunit [Source:MGI Symbol;Acc:MGI:1202066]	protein_coding	12194.8	9110.84	8949.44	10085	1828.88
mMC007004	scl35960.12_340	ENSMUSG00000032120	9	C2cd2l	C2 calcium-dependent domain containing 2-like [Source:MGI Symbol;Acc:MGI:1919014]	protein_coding	10641.7	10748.2	8858.53	10082.8	1061.58
mMC025383	scl0383295.3_18	ENSMUSG00000039770	17	Ypel5	yippee-like 5 (Drosophila) [Source:MGI Symbol;Acc:MGI:1916937]	protein_coding	14086.2	8594.17	7540.36	10073.6	3514.77
mMC019510	scl013629.14_1	ENSMUSG00000034994	10	Eef2	eukaryotic translation elongation factor 2 [Source:MGI Symbol;Acc:MGI:95288]	protein_coding	11043	10282.4	8893.89	10073.1	1089.72
mMC013974	scl43085.24.1_25	ENSMUSG00000063450	12	Syne2	spectrin repeat containing, nuclear envelope 2 [Source:MGI Symbol;Acc:MGI:2449316]	protein_coding	8821.79	12079.9	9287.82	10063.2	1762
mMR027883	scl0019769.2_219	ENSMUSG00000028057	3	Rit1	Ras-like without CAAX 1 [Source:MGI Symbol;Acc:MGI:108053]	protein_coding	11314.1	9864.01	8959.54	10045.9	1187.77
mMR027689	scl0020832.1_299	ENSMUSG00000002014	X	Ssr4	signal sequence receptor, delta [Source:MGI Symbol;Acc:MGI:1099464]	protein_coding	11821.7	8241.23	10060.5	10041.1	1790.3
mMC014191	scl28749.2.254_68	ENSMUSG00000051695	6	Pcbp1	poly(rC) binding protein 1 [Source:MGI Symbol;Acc:MGI:1345635]	protein_coding	14697.9	9685.72	5701.99	10028.5	4507.75
mMC018471	scl36669.38.1_11	ENSMUSG00000033577	9	Myo6	myosin VI [Source:MGI Symbol;Acc:MGI:104785]	protein_coding	11444.2	9652.98	8969.64	10022.3	1277.97
mMR028513	scl0012729.2_6	ENSMUSG00000025439	7	Clns1a	chloride channel, nucleotide-sensitive, 1A [Source:MGI Symbol;Acc:MGI:109638]	protein_coding	13726.2	8666.94	7656.52	10016.5	3252.1
mMC020210	scl0233744.9_15	ENSMUSG00000038156	7	Spon1	spondin 1, (f-spondin) extracellular matrix protein [Source:MGI Symbol;Acc:MGI:2385287]	protein_coding	9552.78	10762.7	9732.26	10015.9	652.946
mMR031012	scl0012837.1_129	ENSMUSG00000068196	16	Col8a1	collagen, type VIII, alpha 1 [Source:MGI Symbol;Acc:MGI:88463]	protein_coding	11611.3	11061.1	7363.59	10012	2310.01
mMC010715	scl35708.10_49	ENSMUSG00000032402	9	Smad3	SMAD family member 3 [Source:MGI Symbol;Acc:MGI:1201674]	protein_coding	9717.63	9703.92	10611	10010.9	519.818
mMR026374	scl0072333.1_312	ENSMUSG00000058056	8	Palld	palladin, cytoskeletal associated protein [Source:MGI Symbol;Acc:MGI:1919583]	protein_coding	8852.15	10730	10429.2	10003.8	1008.62
mMC023057	scl0102247.1_13	ENSMUSG00000031545	8	Gpat4	glycerol-3-phosphate acyltransferase 4 [Source:MGI Symbol;Acc:MGI:2142716]	protein_coding	10934.5	9762.13	9277.72	9991.45	851.864
mMC006863	scl41578.9_407	ENSMUSG00000036309	11	Skp1a	S-phase kinase-associated protein 1A [Source:MGI Symbol;Acc:MGI:103575]	protein_coding	12463.7	10289.7	7186.82	9980.09	2652.04
mMC026334	scl012576.2_22	ENSMUSG00000003031	6	Cdkn1b	cyclin-dependent kinase inhibitor 1B [Source:MGI Symbol;Acc:MGI:104565]	protein_coding	8633.07	11344.9	9934.28	9970.75	1356.27
mMA035142	scl0003527.1_242	ENSMUSG00000032097	9	Ddx6	DEAD (Asp-Glu-Ala-Asp) box polypeptide 6 [Source:MGI Symbol;Acc:MGI:104976]	protein_coding	6973.7	11981.6	10904	9953.1	2635.9
mMC015439	scl49589.13.8_8	ENSMUSG00000024095	17	Hnrnpll	heterogeneous nuclear ribonucleoprotein L-like [Source:MGI Symbol;Acc:MGI:1919942]	protein_coding	13407.3	9307.32	7080.76	9931.79	3209.16
mMC025678	scl0319188.1_136	ENSMUSG00000047246	13	Hist1h2be	histone cluster 1, H2be [Source:MGI Symbol;Acc:MGI:2448380]	protein_coding	12637.3	9503.8	7651.47	9930.84	2520.18
mMC005445	scl17355.9_0	ENSMUSG00000026473	1	Glul	glutamate-ammonia ligase (glutamine synthetase) [Source:MGI Symbol;Acc:MGI:95739]	protein_coding	11153.6	8921.64	9712.06	9929.09	1131.69
mMC025200	scl022644.5_265	ENSMUSG00000052656	6	Rnf103	ring finger protein 103 [Source:MGI Symbol;Acc:MGI:109483]	protein_coding	11860.7	9642.06	8282.78	9928.52	1806.09
mMR029562	scl0021763.1_228	ENSMUSG00000040548	11	Tex2	testis expressed gene 2 [Source:MGI Symbol;Acc:MGI:102465]	protein_coding	10880.3	10264.2	8611.06	9918.53	1173.45
mMC003684	scl14261.1.1_139	ENSMUSG00000037434	1	Slc30a1	solute carrier family 30 (zinc transporter), member 1 [Source:MGI Symbol;Acc:MGI:1345281]	protein_coding	10353.2	10045.9	9328.23	9909.11	525.997
mMR027588	scl00100986.1_185	ENSMUSG00000040407	5	Akap9	A kinase (PRKA) anchor protein (yotiao) 9 [Source:MGI Symbol;Acc:MGI:2178217]	protein_coding	9470.35	10420.7	9818.12	9903.06	480.836
mMC001058	scl37216.34.1_23	ENSMUSG00000032187	9	Smarca4	SWI/SNF related, matrix associated, actin dependent regulator of chromatin, subfamily a, member 4 [Source:MGI Symbol;Acc:MGI:88192]	protein_coding	10329.3	10016.8	9353.48	9899.88	498.323
mMC001092	scl39417.12_309	ENSMUSG00000040430	11	Pitpnc1	phosphatidylinositol transfer protein, cytoplasmic 1 [Source:MGI Symbol;Acc:MGI:1919045]	protein_coding	9702.45	10810	9176.71	9896.39	833.75
mMC017038	scl6709.1.1_145	ENSMUSG00000013076	9	Amotl1	angiomotin-like 1 [Source:MGI Symbol;Acc:MGI:1922973]	protein_coding	12398.7	9984.08	7272.68	9885.14	2564.42
mMC011578	scl16114.13_1	ENSMUSG00000033684	1	Qsox1	quiescin Q6 sulfhydryl oxidase 1 [Source:MGI Symbol;Acc:MGI:1330818]	protein_coding	11029.9	9998.64	8621.16	9883.25	1208.53
mMC010011	scl27370.13_382	ENSMUSG00000029550	5	Sppl3	signal peptide peptidase 3 [Source:MGI Symbol;Acc:MGI:1891433]	protein_coding	10205.7	9008.96	10419.1	9877.92	760.074
mMC019576	scl0320206.1_12						11069	8907.08	9626.2	9867.42	1100.95
mMC025133	scl0233913.1_252	ENSMUSG00000030780	7	BC017158	cDNA sequence BC017158 [Source:MGI Symbol;Acc:MGI:2384572]	protein_coding	13732.7	9958.61	5888.85	9860.04	3922.83
mMR028028	scl0076281.1_330	ENSMUSG00000040158	11	Tax1bp3	Tax1 (human T cell leukemia virus type I) binding protein 3 [Source:MGI Symbol;Acc:MGI:1923531]	protein_coding	9483.37	9463.77	10560.5	9835.89	627.64
mMC017175	scl40144.28.1_2	ENSMUSG00000002812	11	Flii	flightless I actin binding protein [Source:MGI Symbol;Acc:MGI:1342286]	protein_coding	11060.3	9707.55	8722.17	9830.01	1173.87
mMC011943	scl27165.9_379	ENSMUSG00000025340	5	Rabgef1	RAB guanine nucleotide exchange factor (GEF) 1 [Source:MGI Symbol;Acc:MGI:1929459]	protein_coding	12188.3	10067.8	7217.13	9824.38	2494.48
mMC005103	scl39652.23.1463_24	ENSMUSG00000001440	11	Kpnb1	karyopherin (importin) beta 1 [Source:MGI Symbol;Acc:MGI:107532]	protein_coding	6503	9845.82	13106	9818.27	3301.57
mMC003899	scl52093.1_313	ENSMUSG00000043991	18	Pura	purine rich element binding protein A [Source:MGI Symbol;Acc:MGI:103079]	protein_coding	10168.8	9260.02	9979.74	9802.85	479.521
mMC008588	scl45859.16.1_70	ENSMUSG00000021810	14	Ecd	ecdysoneless homolog (Drosophila) [Source:MGI Symbol;Acc:MGI:1917851]	protein_coding	9993.11	10126	9282.77	9800.62	453.365
mMA032042	scl00026.1_111	ENSMUSG00000075701	7	Vimp	VCP-interacting membrane protein [Source:MGI Symbol;Acc:MGI:95994]	protein_coding	13123.1	7353.44	8903.99	9793.52	2985.94
mMC014006	scl29246.24.1_18	ENSMUSG00000029695	6	Aass	aminoadipate-semialdehyde synthase [Source:MGI Symbol;Acc:MGI:1353573]	protein_coding	11162.3	10111.4	8050.46	9774.72	1582.99
mMC007459	scl41667.16_331	ENSMUSG00000019189	11	Rnf145	ring finger protein 145 [Source:MGI Symbol;Acc:MGI:1921565]	protein_coding	8546.31	13389.7	7348.44	9761.49	3198.72
mMC025002	scl099371.22_141	ENSMUSG00000074582	2	Arfgef2	ADP-ribosylation factor guanine nucleotide-exchange factor 2 (brefeldin A-inhibited) [Source:MGI Symbol;Acc:MGI:2139354]	protein_coding	9498.55	12589.3	7186.82	9758.21	2710.56
mMC020315	scl0100972.1_22	ENSMUSG00000029128	5	Rab28	RAB28, member RAS oncogene family [Source:MGI Symbol;Acc:MGI:1917285]	protein_coding	13661.1	9169.05	6444.41	9758.18	3644.23
mMC014271	scl29514.8.22_6	ENSMUSG00000030120	6	Mlf2	myeloid leukemia factor 2 [Source:MGI Symbol;Acc:MGI:1353554]	protein_coding	14539.6	8368.58	6363.6	9757.25	4261.21
mMC006819	scl43090.8_531	ENSMUSG00000046768	12	Rhoj	ras homolog gene family, member J [Source:MGI Symbol;Acc:MGI:1931551]	protein_coding	9351.05	8288.53	11621.1	9753.58	1702.38
mMC003840	scl35459.1.308_203	ENSMUSG00000032470	9	Mras	muscle and microspikes RAS [Source:MGI Symbol;Acc:MGI:1100856]	protein_coding	11253.4	11330.3	6666.63	9750.11	2670.65
mMC024970	scl020168.1_23	ENSMUSG00000024758	19	Rtn3	reticulon 3 [Source:MGI Symbol;Acc:MGI:1339970]	protein_coding	11721.9	10460.7	7045.41	9742.68	2419.52
mMR026835	scl0072612.1_89	ENSMUSG00000038005	8	2700029M09Rik	RIKEN cDNA 2700029M09 gene [Source:MGI Symbol;Acc:MGI:1919862]	protein_coding	11789.1	9096.28	8338.33	9741.25	1813.56
mMC008989	scl49300.12_501	ENSMUSG00000022885	16	St6gal1	beta galactoside alpha 2,6 sialyltransferase 1 [Source:MGI Symbol;Acc:MGI:108470]	protein_coding	15509.2	8219.4	5484.81	9737.79	5181.8
mMC020882	scl072265.1_70	ENSMUSG00000025935	1	Tram1	translocating chain-associating membrane protein 1 [Source:MGI Symbol;Acc:MGI:1919515]	protein_coding	11194.8	8703.32	9313.07	9737.07	1298.72
mMC017054	scl36346.20_410	ENSMUSG00000032512	9	Wdr48	WD repeat domain 48 [Source:MGI Symbol;Acc:MGI:1914811]	protein_coding	10535.4	9682.08	8909.04	9708.84	813.505
mMR026440	scl0056550.1_264	ENSMUSG00000091896	18	Ube2d2a	ubiquitin-conjugating enzyme E2D 2A [Source:MGI Symbol;Acc:MGI:1930715]	protein_coding	10817.4	9096.28	9176.71	9696.79	971.285
mMC003171	scl22186.1.956_113	ENSMUSG00000037111	3	Setd7	SET domain containing (lysine methyltransferase) 7 [Source:MGI Symbol;Acc:MGI:1920501]	protein_coding	9320.68	9580.21	10186.8	9695.9	444.501
mMR028577	scl0093711.1_183	ENSMUSG00000103144	18	Pcdhga1	protocadherin gamma subfamily A, 1 [Source:MGI Symbol;Acc:MGI:1935212]	protein_coding	11140.6	11017.4	6929.25	9695.75	2396.65
mMC006878	scl47056.10.1_17	ENSMUSG00000022570	15	Tsta3	tissue specific transplantation antigen P35B [Source:MGI Symbol;Acc:MGI:98857]	protein_coding	13754.4	8052.03	7277.73	9694.71	3537.01
mMC010516	scl40468.10_17	ENSMUSG00000049659	11	Aftph	aftiphilin [Source:MGI Symbol;Acc:MGI:1923012]	protein_coding	9787.04	10231.5	9060.55	9693.03	591.109
mMC007526	scl47038.26.1_10	ENSMUSG00000034022	15	Cpsf1	cleavage and polyadenylation specific factor 1 [Source:MGI Symbol;Acc:MGI:2679722]	protein_coding	11405.2	7651.79	9994.89	9683.96	1895.92
mMC008489	scl23030.63_179	ENSMUSG00000028080	3	Lrba	LPS-responsive beige-like anchor [Source:MGI Symbol;Acc:MGI:1933162]	protein_coding	9756.67	10431.6	8848.43	9678.91	794.454
mMC021090	scl020463.2_41	ENSMUSG00000024248	17	Cox7a2l	cytochrome c oxidase subunit VIIa polypeptide 2-like [Source:MGI Symbol;Acc:MGI:106015]	protein_coding	12192.6	8150.27	8686.82	9676.56	2195.4
mMC016996	scl19537.3.2_222						7683	10930.1	10398.9	9670.67	1741.74
mMC012788	scl41366.4.1_51	ENSMUSG00000069835	11	Sat2	spermidine/spermine N1-acetyl transferase 2 [Source:MGI Symbol;Acc:MGI:1916465]	protein_coding	13064.6	9616.59	6302.99	9661.39	3381.01
mMC025810	scl0227648.1_142	ENSMUSG00000026924	2	Sec16a	SEC16 homolog A, endoplasmic reticulum export factor [Source:MGI Symbol;Acc:MGI:2139207]	protein_coding	9518.07	10631.7	8757.52	9635.78	942.635
mMC010181	scl37356.11_303	ENSMUSG00000025364	10	Pa2g4	proliferation-associated 2G4 [Source:MGI Symbol;Acc:MGI:894684]	protein_coding	8463.88	10147.8	10267.6	9626.44	1008.58
mMC016612	scl42333.3_174	ENSMUSG00000021054	12	Sgpp1	sphingosine-1-phosphate phosphatase 1 [Source:MGI Symbol;Acc:MGI:2135760]	protein_coding	10223	8706.96	9914.08	9614.69	801.151
mMC002920	scl39913.12_317	ENSMUSG00000020844	11	Nxn	nucleoredoxin [Source:MGI Symbol;Acc:MGI:109331]	protein_coding	9303.33	10628.1	8893.89	9608.44	906.472
mMC012275	scl25480.9.1_148	ENSMUSG00000035637	4	Grhpr	glyoxylate reductase/hydroxypyruvate reductase [Source:MGI Symbol;Acc:MGI:1923488]	protein_coding	14320.5	7571.75	6893.9	9595.38	4106.08
mMC008117	scl48041.26_120	ENSMUSG00000022272	15	Myo10	myosin X [Source:MGI Symbol;Acc:MGI:107716]	protein_coding	9457.34	11614.1	7712.07	9594.52	1954.64
mMC020297	scl073024.7_20	ENSMUSG00000055943	2	Emc7	ER membrane protein complex subunit 7 [Source:MGI Symbol;Acc:MGI:1920274]	protein_coding	11587.4	9205.44	7954.5	9582.45	1845.56
mMC023067	scl021357.9_262	ENSMUSG00000023051	15	Tarbp2	TAR (HIV) RNA binding protein 2 [Source:MGI Symbol;Acc:MGI:103027]	protein_coding	11774	9343.7	7616.12	9577.92	2088.79
mMC014381	scl30066.5_708	ENSMUSG00000050786	6	Ccdc126	coiled-coil domain containing 126 [Source:MGI Symbol;Acc:MGI:1889376]	protein_coding	11492	9867.65	7368.64	9576.09	2077.07
mMC024500	scl0110842.2_3	ENSMUSG00000032314	9	Etfa	electron transferring flavoprotein, alpha polypeptide [Source:MGI Symbol;Acc:MGI:106092]	protein_coding	11468.1	9052.62	8111.06	9543.93	1731.61
mMC007548	scl33150.17.997_2	ENSMUSG00000025809	8	Itgb1	integrin beta 1 (fibronectin receptor beta) [Source:MGI Symbol;Acc:MGI:96610]	protein_coding	10830.4	9369.17	8419.14	9539.57	1214.62
mMC010756	scl39207.10.1_15	ENSMUSG00000025169	11	Ogfod3	2-oxoglutarate and iron-dependent oxygenase domain containing 3 [Source:MGI Symbol;Acc:MGI:1913429]	protein_coding	12422.5	8525.04	7661.57	9536.37	2536.48
mMC003300	scl19459.18_395	ENSMUSG00000075415	2	Fnbp1	formin binding protein 1 [Source:MGI Symbol;Acc:MGI:109606]	protein_coding	8325.06	9023.51	11247.4	9531.99	1526.09
mMR026321	scl0069109.2_11	ENSMUSG00000049489	11	Fam58b	family with sequence similarity 58, member B [Source:MGI Symbol;Acc:MGI:1916359]	protein_coding	12485.4	8877.97	7201.98	9521.79	2699.92
mMR031069	scl00100317.1_138	ENSMUSG00000028830	4	AU040320	expressed sequence AU040320 [Source:MGI Symbol;Acc:MGI:2140475]	protein_coding	11882.4	8805.2	7873.69	9520.43	2097.88
mMC005563	scl45522.6_1	ENSMUSG00000022223	14	Sdr39u1	short chain dehydrogenase/reductase family 39U, member 1 [Source:MGI Symbol;Acc:MGI:1916876]	protein_coding	13966.9	8892.53	5691.88	9517.11	4172.73
mMC015497	scl53255.10.1_6	ENSMUSG00000032702	19	Kank1	KN motif and ankyrin repeat domains 1 [Source:MGI Symbol;Acc:MGI:2147707]	protein_coding	10567.9	12050.8	5904	9507.56	3207.63
mMC007471	scl45197.6_141	ENSMUSG00000022124	14	Fbxl3	F-box and leucine-rich repeat protein 3 [Source:MGI Symbol;Acc:MGI:1354702]	protein_coding	11535.3	11152	5823.2	9503.53	3193.02
mMC002181	scl41376.4_29	ENSMUSG00000020894	11	Vamp2	vesicle-associated membrane protein 2 [Source:MGI Symbol;Acc:MGI:1313277]	protein_coding	11923.6	9179.97	7398.94	9500.84	2279.34
mMC008749	scl53238.1.1_140						11745.8	9667.53	7075.71	9496.33	2339.72
mMC022212	scl0233977.1_279	ENSMUSG00000037519	7	Ppfia1	protein tyrosine phosphatase, receptor type, f polypeptide (PTPRF), interacting protein (liprin), alpha 1 [Source:MGI Symbol;Acc:MGI:1924750]	protein_coding	9552.78	10038.7	8888.83	9493.42	577.206
mMC013009	scl35677.8_443	ENSMUSG00000036943	9	Rab8b	RAB8B, member RAS oncogene family [Source:MGI Symbol;Acc:MGI:2442982]	protein_coding	14884.5	8048.39	5464.61	9465.82	4867.26
mMR028435	scl00319365.1_77						10541.9	10060.5	7787.83	9463.41	1470.92
mMC001997	scl52425.13.13_13	ENSMUSG00000040913	19	Fbxw4	F-box and WD-40 domain protein 4 [Source:MGI Symbol;Acc:MGI:1354698]	protein_coding	14606.8	9059.9	4696.94	9454.55	4966.71
mMC010038	scl19517.6_242	ENSMUSG00000014867	2	Surf4	surfeit gene 4 [Source:MGI Symbol;Acc:MGI:98445]	protein_coding	8813.11	10275.2	9252.47	9446.91	750.171
mMC022694	scl011747.1_83	ENSMUSG00000027712	3	Anxa5	annexin A5 [Source:MGI Symbol;Acc:MGI:106008]	protein_coding	11118.9	8139.36	9070.65	9442.96	1524.25
mMA031707	scl0001581.1_72	ENSMUSG00000025572	11	Tmc6	transmembrane channel-like gene family 6 [Source:MGI Symbol;Acc:MGI:1098686]	protein_coding	11591.7	9340.06	7393.89	9441.9	2100.78
mMC005880	scl24944.2_480	ENSMUSG00000042380	4	Smim12	small integral membrane protein 12 [Source:MGI Symbol;Acc:MGI:1933141]	protein_coding	12162.2	9674.81	6414.1	9417.04	2882.72
mMC011794	scl39965.4_699	ENSMUSG00000057778	11	Cyb5d2	cytochrome b5 domain containing 2 [Source:MGI Symbol;Acc:MGI:2684848]	protein_coding	12003.9	9121.75	7116.12	9413.92	2456.94
mMC026333	scl056367.1_256	ENSMUSG00000063253	8	Scoc	short coiled-coil protein [Source:MGI Symbol;Acc:MGI:1927654]	protein_coding	10463.8	9296.4	8479.75	9413.32	997.183
mMC011818	scl54877.7_76	ENSMUSG00000073139	X	BC023829	cDNA sequence BC023829 [Source:MGI Symbol;Acc:MGI:2448555]	protein_coding	11606.9	9321.87	7297.94	9408.91	2155.81
mMC022594	scl073228.3_238	ENSMUSG00000044629	11	Cnrip1	cannabinoid receptor interacting protein 1 [Source:MGI Symbol;Acc:MGI:1917505]	protein_coding	12463.7	7793.7	7949.45	9402.29	2652.43
mMC020396	scl074166.7_124	ENSMUSG00000031791	8	Tmem38a	transmembrane protein 38A [Source:MGI Symbol;Acc:MGI:1921416]	protein_coding	11220.8	9423.75	7560.56	9401.71	1830.23
mMC010273	scl50967.4_2	ENSMUSG00000025731	17	0610011F06Rik	RIKEN cDNA 0610011F06 gene [Source:MGI Symbol;Acc:MGI:1915597]	protein_coding	13405.1	7899.21	6893.9	9399.41	3505.28
mMC008372	scl49370.9_720	ENSMUSG00000012017	16	Scarf2	scavenger receptor class F, member 2 [Source:MGI Symbol;Acc:MGI:1858430]	protein_coding	10528.9	9936.78	7722.18	9395.94	1479.45
mMC009845	scl31888.5_427	ENSMUSG00000025505	7	Tmem80	transmembrane protein 80 [Source:MGI Symbol;Acc:MGI:1918698]	protein_coding	11442.1	11279.4	5444.41	9388.63	3416.76
mMC020372	scl0230514.5_86	ENSMUSG00000035212	4	Leprot	leptin receptor overlapping transcript [Source:MGI Symbol;Acc:MGI:2687005]	protein_coding	11637.3	9503.8	7020.16	9387.08	2310.78
mMC002254	scl29519.10.9_31	ENSMUSG00000004264	6	Phb2	prohibitin 2 [Source:MGI Symbol;Acc:MGI:102520]	protein_coding	10596.1	8452.27	9080.75	9376.38	1102.08
mMC002966	scl42940.8_203	ENSMUSG00000034157	12	Cipc	CLOCK interacting protein, circadian [Source:MGI Symbol;Acc:MGI:1919185]	protein_coding	12088.5	9078.09	6934.3	9366.95	2589.2
mMC014057	scl52553.25_587	ENSMUSG00000024887	19	Asah2	N-acylsphingosine amidohydrolase 2 [Source:MGI Symbol;Acc:MGI:1859310]	protein_coding	9357.56	9791.24	8944.39	9364.4	423.467
mMC017451	scl47710.7_172	ENSMUSG00000022400	15	Rbx1	ring-box 1 [Source:MGI Symbol;Acc:MGI:1891829]	protein_coding	12496.3	8106.61	7419.15	9340.67	2754.35
mMC025944	scl0234267.8_19	ENSMUSG00000031517	8	Gpm6a	glycoprotein m6a [Source:MGI Symbol;Acc:MGI:107671]	protein_coding	11782.6	9929.5	6308.04	9340.06	2784.48
mMC007009	scl44184.1.507_9	ENSMUSG00000035936	13	Aldh5a1	aldhehyde dehydrogenase family 5, subfamily A1 [Source:MGI Symbol;Acc:MGI:2441982]	protein_coding	12724	8055.67	7227.23	9335.64	2963.52
mMR027446	scl0093709.1_57	ENSMUSG00000103144	18	Pcdhga1	protocadherin gamma subfamily A, 1 [Source:MGI Symbol;Acc:MGI:1935212]	protein_coding	11481.1	9441.94	7065.61	9329.56	2209.9
mMC012451	scl16430.4.1_256	ENSMUSG00000047496	1	Rnf152	ring finger protein 152 [Source:MGI Symbol;Acc:MGI:2443787]	protein_coding	6025.8	12520.1	9424.18	9323.37	3248.34
mMA031771	scl0003260.1_9	ENSMUSG00000027544	2	Nfatc2	nuclear factor of activated T cells, cytoplasmic, calcineurin dependent 2 [Source:MGI Symbol;Acc:MGI:102463]	protein_coding	10739.3	8306.73	8888.83	9311.61	1270.19
mMR026193	scl0098878.2_247	ENSMUSG00000027293	2	Ehd4	EH-domain containing 4 [Source:MGI Symbol;Acc:MGI:1919619]	protein_coding	10520.2	9518.35	7868.64	9302.4	1338.91
mMC010866	scl46720.13_574	ENSMUSG00000009739	15	Pou6f1	POU domain, class 6, transcription factor 1 [Source:MGI Symbol;Acc:MGI:102935]	protein_coding	9368.4	9452.86	9070.65	9297.3	200.778
mMC007932	scl20297.9_280	ENSMUSG00000037902	2	Sirpa	signal-regulatory protein alpha [Source:MGI Symbol;Acc:MGI:108563]	protein_coding	9982.26	10271.5	7636.32	9296.7	1445.19
mMC020229	scl0108991.1_11	ENSMUSG00000026112	1	Coa5	cytochrome C oxidase assembly factor 5 [Source:MGI Symbol;Acc:MGI:1923428]	protein_coding	10322.8	10333.4	7222.18	9292.79	1793.21
mMC023824	scl021762.20_1	ENSMUSG00000006998	16	Psmd2	proteasome (prosome, macropain) 26S subunit, non-ATPase, 2 [Source:MGI Symbol;Acc:MGI:1096584]	protein_coding	13270.6	8648.75	5949.46	9289.61	3702.43
mMR026622	scl0067958.1_275	ENSMUSG00000032407	9	U2surp	U2 snRNP-associated SURP domain containing [Source:MGI Symbol;Acc:MGI:1915208]	protein_coding	9144.98	10202.4	8479.75	9275.71	868.731
mMA031727	scl00015.1_21	ENSMUSG00000003380	7	Rabac1	Rab acceptor 1 (prenylated) [Source:MGI Symbol;Acc:MGI:1201692]	protein_coding	11246.9	9034.43	7535.31	9272.2	1867.16
mMC024836	scl080795.5_227	ENSMUSG00000042682	14	Selk	selenoprotein K [Source:MGI Symbol;Acc:MGI:1931466]	protein_coding	10800	8987.13	7964.6	9250.58	1435.95
mMC002499	scl16258.13.1_64	ENSMUSG00000041926	1	Rnpep	arginyl aminopeptidase (aminopeptidase B) [Source:MGI Symbol;Acc:MGI:2384902]	protein_coding	9303.33	7560.83	10863.6	9242.58	1652.21
mMC017381	scl23509.31_82	ENSMUSG00000028960	4	Ube4b	ubiquitination factor E4B [Source:MGI Symbol;Acc:MGI:1927086]	protein_coding	7203.63	11410.4	9090.85	9234.95	2107.07
mMC021782	scl068581.2_286	ENSMUSG00000021248	12	Tmed10	transmembrane emp24-like trafficking protein 10 (yeast) [Source:MGI Symbol;Acc:MGI:1915831]	protein_coding	10656.9	8186.66	8843.38	9228.96	1279.44
mMC005117	scl53474.8.1_75	ENSMUSG00000034108	19	Ccs	copper chaperone for superoxide dismutase [Source:MGI Symbol;Acc:MGI:1333783]	protein_coding	12678.5	8546.87	6343.4	9189.58	3216.07
mMA034133	scl0001961.1_16	ENSMUSG00000062908	3	Acadm	acyl-Coenzyme A dehydrogenase, medium chain [Source:MGI Symbol;Acc:MGI:87867]	protein_coding	7869.55	10868.2	8797.93	9178.57	1535.16
mMC009836	scl31411.7.1_30	ENSMUSG00000060601	7	Nr1h2	nuclear receptor subfamily 1, group H, member 2 [Source:MGI Symbol;Acc:MGI:1352463]	protein_coding	8930.24	9951.33	8636.31	9172.63	690.207
mMC023229	scl070767.1_256	ENSMUSG00000015748	3	Prpf3	PRP3 pre-mRNA processing factor 3 homolog (yeast) [Source:MGI Symbol;Acc:MGI:1918017]	protein_coding	10602.6	8979.85	7929.24	9170.58	1346.86
mMC012723	scl41197.5.1_16	ENSMUSG00000001105	11	Ift20	intraflagellar transport 20 [Source:MGI Symbol;Acc:MGI:1915585]	protein_coding	10344.5	9736.66	7429.25	9170.14	1537.98
mMR030332	scl0067382.2_271	ENSMUSG00000026918	2	Brd3	bromodomain containing 3 [Source:MGI Symbol;Acc:MGI:1914632]	protein_coding	7672.16	9405.56	10388.8	9155.51	1375.49
mMC001889	scl46932.19_335	ENSMUSG00000022391	15	Rangap1	RAN GTPase activating protein 1 [Source:MGI Symbol;Acc:MGI:103071]	protein_coding	9667.74	8408.61	9358.53	9144.96	656.174
mMC015386	scl29153.4_406	ENSMUSG00000029840	6	Mtpn	myotrophin [Source:MGI Symbol;Acc:MGI:99445]	protein_coding	10795.7	6989.58	9621.15	9135.47	1948.98
mMC024298	scl0214505.1_41	ENSMUSG00000035521	17	Gnptg	N-acetylglucosamine-1-phosphotransferase, gamma subunit [Source:MGI Symbol;Acc:MGI:2147006]	protein_coding	10570.1	8907.08	7914.09	9130.42	1342.01
mMC003603	scl30720.15_54	ENSMUSG00000030872	7	Gga2	golgi associated, gamma adaptin ear containing, ARF binding protein 2 [Source:MGI Symbol;Acc:MGI:1921355]	protein_coding	11368.3	8455.91	7525.21	9116.48	2004.91
mMC013775	scl37215.15_243	ENSMUSG00000032193	9	Ldlr	low density lipoprotein receptor [Source:MGI Symbol;Acc:MGI:96765]	protein_coding	6965.02	9092.65	11247.4	9101.69	2141.2
mMC007195	scl25160.11.1_73	ENSMUSG00000057375	4	Yipf1	Yip1 domain family, member 1 [Source:MGI Symbol;Acc:MGI:1915532]	protein_coding	12628.6	8106.61	6555.52	9096.9	3155.32
mMC019249	scl026384.2_40	ENSMUSG00000052102	18	Gnpda1	glucosamine-6-phosphate deaminase 1 [Source:MGI Symbol;Acc:MGI:1347054]	protein_coding	12108	9547.46	5575.72	9077.06	3291.44
mMC010095	scl53276.1.1_285						8750.21	8812.48	9646.41	9069.7	500.414
mMC002435	scl34595.13_308	ENSMUSG00000031714	8	Gab1	growth factor receptor bound protein 2-associated protein 1 [Source:MGI Symbol;Acc:MGI:108088]	protein_coding	9368.4	9314.59	8525.2	9069.4	472.057
mMC000998	scl29584.3_468	ENSMUSG00000059689	6	Zfp637	zinc finger protein 637 [Source:MGI Symbol;Acc:MGI:2448537]	protein_coding	10956.2	6618.46	9621.15	9065.27	2221.65
mMC023040	scl0223642.1_184	ENSMUSG00000075600	15	Zc3h3	zinc finger CCCH type containing 3 [Source:MGI Symbol;Acc:MGI:2663721]	protein_coding	11691.5	8954.38	6535.31	9060.41	2579.74
mMC010105	scl53989.25_581	ENSMUSG00000031310	X	Zmym3	zinc finger, MYM-type 3 [Source:MGI Symbol;Acc:MGI:1927231]	protein_coding	10537.6	8692.41	7924.19	9051.39	1343.15
mMC005797	scl33912.4_501	ENSMUSG00000031530	8	Dusp4	dual specificity phosphatase 4 [Source:MGI Symbol;Acc:MGI:2442191]	protein_coding	8600.54	8233.96	10282.8	9039.09	1092.54
mMC005961	scl47641.14_223	ENSMUSG00000051864	15	Tbc1d22a	TBC1 domain family, member 22a [Source:MGI Symbol;Acc:MGI:1289265]	protein_coding	10327.2	9332.79	7449.45	9036.46	1461.56
mMC006852	scl40141.3_333	ENSMUSG00000043284	11	Tmem11	transmembrane protein 11 [Source:MGI Symbol;Acc:MGI:2144726]	protein_coding	10116.7	8317.64	8666.61	9033.67	954.066
mMC006824	scl41473.7.1_27	ENSMUSG00000042569	11	Dhrs7b	dehydrogenase/reductase (SDR family) member 7B [Source:MGI Symbol;Acc:MGI:2384931]	protein_coding	12624.2	8306.73	6161.58	9030.85	3291.62
mMC024556	scl066292.2_43	ENSMUSG00000054312	3	Mrps21	mitochondrial ribosomal protein S21 [Source:MGI Symbol;Acc:MGI:1913542]	protein_coding	11546.2	8743.35	6792.89	9027.48	2389.36
mMR030582	scl0057261.1_145	ENSMUSG00000024002	17	Brd4	bromodomain containing 4 [Source:MGI Symbol;Acc:MGI:1888520]	protein_coding	7030.1	11552.3	8489.85	9024.08	2307.94
mMC003576	scl49941.4.1_39	ENSMUSG00000036315	17	Znrd1	zinc ribbon domain containing, 1 [Source:MGI Symbol;Acc:MGI:1913386]	protein_coding	11184	7870.11	8015.1	9023.05	1872.8
mMC023357	scl066594.3_10	ENSMUSG00000020163	10	Uqcr11	ubiquinol-cytochrome c reductase, complex III subunit XI [Source:MGI Symbol;Acc:MGI:1913844]	protein_coding	12509.3	8568.7	5969.66	9015.88	3292.66
mMR030677	scl0059042.1_160	ENSMUSG00000055681	8	Cope	coatomer protein complex, subunit epsilon [Source:MGI Symbol;Acc:MGI:1891702]	protein_coding	11457.3	8470.46	7111.07	9012.93	2223.3
mMA031661	scl000481.1_29	ENSMUSG00000041035	19	Dpcd	deleted in primary ciliary dyskinesia [Source:MGI Symbol;Acc:MGI:1924407]	protein_coding	12845.5	7338.88	6838.34	9007.57	3333.15
mMR030292	scl0052040.1_253	ENSMUSG00000039220	17	Ppp1r10	protein phosphatase 1, regulatory subunit 10 [Source:MGI Symbol;Acc:MGI:1289273]	protein_coding	10654.7	9449.22	6878.75	8994.22	1928.65
mMC016716	scl45770.11.1_1	ENSMUSG00000042354	14	Gnl3	guanine nucleotide binding protein-like 3 (nucleolar) [Source:MGI Symbol;Acc:MGI:1353651]	protein_coding	8698.15	9070.81	9212.06	8993.68	265.501
mMC010067	scl53241.1.45_0	ENSMUSG00000040105	19	Plpp6	phospholipid phosphatase 6 [Source:MGI Symbol;Acc:MGI:1921661]	protein_coding	10496.3	8448.63	8010.05	8985.01	1327.1
mMC007542	scl37761.6_244	ENSMUSG00000052151	10	Plpp2	phospholipid phosphatase 2 [Source:MGI Symbol;Acc:MGI:1354945]	protein_coding	7884.73	8823.4	10242.4	8983.5	1186.94
mMC009511	scl26990.11.129_69	ENSMUSG00000029621	5	Arpc1a	actin related protein 2/3 complex, subunit 1A [Source:MGI Symbol;Acc:MGI:1928896]	protein_coding	11314.1	8095.69	7540.36	8983.38	2037.47
mMC002677	scl22489.6_38	ENSMUSG00000028194	3	Ddah1	dimethylarginine dimethylaminohydrolase 1 [Source:MGI Symbol;Acc:MGI:1916469]	protein_coding	11769.6	8856.14	6313.09	8979.62	2730.35
mMC022430	scl023980.1_2	ENSMUSG00000032959	5	Pebp1	phosphatidylethanolamine binding protein 1 [Source:MGI Symbol;Acc:MGI:1344408]	protein_coding	11129.7	8521.4	7242.38	8964.5	1981.19
mMC025832	scl066114.1_221	ENSMUSG00000061118	5	Dnajc30	DnaJ heat shock protein family (Hsp40) member C30 [Source:MGI Symbol;Acc:MGI:1913364]	protein_coding	9704.62	9591.12	7590.86	8962.2	1188.97
mMC017115	scl17374.15.20_23	ENSMUSG00000053286	1	Trmt1l	tRNA methyltransferase 1 like [Source:MGI Symbol;Acc:MGI:1916185]	protein_coding	10032.2	8710.6	8111.06	8951.27	982.898
mMC014053	scl44054.10_313	ENSMUSG00000021365	13	Nedd9	neural precursor cell expressed, developmentally down-regulated gene 9 [Source:MGI Symbol;Acc:MGI:97302]	protein_coding	11394.4	8059.31	7398.94	8950.87	2141.73
mMC013925	scl34081.10.510_67	ENSMUSG00000031505	8	Carkd	carbohydrate kinase domain containing [Source:MGI Symbol;Acc:MGI:1913353]	protein_coding	13149.2	7418.93	6272.69	8946.93	3684.1
mMC007713	scl37453.4_481						8897.71	8732.43	9196.91	8942.35	235.437
mMC013289	scl29414.11.4_112	ENSMUSG00000030224	6	Strap	serine/threonine kinase receptor associated protein [Source:MGI Symbol;Acc:MGI:1329037]	protein_coding	10073.4	9511.07	7242.38	8942.27	1498.76
mMC023692	scl067755.12_300	ENSMUSG00000030204	6	Ddx47	DEAD (Asp-Glu-Ala-Asp) box polypeptide 47 [Source:MGI Symbol;Acc:MGI:1915005]	protein_coding	12522.3	8055.67	6242.39	8940.12	3232.03
mMR029068	scl0014897.1_159	ENSMUSG00000026219	1	Trip12	thyroid hormone receptor interactor 12 [Source:MGI Symbol;Acc:MGI:1309481]	protein_coding	7038.77	10617.2	9146.41	8934.12	1798.62
mMC010184	scl48556.8.1_18	ENSMUSG00000023791	16	Pigx	phosphatidylinositol glycan anchor biosynthesis, class X [Source:MGI Symbol;Acc:MGI:1919334]	protein_coding	10103.7	7986.54	8691.87	8927.38	1078.07
mMC008423	scl20804.11.1_101	ENSMUSG00000027018	2	Hat1	histone aminotransferase 1 [Source:MGI Symbol;Acc:MGI:96013]	protein_coding	13715.3	7378.91	5666.63	8920.28	4239.95
mMC010376	scl49876.5.1_70	ENSMUSG00000023966	17	Rsph9	radial spoke head 9 homolog (Chlamydomonas) [Source:MGI Symbol;Acc:MGI:1922814]	protein_coding	10726.3	8754.26	7252.48	8911	1742.19
mMC009536	scl41457.2_174	ENSMUSG00000018500	11	Adora2b	adenosine A2b receptor [Source:MGI Symbol;Acc:MGI:99403]	protein_coding	11813	7662.71	7232.28	8902.66	2529.59
mMC021874	scl066943.7_225	ENSMUSG00000034006	18	Pqlc1	PQ loop repeat containing 1 [Source:MGI Symbol;Acc:MGI:1914193]	protein_coding	9351.05	8703.32	8585.81	8880.06	412.1
mMC025670	scl0229622.3_21	ENSMUSG00000038170	3	Pde4dip	phosphodiesterase 4D interacting protein (myomegalin) [Source:MGI Symbol;Acc:MGI:1891434]	protein_coding	7581.05	8950.74	10100.9	8877.58	1261.54
mMC004397	scl27262.6_658						11329.3	7746.4	7555.51	8877.06	2125.83
mMR030527	scl0012443.2_42	ENSMUSG00000070348	7	Ccnd1	cyclin D1 [Source:MGI Symbol;Acc:MGI:88313]	protein_coding	7741.57	10733.6	8146.41	8873.87	1623.26
mMC018473	scl33398.3_321	ENSMUSG00000048310	8	Pskh1	protein serine kinase H1 [Source:MGI Symbol;Acc:MGI:3528383]	protein_coding	10227.4	10162.4	6227.23	8872.33	2290.95
mMR029019	scl0013030.1_227						10734.9	8641.47	7207.03	8861.15	1774.19
mMC015451	scl29419.1_304	ENSMUSG00000060032	6	H2afj	H2A histone family, member J [Source:MGI Symbol;Acc:MGI:3606192]	protein_coding	10355.3	9354.62	6838.34	8849.44	1812.11
mMC025373	scl068011.3_46	ENSMUSG00000049124	17	Gm8186	predicted gene 8186 [Source:MGI Symbol;Acc:MGI:3643110]	protein_coding	6600.61	9667.53	10262.6	8843.57	1965.11
mMC021091	scl076263.8_129	ENSMUSG00000029864	6	Gstk1	glutathione S-transferase kappa 1 [Source:MGI Symbol;Acc:MGI:1923513]	protein_coding	10719.8	7440.76	8368.64	8843.05	1690.2
mMC018314	scl25031.4.1_22	ENSMUSG00000028643	4	Svbp	small vasohibin binding protein [Source:MGI Symbol;Acc:MGI:1916466]	protein_coding	12988.7	7080.55	6454.51	8841.24	3605.38
mMA032982	scl0002552.1_594	ENSMUSG00000033088	15	Triobp	TRIO and F-actin binding protein [Source:MGI Symbol;Acc:MGI:1349410]	protein_coding	10711.1	9412.83	6393.9	8839.27	2215.01
mMC011760	scl30088.4_382	ENSMUSG00000039347	6	Atp6v0e2	ATPase, H+ transporting, lysosomal V0 subunit E2 [Source:MGI Symbol;Acc:MGI:1923502]	protein_coding	10227.4	9314.59	6974.7	8838.89	1677.7
mMC008078	scl18117.15_337	ENSMUSG00000073725	1	Lmbrd1	LMBR1 domain containing 1 [Source:MGI Symbol;Acc:MGI:1915671]	protein_coding	9849.95	7990.18	8671.66	8837.26	940.879
mMC014495	scl37811.6.1_5	ENSMUSG00000001663	10	Gstt1	glutathione S-transferase, theta 1 [Source:MGI Symbol;Acc:MGI:107379]	protein_coding	12760.9	8048.39	5701.99	8837.09	3594.94
mMC021048	scl0110253.14_323	ENSMUSG00000033088	15	Triobp	TRIO and F-actin binding protein [Source:MGI Symbol;Acc:MGI:1349410]	protein_coding	10765.3	8146.63	7585.81	8832.59	1697.12
mMC015191	scl45163.12.1_28	ENSMUSG00000022130	14	Tgds	TDP-glucose 4,6-dehydratase [Source:MGI Symbol;Acc:MGI:1923605]	protein_coding	14192.5	7509.89	4782.8	8828.4	4841.44
mMC013836	scl49001.3_229	ENSMUSG00000054604	16	Cggbp1	CGG triplet repeat binding protein 1 [Source:MGI Symbol;Acc:MGI:2146370]	protein_coding	8663.44	8259.43	9560.55	8827.8	665.951
mMC006768	scl43941.6_46	ENSMUSG00000047547	13	Cltb	clathrin, light polypeptide (Lcb) [Source:MGI Symbol;Acc:MGI:1921575]	protein_coding	14019	7440.76	5020.17	8826.64	4656.73
mMC022736	scl0269261.4_12	ENSMUSG00000038900	2	Rpl12	ribosomal protein L12 [Source:MGI Symbol;Acc:MGI:98002]	protein_coding	7656.97	9099.92	9712.06	8822.99	1055.16
mMC005521	scl40508.22_194	ENSMUSG00000020176	11	Grb10	growth factor receptor bound protein 10 [Source:MGI Symbol;Acc:MGI:103232]	protein_coding	10357.5	8754.26	7353.49	8821.76	1503.15
mMC015078	scl33308.26.1_5	ENSMUSG00000031772	8	Cntnap4	contactin associated protein-like 4 [Source:MGI Symbol;Acc:MGI:2183572]	protein_coding	12858.5	6571.16	7015.11	8814.92	3508.87
mMC003215	scl23440.19_602						9249.1	8495.93	8681.77	8808.93	392.359
mMC012862	scl30048.11_144	ENSMUSG00000038301	6	Snx10	sorting nexin 10 [Source:MGI Symbol;Acc:MGI:1919232]	protein_coding	12678.5	8095.69	5636.33	8803.5	3574.03
mMC021885	scl012700.3_170	ENSMUSG00000032578	9	Cish	cytokine inducible SH2-containing protein [Source:MGI Symbol;Acc:MGI:103159]	protein_coding	8118.99	8306.73	9979.74	8801.82	1024.42
mMR030524	scl0093715.1_57	ENSMUSG00000103144	18	Pcdhga1	protocadherin gamma subfamily A, 1 [Source:MGI Symbol;Acc:MGI:1935212]	protein_coding	10526.7	9773.05	6080.77	8793.51	2379.33
mMR027191	scl0073296.1_60	ENSMUSG00000021589	13	Rhobtb3	Rho-related BTB domain containing 3 [Source:MGI Symbol;Acc:MGI:1920546]	protein_coding	9309.84	9703.92	7358.54	8790.76	1255.9
mMC023131	scl056378.6_20	ENSMUSG00000029465	5	Arpc3	actin related protein 2/3 complex, subunit 3 [Source:MGI Symbol;Acc:MGI:1928375]	protein_coding	9398.77	9099.92	7868.64	8789.11	811.036
mMC007259	scl30749.5_442	ENSMUSG00000008734	7	Gprc5b	G protein-coupled receptor, family C, group 5, member B [Source:MGI Symbol;Acc:MGI:1927596]	protein_coding	8960.61	9398.28	7989.85	8782.91	720.834
mMC010925	scl47095.40_145	ENSMUSG00000022607	15	Ptk2	PTK2 protein tyrosine kinase 2 [Source:MGI Symbol;Acc:MGI:95481]	protein_coding	11045.1	9034.43	6232.29	8770.61	2417.24
mMC002095	scl37771.20_206	ENSMUSG00000001211	10	Agpat3	1-acylglycerol-3-phosphate O-acyltransferase 3 [Source:MGI Symbol;Acc:MGI:1336186]	protein_coding	9917.19	9314.59	7075.71	8769.17	1497.2
mMC004176	scl40578.23_535	ENSMUSG00000009073	11	Nf2	neurofibromatosis 2 [Source:MGI Symbol;Acc:MGI:97307]	protein_coding	8327.23	9674.81	8292.88	8764.97	788.128
mMC014983	scl47083.3.1_164	ENSMUSG00000022595	15	Lypd2	Ly6/Plaur domain containing 2 [Source:MGI Symbol;Acc:MGI:1915561]	protein_coding	56.397	6258.24	19974.6	8763.09	10192.6
mMC003668	scl54614.3.110_133	ENSMUSG00000042712	X	Wbp5	WW domain binding protein 5 [Source:MGI Symbol;Acc:MGI:109567]	protein_coding	9190.54	9409.2	7651.47	8750.4	957.962
mMC025619	scl0245190.1_314	ENSMUSG00000096606	7	Tpbgl	trophoblast glycoprotein-like [Source:MGI Symbol;Acc:MGI:3646425]	protein_coding	8019.21	9201.8	9005	8742	633.641
mMC006623	scl33186.17_230	ENSMUSG00000089704	8	Galnt2	UDP-N-acetyl-alpha-D-galactosamine:polypeptide N-acetylgalactosaminyltransferase 2 [Source:MGI Symbol;Acc:MGI:894694]	protein_coding	10713.3	8728.79	6782.79	8741.61	1965.26
mMC019134	scl16881.8_26	ENSMUSG00000037503	1	Fam168b	family with sequence similarity 168, member B [Source:MGI Symbol;Acc:MGI:2448487]	protein_coding	8004.03	10770	7434.3	8736.11	1784.29
mMC009582	scl52762.14_136						7932.45	10719.1	7555.51	8735.67	1727.97
mMR028563	scl0067384.1_276	ENSMUSG00000037316	8	Bag4	BCL2-associated athanogene 4 [Source:MGI Symbol;Acc:MGI:1914634]	protein_coding	11515.8	8648.75	6025.22	8729.93	2746.21
mMC016021	scl22994.6_49	ENSMUSG00000041355	3	Ssr2	signal sequence receptor, beta [Source:MGI Symbol;Acc:MGI:1913506]	protein_coding	10101.6	7306.14	8742.37	8716.69	1397.89
mMC025496	scl0319151.1_287	ENSMUSG00000069273	13	Hist1h3e	histone cluster 1, H3e [Source:MGI Symbol;Acc:MGI:2448326]	protein_coding	8416.16	8226.68	9484.79	8709.21	678.321
mMC009063	scl28683.3_131	ENSMUSG00000034203	6	Chchd4	coiled-coil-helix-coiled-coil-helix domain containing 4 [Source:MGI Symbol;Acc:MGI:1919420]	protein_coding	12953.9	7731.84	5414.11	8699.97	3862.03
mMC014071	scl20381.3.1_57	ENSMUSG00000027245	2	Hypk	huntingtin interacting protein K [Source:MGI Symbol;Acc:MGI:1914943]	protein_coding	9784.87	8324.92	7979.75	8696.51	958.217
mMC019579	scl020510.12_56	ENSMUSG00000024935	19	Slc1a1	solute carrier family 1 (neuronal/epithelial high affinity glutamate transporter, system Xag), member 1 [Source:MGI Symbol;Acc:MGI:105083]	protein_coding	9808.73	9529.27	6712.08	8683.36	1712.89
mMR028204	scl00230316.2_241	ENSMUSG00000039270	4	Megf9	multiple EGF-like-domains 9 [Source:MGI Symbol;Acc:MGI:1918264]	protein_coding	7364.14	10093.2	8530.25	8662.54	1369.35
mMC021933	scl0240168.18_64	ENSMUSG00000071042	17	Rasgrp3	RAS, guanyl releasing protein 3 [Source:MGI Symbol;Acc:MGI:3028579]	protein_coding	11324.9	7939.24	6701.98	8655.39	2393.24
mMC007169	scl50672.19.1_126	ENSMUSG00000038545	17	Cul7	cullin 7 [Source:MGI Symbol;Acc:MGI:1913765]	protein_coding	9507.23	8994.41	7459.55	8653.73	1065.5
mMR029289	scl0019042.1_40	ENSMUSG00000021096	12	Ppm1a	protein phosphatase 1A, magnesium dependent, alpha isoform [Source:MGI Symbol;Acc:MGI:99878]	protein_coding	9368.4	9256.38	7328.24	8651.01	1146.92
mMC006602	scl23864.14.1_204	ENSMUSG00000028655	4	Mfsd2a	major facilitator superfamily domain containing 2A [Source:MGI Symbol;Acc:MGI:1923824]	protein_coding	9498.55	9420.11	6984.81	8634.49	1429.21
mMA034178	scl0003001.1_6	ENSMUSG00000026728	2	Vim	vimentin [Source:MGI Symbol;Acc:MGI:98932]	protein_coding	10387.9	7797.33	7707.02	8630.75	1522.4
mMR027783	scl0064138.2_328	ENSMUSG00000016256	2	Ctsz	cathepsin Z [Source:MGI Symbol;Acc:MGI:1891190]	protein_coding	11370.5	7826.44	6686.83	8627.92	2442.53
mMA033300	scl0004170.1_61	ENSMUSG00000023079	5	Gtf2ird1	general transcription factor II I repeat domain-containing 1 [Source:MGI Symbol;Acc:MGI:1861942]	protein_coding	9813.07	8532.31	7525.21	8623.53	1146.66
mMR027394	scl0014073.2_268	ENSMUSG00000034171	4	Faah	fatty acid amide hydrolase [Source:MGI Symbol;Acc:MGI:109609]	protein_coding	10600.5	8015.65	7252.48	8622.86	1754.64
mMC013091	scl40739.11_575	ENSMUSG00000020732	11	Rab37	RAB37, member RAS oncogene family [Source:MGI Symbol;Acc:MGI:1929945]	protein_coding	10778.3	8357.67	6732.28	8622.76	2036.01
mMC006211	scl23522.8_437	ENSMUSG00000029001	4	Fbxo44	F-box protein 44 [Source:MGI Symbol;Acc:MGI:1354744]	protein_coding	12865	8415.88	4585.83	8622.24	4143.45
mMC021998	scl0170716.1_183	ENSMUSG00000024055	17	Cyp4f13	cytochrome P450, family 4, subfamily f, polypeptide 13 [Source:MGI Symbol;Acc:MGI:2158641]	protein_coding	11934.5	6880.43	7050.46	8621.79	2870.12
mMC013760	scl50602.12.1_148	ENSMUSG00000002833	17	Hdgfrp2	hepatoma-derived growth factor, related protein 2 [Source:MGI Symbol;Acc:MGI:1194492]	protein_coding	9765.35	9201.8	6833.29	8600.15	1555.87
mMC012611	scl18384.2_543	ENSMUSG00000048486	2	Fitm2	fat storage-inducing transmembrane protein 2 [Source:MGI Symbol;Acc:MGI:2444508]	protein_coding	10617.8	8616	6565.62	8599.81	2026.15
mMC024546	scl0102866.1_231	ENSMUSG00000016382	X	Pls3	plastin 3 (T-isoform) [Source:MGI Symbol;Acc:MGI:104807]	protein_coding	6739.44	8612.36	10444.4	8598.73	1852.51
mMR026822	scl00214505.2_7	ENSMUSG00000035521	17	Gnptg	N-acetylglucosamine-1-phosphotransferase, gamma subunit [Source:MGI Symbol;Acc:MGI:2147006]	protein_coding	10088.5	7633.6	8050.46	8590.87	1313.67
mMC020344	scl067738.10_4	ENSMUSG00000027804	3	Ppid	peptidylprolyl isomerase D (cyclophilin D) [Source:MGI Symbol;Acc:MGI:1914988]	protein_coding	9487.7	8132.08	8151.47	8590.42	777.135
mMC013158	scl22415.7_11	ENSMUSG00000040374	3	Pex2	peroxisomal biogenesis factor 2 [Source:MGI Symbol;Acc:MGI:107486]	protein_coding	10841.2	8055.67	6868.64	8588.52	2039.19
mMC013971	scl25333.9_279	ENSMUSG00000005994	4	Tyrp1	tyrosinase-related protein 1 [Source:MGI Symbol;Acc:MGI:98881]	protein_coding	9609.17	8223.04	7914.09	8582.1	902.784
mMC013372	scl35894.9.1_18	ENSMUSG00000032269	9	Htr3a	5-hydroxytryptamine (serotonin) receptor 3A [Source:MGI Symbol;Acc:MGI:96282]	protein_coding	14669.7	8022.92	3030.28	8574.31	5839.27
mMC025014	scl0218490.3_0	ENSMUSG00000021660	13	Btf3	basic transcription factor 3 [Source:MGI Symbol;Acc:MGI:1202875]	protein_coding	11689.4	7946.51	6070.67	8568.85	2860.57
mMA035197	scl0001079.1_24	ENSMUSG00000050732	6	Vamp8	vesicle-associated membrane protein 8 [Source:MGI Symbol;Acc:MGI:1336882]	protein_coding	13251.1	7109.66	5338.35	8566.37	4152.65
mMC020837	scl0319186.1_75	ENSMUSG00000096807	13	Hist1h2bm	histone cluster 1, H2bm [Source:MGI Symbol;Acc:MGI:2448404]	protein_coding	11717.6	7444.4	6535.31	8565.76	2767.13
mMR027109	scl0068202.1_15	ENSMUSG00000023089	6	Ndufa5	NADH dehydrogenase (ubiquinone) 1 alpha subcomplex, 5 [Source:MGI Symbol;Acc:MGI:1915452]	protein_coding	12776.1	7011.42	5909.05	8565.52	3687.88
mMC017121	scl33012.5.1_34	ENSMUSG00000030410	7	Dmwd	dystrophia myotonica-containing WD repeat motif [Source:MGI Symbol;Acc:MGI:94907]	protein_coding	11385.7	8146.63	6161.58	8564.63	2637.01
mMC002281	scl43496.27.1_1	ENSMUSG00000016018	13	Skiv2l2	superkiller viralicidic activity 2-like 2 (S. cerevisiae) [Source:MGI Symbol;Acc:MGI:1919448]	protein_coding	11502.8	7291.58	6898.95	8564.45	2552.26
mMC009190	scl32600.10_229	ENSMUSG00000033676	7	Gabrb3	gamma-aminobutyric acid (GABA) A receptor, subunit beta 3 [Source:MGI Symbol;Acc:MGI:95621]	protein_coding	10281.6	8070.22	7277.73	8543.19	1556.78
mMC025723	scl011538.1_211	ENSMUSG00000051149	2	Adnp	activity-dependent neuroprotective protein [Source:MGI Symbol;Acc:MGI:1338758]	protein_coding	10845.6	8372.22	6409.05	8542.28	2223.14
mMC019925	scl0378702.3_30						9207.89	7284.3	9111.06	8534.42	1083.71
mMC019282	scl069696.1_152	ENSMUSG00000048830	16	2310057N15Rik	RIKEN cDNA 2310057N15 gene [Source:MGI Symbol;Acc:MGI:1916946]	protein_coding	10737.1	8546.87	6313.09	8532.36	2212.05
mMR027439	scl0075731.2_157	ENSMUSG00000050002	13	Idnk	idnK gluconokinase homolog (E. coli) [Source:MGI Symbol;Acc:MGI:1922981]	protein_coding	11335.8	8725.16	5464.61	8508.52	2941.58
mMC023978	scl017993.1_123	ENSMUSG00000021764	13	Ndufs4	NADH dehydrogenase (ubiquinone) Fe-S protein 4 [Source:MGI Symbol;Acc:MGI:1343135]	protein_coding	12203.4	6403.78	6893.9	8500.37	3216.3
mMR027122	scl0014567.2_263	ENSMUSG00000015291	X	Gdi1	guanosine diphosphate (GDP) dissociation inhibitor 1 [Source:MGI Symbol;Acc:MGI:99846]	protein_coding	10938.8	9412.83	5146.43	8499.37	3002.3
mMC013139	scl18044.4_44	ENSMUSG00000073702	1	Rpl31	ribosomal protein L31 [Source:MGI Symbol;Acc:MGI:2149632]	protein_coding	10741.5	7095.1	7646.42	8494.32	1965.5
mMC004258	scl40305.32_46	ENSMUSG00000020340	11	Cyfip2	cytoplasmic FMR1 interacting protein 2 [Source:MGI Symbol;Acc:MGI:1924134]	protein_coding	8776.23	8852.5	7818.13	8482.29	576.439
mMC003471	scl30018.2.1_40	ENSMUSG00000086040	6	Wipf3	WAS/WASL interacting protein family, member 3 [Source:MGI Symbol;Acc:MGI:3044681]	protein_coding	10565.8	8364.94	6515.11	8481.94	2027.85
mMR027941	scl0069219.2_49	ENSMUSG00000028194	3	Ddah1	dimethylarginine dimethylaminohydrolase 1 [Source:MGI Symbol;Acc:MGI:1916469]	protein_coding	11233.8	8179.38	6020.17	8477.79	2619.62
mMC022459	scl013006.15_44	ENSMUSG00000024974	19	Smc3	structural maintenance of chromosomes 3 [Source:MGI Symbol;Acc:MGI:1339795]	protein_coding	9305.5	8052.03	8040.35	8465.96	727.084
mMR029137	scl0014733.2_286	ENSMUSG00000034220	1	Gpc1	glypican 1 [Source:MGI Symbol;Acc:MGI:1194891]	protein_coding	9272.96	8001.09	8106.01	8460.02	705.979
mMA032635	scl0002467.1_77	ENSMUSG00000041736	15	Tspo	translocator protein [Source:MGI Symbol;Acc:MGI:88222]	protein_coding	13298.8	7851.91	4222.2	8457.65	4568.54
mMR028641	scl00215707.2_239	ENSMUSG00000037979	5	Ccdc92	coiled-coil domain containing 92 [Source:MGI Symbol;Acc:MGI:106485]	protein_coding	9782.7	9241.82	6287.84	8437.46	1881.16
mMC011145	scl54622.12_49	ENSMUSG00000043384	X	Gprasp1	G protein-coupled receptor associated sorting protein 1 [Source:MGI Symbol;Acc:MGI:1917418]	protein_coding	9392.26	7819.17	8075.71	8429.05	843.975
mMC025062	scl067118.7_5	ENSMUSG00000022684	16	Bfar	bifunctional apoptosis regulator [Source:MGI Symbol;Acc:MGI:1914368]	protein_coding	8982.3	8306.73	7984.8	8424.61	509.092
mMC019898	scl014872.2_19	ENSMUSG00000033318	10	Gstt2	glutathione S-transferase, theta 2 [Source:MGI Symbol;Acc:MGI:106188]	protein_coding	12847.7	6949.56	5474.71	8423.98	3901.35
mMC012375	scl16567.16_128	ENSMUSG00000004364	1	Cul3	cullin 3 [Source:MGI Symbol;Acc:MGI:1347360]	protein_coding	11869.4	8477.74	4924.21	8423.78	3472.9
mMC001938	scl50221.17.1_145	ENSMUSG00000024122	17	Pdpk1	3-phosphoinositide dependent protein kinase 1 [Source:MGI Symbol;Acc:MGI:1338068]	protein_coding	8607.04	9747.58	6914.1	8422.91	1425.69
mMC003637	scl24988.17.1_42	ENSMUSG00000028902	4	Sf3a3	splicing factor 3a, subunit 3 [Source:MGI Symbol;Acc:MGI:1922312]	protein_coding	10891.1	7138.76	7201.98	8410.62	2148.41
mMC007670	scl40888.19.1_87	ENSMUSG00000035112	11	Wnk4	WNK lysine deficient protein kinase 4 [Source:MGI Symbol;Acc:MGI:1917097]	protein_coding	10761	8266.7	6176.73	8401.47	2295.09
mMC020673	scl093739.4_24	ENSMUSG00000031950	8	Gabarapl2	gamma-aminobutyric acid (GABA) A receptor-associated protein-like 2 [Source:MGI Symbol;Acc:MGI:1890602]	protein_coding	9138.48	8030.2	8030.25	8399.64	639.849
mMR028247	scl00215751.1_299	ENSMUSG00000040006	10	Ginm1	glycoprotein integral membrane 1 [Source:MGI Symbol;Acc:MGI:2384905]	protein_coding	10099.4	8190.29	6893.9	8394.53	1612.48
mMC009509	scl35355.5_339	ENSMUSG00000039952	9	Dag1	dystroglycan 1 [Source:MGI Symbol;Acc:MGI:101864]	protein_coding	6372.86	9467.41	9328.23	8389.5	1747.85
mMC014320	scl20267.4_3	ENSMUSG00000068264	2	Ap5s1	adaptor-related protein 5 complex, sigma 1 subunit [Source:MGI Symbol;Acc:MGI:1916846]	protein_coding	10461.6	8543.23	6156.53	8387.13	2156.79
mMC008617	scl22981.10.34_21	ENSMUSG00000028048	3	Gba	glucosidase, beta, acid [Source:MGI Symbol;Acc:MGI:95665]	protein_coding	11025.6	6101.79	8030.25	8385.88	2481.1
mMC004148	scl43180.27.1_0	ENSMUSG00000021000	12	Ctage5	CTAGE family, member 5 [Source:MGI Symbol;Acc:MGI:1346056]	protein_coding	11533.2	7680.9	5939.36	8384.48	2862.51
mMC006192	scl44493.21_209	ENSMUSG00000021669	13	Col4a3bp	collagen, type IV, alpha 3 (Goodpasture antigen) binding protein [Source:MGI Symbol;Acc:MGI:1915268]	protein_coding	11227.3	8204.85	5701.99	8378.06	2766.74
mMC006509	scl18325.32_1	ENSMUSG00000039671	2	Zmynd8	zinc finger, MYND-type containing 8 [Source:MGI Symbol;Acc:MGI:1918025]	protein_coding	7383.66	8244.87	9504.99	8377.84	1066.9
mMC014682	scl50670.2.184_270	ENSMUSG00000062619	17	2310039H08Rik	RIKEN cDNA 2310039H08 gene [Source:MGI Symbol;Acc:MGI:1914351]	protein_coding	7253.52	11312.1	6540.36	8368.67	2573.93
mMC015325	scl32570.6.1_25	ENSMUSG00000075701	7	Vimp	VCP-interacting membrane protein [Source:MGI Symbol;Acc:MGI:95994]	protein_coding	9563.62	8084.78	7439.35	8362.58	1089.04
mMC015297	scl9945.1.1_54						10583.1	10606.3	3888.87	8359.41	3871.63
mMC017643	scl54548.7.1_64	ENSMUSG00000025260	X	Hsd17b10	hydroxysteroid (17-beta) dehydrogenase 10 [Source:MGI Symbol;Acc:MGI:1333871]	protein_coding	10075.5	8052.03	6914.1	8347.22	1601.26
mMC009873	scl36940.12_255	ENSMUSG00000032279	9	Idh3a	isocitrate dehydrogenase 3 (NAD+) alpha [Source:MGI Symbol;Acc:MGI:1915084]	protein_coding	11546.2	7338.88	6141.38	8342.15	2838.65
mMC002405	scl39694.29_139	ENSMUSG00000001507	11	Itga3	integrin alpha 3 [Source:MGI Symbol;Acc:MGI:96602]	protein_coding	11043	7851.91	6111.07	8335.32	2501.23
mMR029187	scl00319154.1_299	ENSMUSG00000074403	3	Hist2h3b	histone cluster 2, H3b [Source:MGI Symbol;Acc:MGI:2448351]	protein_coding	9138.48	6894.98	8954.49	8329.32	1245.57
mMC011123	scl35598.8_175	ENSMUSG00000042688	9	Mapk6	mitogen-activated protein kinase 6 [Source:MGI Symbol;Acc:MGI:1354946]	protein_coding	9915.02	8321.28	6742.38	8326.23	1586.32
mMR029314	scl0093699.1_40	ENSMUSG00000103144	18	Pcdhga1	protocadherin gamma subfamily A, 1 [Source:MGI Symbol;Acc:MGI:1935212]	protein_coding	9902.01	9245.46	5792.89	8313.45	2207.41
mMC013880	scl34300.16.8_59	ENSMUSG00000031948	8	Kars	lysyl-tRNA synthetase [Source:MGI Symbol;Acc:MGI:1934754]	protein_coding	9051.71	7760.95	8090.86	8301.17	670.59
mMR029098	scl0021873.2_51						8528.96	8259.43	8095.91	8294.76	218.675
mMR030627	scl0017289.2_279	ENSMUSG00000014361	2	Mertk	c-mer proto-oncogene tyrosine kinase [Source:MGI Symbol;Acc:MGI:96965]	protein_coding	8823.96	8284.9	7757.53	8288.79	533.224
mMR028640	scl0015191.2_38	ENSMUSG00000004897	3	Hdgf	hepatoma-derived growth factor [Source:MGI Symbol;Acc:MGI:1194494]	protein_coding	8338.07	8958.02	7520.16	8272.08	721.2
mMC005698	scl42354.13_11	ENSMUSG00000021087	12	Rtn1	reticulon 1 [Source:MGI Symbol;Acc:MGI:1933947]	protein_coding	9598.33	7622.69	7585.81	8268.94	1151.43
mMC007621	scl21675.15_46	ENSMUSG00000027893	3	Ahcyl1	S-adenosylhomocysteine hydrolase-like 1 [Source:MGI Symbol;Acc:MGI:2385184]	protein_coding	9607.01	9289.13	5873.7	8256.61	2069.77
mMC025418	scl056407.1_179	ENSMUSG00000038324	2	Trpc4ap	transient receptor potential cation channel, subfamily C, member 4 associated protein [Source:MGI Symbol;Acc:MGI:1930751]	protein_coding	10411.7	8142.99	6196.93	8250.56	2109.47
mMR029443	scl0026936.2_165	ENSMUSG00000005417	11	Mprip	myosin phosphatase Rho interacting protein [Source:MGI Symbol;Acc:MGI:1349438]	protein_coding	7817.49	8546.87	8383.79	8249.38	382.816
mMC002515	scl23678.5.1_21	ENSMUSG00000028822	4	Tmem50a	transmembrane protein 50A [Source:MGI Symbol;Acc:MGI:1919067]	protein_coding	11550.5	7211.53	5974.71	8245.59	2928.21
mMC024881	scl0213498.14_294	ENSMUSG00000041977	3	Arhgef11	Rho guanine nucleotide exchange factor (GEF) 11 [Source:MGI Symbol;Acc:MGI:2441869]	protein_coding	8665.61	9179.97	6868.64	8238.07	1213.53
mMC013330	scl47211.15_135	ENSMUSG00000022314	15	Rad21	RAD21 homolog (S. pombe) [Source:MGI Symbol;Acc:MGI:108016]	protein_coding	9351.05	8521.4	6838.34	8236.93	1280.28
mMC005906	scl35539.6_411	ENSMUSG00000032262	9	Elovl4	elongation of very long chain fatty acids (FEN1/Elo2, SUR4/Elo3, yeast)-like 4 [Source:MGI Symbol;Acc:MGI:1933331]	protein_coding	8186.24	8958.02	7555.51	8233.26	702.437
mMC020046	scl019186.11_4	ENSMUSG00000022216	14	Psme1	proteasome (prosome, macropain) activator subunit 1 (PA28 alpha) [Source:MGI Symbol;Acc:MGI:1096367]	protein_coding	9364.06	8645.11	6595.92	8201.7	1436.36
mMC016976	scl22910.4.1_66	ENSMUSG00000041959	3	S100a10	S100 calcium binding protein A10 (calpactin) [Source:MGI Symbol;Acc:MGI:1339468]	protein_coding	3628.93	6767.64	14201.9	8199.5	5429.99
mMC020615	scl0233552.18_262	ENSMUSG00000035314	7	Gdpd5	glycerophosphodiester phosphodiesterase domain containing 5 [Source:MGI Symbol;Acc:MGI:2686926]	protein_coding	8639.58	8299.45	7646.42	8195.15	504.73
mMC013564	scl31804.3.1_22	ENSMUSG00000051811	7	Cox6b2	cytochrome c oxidase subunit VIb polypeptide 2 [Source:MGI Symbol;Acc:MGI:3044182]	protein_coding	9774.03	8561.42	6242.39	8192.61	1794.47
mMR001503	scl0020788.1_174	ENSMUSG00000022463	15	Srebf2	sterol regulatory element binding factor 2 [Source:MGI Symbol;Acc:MGI:107585]	protein_coding	9062.56	6443.81	9035.3	8180.55	1504.13
mMR029394	scl0093705.1_57	ENSMUSG00000103144	18	Pcdhga1	protocadherin gamma subfamily A, 1 [Source:MGI Symbol;Acc:MGI:1935212]	protein_coding	9654.73	8463.18	6363.6	8160.5	1666.31
mMC006995	scl52415.12_0	ENSMUSG00000025223	19	Ldb1	LIM domain binding 1 [Source:MGI Symbol;Acc:MGI:894762]	protein_coding	8986.64	8492.29	6994.91	8157.95	1037.11
mMR026444	scl0093714.1_57	ENSMUSG00000103144	18	Pcdhga1	protocadherin gamma subfamily A, 1 [Source:MGI Symbol;Acc:MGI:1935212]	protein_coding	9988.77	8928.91	5530.27	8149.32	2329.25
mMR030269	scl0018010.2_202	ENSMUSG00000007038	17	Neu1	neuraminidase 1 [Source:MGI Symbol;Acc:MGI:97305]	protein_coding	10144.9	8022.92	6262.59	8143.49	1943.98
mMC022158	scl066797.3_51	ENSMUSG00000039419	6	Cntnap2	contactin associated protein-like 2 [Source:MGI Symbol;Acc:MGI:1914047]	protein_coding	10904.1	8474.1	5045.42	8141.22	2943.51
mMC025523	scl069890.1_204	ENSMUSG00000049295	14	Zfp219	zinc finger protein 219 [Source:MGI Symbol;Acc:MGI:1917140]	protein_coding	10791.3	7655.43	5974.71	8140.5	2444.68
mMC020153	scl069753.1_71	ENSMUSG00000019295	5	Tmem129	transmembrane protein 129 [Source:MGI Symbol;Acc:MGI:1915616]	protein_coding	10108.1	8008.37	6292.89	8136.44	1910.81
mMC025004	scl068118.3_287	ENSMUSG00000037204	15	Atg101	autophagy related 101 [Source:MGI Symbol;Acc:MGI:1915368]	protein_coding	10049.5	7695.46	6646.42	8130.46	1742.75
mMC019404	scl018293.8_37	ENSMUSG00000020456	11	Ogdh	oxoglutarate (alpha-ketoglutarate) dehydrogenase (lipoamide) [Source:MGI Symbol;Acc:MGI:1098267]	protein_coding	10047.3	8579.62	5757.54	8128.16	2180.24
mMC025941	scl067530.3_0	ENSMUSG00000021520	13	Uqcrb	ubiquinol-cytochrome c reductase binding protein [Source:MGI Symbol;Acc:MGI:1914780]	protein_coding	10151.5	7975.62	6247.44	8124.84	1956.28
mMC017096	scl20892.5.1_69	ENSMUSG00000026989	2	Dapl1	death associated protein-like 1 [Source:MGI Symbol;Acc:MGI:1923997]	protein_coding	7687.34	7335.24	9348.43	8123.67	1075.18
mMC012007	scl21235.24_380						8192.74	9241.82	6934.3	8122.96	1155.34
mMC007516	scl50997.3.1_2						11047.3	7477.15	5823.2	8115.88	2669.98
mMC011659	scl31690.17_96	ENSMUSG00000030403	7	Vasp	vasodilator-stimulated phosphoprotein [Source:MGI Symbol;Acc:MGI:109268]	protein_coding	7251.35	8550.51	8545.4	8115.75	748.601
mMC001546	scl26681.23_128	ENSMUSG00000029192	5	Tbc1d14	TBC1 domain family, member 14 [Source:MGI Symbol;Acc:MGI:1098708]	protein_coding	9019.18	8383.14	6929.25	8110.52	1071.3
mMR028626	scl0067579.1_156	ENSMUSG00000020300	11	Cpeb4	cytoplasmic polyadenylation element binding protein 4 [Source:MGI Symbol;Acc:MGI:1914829]	protein_coding	8203.59	9347.34	6767.64	8106.19	1292.61
mMC017440	scl24928.17_534	ENSMUSG00000028796	4	Phc2	polyhomeotic-like 2 (Drosophila) [Source:MGI Symbol;Acc:MGI:1860454]	protein_coding	6982.38	9118.12	8217.12	8105.87	1072.21
mMC004751	scl40997.6.1_45	ENSMUSG00000014351	11	Gip	gastric inhibitory polypeptide [Source:MGI Symbol;Acc:MGI:107504]	protein_coding	9338.04	8626.92	6348.45	8104.47	1561.77
mMC007818	scl51154.15_399	ENSMUSG00000052397	17	Ezr	ezrin [Source:MGI Symbol;Acc:MGI:98931]	protein_coding	9075.57	8939.83	6252.49	8089.3	1592.17
mMC025425	scl053886.1_142	ENSMUSG00000029403	5	Cdkl2	cyclin-dependent kinase-like 2 (CDC2-related kinase) [Source:MGI Symbol;Acc:MGI:1858227]	protein_coding	9947.56	7291.58	6999.96	8079.7	1624.17
mMC026050	scl014073.1_90	ENSMUSG00000034171	4	Faah	fatty acid amide hydrolase [Source:MGI Symbol;Acc:MGI:109609]	protein_coding	11079.8	7375.27	5732.29	8062.46	2739.2
mMC023292	scl068035.2_9	ENSMUSG00000036733	7	Rbm42	RNA binding motif protein 42 [Source:MGI Symbol;Acc:MGI:1915285]	protein_coding	9359.73	7622.69	7201.98	8061.46	1143.84
mMC002274	scl43285.27_594	ENSMUSG00000020590	12	Snx13	sorting nexin 13 [Source:MGI Symbol;Acc:MGI:2661416]	protein_coding	9190.54	7935.6	7020.16	8048.76	1089.6
mMC013886	scl40331.6_57	ENSMUSG00000020326	11	Ccng1	cyclin G1 [Source:MGI Symbol;Acc:MGI:102890]	protein_coding	9246.93	6451.08	8444.39	8047.47	1439.57
mMR001464	scl0020019.1_252	ENSMUSG00000049553	6	Polr1a	polymerase (RNA) I polypeptide A [Source:MGI Symbol;Acc:MGI:1096397]	protein_coding	9908.51	8164.82	6035.32	8036.22	1939.8
mMC018475	scl47422.17_72	ENSMUSG00000022146	15	Osmr	oncostatin M receptor [Source:MGI Symbol;Acc:MGI:1330819]	protein_coding	11003.9	7986.54	5116.13	8035.53	2944.2
mMC026101	scl015528.3_20	ENSMUSG00000073676	1	Hspe1	heat shock protein 1 (chaperonin 10) [Source:MGI Symbol;Acc:MGI:104680]	protein_coding	8179.73	6607.54	9272.67	8019.98	1339.73
mMR027700	scl0024061.1_292	ENSMUSG00000041133	X	Smc1a	structural maintenance of chromosomes 1A [Source:MGI Symbol;Acc:MGI:1344345]	protein_coding	9429.14	8681.49	5939.36	8016.66	1837.43
mMC024605	scl020055.2_9	ENSMUSG00000037563	7	Rps16	ribosomal protein S16 [Source:MGI Symbol;Acc:MGI:98118]	protein_coding	8288.18	7164.23	8565.6	8006.01	742.077
mMR028751	scl0014070.2_181	ENSMUSG00000078317	X	F8a	factor 8-associated gene A [Source:MGI Symbol;Acc:MGI:95474]	protein_coding	9528.92	8746.99	5737.34	8004.41	2001.89
mMC009634	scl28136.6_235	ENSMUSG00000046798	5	Cldn12	claudin 12 [Source:MGI Symbol;Acc:MGI:1929288]	protein_coding	10153.6	7495.34	6358.55	8002.5	1947.71
mMC021326	scl068045.1_243	ENSMUSG00000021807	14	2700060E02Rik	RIKEN cDNA 2700060E02 gene [Source:MGI Symbol;Acc:MGI:1915295]	protein_coding	9587.48	6807.66	7600.96	7998.7	1431.96
mMR027822	scl0014312.2_62	ENSMUSG00000024335	17	Brd2	bromodomain containing 2 [Source:MGI Symbol;Acc:MGI:99495]	protein_coding	8533.29	9551.1	5909.05	7997.82	1879.14
mMC025616	scl074157.24_303	ENSMUSG00000024019	17	Cmtr1	cap methyltransferase 1 [Source:MGI Symbol;Acc:MGI:1921407]	protein_coding	9691.6	8805.2	5494.92	7997.24	2211.93
mMC011832	scl28759.2_148	ENSMUSG00000057103	6	Cml1	camello-like 1 [Source:MGI Symbol;Acc:MGI:1913366]	protein_coding	9591.82	8226.68	6171.68	7996.73	1721.63
mMC019248	scl0110829.10_232	ENSMUSG00000019920	10	Lims1	LIM and senescent cell antigen-like domains 1 [Source:MGI Symbol;Acc:MGI:1195263]	protein_coding	8904.21	6756.72	8328.23	7996.39	1111.54
mMC014901	scl21916.1_21	ENSMUSG00000044080	3	S100a1	S100 calcium binding protein A1 [Source:MGI Symbol;Acc:MGI:1338917]	protein_coding	10774	7011.42	6181.78	7989.06	2447.23
mMC016699	scl46500.10.1_48	ENSMUSG00000021916	14	Glt8d1	glycosyltransferase 8 domain containing 1 [Source:MGI Symbol;Acc:MGI:1923735]	protein_coding	9767.52	7699.09	6489.86	7985.49	1657.49
mMR027685	scl0029875.2_286	ENSMUSG00000030536	7	Iqgap1	IQ motif containing GTPase activating protein 1 [Source:MGI Symbol;Acc:MGI:1352757]	protein_coding	5214.55	9591.12	9146.41	7984.03	2408.72
mMC003844	scl38706.14_33	ENSMUSG00000006498	10	Ptbp1	polypyrimidine tract binding protein 1 [Source:MGI Symbol;Acc:MGI:97791]	protein_coding	8674.29	7619.05	7636.32	7976.55	604.319
mMR027311	scl0023807.1_130	ENSMUSG00000064145	9	Arih2	ariadne RBR E3 ubiquitin protein ligase 2 [Source:MGI Symbol;Acc:MGI:1344361]	protein_coding	10099.4	7011.42	6818.14	7976.32	1841.18
mMC025024	scl022381.3_136	ENSMUSG00000042712	X	Wbp5	WW domain binding protein 5 [Source:MGI Symbol;Acc:MGI:109567]	protein_coding	8086.46	8841.59	6999.96	7976	925.771
mMC020824	scl083945.11_198	ENSMUSG00000004069	16	Dnaja3	DnaJ heat shock protein family (Hsp40) member A3 [Source:MGI Symbol;Acc:MGI:1933786]	protein_coding	8956.27	8070.22	6873.7	7966.73	1045.14
mMR027277	scl00227622.2_208	ENSMUSG00000047617	2	BC029214	cDNA sequence BC029214 [Source:MGI Symbol;Acc:MGI:2442831]	protein_coding	10921.5	6552.96	6419.15	7964.53	2561.67
mMC001917	scl36356.8_626	ENSMUSG00000047409	9	Ctdspl	CTD (carboxy-terminal domain, RNA polymerase II, polypeptide A) small phosphatase-like [Source:MGI Symbol;Acc:MGI:1916524]	protein_coding	9335.87	7375.27	7151.47	7954.2	1201.78
mMC018145	scl21429.6_290	ENSMUSG00000028266	3	Lmo4	LIM domain only 4 [Source:MGI Symbol;Acc:MGI:109360]	protein_coding	7279.55	5923.5	10646.4	7949.82	2431.75
mMR028836	scl0068299.1_136	ENSMUSG00000017288	11	Vps53	vacuolar protein sorting 53 (yeast) [Source:MGI Symbol;Acc:MGI:1915549]	protein_coding	9576.64	7458.95	6802.99	7946.19	1449.6
mMC009577	scl25510.19.1_73	ENSMUSG00000028469	4	Npr2	natriuretic peptide receptor 2 [Source:MGI Symbol;Acc:MGI:97372]	protein_coding	9943.22	7644.52	6242.39	7943.37	1868.43
mMC014156	scl50792.22.1_75	ENSMUSG00000007036	17	Abhd16a	abhydrolase domain containing 16A [Source:MGI Symbol;Acc:MGI:99476]	protein_coding	9904.17	8568.7	5343.4	7938.76	2344.73
mMC013874	scl34233.12.11_15	ENSMUSG00000040010	8	Slc7a5	solute carrier family 7 (cationic amino acid transporter, y+ system), member 5 [Source:MGI Symbol;Acc:MGI:1298205]	protein_coding	5559.44	10373.4	7868.64	7933.83	2407.64
mMC024120	scl023825.3_146	ENSMUSG00000024844	19	Banf1	barrier to autointegration factor 1 [Source:MGI Symbol;Acc:MGI:1346330]	protein_coding	10325	7244.28	6191.88	7920.38	2147.9
mMC006252	scl33072.15.1_0	ENSMUSG00000005566	7	Trim28	tripartite motif-containing 28 [Source:MGI Symbol;Acc:MGI:109274]	protein_coding	8273	8444.99	7040.36	7919.45	766.155
mMC007065	scl40832.13.1_18	ENSMUSG00000061086	11	Myl4	myosin, light polypeptide 4 [Source:MGI Symbol;Acc:MGI:97267]	protein_coding	13032	6851.32	3868.66	7917.34	4673.77
mMC016843	scl36902.11_284	ENSMUSG00000040188	9	Scamp2	secretory carrier membrane protein 2 [Source:MGI Symbol;Acc:MGI:1346518]	protein_coding	9155.83	8466.82	6126.23	7916.29	1588.06
mMC018172	scl19009.5.1_4						9908.51	7771.87	5959.56	7879.98	1976.7
mMC014251	scl32713.7.1_59	ENSMUSG00000038695	7	Josd2	Josephin domain containing 2 [Source:MGI Symbol;Acc:MGI:1913374]	protein_coding	9628.7	7549.92	6459.56	7879.39	1610.06
mMC014678	scl18702.4_379	ENSMUSG00000027375	2	Mal	myelin and lymphocyte protein, T cell differentiation protein [Source:MGI Symbol;Acc:MGI:892970]	protein_coding	52.0587	5734.3	17808	7864.78	9067.65
mMR029506	scl0093713.1_3	ENSMUSG00000103144	18	Pcdhga1	protocadherin gamma subfamily A, 1 [Source:MGI Symbol;Acc:MGI:1935212]	protein_coding	9513.73	8299.45	5762.59	7858.59	1914.04
mMC005010	scl21336.8_145	ENSMUSG00000026655	2	Fam107b	family with sequence similarity 107, member B [Source:MGI Symbol;Acc:MGI:1913790]	protein_coding	8982.3	8859.78	5722.19	7854.76	1847.87
mMC019810	scl026446.4_108	ENSMUSG00000069744	11	Psmb3	proteasome (prosome, macropain) subunit, beta type 3 [Source:MGI Symbol;Acc:MGI:1347014]	protein_coding	7715.54	8113.89	7732.28	7853.9	225.31
mMC002890	scl17296.11_403	ENSMUSG00000026696	1	Vamp4	vesicle-associated membrane protein 4 [Source:MGI Symbol;Acc:MGI:1858730]	protein_coding	8040.91	6978.67	8505	7841.52	782.454
mMC024877	scl014109.3_67	ENSMUSG00000038274	19	Fau	Finkel-Biskis-Reilly murine sarcoma virus (FBR-MuSV) ubiquitously expressed (fox derived) [Source:MGI Symbol;Acc:MGI:102547]	protein_coding	9069.07	6749.44	7691.87	7836.79	1166.58
mMC012327	scl25332.2_140	ENSMUSG00000048706	4	Lurap1l	leucine rich adaptor protein 1-like [Source:MGI Symbol;Acc:MGI:106510]	protein_coding	8719.84	8146.63	6636.32	7834.26	1076.31
mMR027106	scl0013640.1_290	ENSMUSG00000048915	17	Efna5	ephrin A5 [Source:MGI Symbol;Acc:MGI:107444]	protein_coding	7620.1	8397.69	7464.6	7827.46	499.914
mMR031206	scl0020340.2_254	ENSMUSG00000003316	8	Glg1	golgi apparatus protein 1 [Source:MGI Symbol;Acc:MGI:104967]	protein_coding	7270.87	8754.26	7454.5	7826.54	808.658
mMC019317	scl0233863.1_140	ENSMUSG00000032777	7	Gtf3c1	general transcription factor III C 1 [Source:MGI Symbol;Acc:MGI:107887]	protein_coding	9372.74	8827.03	5252.49	7817.42	2237.99
mMC022277	scl066258.4_19	ENSMUSG00000034211	5	Mrps17	mitochondrial ribosomal protein S17 [Source:MGI Symbol;Acc:MGI:1913508]	protein_coding	10741.5	6738.53	5964.61	7814.86	2563.87
mMR028596	scl0055989.2_71	ENSMUSG00000026020	1	Nop58	NOP58 ribonucleoprotein [Source:MGI Symbol;Acc:MGI:1933184]	protein_coding	5745.98	8394.05	9302.97	7814.34	1848
mMC022674	scl0319170.1_323	ENSMUSG00000069309	13	Hist1h2an	histone cluster 1, H2an [Source:MGI Symbol;Acc:MGI:2448300]	protein_coding	5249.26	7495.34	10651.5	7798.68	2713.84
mMC022543	scl067116.1_6	ENSMUSG00000036748	19	Cuedc2	CUE domain containing 2 [Source:MGI Symbol;Acc:MGI:1914366]	protein_coding	10793.5	7589.94	5010.07	7797.84	2897.32
mMA033449	scl0001864.1_38	ENSMUSG00000003235	16	Eif2b5	eukaryotic translation initiation factor 2B, subunit 5 epsilon [Source:MGI Symbol;Acc:MGI:2446176]	protein_coding	11023.4	7608.13	4747.45	7793	3142.08
mMC020743	scl068490.3_256	ENSMUSG00000051550	7	Zfp579	zinc finger protein 579 [Source:MGI Symbol;Acc:MGI:1915740]	protein_coding	7437.89	8750.63	7186.82	7791.78	839.819
mMC009831	scl33472.9.1_1	ENSMUSG00000031782	8	Coq9	coenzyme Q9 [Source:MGI Symbol;Acc:MGI:1915164]	protein_coding	12040.8	7055.08	4252.5	7782.78	3944.79
mMC004306	scl48193.7_228	ENSMUSG00000022951	16	Rcan1	regulator of calcineurin 1 [Source:MGI Symbol;Acc:MGI:1890564]	protein_coding	5778.52	8728.79	8838.33	7781.88	1735.83
mMC016396	scl46926.5_1	ENSMUSG00000022472	15	Desi1	desumoylating isopeptidase 1 [Source:MGI Symbol;Acc:MGI:106313]	protein_coding	10578.8	7098.74	5641.38	7772.96	2536.81
mMC018424	scl21029.6_103	ENSMUSG00000026870	2	Cutal	cutA divalent cation tolerance homolog-like [Source:MGI Symbol;Acc:MGI:1925246]	protein_coding	11220.8	8135.72	3959.57	7772.04	3644.26
mMC022514	scl017122.2_62	ENSMUSG00000037235	5	Mxd4	Max dimerization protein 4 [Source:MGI Symbol;Acc:MGI:104991]	protein_coding	11821.7	6462	4984.82	7756.16	3597.47
mMR029039	scl0093703.1_165	ENSMUSG00000103144	18	Pcdhga1	protocadherin gamma subfamily A, 1 [Source:MGI Symbol;Acc:MGI:1935212]	protein_coding	9476.86	8379.5	5398.96	7751.77	2110.18
mMC016350	scl25131.24_224	ENSMUSG00000028552	4	Eps15	epidermal growth factor receptor pathway substrate 15 [Source:MGI Symbol;Acc:MGI:104583]	protein_coding	8270.83	7884.66	7090.87	7748.79	601.603
mMR026254	scl0024030.2_121	ENSMUSG00000045948	7	Mrps12	mitochondrial ribosomal protein S12 [Source:MGI Symbol;Acc:MGI:1346333]	protein_coding	12012.6	5687	5530.27	7743.27	3698.14
mMC005057	scl47884.11.17_1	ENSMUSG00000022351	15	Sqle	squalene epoxidase [Source:MGI Symbol;Acc:MGI:109296]	protein_coding	9873.81	7659.07	5686.83	7739.9	2094.66
mMC013165	scl45563.11.1_75	ENSMUSG00000022180	14	Slc7a8	solute carrier family 7 (cationic amino acid transporter, y+ system), member 8 [Source:MGI Symbol;Acc:MGI:1355323]	protein_coding	9379.25	7495.34	6333.29	7735.96	1537.17
mMC012713	scl50988.5.36_204						7524.66	9016.24	6631.27	7724.06	1204.92
mMC012227	scl37157.14.1121_194	ENSMUSG00000041444	9	Arhgap32	Rho GTPase activating protein 32 [Source:MGI Symbol;Acc:MGI:2450166]	protein_coding	6227.53	8525.04	8409.04	7720.53	1294.28
mMC022191	scl0106068.1_320	ENSMUSG00000079020	15	Slc45a4	solute carrier family 45, member 4 [Source:MGI Symbol;Acc:MGI:2146236]	protein_coding	8988.81	6607.54	7550.46	7715.6	1199.19
mMC003086	scl33743.13.1_0	ENSMUSG00000011306	8	Sugp1	SURP and G patch domain containing 1 [Source:MGI Symbol;Acc:MGI:1917866]	protein_coding	12346.6	4868.33	5924.21	7713.04	4047.35
mMC002074	scl47754.11.388_4	ENSMUSG00000033047	15	Eif3l	eukaryotic translation initiation factor 3, subunit L [Source:MGI Symbol;Acc:MGI:2386251]	protein_coding	11073.3	6578.43	5459.56	7703.77	2971.26
mMC024374	scl070356.1_235	ENSMUSG00000022403	15	St13	suppression of tumorigenicity 13 [Source:MGI Symbol;Acc:MGI:1917606]	protein_coding	9919.36	7338.88	5838.35	7698.86	2064.18
mMR027662	scl0066365.1_89	ENSMUSG00000030613	7	Ccdc90b	coiled-coil domain containing 90B [Source:MGI Symbol;Acc:MGI:1913615]	protein_coding	9513.73	6389.23	7191.88	7698.28	1622.64
mMC022654	scl0214489.1_247	ENSMUSG00000067722	17	BC003965	cDNA sequence BC003965 [Source:MGI Symbol;Acc:MGI:2670966]	protein_coding	9075.57	7364.35	6631.27	7690.4	1254.34
mMR028561	scl0093702.1_57	ENSMUSG00000103144	18	Pcdhga1	protocadherin gamma subfamily A, 1 [Source:MGI Symbol;Acc:MGI:1935212]	protein_coding	9242.59	8048.39	5777.74	7689.58	1760.07
mMC012804	scl21748.12_709	ENSMUSG00000027860	3	Vangl1	vang-like 1 (van gogh, Drosophila) [Source:MGI Symbol;Acc:MGI:2159344]	protein_coding	8405.32	7800.97	6853.49	7686.59	782.209
mMC019415	scl011981.2_30	ENSMUSG00000027546	2	Atp9a	ATPase, class II, type 9A [Source:MGI Symbol;Acc:MGI:1330826]	protein_coding	9027.85	8044.75	5984.81	7685.81	1552.95
mMA032851	scl000533.1_30	ENSMUSG00000024875	19	Yif1a	Yip1 interacting factor homolog A (S. cerevisiae) [Source:MGI Symbol;Acc:MGI:1915340]	protein_coding	11346.6	6494.75	5212.09	7684.49	3235.7
mMR028504	scl0014681.2_87	ENSMUSG00000031748	8	Gnao1	guanine nucleotide binding protein, alpha O [Source:MGI Symbol;Acc:MGI:95775]	protein_coding	8691.64	9452.86	4888.86	7677.79	2445.09
mMC015595	scl19473.1_35	ENSMUSG00000075419	2	Dolk	dolichol kinase [Source:MGI Symbol;Acc:MGI:2677836]	protein_coding	10765.3	8590.53	3676.75	7677.53	3631.41
mMC017153	scl31410.39.1_13	ENSMUSG00000030739	7	Myh14	myosin, heavy polypeptide 14 [Source:MGI Symbol;Acc:MGI:1919210]	protein_coding	9433.48	6884.07	6696.93	7671.49	1528.79
mMC005206	scl19094.19.1_45	ENSMUSG00000044033	2	Ccdc141	coiled-coil domain containing 141 [Source:MGI Symbol;Acc:MGI:1919735]	protein_coding	7101.68	8030.2	7878.74	7670.21	498.149
mMC003514	scl54770.14_288	ENSMUSG00000031207	X	Msn	moesin [Source:MGI Symbol;Acc:MGI:97167]	protein_coding	8548.48	9529.27	4924.21	7667.32	2425.69
mMC020855	scl067885.2_20	ENSMUSG00000051319	2	1500011K16Rik	RIKEN cDNA 1500011K16 gene [Source:MGI Symbol;Acc:MGI:1915135]	protein_coding	9479.03	7055.08	6464.61	7666.24	1597.44
mMC004669	scl52091.9.1_29	ENSMUSG00000046727	18	Cystm1	cysteine-rich transmembrane module containing 1 [Source:MGI Symbol;Acc:MGI:1913310]	protein_coding	10279.4	8132.08	4585.83	7665.78	2875.3
mMC019601	scl022146.5_240	ENSMUSG00000043091	15	Tuba1c	tubulin, alpha 1C [Source:MGI Symbol;Acc:MGI:1095409]	protein_coding	6392.38	8124.8	8454.49	7657.22	1107.72
mMR028742	scl00381314.1_0	ENSMUSG00000026618	1	Iars2	isoleucine-tRNA synthetase 2, mitochondrial [Source:MGI Symbol;Acc:MGI:1919586]	protein_coding	10361.9	7080.55	5510.07	7650.82	2475.66
mMC002369	scl23794.11.1_22	ENSMUSG00000028799	4	Zfp362	zinc finger protein 362 [Source:MGI Symbol;Acc:MGI:2652839]	protein_coding	9262.12	6742.17	6939.35	7647.88	1401.44
mMC015464	scl30448.26_191	ENSMUSG00000037606	7	Osbpl5	oxysterol binding protein-like 5 [Source:MGI Symbol;Acc:MGI:1930265]	protein_coding	7908.59	7160.59	7873.69	7647.62	422.141
mMC025793	scl067384.1_251	ENSMUSG00000037316	8	Bag4	BCL2-associated athanogene 4 [Source:MGI Symbol;Acc:MGI:1914634]	protein_coding	10008.3	7418.93	5489.87	7639.03	2267.24
mMC016633	scl34985.11_48	ENSMUSG00000015994	8	Fnta	farnesyltransferase, CAAX box, alpha [Source:MGI Symbol;Acc:MGI:104683]	protein_coding	10008.3	6891.34	6015.11	7638.25	2098.75
mMC013674	scl37934.3_287	ENSMUSG00000020108	10	Ddit4	DNA-damage-inducible transcript 4 [Source:MGI Symbol;Acc:MGI:1921997]	protein_coding	8086.46	8605.08	6212.08	7634.54	1258.88
mMC011672	scl38677.11_311	ENSMUSG00000003345	10	Csnk1g2	casein kinase 1, gamma 2 [Source:MGI Symbol;Acc:MGI:1920014]	protein_coding	8420.5	8364.94	6100.97	7628.81	1323.43
mMC024537	scl0228714.3_276	ENSMUSG00000027425	2	Csrp2bp	cysteine and glycine-rich protein 2 binding protein [Source:MGI Symbol;Acc:MGI:1917264]	protein_coding	9598.33	6411.06	6873.7	7627.7	1722.22
mMR001259	scl00319158.2_61	ENSMUSG00000060639	13	Hist1h4i	histone cluster 1, H4i [Source:MGI Symbol;Acc:MGI:2448432]	protein_coding	8999.65	6622.09	7257.53	7626.43	1230.96
mMC012339	scl41264.42.1_0	ENSMUSG00000020850	11	Prpf8	pre-mRNA processing factor 8 [Source:MGI Symbol;Acc:MGI:2179381]	protein_coding	8077.78	9027.15	5762.59	7622.51	1679.22
mMC025223	scl070612.1_126	ENSMUSG00000027341	2	Tmem230	transmembrane protein 230 [Source:MGI Symbol;Acc:MGI:1917862]	protein_coding	8969.29	8197.57	5696.93	7621.26	1710.6
mMC009807	scl18420.2_47	ENSMUSG00000067787	2	Blcap	bladder cancer associated protein [Source:MGI Symbol;Acc:MGI:1858907]	protein_coding	8693.81	7553.55	6611.07	7619.48	1042.93
mMC015793	scl35722.2_7	ENSMUSG00000032244	9	Fem1b	feminization 1 homolog b (C. elegans) [Source:MGI Symbol;Acc:MGI:1335087]	protein_coding	9672.08	7342.52	5823.2	7612.6	1938.6
mMC023176	scl018412.1_16	ENSMUSG00000015837	11	Sqstm1	sequestosome 1 [Source:MGI Symbol;Acc:MGI:107931]	protein_coding	10912.8	6698.5	5207.04	7606.12	2959.19
mMC017212	scl48750.6_548	ENSMUSG00000065979	16	Cpped1	calcineurin-like phosphoesterase domain containing 1 [Source:MGI Symbol;Acc:MGI:2443300]	protein_coding	8257.82	7713.65	6813.09	7594.85	729.653
mMC004278	scl36349.9.1_1	ENSMUSG00000061393	9	Acvr2b	activin receptor IIB [Source:MGI Symbol;Acc:MGI:87912]	protein_coding	8398.81	8314	6050.47	7587.76	1332.01
mMC016483	scl52860.17_315	ENSMUSG00000024807	19	Syvn1	synovial apoptosis inhibitor 1, synoviolin [Source:MGI Symbol;Acc:MGI:1921376]	protein_coding	6867.41	8474.1	7388.84	7576.79	819.664
mMC001803	scl43927.8_10	ENSMUSG00000021484	13	Lman2	lectin, mannose-binding 2 [Source:MGI Symbol;Acc:MGI:1914140]	protein_coding	9930.2	7106.02	5691.88	7576.04	2157.9
mMC020470	scl0326622.12_322	ENSMUSG00000043241	2	Upf2	UPF2 regulator of nonsense transcripts homolog (yeast) [Source:MGI Symbol;Acc:MGI:2449307]	protein_coding	7314.25	7193.34	8217.12	7574.91	559.452
mMC007180	scl32604.93_479	ENSMUSG00000030451	7	Herc2	HECT and RLD domain containing E3 ubiquitin protein ligase 2 [Source:MGI Symbol;Acc:MGI:103234]	protein_coding	8116.82	9107.2	5499.97	7574.66	1863.73
mMC024990	scl079464.11_51	ENSMUSG00000029199	5	Lias	lipoic acid synthetase [Source:MGI Symbol;Acc:MGI:1934604]	protein_coding	10312	6658.48	5752.49	7574.31	2413.77
mMA033294	scl0003628.1_0	ENSMUSG00000021764	13	Ndufs4	NADH dehydrogenase (ubiquinone) Fe-S protein 4 [Source:MGI Symbol;Acc:MGI:1343135]	protein_coding	11496.3	6680.31	4540.38	7572.33	3562.72
mMR029005	scl0020848.1_188	ENSMUSG00000004040	11	Stat3	signal transducer and activator of transcription 3 [Source:MGI Symbol;Acc:MGI:103038]	protein_coding	5544.26	8204.85	8959.54	7569.55	1794.09
mMC022461	scl0268417.1_220	ENSMUSG00000020472	11	Zkscan17	zinc finger with KRAB and SCAN domains 17 [Source:MGI Symbol;Acc:MGI:2679270]	protein_coding	8166.71	7302.5	7222.18	7563.8	523.684
mMC003074	scl39099.27_528	ENSMUSG00000019986	10	Ahi1	Abelson helper integration site 1 [Source:MGI Symbol;Acc:MGI:87971]	protein_coding	8060.43	6836.77	7752.48	7549.89	636.488
mMC015254	scl37787.43_431	ENSMUSG00000001435	10	Col18a1	collagen, type XVIII, alpha 1 [Source:MGI Symbol;Acc:MGI:88451]	protein_coding	9368.4	6494.75	6777.74	7546.96	1583.75
mMC001784	scl51737.13.1_28	ENSMUSG00000025428	18	Atp5a1	ATP synthase, H+ transporting, mitochondrial F1 complex, alpha subunit 1 [Source:MGI Symbol;Acc:MGI:88115]	protein_coding	7943.3	8088.42	6606.02	7545.91	817.197
mMC025235	scl011821.1_236	ENSMUSG00000006589	8	Aprt	adenine phosphoribosyl transferase [Source:MGI Symbol;Acc:MGI:88061]	protein_coding	9559.29	7367.99	5701.99	7543.09	1934.6
mMR028374	scl0056357.2_122	ENSMUSG00000027332	2	Ivd	isovaleryl coenzyme A dehydrogenase [Source:MGI Symbol;Acc:MGI:1929242]	protein_coding	9136.31	8332.2	5136.33	7534.95	2115.81
mMC018231	scl32788.11.1_49	ENSMUSG00000030495	7	Slc7a10	solute carrier family 7 (cationic amino acid transporter, y+ system), member 10 [Source:MGI Symbol;Acc:MGI:1858261]	protein_coding	9997.45	6731.25	5863.6	7530.77	2179.81
mMC011379	scl35797.7.1_123	ENSMUSG00000032299	9	Commd4	COMM domain containing 4 [Source:MGI Symbol;Acc:MGI:1913449]	protein_coding	10537.6	6836.77	5212.09	7528.8	2729.35
mMC002230	scl29747.11_233	ENSMUSG00000034245	6	Hdac11	histone deacetylase 11 [Source:MGI Symbol;Acc:MGI:2385252]	protein_coding	10001.8	6956.84	5600.98	7519.87	2253.78
mMC016960	scl17463.8_535	ENSMUSG00000070644	1	Etnk2	ethanolamine kinase 2 [Source:MGI Symbol;Acc:MGI:2443760]	protein_coding	8691.64	7786.42	6075.72	7517.93	1328.47
mMC013358	scl26052.6_321	ENSMUSG00000029433	5	Diablo	diablo, IAP-binding mitochondrial protein [Source:MGI Symbol;Acc:MGI:1913843]	protein_coding	8921.57	6734.89	6853.49	7503.32	1229.67
mMA033738	scl0002757.1_9	ENSMUSG00000028796	4	Phc2	polyhomeotic-like 2 (Drosophila) [Source:MGI Symbol;Acc:MGI:1860454]	protein_coding	8123.33	7942.88	6434.3	7500.17	927.467
mMC015077	scl34704.4_282	ENSMUSG00000055707	8	Klhl26	kelch-like 26 [Source:MGI Symbol;Acc:MGI:2443079]	protein_coding	8515.94	7910.13	6065.62	7497.23	1276.28
mMC002823	scl33399.3.65_46	ENSMUSG00000036270	8	Edc4	enhancer of mRNA decapping 4 [Source:MGI Symbol;Acc:MGI:2446249]	protein_coding	10437.8	7284.3	4757.55	7493.21	2845.87
mMR030732	scl0012848.2_316	ENSMUSG00000027206	2	Cops2	COP9 signalosome subunit 2 [Source:MGI Symbol;Acc:MGI:1330276]	protein_coding	7847.85	7211.53	7368.64	7476.01	331.469
mMC010334	scl34177.5_600	ENSMUSG00000031983	8	2310022B05Rik	RIKEN cDNA 2310022B05 gene [Source:MGI Symbol;Acc:MGI:1916801]	protein_coding	7220.98	6858.6	8282.78	7454.12	740.16
mMC002886	scl40733.1.945_40	ENSMUSG00000050910	11	Cdr2l	cerebellar degeneration-related protein 2-like [Source:MGI Symbol;Acc:MGI:2684867]	protein_coding	7262.19	7968.34	7111.07	7447.2	457.605
mMC003559	scl41210.3.123_9	ENSMUSG00000002064	11	Sdf2	stromal cell derived factor 2 [Source:MGI Symbol;Acc:MGI:108019]	protein_coding	10329.3	6560.24	5434.31	7441.29	2563.68
mMC004248	scl43278.2_224	ENSMUSG00000036169	12	Sostdc1	sclerostin domain containing 1 [Source:MGI Symbol;Acc:MGI:1913292]	protein_coding	9275.13	8903.44	4136.34	7438.3	2865.62
mMC001932	scl18972.12.1_41	ENSMUSG00000040174	2	Alkbh3	alkB homolog 3, alpha-ketoglutarate-dependent dioxygenase [Source:MGI Symbol;Acc:MGI:1916363]	protein_coding	9127.63	7975.62	5201.99	7435.08	2017.87
mMR029849	scl0075320.1_258	ENSMUSG00000030275	6	Etnk1	ethanolamine kinase 1 [Source:MGI Symbol;Acc:MGI:1922570]	protein_coding	4893.52	8645.11	8742.37	7427	2194.6
mMC022448	scl0233835.12_26	ENSMUSG00000052707	7	Tnrc6a	trinucleotide repeat containing 6a [Source:MGI Symbol;Acc:MGI:2385292]	protein_coding	6429.25	7964.71	7883.79	7425.92	864.083
mMC014602	scl50681.9.1_22	ENSMUSG00000071074	17	Yipf3	Yip1 domain family, member 3 [Source:MGI Symbol;Acc:MGI:106280]	protein_coding	9784.87	6505.66	5984.81	7425.12	2060.14
mMC016668	scl24779.12.1_2	ENSMUSG00000028745	4	Capzb	capping protein (actin filament) muscle Z-line, beta [Source:MGI Symbol;Acc:MGI:104652]	protein_coding	9704.62	6079.96	6464.61	7416.39	1990.97
mMA032912	scl0002144.1_169	ENSMUSG00000001418	3	Glmp	glycosylated lysosomal membrane protein [Source:MGI Symbol;Acc:MGI:1913318]	protein_coding	10984.4	6753.08	4469.67	7402.38	3305.54
mMC005799	scl53512.15.1_29	ENSMUSG00000024941	19	Scyl1	SCY1-like 1 (S. cerevisiae) [Source:MGI Symbol;Acc:MGI:1931787]	protein_coding	8531.13	8172.1	5494.92	7399.38	1659.06
mMC012192	scl41479.21_1	ENSMUSG00000020536	11	Llgl1	lethal giant larvae homolog 1 (Drosophila) [Source:MGI Symbol;Acc:MGI:102682]	protein_coding	7702.52	7735.48	6752.48	7396.83	558.263
mMC023457	scl069875.2_16	ENSMUSG00000002379	17	Ndufa11	NADH dehydrogenase (ubiquinone) 1 alpha subcomplex 11 [Source:MGI Symbol;Acc:MGI:1917125]	protein_coding	10071.2	6643.93	5459.56	7391.56	2395
mMC013769	scl42235.24_353	ENSMUSG00000042350	12	Arel1	apoptosis resistant E3 ubiquitin protein ligase 1 [Source:MGI Symbol;Acc:MGI:1915747]	protein_coding	8676.46	7757.31	5707.04	7380.27	1520.19
mMR031218	scl0017128.2_236	ENSMUSG00000024515	18	Smad4	SMAD family member 4 [Source:MGI Symbol;Acc:MGI:894293]	protein_coding	6858.74	8033.84	7242.38	7378.32	599.228
mMC004391	scl35187.16.1_30	ENSMUSG00000037949	9	Ano10	anoctamin 10 [Source:MGI Symbol;Acc:MGI:2143103]	protein_coding	8281.68	7953.79	5893.9	7376.46	1294.35
mMC002856	scl37341.3.1_8	ENSMUSG00000090247	10	Bloc1s1	biogenesis of lysosomal organelles complex-1, subunit 1 [Source:MGI Symbol;Acc:MGI:1195276]	protein_coding	9342.37	7626.32	5131.28	7366.66	2117.52
mMR027620	scl0014670.2_304	ENSMUSG00000024429	17	Gnl1	guanine nucleotide binding protein-like 1 [Source:MGI Symbol;Acc:MGI:95764]	protein_coding	9563.62	7291.58	5207.04	7354.08	2178.96
mMC013367	scl33261.5_41	ENSMUSG00000031839	8	Hsbp1	heat shock factor binding protein 1 [Source:MGI Symbol;Acc:MGI:1915446]	protein_coding	8711.16	7087.82	6227.23	7342.07	1261.33
mMC012607	scl36121.3_28	ENSMUSG00000013822	9	Elof1	ELF1 homolog, elongation factor 1 [Source:MGI Symbol;Acc:MGI:1913376]	protein_coding	8531.13	8175.74	5313.1	7339.99	1764.31
mMC013912	scl26717.6.1_165	ENSMUSG00000037339	5	Fam53a	family with sequence similarity 53, member A [Source:MGI Symbol;Acc:MGI:1919225]	protein_coding	8498.59	7833.72	5686.83	7339.71	1469.53
mMC023878	scl072301.1_55	ENSMUSG00000062760	15	1810041L15Rik	RIKEN cDNA 1810041L15 gene [Source:MGI Symbol;Acc:MGI:1919551]	protein_coding	7038.77	7269.75	7686.82	7331.78	328.447
mMC021397	scl0224742.1_82	ENSMUSG00000038762	17	Abcf1	ATP-binding cassette, sub-family F (GCN20), member 1 [Source:MGI Symbol;Acc:MGI:1351658]	protein_coding	8856.49	6411.06	6727.23	7331.59	1330.03
mMR027005	scl0066161.2_298	ENSMUSG00000030423	7	Pop4	processing of precursor 4, ribonuclease P/MRP family, (S. cerevisiae) [Source:MGI Symbol;Acc:MGI:1913411]	protein_coding	8934.58	6280.07	6777.74	7330.8	1411.03
mMC018935	scl026414.2_6	ENSMUSG00000046709	5	Mapk10	mitogen-activated protein kinase 10 [Source:MGI Symbol;Acc:MGI:1346863]	protein_coding	7346.79	8059.31	6575.72	7327.27	741.988
mMR029857	scl00233315.2_58	ENSMUSG00000030522	7	Mtmr10	myotubularin related protein 10 [Source:MGI Symbol;Acc:MGI:2142292]	protein_coding	9246.93	6396.51	6328.24	7323.89	1665.75
mMC002775	scl32499.13.1_37	ENSMUSG00000039202	7	Abhd2	abhydrolase domain containing 2 [Source:MGI Symbol;Acc:MGI:1914344]	protein_coding	10398.7	5799.79	5772.69	7323.74	2663.06
mMC022177	scl016971.1_277	ENSMUSG00000040249	10	Lrp1	low density lipoprotein receptor-related protein 1 [Source:MGI Symbol;Acc:MGI:96828]	protein_coding	7424.88	8619.64	5924.21	7322.91	1350.61
mMC008788	scl21816.1.35_40	ENSMUSG00000081058	3	Hist2h3c2	histone cluster 2, H3c2 [Source:MGI Symbol;Acc:MGI:2448357]	protein_coding	7767.6	6625.73	7494.9	7296.08	596.332
mMC026105	scl0116701.6_71	ENSMUSG00000008090	5	Fgfrl1	fibroblast growth factor receptor-like 1 [Source:MGI Symbol;Acc:MGI:2150920]	protein_coding	9643.88	7382.54	4823.2	7283.21	2411.87
mMR030923	scl00319263.2_23	ENSMUSG00000051285	1	Pcmtd1	protein-L-isoaspartate (D-aspartate) O-methyltransferase domain containing 1 [Source:MGI Symbol;Acc:MGI:2441773]	protein_coding	6578.92	8466.82	6792.89	7279.54	1033.76
mMC019866	scl056612.4_0	ENSMUSG00000001289	15	Pfdn5	prefoldin 5 [Source:MGI Symbol;Acc:MGI:1928753]	protein_coding	9346.71	7244.28	5232.29	7274.43	2057.38
mMC021094	scl0268932.5_13	ENSMUSG00000033597	17	Caskin1	CASK interacting protein 1 [Source:MGI Symbol;Acc:MGI:2442952]	protein_coding	7585.39	8379.5	5853.5	7272.8	1291.69
mMC010979	scl27388.28_359	ENSMUSG00000029577	5	Ube3b	ubiquitin protein ligase E3B [Source:MGI Symbol;Acc:MGI:1891295]	protein_coding	8988.81	7804.61	5010.07	7267.83	2042.96
mMC022908	scl056812.9_277	ENSMUSG00000026203	1	Dnajb2	DnaJ heat shock protein family (Hsp40) member B2 [Source:MGI Symbol;Acc:MGI:1928739]	protein_coding	7635.28	7477.15	6656.52	7256.32	525.419
mMC008687	scl39617.28.1_49	ENSMUSG00000017210	11	Med24	mediator complex subunit 24 [Source:MGI Symbol;Acc:MGI:1344385]	protein_coding	7483.44	8277.62	5989.86	7250.31	1161.56
mMC013368	scl32661.6_250						7741.57	7215.17	6787.84	7248.19	477.722
mMC004283	scl54178.10_163	ENSMUSG00000035776	X	Cd99l2	CD99 antigen-like 2 [Source:MGI Symbol;Acc:MGI:2177151]	protein_coding	8643.92	7448.04	5651.48	7247.81	1506.23
mMC009650	scl37319.3_438	ENSMUSG00000041124	9	Msantd4	Myb/SANT-like DNA-binding domain containing 4 with coiled-coils [Source:MGI Symbol;Acc:MGI:1925350]	protein_coding	9600.5	6774.91	5353.5	7242.97	2161.84
mMR030802	scl0026554.2_150	ENSMUSG00000004364	1	Cul3	cullin 3 [Source:MGI Symbol;Acc:MGI:1347360]	protein_coding	9116.79	6611.18	5999.96	7242.64	1651.58
mMR029070	scl0066078.1_97	ENSMUSG00000035585	7	Tsen34	tRNA splicing endonuclease 34 homolog (S. cerevisiae) [Source:MGI Symbol;Acc:MGI:1913328]	protein_coding	10400.9	7317.05	3994.93	7237.63	3203.73
mMC003455	scl25188.13.1_0	ENSMUSG00000029656	4	C8b	complement component 8, beta polypeptide [Source:MGI Symbol;Acc:MGI:88236]	protein_coding	4032.38	6851.32	10803	7228.89	3401.05
mMR030241	scl0066125.2_261	ENSMUSG00000078348	10	Sf3b5	splicing factor 3b, subunit 5 [Source:MGI Symbol;Acc:MGI:1913375]	protein_coding	8843.48	6462	6353.5	7219.66	1407.31
mMC019739	scl076799.5_108	ENSMUSG00000028797	4	Tmem234	transmembrane protein 234 [Source:MGI Symbol;Acc:MGI:1924049]	protein_coding	7819.66	7844.64	5989.86	7218.05	1063.72
mMC011068	scl34924.1.65_63	ENSMUSG00000055976	8	Cldn23	claudin 23 [Source:MGI Symbol;Acc:MGI:1919158]	protein_coding	30.3676	3343.79	18277.7	7217.28	9720.8
mMR029451	scl0019186.1_187	ENSMUSG00000022216	14	Psme1	proteasome (prosome, macropain) activator subunit 1 (PA28 alpha) [Source:MGI Symbol;Acc:MGI:1096367]	protein_coding	8554.99	6756.72	6333.29	7215	1179.62
mMC010383	scl25295.54.1_177	ENSMUSG00000038368	4	Focad	focadhesin [Source:MGI Symbol;Acc:MGI:2676921]	protein_coding	9795.72	6371.04	5469.66	7212.14	2282.38
mMC004143	scl35163.2.1_51	ENSMUSG00000005534	8	Insr	insulin receptor [Source:MGI Symbol;Acc:MGI:96575]	protein_coding	8214.43	6920.45	6499.96	7211.62	893.553
mMC009188	scl46590.24_108	ENSMUSG00000039367	14	Sec24c	Sec24 related gene family, member C (S. cerevisiae) [Source:MGI Symbol;Acc:MGI:1919746]	protein_coding	7268.7	7724.56	6641.37	7211.55	543.853
mMC005740	scl51365.21_674						7240.5	7629.96	6747.43	7205.97	442.277
mMC024116	scl018950.7_181	ENSMUSG00000021871	14	Pnp	purine-nucleoside phosphorylase [Source:MGI Symbol;Acc:MGI:97365]	protein_coding	7216.64	5541.46	8843.38	7200.49	1651.02
mMR029359	scl0019336.1_63	ENSMUSG00000034789	13	Rab24	RAB24, member RAS oncogene family [Source:MGI Symbol;Acc:MGI:105065]	protein_coding	10346.7	6403.78	4848.46	7199.64	2834.19
mMC004000	scl31989.25.1_124	ENSMUSG00000030852	7	Tacc2	transforming, acidic coiled-coil containing protein 2 [Source:MGI Symbol;Acc:MGI:1928899]	protein_coding	7136.38	7204.26	7217.13	7185.92	43.3815
mMC006401	scl31626.10.1_112						9570.13	6978.67	5005.02	7184.61	2289.51
mMR030642	scl0066114.1_8	ENSMUSG00000061118	5	Dnajc30	DnaJ heat shock protein family (Hsp40) member C30 [Source:MGI Symbol;Acc:MGI:1913364]	protein_coding	7986.68	7422.57	6136.33	7181.86	948.37
mMC026017	scl074569.1_282	ENSMUSG00000027194	2	Ttc17	tetratricopeptide repeat domain 17 [Source:MGI Symbol;Acc:MGI:1921819]	protein_coding	8611.38	5308.59	7621.17	7180.38	1694.94
mMC024058	scl066870.7_39	ENSMUSG00000036371	6	Serbp1	serpine1 mRNA binding protein 1 [Source:MGI Symbol;Acc:MGI:1914120]	protein_coding	6745.94	7426.21	7363.59	7178.58	375.98
mMC021238	scl059050.2_22	ENSMUSG00000060739	13	Nsa2	NSA2 ribosome biogenesis homolog (S. cerevisiae) [Source:MGI Symbol;Acc:MGI:1913883]	protein_coding	8724.18	5337.7	7469.65	7177.18	1712.08
mMR030493	scl0022214.2_142	ENSMUSG00000039159	6	Ube2h	ubiquitin-conjugating enzyme E2H [Source:MGI Symbol;Acc:MGI:104632]	protein_coding	9092.93	5781.6	6646.42	7173.65	1717.47
mMC016736	scl27115.7.1_28	ENSMUSG00000019054	5	Fis1	fission, mitochondrial 1 [Source:MGI Symbol;Acc:MGI:1913687]	protein_coding	10364	6247.33	4904.01	7171.79	2844.98
mMC011945	scl49405.9.1_2	ENSMUSG00000022681	16	Ntan1	N-terminal Asn amidase [Source:MGI Symbol;Acc:MGI:108471]	protein_coding	9351.05	7146.04	5015.12	7170.74	2168.07
mMC002371	scl33390.7_348	ENSMUSG00000031903	8	Pla2g15	phospholipase A2, group XV [Source:MGI Symbol;Acc:MGI:2178076]	protein_coding	8533.29	7411.65	5545.42	7163.46	1509.32
mMR030584	scl0021413.1_300	ENSMUSG00000053477	18	Tcf4	transcription factor 4 [Source:MGI Symbol;Acc:MGI:98506]	protein_coding	6908.63	7502.62	7045.41	7152.22	311.064
mMC018025	scl37209.17.10_83	ENSMUSG00000003402	9	Prkcsh	protein kinase C substrate 80K-H [Source:MGI Symbol;Acc:MGI:107877]	protein_coding	9620.02	6250.97	5570.67	7147.22	2168.35
mMC021948	scl068944.7_1	ENSMUSG00000052428	1	Tmco1	transmembrane and coiled-coil domains 1 [Source:MGI Symbol;Acc:MGI:1921173]	protein_coding	11665.5	5650.61	4121.19	7145.76	3988.2
mMC007042	scl48494.5_274	ENSMUSG00000022828	16	Gtf2e1	general transcription factor II E, polypeptide 1 (alpha subunit) [Source:MGI Symbol;Acc:MGI:1921447]	protein_coding	9993.11	6669.4	4772.7	7145.07	2642.51
mMC010425	scl34359.7_33	ENSMUSG00000039067	8	Psmd7	proteasome (prosome, macropain) 26S subunit, non-ATPase, 7 [Source:MGI Symbol;Acc:MGI:1351511]	protein_coding	8980.13	6563.88	5868.65	7137.55	1633.14
mMC014481	scl31530.1_36	ENSMUSG00000074211	7	Sdhaf1	succinate dehydrogenase complex assembly factor 1 [Source:MGI Symbol;Acc:MGI:1915582]	protein_coding	9756.67	6229.14	5414.11	7133.31	2308.16
mMC015828	scl36003.13.1_201	ENSMUSG00000040111	9	Gramd1b	GRAM domain containing 1B [Source:MGI Symbol;Acc:MGI:1925037]	protein_coding	7223.15	8448.63	5727.24	7133.01	1362.93
mMC002747	scl54620.5_512	ENSMUSG00000072964	X	Bhlhb9	basic helix-loop-helix domain containing, class B9 [Source:MGI Symbol;Acc:MGI:1917487]	protein_coding	8676.46	6083.59	6611.07	7123.71	1370.34
mMC024426	scl094064.4_160	ENSMUSG00000024414	11	Mrpl27	mitochondrial ribosomal protein L27 [Source:MGI Symbol;Acc:MGI:2137224]	protein_coding	8030.06	6520.22	6813.09	7121.12	800.668
mMC004538	scl36431.25.1_92	ENSMUSG00000032485	9	Scap	SREBF chaperone [Source:MGI Symbol;Acc:MGI:2135958]	protein_coding	6999.73	7364.35	6989.86	7117.98	213.422
mMC019826	scl020646.5_26	ENSMUSG00000102252	7	Snrpn	small nuclear ribonucleoprotein N [Source:MGI Symbol;Acc:MGI:98347]	protein_coding	11700.2	5650.61	3984.82	7111.88	4059.95
mMC018786	scl35367.18_438	ENSMUSG00000034684	9	Sema3f	sema domain, immunoglobulin domain (Ig), short basic domain, secreted, (semaphorin) 3F [Source:MGI Symbol;Acc:MGI:1096347]	protein_coding	8899.87	8062.95	4368.66	7110.49	2411.09
mMC017237	scl42320.8_4	ENSMUSG00000059436	12	Max	Max protein [Source:MGI Symbol;Acc:MGI:96921]	protein_coding	9223.07	8208.49	3893.92	7108.49	2829.75
mMC004061	scl33697.10.1_67	ENSMUSG00000031813	8	Mvb12a	multivesicular body subunit 12A [Source:MGI Symbol;Acc:MGI:1920961]	protein_coding	8511.6	6854.96	5949.46	7105.34	1299.29
mMR027231	scl00102791.2_289	ENSMUSG00000039461	9	Tcta	T cell leukemia translocation altered gene [Source:MGI Symbol;Acc:MGI:1918829]	protein_coding	8706.82	7196.98	5404.01	7102.6	1653.43
mMC022795	scl0192170.3_20	ENSMUSG00000025580	11	Eif4a3	eukaryotic translation initiation factor 4A3 [Source:MGI Symbol;Acc:MGI:1923731]	protein_coding	8604.87	6341.93	6358.55	7101.78	1301.74
mMR031196	scl0022070.1_31	ENSMUSG00000084319	6	Tpt1-ps3	tumor protein, translationally-controlled, pseudogene 3 [Source:MGI Symbol;Acc:MGI:2664997]	processed_pseudogene	7210.13	7058.72	7035.31	7101.39	94.9024
mMC010060	scl30224.10.1_23	ENSMUSG00000052131	6	Akr1b7	aldo-keto reductase family 1, member B7 [Source:MGI Symbol;Acc:MGI:101918]	protein_coding	36.8749	6723.97	14494.9	7085.24	7235.76
mMC009917	scl20094.10_51	ENSMUSG00000027475	2	Kif3b	kinesin family member 3B [Source:MGI Symbol;Acc:MGI:107688]	protein_coding	8988.81	6905.9	5348.45	7081.05	1826.49
mMR026813	scl0065960.1_26	ENSMUSG00000024098	17	Twsg1	twisted gastrulation homolog 1 (Drosophila) [Source:MGI Symbol;Acc:MGI:2137520]	protein_coding	6446.61	7295.22	7499.95	7080.59	558.51
mMC025417	scl011532.9_123	ENSMUSG00000028138	3	Adh5	alcohol dehydrogenase 5 (class III), chi polypeptide [Source:MGI Symbol;Acc:MGI:87929]	protein_coding	8899.87	6509.3	5823.2	7077.46	1615.11
mMC008130	scl51156.10.1_24	ENSMUSG00000023806	17	Rsph3b	radial spoke 3B homolog (Chlamydomonas) [Source:MGI Symbol;Acc:MGI:3630308]	protein_coding	7856.53	6676.67	6691.88	7075.03	676.845
mMC012816	scl53223.5.1_11	ENSMUSG00000024806	19	Mlana	melan-A [Source:MGI Symbol;Acc:MGI:108454]	protein_coding	9598.33	5435.94	6181.78	7072.02	2219.41
mMC025851	scl017069.4_4	ENSMUSG00000022587	15	Ly6e	lymphocyte antigen 6 complex, locus E [Source:MGI Symbol;Acc:MGI:106651]	protein_coding	963.087	7604.49	12641.3	7069.64	5857.47
mMC003302	scl23442.8_471	ENSMUSG00000029048	4	Rer1	RER1 retention in endoplasmic reticulum 1 homolog (S. cerevisiae) [Source:MGI Symbol;Acc:MGI:1915080]	protein_coding	8175.39	5577.84	7444.4	7065.88	1339.51
mMR028861	scl0093723.1_4	ENSMUSG00000103144	18	Pcdhga1	protocadherin gamma subfamily A, 1 [Source:MGI Symbol;Acc:MGI:1935212]	protein_coding	8437.85	7691.82	5065.63	7065.1	1771.32
mMC016981	scl36548.17_86	ENSMUSG00000032547	9	Ryk	receptor-like tyrosine kinase [Source:MGI Symbol;Acc:MGI:101766]	protein_coding	7175.43	6949.56	7060.56	7061.85	112.939
mMR029298	scl0064291.1_176	ENSMUSG00000044252	18	Osbpl1a	oxysterol binding protein-like 1A [Source:MGI Symbol;Acc:MGI:1927551]	protein_coding	7659.14	6614.82	6904	7059.32	539.209
mMR028010	scl0013195.2_156	ENSMUSG00000020182	11	Ddc	dopa decarboxylase [Source:MGI Symbol;Acc:MGI:94876]	protein_coding	10732.8	5654.25	4772.7	7053.24	3216.91
mMC008816	scl31959.7.1_44	ENSMUSG00000030983	7	Bccip	BRCA2 and CDKN1A interacting protein [Source:MGI Symbol;Acc:MGI:1913415]	protein_coding	10904.1	7269.75	2984.83	7052.91	3964.1
mMC022391	scl027366.4_62	ENSMUSG00000057130	18	Txnl4a	thioredoxin-like 4A [Source:MGI Symbol;Acc:MGI:1351613]	protein_coding	9754.51	5235.82	6166.63	7052.32	2385.99
mMR030020	scl0093704.1_57	ENSMUSG00000103144	18	Pcdhga1	protocadherin gamma subfamily A, 1 [Source:MGI Symbol;Acc:MGI:1935212]	protein_coding	8823.96	7950.15	4348.46	7040.86	2372.26
mMC007498	scl23015.4.5_22	ENSMUSG00000019710	3	Mrpl24	mitochondrial ribosomal protein L24 [Source:MGI Symbol;Acc:MGI:1914957]	protein_coding	8693.81	7455.31	4969.67	7039.6	1896.56
mMC013147	scl49378.5_417	ENSMUSG00000022765	16	Snap29	synaptosomal-associated protein 29 [Source:MGI Symbol;Acc:MGI:1914724]	protein_coding	7843.52	7422.57	5848.45	7038.18	1051.61
mMC010897	scl45537.28.1_29	ENSMUSG00000002319	14	Ipo4	importin 4 [Source:MGI Symbol;Acc:MGI:1923001]	protein_coding	7140.72	7226.09	6717.13	7027.98	272.567
mMC000772	scl41070.6_518	ENSMUSG00000018377	11	Vezf1	vascular endothelial zinc finger 1 [Source:MGI Symbol;Acc:MGI:1313291]	protein_coding	8617.89	6705.78	5752.49	7025.39	1459.19
mMC007843	scl24532.13_158	ENSMUSG00000028223	4	Decr1	2,4-dienoyl CoA reductase 1, mitochondrial [Source:MGI Symbol;Acc:MGI:1914710]	protein_coding	9487.7	7859.19	3727.25	7024.71	2969.51
mMC018236	scl49343.16.24_43	ENSMUSG00000003235	16	Eif2b5	eukaryotic translation initiation factor 2B, subunit 5 epsilon [Source:MGI Symbol;Acc:MGI:2446176]	protein_coding	9138.48	6687.59	5242.39	7022.82	1969.56
mMC016348	scl25095.5.1_29	ENSMUSG00000028716	4	Pdzk1ip1	PDZK1 interacting protein 1 [Source:MGI Symbol;Acc:MGI:1914432]	protein_coding	39.0441	5865.28	15161.5	7021.95	7627.3
mMC009545	scl35076.15.1_19	ENSMUSG00000031451	8	Gas6	growth arrest specific 6 [Source:MGI Symbol;Acc:MGI:95660]	protein_coding	8353.26	7771.87	4939.36	7021.5	1826.46
mMC006784	scl20708.1.1_309						7607.08	6138.17	7318.14	7021.13	778.193
mMC002301	scl27109.17.1_35	ENSMUSG00000004846	5	Plod3	procollagen-lysine, 2-oxoglutarate 5-dioxygenase 3 [Source:MGI Symbol;Acc:MGI:1347008]	protein_coding	8249.14	6687.59	6116.12	7017.62	1104.14
mMC003877	scl48855.3.1_17	ENSMUSG00000051483	16	Cbr1	carbonyl reductase 1 [Source:MGI Symbol;Acc:MGI:88284]	protein_coding	10099.4	5901.67	5035.32	7012.13	2708.51
mMC021121	scl053610.12_290	ENSMUSG00000031311	X	Nono	non-POU-domain-containing, octamer binding protein [Source:MGI Symbol;Acc:MGI:1855692]	protein_coding	8184.07	6374.68	6464.61	7007.78	1019.68
mMC020218	scl0225995.2_210	ENSMUSG00000047044	19	D030056L22Rik	RIKEN cDNA D030056L22 gene [Source:MGI Symbol;Acc:MGI:3583960]	protein_coding	7264.36	6880.43	6873.7	7006.16	223.633
mMC002473	scl54490.7_1	ENSMUSG00000015401	X	Tmem27	transmembrane protein 27 [Source:MGI Symbol;Acc:MGI:1926234]	protein_coding	12175.2	6036.29	2792.91	7001.48	4765.05
mMC005327	scl38453.7.1_27	ENSMUSG00000020186	10	Csrp2	cysteine and glycine-rich protein 2 [Source:MGI Symbol;Acc:MGI:1202907]	protein_coding	9086.42	7211.53	4696.94	6998.3	2202.49
mMC003195	scl42761.20_481	ENSMUSG00000021275	12	Tecpr2	tectonin beta-propeller repeat containing 2 [Source:MGI Symbol;Acc:MGI:2144865]	protein_coding	8316.38	7011.42	5666.63	6998.14	1324.93
mMR030209	scl0050907.2_191	ENSMUSG00000045302	5	Preb	prolactin regulatory element binding [Source:MGI Symbol;Acc:MGI:1355326]	protein_coding	8400.98	7400.74	5191.89	6997.87	1642.04
mMC007028	scl44903.11.3_96	ENSMUSG00000021420	13	Fars2	phenylalanine-tRNA synthetase 2 (mitochondrial) [Source:MGI Symbol;Acc:MGI:1917205]	protein_coding	8554.99	6352.84	6080.77	6996.2	1356.78
mMC000938	scl27493.5_419	ENSMUSG00000054720	5	Lrrc8c	leucine rich repeat containing 8 family, member C [Source:MGI Symbol;Acc:MGI:2140839]	protein_coding	6719.91	4959.29	9308.02	6995.74	2187.45
mMC018319	scl53437.1.1_12						8283.85	7517.17	5146.43	6982.48	1635.62
mMC003771	scl36904.3.10_19	ENSMUSG00000000088	9	Cox5a	cytochrome c oxidase subunit Va [Source:MGI Symbol;Acc:MGI:88474]	protein_coding	9463.84	5665.17	5808.05	6979.02	2153.11
mMC005926	scl40613.6.1_112	ENSMUSG00000025175	11	Fn3k	fructosamine 3 kinase [Source:MGI Symbol;Acc:MGI:1926834]	protein_coding	9834.76	5970.8	5126.23	6977.26	2510.44
mMC013113	scl32350.23.1_118	ENSMUSG00000025133	7	Ints4	integrator complex subunit 4 [Source:MGI Symbol;Acc:MGI:1917164]	protein_coding	9502.89	6585.71	4803	6963.87	2372.65
mMC015001	scl48200.7.1_9	ENSMUSG00000022956	16	Atp5o	ATP synthase, H+ transporting, mitochondrial F1 complex, O subunit [Source:MGI Symbol;Acc:MGI:106341]	protein_coding	9210.06	6702.14	4964.62	6958.94	2134.34
mMC018653	scl36033.13_6	ENSMUSG00000062762	9	Ei24	etoposide induced 2.4 mRNA [Source:MGI Symbol;Acc:MGI:108090]	protein_coding	8511.6	7408.01	4954.52	6958.04	1820.73
mMC002197	scl17913.1_12	ENSMUSG00000067336	1	Bmpr2	bone morphogenetic protein receptor, type II (serine/threonine kinase) [Source:MGI Symbol;Acc:MGI:1095407]	protein_coding	8492.08	6873.15	5505.02	6956.75	1495.29
mMC010870	scl49792.8.1_29	ENSMUSG00000023943	17	Sult1c1	sulfotransferase family, cytosolic, 1C, member 1 [Source:MGI Symbol;Acc:MGI:102928]	protein_coding	8938.92	7389.82	4530.28	6953.01	2236.55
mMR031189	scl00227682.2_166	ENSMUSG00000039826	2	Trub2	TruB pseudouridine (psi) synthase homolog 2 (E. coli) [Source:MGI Symbol;Acc:MGI:2442186]	protein_coding	10301.1	4868.33	5681.78	6950.41	2930.17
mMC025637	scl020320.8_193	ENSMUSG00000032336	9	Nptn	neuroplastin [Source:MGI Symbol;Acc:MGI:108077]	protein_coding	8175.39	6469.28	6201.98	6948.88	1070.56
mMC017929	scl36257.10_16	ENSMUSG00000053110	9	Yap1	yes-associated protein 1 [Source:MGI Symbol;Acc:MGI:103262]	protein_coding	7672.16	7677.26	5484.81	6944.74	1264.34
mMC005975	scl19927.15.1_16	ENSMUSG00000017299	2	Dnttip1	deoxynucleotidyltransferase, terminal, interacting protein 1 [Source:MGI Symbol;Acc:MGI:1923483]	protein_coding	8637.41	7746.4	4449.47	6944.42	2206.15
mMC017176	scl51828.10_167						10602.6	5898.03	4318.16	6939.6	3269.15
mMC015897	scl32792.15.1_2	ENSMUSG00000063931	7	Pepd	peptidase D [Source:MGI Symbol;Acc:MGI:97542]	protein_coding	9862.96	5654.25	5297.95	6938.39	2539.01
mMA034445	scl0004210.1_43	ENSMUSG00000028959	5	Fastk	Fas-activated serine/threonine kinase [Source:MGI Symbol;Acc:MGI:1913837]	protein_coding	8726.35	7338.88	4747.45	6937.56	2019.58
mMR026204	scl0073827.1_213	ENSMUSG00000047090	10	Tmem198b	transmembrane protein 198b [Source:MGI Symbol;Acc:MGI:1921077]	protein_coding	9090.76	6174.56	5525.22	6930.18	1899.07
mMC017353	scl45584.3_58	ENSMUSG00000049532	14	Sall2	sal-like 2 (Drosophila) [Source:MGI Symbol;Acc:MGI:1354373]	protein_coding	7563.7	7262.47	5939.36	6921.84	864.085
mMC025094	scl0231225.1_255	ENSMUSG00000046985	5	Tapt1	transmembrane anterior posterior transformation 1 [Source:MGI Symbol;Acc:MGI:2683537]	protein_coding	7854.36	6458.36	6449.46	6920.73	808.564
mMC007636	scl20055.4.1_10	ENSMUSG00000047459	2	Dynlrb1	dynein light chain roadblock-type 1 [Source:MGI Symbol;Acc:MGI:1914318]	protein_coding	7800.13	7524.45	5424.21	6916.26	1299.49
mMC026033	scl059040.12_45	ENSMUSG00000017686	11	Rhot1	ras homolog gene family, member T1 [Source:MGI Symbol;Acc:MGI:1926078]	protein_coding	7674.33	7881.02	5166.64	6907.33	1511.02
mMC011420	scl28956.1_12	ENSMUSG00000055430	6	Nap1l5	nucleosome assembly protein 1-like 5 [Source:MGI Symbol;Acc:MGI:1923555]	protein_coding	8413.99	7728.2	4555.53	6899.24	2058.48
mMC022684	scl069470.6_81	ENSMUSG00000034850	2	Tmem127	transmembrane protein 127 [Source:MGI Symbol;Acc:MGI:1916720]	protein_coding	8017.05	6469.28	6176.73	6887.68	988.933
mMR031233	scl0013002.2_72	ENSMUSG00000000826	2	Dnajc5	DnaJ heat shock protein family (Hsp40) member C5 [Source:MGI Symbol;Acc:MGI:892995]	protein_coding	7706.86	7546.28	5373.7	6875.61	1303.17
mMC013758	scl25177.9.1_28	ENSMUSG00000034926	4	Dhcr24	24-dehydrocholesterol reductase [Source:MGI Symbol;Acc:MGI:1922004]	protein_coding	4481.39	7906.49	8237.32	6875.07	2079.58
mMC017180	scl49864.8_499	ENSMUSG00000015605	17	Srf	serum response factor [Source:MGI Symbol;Acc:MGI:106658]	protein_coding	7780.61	7000.5	5823.2	6868.1	985.401
mMC008542	scl20482.12_3	ENSMUSG00000027132	2	Katnbl1	katanin p80 subunit B like 1 [Source:MGI Symbol;Acc:MGI:1919675]	protein_coding	9051.71	7120.57	4429.27	6867.18	2321.62
mMC005974	scl52829.1_29	ENSMUSG00000047379	19	B4gat1	beta-1,4-glucuronyltransferase 1 [Source:MGI Symbol;Acc:MGI:1919680]	protein_coding	8891.2	6123.62	5585.82	6866.88	1773.61
mMR030091	scl00107476.1_222	ENSMUSG00000020532	11	Acaca	acetyl-Coenzyme A carboxylase alpha [Source:MGI Symbol;Acc:MGI:108451]	protein_coding	7659.14	6953.2	5984.81	6865.72	840.586
mMC023554	scl015529.6_196	ENSMUSG00000022261	15	Sdc2	syndecan 2 [Source:MGI Symbol;Acc:MGI:1349165]	protein_coding	7839.18	6010.82	6737.33	6862.44	920.575
mMC024602	scl076936.1_75	ENSMUSG00000059208	17	Hnrnpm	heterogeneous nuclear ribonucleoprotein M [Source:MGI Symbol;Acc:MGI:1926465]	protein_coding	7489.95	6975.03	6116.12	6860.37	694.053
mMC015299	scl41358.1_245	ENSMUSG00000070394	11	Tmem256	transmembrane protein 256 [Source:MGI Symbol;Acc:MGI:1916436]	protein_coding	4854.48	7040.52	8676.71	6857.24	1917.7
mMR027301	scl00234023.2_117	ENSMUSG00000040459	8	Arglu1	arginine and glutamate rich 1 [Source:MGI Symbol;Acc:MGI:2442985]	protein_coding	8912.89	6123.62	5530.27	6855.59	1806.2
mMC024590	scl0231086.16_205	ENSMUSG00000059447	5	Hadhb	hydroxyacyl-Coenzyme A dehydrogenase/3-ketoacyl-Coenzyme A thiolase/enoyl-Coenzyme A hydratase (trifunctional protein), beta subunit [Source:MGI Symbol;Acc:MGI:2136381]	protein_coding	9800.06	6527.49	4227.25	6851.6	2800.51
mMC004955	scl24537.19_622	ENSMUSG00000040569	4	Slc26a7	solute carrier family 26, member 7 [Source:MGI Symbol;Acc:MGI:2384791]	protein_coding	9177.52	6534.77	4813.1	6841.8	2198.35
mMC021749	scl013356.3_25	ENSMUSG00000003166	16	Dgcr2	DiGeorge syndrome critical region gene 2 [Source:MGI Symbol;Acc:MGI:892866]	protein_coding	7876.05	7604.49	5040.37	6840.31	1564.69
mMC011913	scl33277.4_326	ENSMUSG00000047388	8	Atmin	ATM interactor [Source:MGI Symbol;Acc:MGI:2682328]	protein_coding	7620.1	7600.86	5287.85	6836.27	1341.01
mMC014195	scl52850.12_273	ENSMUSG00000024927	19	Rela	v-rel reticuloendotheliosis viral oncogene homolog A (avian) [Source:MGI Symbol;Acc:MGI:103290]	protein_coding	6587.6	7557.19	6363.6	6836.13	634.423
mMC016754	scl49158.12.6_21	ENSMUSG00000022812	16	Gsk3b	glycogen synthase kinase 3 beta [Source:MGI Symbol;Acc:MGI:1861437]	protein_coding	8069.1	6975.03	5459.56	6834.57	1310.43
mMC007793	scl31635.5.1_15	ENSMUSG00000005447	7	Pafah1b3	platelet-activating factor acetylhydrolase, isoform 1b, subunit 3 [Source:MGI Symbol;Acc:MGI:108414]	protein_coding	7774.1	6261.88	6464.61	6833.53	820.843
mMC023409	scl015903.3_124	ENSMUSG00000007872	4	Id3	inhibitor of DNA binding 3 [Source:MGI Symbol;Acc:MGI:96398]	protein_coding	6049.66	6316.46	8121.16	6829.09	1126.89
mMR026246	scl0066356.1_110	ENSMUSG00000030980	7	Knop1	lysine rich nucleolar protein 1 [Source:MGI Symbol;Acc:MGI:1913606]	protein_coding	7379.33	5697.91	7409.05	6828.76	979.457
mMC016747	scl38678.9_100	ENSMUSG00000035370	10	Adat3	adenosine deaminase, tRNA-specific 3 [Source:MGI Symbol;Acc:MGI:1924344]	protein_coding	8214.43	7673.63	4550.48	6812.85	1977.84
mMC009822	scl54584.7_603	ENSMUSG00000031432	X	Prps1	phosphoribosyl pyrophosphate synthetase 1 [Source:MGI Symbol;Acc:MGI:97775]	protein_coding	8509.43	6665.76	5257.54	6810.91	1630.8
mMC004423	scl35940.9_671	ENSMUSG00000002032	9	Tmem25	transmembrane protein 25 [Source:MGI Symbol;Acc:MGI:1918937]	protein_coding	8286.02	5585.12	6560.57	6810.57	1367.69
mMC018125	scl52911.9_189	ENSMUSG00000024955	19	Esrra	estrogen related receptor, alpha [Source:MGI Symbol;Acc:MGI:1346831]	protein_coding	7374.99	8332.2	4712.09	6806.43	1875.83
mMR028703	scl0056390.1_292	ENSMUSG00000024939	19	Fam89b	family with sequence similarity 89, member B [Source:MGI Symbol;Acc:MGI:106595]	protein_coding	8453.04	6472.92	5489.87	6805.27	1509.29
mMC018910	scl056480.1_127	ENSMUSG00000020115	10	Tbk1	TANK-binding kinase 1 [Source:MGI Symbol;Acc:MGI:1929658]	protein_coding	8086.46	5978.08	6343.4	6802.64	1126.72
mMC019528	scl0319152.1_297	ENSMUSG00000101972	13	Hist1h3i	histone cluster 1, H3i [Source:MGI Symbol;Acc:MGI:2448350]	protein_coding	8988.81	6774.91	4621.18	6794.97	2183.88
mMC018963	scl39696.12_14	ENSMUSG00000038967	11	Pdk2	pyruvate dehydrogenase kinase, isoenzyme 2 [Source:MGI Symbol;Acc:MGI:1343087]	protein_coding	8333.74	6676.67	5348.45	6786.29	1495.66
mMC013143	scl25550.21.1_18	ENSMUSG00000028405	4	Aco1	aconitase 1 [Source:MGI Symbol;Acc:MGI:87879]	protein_coding	9045.21	6680.31	4621.18	6782.23	2213.77
mMA032362	scl000978.1_0	ENSMUSG00000025917	1	Cops5	COP9 signalosome subunit 5 [Source:MGI Symbol;Acc:MGI:1349415]	protein_coding	10635.2	5770.68	3934.32	6780.06	3462.58
mMC010990	scl23433.18.1_222	ENSMUSG00000029060	4	Mib2	mindbomb homolog 2 (Drosophila) [Source:MGI Symbol;Acc:MGI:2679684]	protein_coding	8192.74	6305.54	5813.1	6770.46	1256.1
mMR029440	scl0066395.1_330	ENSMUSG00000069833	19	Ahnak	AHNAK nucleoprotein (desmoyokin) [Source:MGI Symbol;Acc:MGI:1316648]	protein_coding	7906.42	6596.63	5792.89	6765.31	1066.81
mMR027951	scl0093706.1_38	ENSMUSG00000103144	18	Pcdhga1	protocadherin gamma subfamily A, 1 [Source:MGI Symbol;Acc:MGI:1935212]	protein_coding	8105.98	6643.93	5525.22	6758.37	1294.18
mMC026358	scl018824.1_278	ENSMUSG00000057762	13	Gm6169	predicted gene 6169 [Source:MGI Symbol;Acc:MGI:3646298]	protein_coding	5479.18	6436.53	8353.48	6756.4	1463.61
mMC004625	scl28296.6_592	ENSMUSG00000032641	6	Gpr19	G protein-coupled receptor 19 [Source:MGI Symbol;Acc:MGI:892973]	protein_coding	6969.36	6552.96	6737.33	6753.22	208.654
mMR029360	scl00106840.2_67	ENSMUSG00000046562	5	Unc119b	unc-119 homolog B (C. elegans) [Source:MGI Symbol;Acc:MGI:2147162]	protein_coding	8565.83	6127.26	5555.52	6749.54	1598.72
mMC023460	scl068911.1_313	ENSMUSG00000047824	3	Pygo2	pygopus 2 [Source:MGI Symbol;Acc:MGI:1916161]	protein_coding	5971.57	6742.17	7510.06	6741.26	769.243
mMC019392	scl056380.1_127	ENSMUSG00000004661	9	Arid3b	AT rich interactive domain 3B (BRIGHT-like) [Source:MGI Symbol;Acc:MGI:1930768]	protein_coding	9131.97	5577.84	5505.02	6738.28	2073.32
mMA033069	scl0004204.1_338	ENSMUSG00000029642	5	Polr1d	polymerase (RNA) I polypeptide D [Source:MGI Symbol;Acc:MGI:108403]	protein_coding	5785.03	5221.27	9176.71	6727.67	2139.58
mMC010643	scl33713.6.1_0	ENSMUSG00000031848	8	Lsm4	LSM4 homolog, U6 small nuclear RNA associated (S. cerevisiae) [Source:MGI Symbol;Acc:MGI:1354692]	protein_coding	9687.26	5785.24	4686.84	6719.78	2627.94
mMC010025	scl13455.1.1_184	ENSMUSG00000018199	1	Trove2	TROVE domain family, member 2 [Source:MGI Symbol;Acc:MGI:106652]	protein_coding	7850.02	5712.47	6580.77	6714.42	1075.03
mMC014739	scl26595.14.1_90	ENSMUSG00000029167	5	Ppargc1a	peroxisome proliferative activated receptor, gamma, coactivator 1 alpha [Source:MGI Symbol;Acc:MGI:1342774]	protein_coding	6737.27	6749.44	6651.47	6712.73	53.3956
mMC025411	scl074763.7_75	ENSMUSG00000005982	16	Naa60	N(alpha)-acetyltransferase 60, NatF catalytic subunit [Source:MGI Symbol;Acc:MGI:1922013]	protein_coding	8201.42	7371.63	4560.58	6711.21	1908.15
mMC023524	scl0243362.1_178	ENSMUSG00000016128	5	Stard13	StAR-related lipid transfer (START) domain containing 13 [Source:MGI Symbol;Acc:MGI:2385331]	protein_coding	10105.9	9376.45	646.461	6709.6	5263.49
mMC008313	scl43508.21.1_5	ENSMUSG00000021754	13	Map3k1	mitogen-activated protein kinase kinase kinase 1 [Source:MGI Symbol;Acc:MGI:1346872]	protein_coding	7502.97	7207.9	5414.11	6708.32	1130.49
mMC024559	scl0328694.1_260	ENSMUSG00000071533	16	Pcnp	PEST proteolytic signal containing nuclear protein [Source:MGI Symbol;Acc:MGI:1923552]	protein_coding	6539.88	6622.09	6939.35	6700.44	210.946
mMC015939	scl35981.11_448	ENSMUSG00000037287	9	Tbcel	tubulin folding cofactor E-like [Source:MGI Symbol;Acc:MGI:1925543]	protein_coding	7047.45	6072.68	6904	6674.71	526.284
mMC013841	scl20442.1.104_164						7765.43	6876.79	5373.7	6671.97	1208.94
mMC023738	scl068365.1_71	ENSMUSG00000026878	2	Rab14	RAB14, member RAS oncogene family [Source:MGI Symbol;Acc:MGI:1915615]	protein_coding	7427.05	5381.36	7191.88	6666.76	1119.38
mMC007285	scl47392.22_290	ENSMUSG00000022246	15	Rai14	retinoic acid induced 14 [Source:MGI Symbol;Acc:MGI:1922896]	protein_coding	8095.13	5963.52	5914.11	6657.59	1245.2
mMC002893	scl35543.6_17	ENSMUSG00000066456	9	Hmgn3	high mobility group nucleosomal binding domain 3 [Source:MGI Symbol;Acc:MGI:2138069]	protein_coding	7793.63	6549.32	5621.18	6654.71	1090.05
mMC013994	scl37802.13.1_87	ENSMUSG00000020230	10	Prmt2	protein arginine N-methyltransferase 2 [Source:MGI Symbol;Acc:MGI:1316652]	protein_coding	10726.3	7073.27	2151.5	6650.35	4303
mMC023319	scl058178.4_12	ENSMUSG00000043531	19	Sorcs1	sortilin-related VPS10 domain containing receptor 1 [Source:MGI Symbol;Acc:MGI:1929666]	protein_coding	15.1838	36.3851	19898.9	6650.15	11473.7
mMC009646	scl26258.25_611	ENSMUSG00000011831	5	Evi5	ecotropic viral integration site 5 [Source:MGI Symbol;Acc:MGI:104736]	protein_coding	7806.64	5938.05	6201.98	6648.89	1011.29
mMC024063	scl072907.1_70	ENSMUSG00000040697	4	Dnajc16	DnaJ heat shock protein family (Hsp40) member C16 [Source:MGI Symbol;Acc:MGI:2442146]	protein_coding	9572.3	6749.44	3590.89	6637.54	2992.28
mMA034144	scl0002109.1_724	ENSMUSG00000028035	3	Dnajb4	DnaJ heat shock protein family (Hsp40) member B4 [Source:MGI Symbol;Acc:MGI:1914285]	protein_coding	6559.4	6592.99	6747.43	6633.27	100.281
mMC021177	scl014470.4_28	ENSMUSG00000003380	7	Rabac1	Rab acceptor 1 (prenylated) [Source:MGI Symbol;Acc:MGI:1201692]	protein_coding	8895.54	5970.8	5025.22	6630.52	2017.74
mMC013361	scl18992.19_371	ENSMUSG00000027244	2	Atg13	autophagy related 13 [Source:MGI Symbol;Acc:MGI:1196429]	protein_coding	6414.07	7364.35	6111.07	6629.83	653.905
mMC011986	scl23497.11_62	ENSMUSG00000028975	4	Pex14	peroxisomal biogenesis factor 14 [Source:MGI Symbol;Acc:MGI:1927868]	protein_coding	9361.9	5341.34	5181.79	6628.34	2368.67
mMR029862	scl0093722.1_37	ENSMUSG00000103144	18	Pcdhga1	protocadherin gamma subfamily A, 1 [Source:MGI Symbol;Acc:MGI:1935212]	protein_coding	7231.83	8044.75	4585.83	6620.8	1808.6
mMC004181	scl43124.28_0	ENSMUSG00000034574	12	Daam1	dishevelled associated activator of morphogenesis 1 [Source:MGI Symbol;Acc:MGI:1914596]	protein_coding	8325.06	6698.5	4828.25	6617.27	1749.82
mMA033956	scl000654.1_209	ENSMUSG00000031772	8	Cntnap4	contactin associated protein-like 4 [Source:MGI Symbol;Acc:MGI:2183572]	protein_coding	8331.57	6793.11	4722.19	6615.62	1811.22
mMC012572	scl30378.11_478	ENSMUSG00000029571	6	Tmem106b	transmembrane protein 106B [Source:MGI Symbol;Acc:MGI:1919150]	protein_coding	6843.55	7287.94	5707.04	6612.84	815.314
mMA031715	scl000275.1_39	ENSMUSG00000006333	7	Rps9	ribosomal protein S9 [Source:MGI Symbol;Acc:MGI:1924096]	protein_coding	8986.64	6152.73	4676.74	6605.37	2190.31
mMR029831	scl0014857.1_108	ENSMUSG00000057933	9	Gsta2	glutathione S-transferase, alpha 2 (Yc2) [Source:MGI Symbol;Acc:MGI:95863]	protein_coding	10283.8	5719.74	3808.06	6603.86	3327.15
mMC006154	scl40837.7_339	ENSMUSG00000062421	11	Arf2	ADP-ribosylation factor 2 [Source:MGI Symbol;Acc:MGI:99595]	protein_coding	6804.51	6309.18	6691.88	6601.86	259.644
mMC007332	scl2648.1.1_126	ENSMUSG00000043881	14	Kbtbd7	kelch repeat and BTB (POZ) domain containing 7 [Source:MGI Symbol;Acc:MGI:2685141]	protein_coding	8121.16	5941.69	5732.29	6598.38	1322.92
mMR001521	scl0066849.1_145	ENSMUSG00000047714	16	Ppp1r2	protein phosphatase 1, regulatory (inhibitor) subunit 2 [Source:MGI Symbol;Acc:MGI:1914099]	protein_coding	9051.71	5556.01	5176.74	6594.82	2136.17
mMR001524	scl0068198.2_271	ENSMUSG00000002416	6	Ndufb2	NADH dehydrogenase (ubiquinone) 1 beta subcomplex, 2 [Source:MGI Symbol;Acc:MGI:1915448]	protein_coding	7719.88	6345.57	5717.14	6594.19	1024.26
mMC004699	scl38868.13.1_10	ENSMUSG00000020089	10	Ppa1	pyrophosphatase (inorganic) 1 [Source:MGI Symbol;Acc:MGI:97831]	protein_coding	8476.9	6105.43	5186.84	6589.72	1697.65
mMC020570	scl0319757.3_203	ENSMUSG00000001761	6	Smo	smoothened, frizzled class receptor [Source:MGI Symbol;Acc:MGI:108075]	protein_coding	7060.47	6152.73	6520.16	6577.78	456.605
mMC008942	scl51588.6_379	ENSMUSG00000047989	18	Ino80c	INO80 complex subunit C [Source:MGI Symbol;Acc:MGI:2443014]	protein_coding	7947.63	5748.85	6025.22	6573.9	1197.69
mMC025471	scl0209011.1_312	ENSMUSG00000025138	11	Sirt7	sirtuin 7 [Source:MGI Symbol;Acc:MGI:2385849]	protein_coding	6064.84	6851.32	6802.99	6573.05	440.784
mMC023487	scl019247.3_3	ENSMUSG00000043733	5	Ptpn11	protein tyrosine phosphatase, non-receptor type 11 [Source:MGI Symbol;Acc:MGI:99511]	protein_coding	6014.95	7080.55	6535.31	6543.6	532.846
mMC021742	scl066530.2_0	ENSMUSG00000019578	17	Ubxn6	UBX domain protein 6 [Source:MGI Symbol;Acc:MGI:1913780]	protein_coding	7893.41	6753.08	4964.62	6537.03	1476.3
mMR029965	scl0067433.1_155	ENSMUSG00000021578	13	Ccdc127	coiled-coil domain containing 127 [Source:MGI Symbol;Acc:MGI:1914683]	protein_coding	7342.45	6614.82	5651.48	6536.25	848.218
mMC010707	scl52590.16_341	ENSMUSG00000046324	19	Ermp1	endoplasmic reticulum metallopeptidase 1 [Source:MGI Symbol;Acc:MGI:106250]	protein_coding	5722.12	6814.94	7065.61	6534.22	714.382
mMC010931	scl39991.5_43	ENSMUSG00000018287	11	Spag7	sperm associated antigen 7 [Source:MGI Symbol;Acc:MGI:107380]	protein_coding	8962.78	6061.76	4570.68	6531.74	2233.45
mMR031199	scl00214290.1_251	ENSMUSG00000035248	13	Zcchc6	zinc finger, CCHC domain containing 6 [Source:MGI Symbol;Acc:MGI:2387179]	protein_coding	6296.94	7218.81	6060.57	6525.44	611.997
mMC025579	scl068597.1_6						8457.38	5625.14	5479.76	6520.76	1678.73
mMC013348	scl39960.2_268	ENSMUSG00000047260	11	Emc6	ER membrane protein complex subunit 6 [Source:MGI Symbol;Acc:MGI:1913298]	protein_coding	7737.23	5676.08	6141.38	6518.23	1081.02
mMR026578	scl00224640.2_275	ENSMUSG00000044857	17	Lemd2	LEM domain containing 2 [Source:MGI Symbol;Acc:MGI:2385045]	protein_coding	6637.49	6443.81	6464.61	6515.3	106.327
mMC010471	scl42256.15_169						7489.95	6236.41	5802.99	6509.79	876.073
mMA035344	scl000151.1_308	ENSMUSG00000030533	7	Unc45a	unc-45 homolog A (C. elegans) [Source:MGI Symbol;Acc:MGI:2142246]	protein_coding	7719.88	7506.25	4297.95	6508.03	1916.96
mMA034190	scl0001776.1_145	ENSMUSG00000063358	16	Mapk1	mitogen-activated protein kinase 1 [Source:MGI Symbol;Acc:MGI:1346858]	protein_coding	8184.07	5821.62	5510.07	6505.25	1462.22
mMA033905	scl0002287.1_881	ENSMUSG00000056770	12	Setd3	SET domain containing 3 [Source:MGI Symbol;Acc:MGI:1289184]	protein_coding	6980.21	6250.97	6272.69	6501.29	414.9
mMC021888	scl056529.1_95	ENSMUSG00000025724	7	Sec11a	SEC11 homolog A, signal peptidase complex subunit [Source:MGI Symbol;Acc:MGI:1929464]	protein_coding	7730.72	6214.58	5545.42	6496.91	1119.67
mMC014953	scl24419.7_74	ENSMUSG00000028439	4	Fam219a	family with sequence similarity 219, member A [Source:MGI Symbol;Acc:MGI:1919151]	protein_coding	6672.19	3165.51	9636.3	6491.34	3239.19
mMC004401	scl51536.11_7	ENSMUSG00000024360	18	Etf1	eukaryotic translation termination factor 1 [Source:MGI Symbol;Acc:MGI:2385071]	protein_coding	6368.52	6072.68	7025.21	6488.8	487.524
mMC008686	scl49759.5_3	ENSMUSG00000054723	17	Vmac	vimentin-type intermediate filament associated coiled-coil protein [Source:MGI Symbol;Acc:MGI:2146912]	protein_coding	7346.79	6280.07	5838.35	6488.4	775.499
mMC002874	scl18950.6_2	ENSMUSG00000027189	2	Trim44	tripartite motif-containing 44 [Source:MGI Symbol;Acc:MGI:1931835]	protein_coding	6385.87	6942.28	6126.23	6484.79	416.926
mMC007328	scl51946.9_43	ENSMUSG00000024535	18	Snx24	sorting nexing 24 [Source:MGI Symbol;Acc:MGI:1916476]	protein_coding	7218.81	5879.84	6343.4	6480.68	679.962
mMC021973	scl0108657.5_28	ENSMUSG00000026269	1	Rnpepl1	arginyl aminopeptidase (aminopeptidase B)-like 1 [Source:MGI Symbol;Acc:MGI:1914170]	protein_coding	8461.71	5570.56	5398.96	6477.08	1720.88
mMR030615	scl00102414.1_23						7962.82	6520.22	4939.36	6474.13	1512.25
mMC022886	scl022695.1_83	ENSMUSG00000044786	7	Zfp36	zinc finger protein 36 [Source:MGI Symbol;Acc:MGI:99180]	protein_coding	1793.86	4264.34	13328.2	6462.13	6073.14
mMC013456	scl35348.11.1_65	ENSMUSG00000006675	9	P4htm	prolyl 4-hydroxylase, transmembrane (endoplasmic reticulum) [Source:MGI Symbol;Acc:MGI:1921693]	protein_coding	9105.94	5657.89	4590.88	6451.57	2359.85
mMC025803	scl074055.12_0	ENSMUSG00000024998	19	Plce1	phospholipase C, epsilon 1 [Source:MGI Symbol;Acc:MGI:1921305]	protein_coding	6594.11	7841	4853.51	6429.54	1500.53
mMC023776	scl067942.2_64	ENSMUSG00000068120	17	Gm10231	predicted pseudogene 10231 [Source:MGI Symbol;Acc:MGI:3704468]	processed_pseudogene	7197.12	6462	5621.18	6426.77	788.562
mMA033403	scl0002692.1_59	ENSMUSG00000036073	4	Galt	galactose-1-phosphate uridyl transferase [Source:MGI Symbol;Acc:MGI:95638]	protein_coding	9099.43	5865.28	4313.1	6425.94	2441.92
mMR030054	scl0016991.1_78	ENSMUSG00000040446	18	Rprd1a	regulation of nuclear pre-mRNA domain containing 1A [Source:MGI Symbol;Acc:MGI:2385066]	protein_coding	7335.94	5916.22	6010.06	6420.74	793.974
mMC017101	scl16729.16_418	ENSMUSG00000038174	1	Fam126b	family with sequence similarity 126, member B [Source:MGI Symbol;Acc:MGI:1098784]	protein_coding	7524.66	6065.4	5661.58	6417.21	980.097
mMC011968	scl41039.12.1_215	ENSMUSG00000056158	11	Car10	carbonic anhydrase 10 [Source:MGI Symbol;Acc:MGI:1919855]	protein_coding	8296.86	5883.48	5070.68	6417	1677.96
mMR027730	scl00224143.2_195	ENSMUSG00000034064	16	Poglut1	protein O-glucosyltransferase 1 [Source:MGI Symbol;Acc:MGI:2444232]	protein_coding	8487.74	4915.63	5843.4	6415.59	1853.52
mMC015672	scl30581.11_408	ENSMUSG00000030934	7	Oat	ornithine aminotransferase [Source:MGI Symbol;Acc:MGI:97394]	protein_coding	8611.38	6360.12	4222.2	6397.9	2194.84
mMC023333	scl056372.5_328	ENSMUSG00000030663	7	1110004F10Rik	RIKEN cDNA 1110004F10 gene [Source:MGI Symbol;Acc:MGI:1929274]	protein_coding	7886.9	6043.57	5262.59	6397.69	1347.51
mMC018050	scl41202.6.1_16	ENSMUSG00000020829	11	Slc46a1	solute carrier family 46, member 1 [Source:MGI Symbol;Acc:MGI:1098733]	protein_coding	9210.06	5865.28	4116.14	6397.16	2588.28
mMC003709	scl49682.13.1_21	ENSMUSG00000024099	17	Ndufv2	NADH dehydrogenase (ubiquinone) flavoprotein 2 [Source:MGI Symbol;Acc:MGI:1920150]	protein_coding	8485.57	5541.46	5141.38	6389.47	1826.27
mMC018757	scl29381.10.1_63	ENSMUSG00000030282	6	Cmas	cytidine monophospho-N-acetylneuraminic acid synthetase [Source:MGI Symbol;Acc:MGI:1337124]	protein_coding	6045.32	4642.74	8474.7	6387.59	1938.77
mMC004444	scl23684.11_537	ENSMUSG00000050989	4	Sepn1	selenoprotein N, 1 [Source:MGI Symbol;Acc:MGI:2151208]	protein_coding	7669.99	6523.86	4949.46	6381.1	1365.87
mMC023270	scl0230700.13_329	ENSMUSG00000032998	4	Foxj3	forkhead box J3 [Source:MGI Symbol;Acc:MGI:2443432]	protein_coding	7040.94	5781.6	6318.14	6380.23	631.964
mMC018764	scl52435.3.1_22	ENSMUSG00000025208	19	Mrpl43	mitochondrial ribosomal protein L43 [Source:MGI Symbol;Acc:MGI:2137229]	protein_coding	8849.98	5625.14	4661.59	6378.9	2193.58
mMC021828	scl016688.1_30	ENSMUSG00000023041	15	Krt6b	keratin 6B [Source:MGI Symbol;Acc:MGI:1333768]	protein_coding	216.911	6945.92	11964.6	6375.8	5894.55
mMC022241	scl065111.1_137	ENSMUSG00000068921	3	Dap3	death associated protein 3 [Source:MGI Symbol;Acc:MGI:1929538]	protein_coding	6921.64	6079.96	6121.17	6374.26	474.497
mMC016518	scl50442.2_186						6546.39	8066.58	4505.02	6372.66	1787.12
mMC023036	scl076257.1_48	ENSMUSG00000010064	9	Slc38a3	solute carrier family 38, member 3 [Source:MGI Symbol;Acc:MGI:1923507]	protein_coding	7919.43	7047.8	4146.44	6371.23	1975.4
mMR030906	scl00110959.1_154	ENSMUSG00000034875	7	Nudt19	nudix (nucleoside diphosphate linked moiety X)-type motif 19 [Source:MGI Symbol;Acc:MGI:94203]	protein_coding	8316.38	6294.63	4494.92	6368.64	1911.81
mMC025709	scl059003.9_0	ENSMUSG00000079562	5	Maea	macrophage erythroblast attacher [Source:MGI Symbol;Acc:MGI:1891748]	protein_coding	7526.83	6702.14	4848.46	6359.14	1371.73
mMC007398	scl35165.21_648	ENSMUSG00000025241	9	Fyco1	FYVE and coiled-coil domain containing 1 [Source:MGI Symbol;Acc:MGI:107277]	protein_coding	7175.43	6400.15	5494.92	6356.83	841.093
mMC013620	scl31127.23.1_1	ENSMUSG00000030533	7	Unc45a	unc-45 homolog A (C. elegans) [Source:MGI Symbol;Acc:MGI:2142246]	protein_coding	6880.43	7553.55	4626.23	6353.41	1533.17
mMC016665	scl24706.58_26	ENSMUSG00000028991	4	Mtor	mechanistic target of rapamycin (serine/threonine kinase) [Source:MGI Symbol;Acc:MGI:1928394]	protein_coding	9431.31	5858.01	3762.6	6350.64	2866.28
mMC004017	scl21950.8.1_214	ENSMUSG00000064068	3	Mtx1	metaxin 1 [Source:MGI Symbol;Acc:MGI:103025]	protein_coding	9099.43	5883.48	4065.63	6349.51	2549.06
mMC015454	scl50668.1.78_47	ENSMUSG00000036430	17	Tbcc	tubulin-specific chaperone C [Source:MGI Symbol;Acc:MGI:1919976]	protein_coding	8806.6	5454.13	4782.8	6347.84	2155.64
mMC018824	scl43584.17.1_2	ENSMUSG00000021629	13	Slc30a5	solute carrier family 30 (zinc transporter), member 5 [Source:MGI Symbol;Acc:MGI:1916298]	protein_coding	9680.76	5916.22	3439.37	6345.45	3142.75
mMC005650	scl21081.7_344	ENSMUSG00000026848	2	Tor1b	torsin family 1, member B [Source:MGI Symbol;Acc:MGI:1353605]	protein_coding	7264.36	6301.91	5459.56	6341.94	903.066
mMC013293	scl33129.9_499	ENSMUSG00000059851	7	Suv420h2	suppressor of variegation 4-20 homolog 2 (Drosophila) [Source:MGI Symbol;Acc:MGI:2385262]	protein_coding	6160.28	7589.94	5267.64	6339.29	1171.45
mMC010662	scl42571.13_277	ENSMUSG00000020628	12	Trappc12	trafficking protein particle complex 12 [Source:MGI Symbol;Acc:MGI:2445089]	protein_coding	7489.95	6229.14	5297.95	6339.01	1100.12
mMC021191	scl0233073.8_141	ENSMUSG00000078765	7	U2af1l4	U2 small nuclear RNA auxiliary factor 1-like 4 [Source:MGI Symbol;Acc:MGI:2678374]	protein_coding	8301.2	6149.09	4560.58	6336.96	1877.37
mMA034307	scl000502.1_59	ENSMUSG00000024953	19	Prdx5	peroxiredoxin 5 [Source:MGI Symbol;Acc:MGI:1859821]	protein_coding	7789.29	6079.96	5131.28	6333.51	1347.02
mMC023198	scl067674.3_12	ENSMUSG00000038812	19	Trmt112	tRNA methyltransferase 11-2 [Source:MGI Symbol;Acc:MGI:1914924]	protein_coding	9361.9	5195.8	4429.27	6328.99	2654.39
mMC001129	scl24523.27_25	ENSMUSG00000041058	4	Wwp1	WW domain containing E3 ubiquitin protein ligase 1 [Source:MGI Symbol;Acc:MGI:1861728]	protein_coding	8528.96	5556.01	4898.96	6327.98	1934.21
mMA031538	scl0001353.1_10	ENSMUSG00000041126	11	H2afv	H2A histone family, member V [Source:MGI Symbol;Acc:MGI:1924855]	protein_coding	8609.21	6094.51	4277.75	6327.16	2175.08
mMC007072	scl32579.16_26	ENSMUSG00000030522	7	Mtmr10	myotubularin related protein 10 [Source:MGI Symbol;Acc:MGI:2142292]	protein_coding	5886.98	7087.82	6005.01	6326.6	661.873
mMR027416	scl0016423.1_78	ENSMUSG00000055447	16	Cd47	CD47 antigen (Rh-related antigen, integrin-associated signal transducer) [Source:MGI Symbol;Acc:MGI:96617]	protein_coding	7333.77	6884.07	4757.55	6325.13	1376.06
mMC017108	scl30830.6_4	ENSMUSG00000031021	7	Tmem9b	TMEM9 domain family, member B [Source:MGI Symbol;Acc:MGI:1915254]	protein_coding	7327.27	6043.57	5590.87	6320.57	900.728
mMR028652	scl0018117.1_185	ENSMUSG00000031819	8	Emc8	ER membrane protein complex subunit 8 [Source:MGI Symbol;Acc:MGI:1343095]	protein_coding	7748.07	7095.1	4116.14	6319.77	1936.13
mMC002409	scl30789.23.1_30	ENSMUSG00000030754	7	Copb1	coatomer protein complex, subunit beta 1 [Source:MGI Symbol;Acc:MGI:1917599]	protein_coding	6320.8	6658.48	5979.76	6319.68	339.361
mMC021382	scl023994.4_204	ENSMUSG00000000346	15	Dazap2	DAZ associated protein 2 [Source:MGI Symbol;Acc:MGI:1344344]	protein_coding	7110.36	5938.05	5898.95	6315.79	688.393
mMC025759	scl069601.7_240	ENSMUSG00000026883	2	Dab2ip	disabled 2 interacting protein [Source:MGI Symbol;Acc:MGI:1916851]	protein_coding	6574.58	6993.22	5378.76	6315.52	837.832
mMR028297	scl0019056.2_142	ENSMUSG00000021816	14	Ppp3cb	protein phosphatase 3, catalytic subunit, beta isoform [Source:MGI Symbol;Acc:MGI:107163]	protein_coding	7444.4	5839.81	5661.58	6315.26	981.911
mMC015057	scl37827.3_399	ENSMUSG00000037710	10	Cisd1	CDGSH iron sulfur domain 1 [Source:MGI Symbol;Acc:MGI:1261855]	protein_coding	8259.99	5017.51	5641.38	6306.29	1720.46
mMC009080	scl33050.3.1_15	ENSMUSG00000019158	7	Tmem160	transmembrane protein 160 [Source:MGI Symbol;Acc:MGI:1916344]	protein_coding	8270.83	5938.05	4701.99	6303.63	1812.29
mMC011954	scl25868.6.1_19	ENSMUSG00000029726	5	Mepce	methylphosphate capping enzyme [Source:MGI Symbol;Acc:MGI:106477]	protein_coding	8461.71	6363.76	4080.78	6302.09	2191.12
mMC002755	scl26118.9.1_34	ENSMUSG00000029596	5	Sdsl	serine dehydratase-like [Source:MGI Symbol;Acc:MGI:2182607]	protein_coding	8014.88	6727.61	4151.49	6297.99	1967.2
mMC009639	scl19390.3.3_3	ENSMUSG00000026895	2	Ndufa8	NADH dehydrogenase (ubiquinone) 1 alpha subcomplex, 8 [Source:MGI Symbol;Acc:MGI:1915625]	protein_coding	9813.07	6061.76	3015.13	6296.66	3405.05
mMC012895	scl45569.16_259	ENSMUSG00000023110	14	Prmt5	protein arginine N-methyltransferase 5 [Source:MGI Symbol;Acc:MGI:1351645]	protein_coding	6771.97	6538.41	5565.62	6292	639.811
mMC013709	scl40691.1.273_30						5737.31	7455.31	5666.63	6286.42	1012.91
mMR030005	scl0012166.1_24	ENSMUSG00000021796	14	Bmpr1a	bone morphogenetic protein receptor, type 1A [Source:MGI Symbol;Acc:MGI:1338938]	protein_coding	7522.49	6760.36	4570.68	6284.51	1532.36
mMC009619	scl22983.9.9_77	ENSMUSG00000028049	3	Scamp3	secretory carrier membrane protein 3 [Source:MGI Symbol;Acc:MGI:1346346]	protein_coding	8034.4	5625.14	5181.79	6280.44	1535.06
mMR028866	scl0018377.2_15	ENSMUSG00000049612	11	Omg	oligodendrocyte myelin glycoprotein [Source:MGI Symbol;Acc:MGI:106586]	protein_coding	9891.16	7357.07	1585.85	6278.03	4256.5
mMC009597	scl23675.18_254	ENSMUSG00000028809	4	Srrm1	serine/arginine repetitive matrix 1 [Source:MGI Symbol;Acc:MGI:1858303]	protein_coding	9405.28	5272.21	4156.54	6278.01	2765.15
mMC025754	scl0218885.8_148	ENSMUSG00000021906	14	Oxnad1	oxidoreductase NAD-binding domain containing 1 [Source:MGI Symbol;Acc:MGI:1916953]	protein_coding	7982.34	5355.89	5469.66	6269.3	1484.63
mMR030364	scl0020660.2_10	ENSMUSG00000049313	9	Sorl1	sortilin-related receptor, LDLR class A repeats-containing [Source:MGI Symbol;Acc:MGI:1202296]	protein_coding	7782.78	6894.98	4126.24	6268	1907.2
mMC014022	scl33206.16.1_107	ENSMUSG00000010154	8	Spire2	spire homolog 2 (Drosophila) [Source:MGI Symbol;Acc:MGI:2446256]	protein_coding	8741.53	6880.43	3176.75	6266.24	2832.78
mMC020162	scl097484.1_16	ENSMUSG00000031916	8	Cog8	component of oligomeric golgi complex 8 [Source:MGI Symbol;Acc:MGI:2142885]	protein_coding	8741.53	5083	4969.67	6264.73	2145.72
mMC009492	scl17151.10_21	ENSMUSG00000038936	1	Sccpdh	saccharopine dehydrogenase (putative) [Source:MGI Symbol;Acc:MGI:1924486]	protein_coding	7268.7	6240.05	5282.8	6263.85	993.166
mMC011884	scl51769.42.1_6	ENSMUSG00000025885	18	Myo5b	myosin VB [Source:MGI Symbol;Acc:MGI:106598]	protein_coding	8112.49	5599.67	5070.68	6260.94	1625.15
mMR027736	scl0056695.1_175	ENSMUSG00000026179	1	Pnkd	paroxysmal nonkinesiogenic dyskinesia [Source:MGI Symbol;Acc:MGI:1930773]	protein_coding	9984.43	5646.97	3146.45	6259.28	3459.87
mMC021882	scl098999.1_128	ENSMUSG00000039501	2	Znfx1	zinc finger, NFX1-type containing 1 [Source:MGI Symbol;Acc:MGI:2138982]	protein_coding	6082.2	6702.14	5979.76	6254.7	390.867
mMC007396	scl45363.6_489	ENSMUSG00000034190	14	Chmp7	charged multivesicular body protein 7 [Source:MGI Symbol;Acc:MGI:1913922]	protein_coding	6372.86	7069.63	5318.15	6253.55	881.816
mMR028423	scl0080912.2_313	ENSMUSG00000106966	CHR_MG4266_PATCH	Pum1	pumilio RNA-binding family member 1 [Source:MGI Symbol;Acc:MGI:1931749]	protein_coding	6837.05	7764.59	4156.54	6252.73	1873.65
mMR028917	scl0014571.1_161	ENSMUSG00000026827	2	Gpd2	glycerol phosphate dehydrogenase 2, mitochondrial [Source:MGI Symbol;Acc:MGI:99778]	protein_coding	6431.42	6592.99	5722.19	6248.87	463.215
mMC023543	scl073736.7_23	ENSMUSG00000021243	12	Fcf1	FCF1 rRNA processing protein [Source:MGI Symbol;Acc:MGI:1920986]	protein_coding	7379.33	5679.72	5676.73	6245.26	982.131
mMC022084	scl075608.7_106	ENSMUSG00000038467	2	Chmp4b	charged multivesicular body protein 4B [Source:MGI Symbol;Acc:MGI:1922858]	protein_coding	8147.19	5756.13	4818.15	6240.49	1716.56
mMA033163	scl0002883.1_98	ENSMUSG00000016534	X	Lamp2	lysosomal-associated membrane protein 2 [Source:MGI Symbol;Acc:MGI:96748]	protein_coding	7617.93	5967.16	5131.28	6238.79	1265.38
mMR028071	scl0018720.2_261	ENSMUSG00000028126	3	Pip5k1a	phosphatidylinositol-4-phosphate 5-kinase, type 1 alpha [Source:MGI Symbol;Acc:MGI:107929]	protein_coding	5871.79	6647.56	6171.68	6230.35	391.2
mMR029405	scl0067836.2_257	ENSMUSG00000005150	8	Wdr83	WD repeat domain containing 83 [Source:MGI Symbol;Acc:MGI:1915086]	protein_coding	7210.13	6036.29	5439.36	6228.6	900.914
mMC011286	scl50019.6.1_23	ENSMUSG00000015478	17	Rnf5	ring finger protein 5 [Source:MGI Symbol;Acc:MGI:1860076]	protein_coding	7405.35	6709.42	4545.43	6220.07	1491.44
mMC003012	scl26026.5_460	ENSMUSG00000037979	5	Ccdc92	coiled-coil domain containing 92 [Source:MGI Symbol;Acc:MGI:106485]	protein_coding	7333.77	5992.63	5333.3	6219.9	1019.42
mMC002434	scl24019.5_109	ENSMUSG00000028607	4	Cpt2	carnitine palmitoyltransferase 2 [Source:MGI Symbol;Acc:MGI:109176]	protein_coding	8353.26	5403.19	4883.81	6213.42	1871.26
mMC012164	scl24913.11_38	ENSMUSG00000040859	4	Bsdc1	BSD domain containing 1 [Source:MGI Symbol;Acc:MGI:1913466]	protein_coding	6333.81	8179.38	4121.19	6211.46	2031.86
mMC010396	scl40005.7.1_7	ENSMUSG00000018565	11	Elp5	elongator acetyltransferase complex subunit 5 [Source:MGI Symbol;Acc:MGI:1859017]	protein_coding	7485.61	5472.32	5666.63	6208.19	1110.54
mMC023924	scl070351.7_3	ENSMUSG00000061950	17	Ppp4r1	protein phosphatase 4, regulatory subunit 1 [Source:MGI Symbol;Acc:MGI:1917601]	protein_coding	6229.7	7247.92	5131.28	6202.97	1058.57
mMC008630	scl35370.8_23	ENSMUSG00000034837	9	Gnat1	guanine nucleotide binding protein, alpha transducing 1 [Source:MGI Symbol;Acc:MGI:95778]	protein_coding	3472.75	2757.99	12373.7	6201.47	5357.21
mMR029010	scl00232341.1_311	ENSMUSG00000045962	6	Wnk1	WNK lysine deficient protein kinase 1 [Source:MGI Symbol;Acc:MGI:2442092]	protein_coding	6949.84	5879.84	5772.69	6200.79	650.905
mMR030593	scl0066797.1_308	ENSMUSG00000039419	6	Cntnap2	contactin associated protein-like 2 [Source:MGI Symbol;Acc:MGI:1914047]	protein_coding	5847.93	7458.95	5287.85	6198.24	1127.15
mMC015616	scl38883.14.1_156	ENSMUSG00000044475	10	Ascc1	activating signal cointegrator 1 complex subunit 1 [Source:MGI Symbol;Acc:MGI:1916340]	protein_coding	8780.57	6050.85	3762.6	6198.01	2512.22
mMC020282	scl012803.1_249	ENSMUSG00000079415	19	Cntf	ciliary neurotrophic factor [Source:MGI Symbol;Acc:MGI:88439]	protein_coding	8806.6	5021.15	4747.45	6191.73	2268.68
mMC005418	scl45408.20.1_29	ENSMUSG00000022040	14	Ephx2	epoxide hydrolase 2, cytoplasmic [Source:MGI Symbol;Acc:MGI:99500]	protein_coding	7038.77	6152.73	5378.76	6190.09	830.64
mMC025632	scl073737.1_220	ENSMUSG00000039195	2	1110008P14Rik	RIKEN cDNA 1110008P14 gene [Source:MGI Symbol;Acc:MGI:1920987]	protein_coding	8377.12	5304.95	4873.71	6185.26	1910.41
mMC020241	scl066177.1_13	ENSMUSG00000084786	9	Ubl5	ubiquitin-like 5 [Source:MGI Symbol;Acc:MGI:1913427]	protein_coding	9277.3	5141.22	4136.34	6184.95	2724.78
mMC004604	scl19125.1_129						7528.99	6301.91	4717.14	6182.68	1409.71
mMC020584	scl056433.4_275	ENSMUSG00000029462	5	Vps29	vacuolar protein sorting 29 (S. pombe) [Source:MGI Symbol;Acc:MGI:1928344]	protein_coding	7112.52	4868.33	6540.36	6173.74	1166.15
mMC004253	scl43441.25.1_42	ENSMUSG00000071454	12	Dtnb	dystrobrevin, beta [Source:MGI Symbol;Acc:MGI:1203728]	protein_coding	7761.09	6269.16	4479.77	6170.01	1642.91
mMC020035	scl0319880.4_99	ENSMUSG00000020023	10	Tmcc3	transmembrane and coiled coil domains 3 [Source:MGI Symbol;Acc:MGI:2442900]	protein_coding	5494.37	7269.75	5737.34	6167.15	962.576
mMC007076	scl17789.7.1_75	ENSMUSG00000026170	1	Cyp27a1	cytochrome P450, family 27, subfamily a, polypeptide 1 [Source:MGI Symbol;Acc:MGI:88594]	protein_coding	8572.34	6032.66	3888.87	6164.62	2344.52
mMC024748	scl0110391.1_29	ENSMUSG00000015806	5	Qdpr	quinoid dihydropteridine reductase [Source:MGI Symbol;Acc:MGI:97836]	protein_coding	8366.27	5777.96	4343.41	6162.55	2038.82
mMA033609	scl0004118.1_555	ENSMUSG00000029642	5	Polr1d	polymerase (RNA) I polypeptide D [Source:MGI Symbol;Acc:MGI:108403]	protein_coding	6223.19	5807.07	6454.51	6161.59	328.085
mMC019438	scl014619.1_28	ENSMUSG00000046352	14	Gjb2	gap junction protein, beta 2 [Source:MGI Symbol;Acc:MGI:95720]	protein_coding	6314.29	7087.82	5080.78	6160.96	1012.27
mMC024868	scl015204.23_217	ENSMUSG00000030451	7	Herc2	HECT and RLD domain containing E3 ubiquitin protein ligase 2 [Source:MGI Symbol;Acc:MGI:103234]	protein_coding	6266.57	7022.33	5191.89	6160.26	919.841
mMC021993	scl068943.2_5	ENSMUSG00000028756	4	Pink1	PTEN induced putative kinase 1 [Source:MGI Symbol;Acc:MGI:1916193]	protein_coding	7568.04	6611.18	4297.95	6159.06	1681.27
[truncated: 32,288 more rows]

## Sheet: data 500
Oligo_ID	Probe_Name	Gene_ID	Entrez Gene ID	Chromosome	Associated Gene Name	Gene Description	Biotype	8336_CP6406909	8337_CP6406910	8340_CP6406911	Average RPE 2m	SD RPE
mMC022171	scl017748.3_145	ENSMUSG00000031765	17748	8	Mt1	metallothionein 1 [Source:MGI Symbol;Acc:MGI:97171]	protein_coding	142027	238268	314336	231544	86351.3
mMA034006	scl000348.1_43	ENSMUSG00000021804	57811	14	Rgr	retinal G protein coupled receptor [Source:MGI Symbol;Acc:MGI:1929473]	protein_coding	142018	238243	308357	229539	83510
mMR027823	scl0017711.1_140	ENSMUSG00000064370	17711	MT	mt-Cytb	mitochondrially encoded cytochrome b [Source:MGI Symbol;Acc:MGI:102501]	protein_coding	142023	238261	298857	226380	79089.1
mMC023119	scl020044.5_19	ENSMUSG00000024608	20044	18	Rps14	ribosomal protein S14 [Source:MGI Symbol;Acc:MGI:98107]	protein_coding	142016	234036	247463	207839	57397.8
mMC004365	scl46160.15.1_21	ENSMUSG00000022037	12759	14	Clu	clusterin [Source:MGI Symbol;Acc:MGI:88423]	protein_coding	142012	238239	235625	205292	54817.7
mMC008631	scl36582.7.1_25	ENSMUSG00000046402	19659	9	Rbp1	retinol binding protein 1, cellular [Source:MGI Symbol;Acc:MGI:97876]	protein_coding	142023	238246	224635	201635	52072.1
mMC011315	scl52209.6.1_16	ENSMUSG00000061808	22139	18	Ttr	transthyretin [Source:MGI Symbol;Acc:MGI:98865]	protein_coding	140962	224387	226140	197163	48679.4
mMC025819	scl013010.2_9	ENSMUSG00000027447	13010	2	Cst3	cystatin C [Source:MGI Symbol;Acc:MGI:102519]	protein_coding	142012	238257	206711	195660	49065.1
mMR028315	scl0017719.1_1	ENSMUSG00000064363	17719	MT	mt-Nd4	mitochondrially encoded NADH dehydrogenase 4 [Source:MGI Symbol;Acc:MGI:102498]	protein_coding	129615	208414	177448	171826	39699.1
mMC006304	scl50103.16_203	ENSMUSG00000024012	56462	17	Mtch1	mitochondrial carrier homolog 1 (C. elegans) [Source:MGI Symbol;Acc:MGI:1929261]	protein_coding	142016	200351	158873	167080	30021
mMC020059	scl022041.3_13	ENSMUSG00000032554	22041	9	Trf	transferrin [Source:MGI Symbol;Acc:MGI:98821]	protein_coding	142016	195632	157161	164936	27640.7
mMC014091	scl21590.13_517	ENSMUSG00000028132	99887	3	Tmem56	transmembrane protein 56 [Source:MGI Symbol;Acc:MGI:1923195]	protein_coding	142023	186558	153620	160734	23103.8
mMC022610	scl021351.9_19	ENSMUSG00000025503	21351	7	Taldo1	transaldolase 1 [Source:MGI Symbol;Acc:MGI:1274789]	protein_coding	142023	163056	143944	149674	11629
mMC002094	scl37342.5.7_184	ENSMUSG00000025350	19682	10	Rdh5	retinol dehydrogenase 5 [Source:MGI Symbol;Acc:MGI:1201412]	protein_coding	142021	174339	129641	148667	23078.7
mMC006983	scl38298.13.28_46	ENSMUSG00000025393	11947	10	Atp5b	ATP synthase, H+ transporting mitochondrial F1 complex, beta subunit [Source:MGI Symbol;Acc:MGI:107801]	protein_coding	129457	160138	152570	147388	15983.4
mMC008382	scl29314.10.1_67	ENSMUSG00000002588	18979	6	Pon1	paraoxonase 1 [Source:MGI Symbol;Acc:MGI:103295]	protein_coding	142018	182690	106469	143726	38139
mMC001769	scl45710.7.1_218	ENSMUSG00000021804	57811	14	Rgr	retinal G protein coupled receptor [Source:MGI Symbol;Acc:MGI:1929473]	protein_coding	128342	146781	121863	132329	12928.7
mMC012890	scl47358.1_193	ENSMUSG00000045763	70350	15	Basp1	brain abundant, membrane attached signal protein 1 [Source:MGI Symbol;Acc:MGI:1917600]	protein_coding	114341	133210	146383	131311	16105.4
mMR028181	scl0021859.1_62	ENSMUSG00000020044	21859	10	Timp3	tissue inhibitor of metalloproteinase 3 [Source:MGI Symbol;Acc:MGI:98754]	protein_coding	114822	151562	125732	130705	18868.4
mMC022648	scl0209195.6_234	ENSMUSG00000022949	209195	16	Clic6	chloride intracellular channel 6 [Source:MGI Symbol;Acc:MGI:2146607]	protein_coding	129292	140381	113615	127763	13448.2
mMC013808	scl41259.8_72	ENSMUSG00000006127	19062	11	Inpp5k	inositol polyphosphate 5-phosphatase K [Source:MGI Symbol;Acc:MGI:1194899]	protein_coding	130826	143266	107222	127105	18308.3
mMR027778	scl0017716.1_225	ENSMUSG00000064341	17716	MT	mt-Nd1	mitochondrially encoded NADH dehydrogenase 1 [Source:MGI Symbol;Acc:MGI:101787]	protein_coding	103081	144096	132691	126623	21170.4
mMR028728	scl0017705.1_119	ENSMUSG00000101111		1	Gm28437	predicted gene 28437 [Source:MGI Symbol;Acc:MGI:5579143]	unprocessed_pseudogene	94113.5	145621	136676	125470	27521.3
mMC020638	scl058810.1_30	ENSMUSG00000028692	58810	4	Akr1a1	aldo-keto reductase family 1, member A1 (aldehyde reductase) [Source:MGI Symbol;Acc:MGI:1929955]	protein_coding	123279	127584	123727	124863	2367.04
mMC015654	scl28865.3.1_49	ENSMUSG00000050732	22320	6	Vamp8	vesicle-associated membrane protein 8 [Source:MGI Symbol;Acc:MGI:1336882]	protein_coding	142021	134156	90438.8	122205	27790
mMC020605	scl012520.7_274	ENSMUSG00000037706	12520	7	Cd81	CD81 antigen [Source:MGI Symbol;Acc:MGI:1096398]	protein_coding	119100	129258	117636	121998	6330.15
mMC024009	scl067945.1_102	ENSMUSG00000093674	67945	10	Rpl41	ribosomal protein L41 [Source:MGI Symbol;Acc:MGI:1915195]	protein_coding	106575	112339	125338	114751	9610.92
mMC005359	scl22420.14.1_37	ENSMUSG00000028174	19892	3	Rpe65	retinal pigment epithelium 65 [Source:MGI Symbol;Acc:MGI:98001]	protein_coding	97586.3	138722	103338	113215	22275.8
mMC014246	scl38880.29_102	ENSMUSG00000004207	19156	10	Psap	prosaposin [Source:MGI Symbol;Acc:MGI:97783]	protein_coding	106894	124717	105621	112411	10676.9
mMC020746	scl020393.12_71	ENSMUSG00000019970	20393	10	Sgk1	serum/glucocorticoid regulated kinase 1 [Source:MGI Symbol;Acc:MGI:1340062]	protein_coding	102762	127675	104297	111578	13961.8
mMC016688	scl50160.5.1_23	ENSMUSG00000057411	214917	17	Fam173a	family with sequence similarity 173, member A [Source:MGI Symbol;Acc:MGI:2384888]	protein_coding	115831	123833	83418.7	107694	21400.6
mMC011937	scl23478.14.23_30	ENSMUSG00000028964	57320	4	Park7	Parkinson disease (autosomal recessive, early onset) 7 [Source:MGI Symbol;Acc:MGI:2135637]	protein_coding	124464	106987	87494.4	106315	18493.8
mMC020495	scl014779.1_116	ENSMUSG00000075706	625249	10	Gpx4	glutathione peroxidase 4 [Source:MGI Symbol;Acc:MGI:104767]	protein_coding	106163	118274	93403.5	105947	12436.4
mMC011472	scl29553.16.1_150	ENSMUSG00000030108	14412	6	Slc6a13	solute carrier family 6 (neurotransmitter transporter, GABA), member 13 [Source:MGI Symbol;Acc:MGI:95629]	protein_coding	106289	108624	99650.9	104855	4655.37
mMC010666	scl38713.11.10_6	ENSMUSG00000023175	12215	10	Bsg	basigin [Source:MGI Symbol;Acc:MGI:88208]	protein_coding	142016	107806	62964.3	104262	39644.9
mMC014385	scl33243.5.1_27	ENSMUSG00000031818	12857	8	Cox4i1	cytochrome c oxidase subunit IV isoform 1 [Source:MGI Symbol;Acc:MGI:88473]	protein_coding	113128	103457	92807.5	103131	10164.2
mMC022518	scl011461.1_64	ENSMUSG00000029580	11461	5	Actb	actin, beta [Source:MGI Symbol;Acc:MGI:87904]	protein_coding	80090.2	117247	111196	102845	19936.9
mMC021970	scl022187.2_0	ENSMUSG00000019505	22187	11	Ubb	ubiquitin B [Source:MGI Symbol;Acc:MGI:98888]	protein_coding	105130	115388	87625.7	102715	14038
mMC018642	scl36966.5.1_28	ENSMUSG00000032060	12955	9	Cryab	crystallin, alpha B [Source:MGI Symbol;Acc:MGI:88516]	protein_coding	117063	105728	83620.7	102137	17007.7
mMC025386	scl068195.1_129	ENSMUSG00000094724	68195	17	Rnaset2b	ribonuclease T2B [Source:MGI Symbol;Acc:MGI:3702087]	protein_coding	93232.9	107573	97317.6	99374.4	7387.84
mMC008657	scl42954.11_322	ENSMUSG00000034258	217721	12	Mfsd7c	major facilitator superfamily domain containing 7C [Source:MGI Symbol;Acc:MGI:2384974]	protein_coding	83608.5	117338	96388.3	99111.7	17029.1
mMR001536	scl0011973.2_248	ENSMUSG00000019210	11973	6	Atp6v1e1	ATPase, H+ transporting, lysosomal V1 subunit E1 [Source:MGI Symbol;Acc:MGI:894326]	protein_coding	108139	97392.1	88272.2	97934.4	9944.51
mMC012376	scl25948.44_208	ENSMUSG00000060261	14886	5	Gtf2i	general transcription factor II I [Source:MGI Symbol;Acc:MGI:1202722]	protein_coding	97955	111240	83984.3	97726.5	13629.4
mMC017388	scl26088.14.1_16	ENSMUSG00000029455	11669	5	Aldh2	aldehyde dehydrogenase 2, mitochondrial [Source:MGI Symbol;Acc:MGI:99600]	protein_coding	97419.2	104294	91257	97656.9	6521.92
mMC002546	scl47531.14_82	ENSMUSG00000023010	110213	15	Tmbim6	transmembrane BAX inhibitor motif containing 6 [Source:MGI Symbol;Acc:MGI:99682]	protein_coding	92022.5	106357	87762.1	95380.7	9741.88
mMC010854	scl47036.7.1_29	ENSMUSG00000059323	66914	15	Tonsl	tonsoku-like, DNA repair protein [Source:MGI Symbol;Acc:MGI:1919999]	protein_coding	112000	92924	80873.2	95265.8	15695
mMC025244	scl014433.2_76	ENSMUSG00000057666	14433	6	Gapdh	glyceraldehyde-3-phosphate dehydrogenase [Source:MGI Symbol;Acc:MGI:95640]	protein_coding	107185	101140	71570.3	93298.2	19058.1
mMR030697	scl0012709.2_191	ENSMUSG00000001270	12709	12	Ckb	creatine kinase, brain [Source:MGI Symbol;Acc:MGI:88407]	protein_coding	95738.2	94910.6	88449	93032.6	3991.05
mMC023048	scl0319165.1_322	ENSMUSG00000069272	319166	13	Hist1h2ae	histone cluster 1, H2ae [Source:MGI Symbol;Acc:MGI:2448290]	protein_coding	89003.1	94575.9	93181.2	92253.4	2899.95
mMC008664	scl35696.12_474	ENSMUSG00000033629	57874	9	Hacd3	3-hydroxyacyl-CoA dehydratase 3 [Source:MGI Symbol;Acc:MGI:1889341]	protein_coding	93679.7	87946.5	88711.6	90112.6	3112.79
mMC025232	scl015481.10_184	ENSMUSG00000015656	15481	9	Hspa8	heat shock protein 8 [Source:MGI Symbol;Acc:MGI:105384]	protein_coding	71394.2	105517	87671.2	88194.1	17067.3
mMC003904	scl19131.5.1_9	ENSMUSG00000018770	228033	2	Atp5g3	ATP synthase, H+ transporting, mitochondrial F0 complex, subunit C3 (subunit 9) [Source:MGI Symbol;Acc:MGI:2442035]	protein_coding	91222.1	93655.3	77196.5	87358	8883.8
mMC021034	scl027207.2_8	ENSMUSG00000003429	27207	7	Rps11	ribosomal protein S11 [Source:MGI Symbol;Acc:MGI:1351329]	protein_coding	84584.6	79767.1	95206.5	86519.4	7899.43
mMC014816	scl19558.7.10_4	ENSMUSG00000015090	19215	2	Ptgds	prostaglandin D2 synthase (brain) [Source:MGI Symbol;Acc:MGI:99261]	protein_coding	113230	81721	64580.4	86510.4	24675.8
mMC019071	scl25451.20.1_292	ENSMUSG00000028344	16348	4	Invs	inversin [Source:MGI Symbol;Acc:MGI:1335082]	protein_coding	89016.1	94168.4	70125.8	84436.8	12658.5
mMC019277	scl022190.1_154	ENSMUSG00000008348	22190	5	Ubc	ubiquitin C [Source:MGI Symbol;Acc:MGI:98889]	protein_coding	74689.1	87549.9	90024.7	84087.9	8233.12
mMC019654	scl016898.7_20	ENSMUSG00000044533	16898	17	Rps2	ribosomal protein S2 [Source:MGI Symbol;Acc:MGI:105110]	protein_coding	71537.4	83754.9	94454	83248.8	11466.7
mMC008005	scl36717.10_331	ENSMUSG00000032202	11891	9	Rab27a	RAB27A, member RAS oncogene family [Source:MGI Symbol;Acc:MGI:1861441]	protein_coding	91196.1	78661	78398.5	82751.9	7314.06
mMC002127	scl33493.3.1_90	ENSMUSG00000031762	17750	8	Mt2	metallothionein 2 [Source:MGI Symbol;Acc:MGI:97172]	protein_coding	63299.1	87331.6	95393.4	82008	16696.3
mMC004300	scl45598.20_218	ENSMUSG00000004558	29811	14	Ndrg2	N-myc downstream regulated gene 2 [Source:MGI Symbol;Acc:MGI:1352498]	protein_coding	89248.2	95380	61181.4	81936.5	18234
mMC013754	scl32752.7.1_23	ENSMUSG00000004610	110826	7	Etfb	electron transferring flavoprotein, beta polypeptide [Source:MGI Symbol;Acc:MGI:106098]	protein_coding	84280.9	77656.8	80444	80793.9	3325.9
mMC024244	scl016832.2_30	ENSMUSG00000030246	16832	6	Ldhb	lactate dehydrogenase B [Source:MGI Symbol;Acc:MGI:96763]	protein_coding	102523	81786.5	54024.9	79444.9	24333.8
mMC005019	scl30978.11_3	ENSMUSG00000030701	27276	7	Plekhb1	pleckstrin homology domain containing, family B (evectins) member 1 [Source:MGI Symbol;Acc:MGI:1351469]	protein_coding	93230.7	69575.7	71262.2	78022.8	13197.3
mMC017725	scl30761.7_77	ENSMUSG00000030654	54208	7	Arl6ip1	ADP-ribosylation factor-like 6 interacting protein 1 [Source:MGI Symbol;Acc:MGI:1858943]	protein_coding	58273.2	99626.1	72635.9	76845.1	20995.3
mMR027630	scl0012443.2_180							64884.7	81258.9	79832.8	75325.5	9070.06
mMC016550	scl45683.9_474	ENSMUSG00000021792	70564	14	Fam213a	family with sequence similarity 213, member A [Source:MGI Symbol;Acc:MGI:1917814]	protein_coding	61934.7	77023.7	83459.1	74139.2	11048.3
mMR030117	scl0020510.2_224	ENSMUSG00000024935	20510	19	Slc1a1	solute carrier family 1 (neuronal/epithelial high affinity glutamate transporter, system Xag), member 1 [Source:MGI Symbol;Acc:MGI:105083]	protein_coding	76450.4	77758.7	66848.1	73685.7	5957.6
mMC007895	scl37393.11_210	ENSMUSG00000025417	117150	10	Pip4k2c	phosphatidylinositol-5-phosphate 4-kinase, type II, gamma [Source:MGI Symbol;Acc:MGI:2152214]	protein_coding	82140	79163.1	57964.3	73089.1	13182.8
mMC002841	scl45165.9.4_29	ENSMUSG00000022129	13190	14	Dct	dopachrome tautomerase [Source:MGI Symbol;Acc:MGI:102563]	protein_coding	67290.3	68655.1	83125.8	73023.7	8775.21
mMC021052	scl017319.2_13	ENSMUSG00000083669		7	Gm10169	predicted pseudogene 10169 [Source:MGI Symbol;Acc:MGI:3642393]	processed_pseudogene	79318	78086.1	61035	72813	10218.7
mMC006718	scl46970.5_134	ENSMUSG00000032988	57274	15	Slc16a8	solute carrier family 16 (monocarboxylic acid transporters), member 8 [Source:MGI Symbol;Acc:MGI:1929519]	protein_coding	69346.6	84380.8	62393.6	72040.3	11238.4
mMC023359	scl020116.3_11	ENSMUSG00000047675	20116	4	Rps8	ribosomal protein S8 [Source:MGI Symbol;Acc:MGI:98166]	protein_coding	60822	68789.7	86373.2	71995	13073.7
mMC001961	scl38985.8_420	ENSMUSG00000019818	53599	10	Cd164	CD164 antigen [Source:MGI Symbol;Acc:MGI:1859568]	protein_coding	63468.3	74233	77146	71615.7	7204.68
mMC020085	scl011816.1_11	ENSMUSG00000002985	11816	7	Apoe	apolipoprotein E [Source:MGI Symbol;Acc:MGI:88057]	protein_coding	76483	72883.1	63883.4	71083.2	6489.74
mMC002869	scl51556.7_209	ENSMUSG00000042834	27528	18	Nrep	neuronal regeneration related protein [Source:MGI Symbol;Acc:MGI:99444]	protein_coding	76921.1	63590.3	69954.1	70155.2	6667.68
mMC012271	scl490.1.1_278	ENSMUSG00000068196	12837	16	Col8a1	collagen, type VIII, alpha 1 [Source:MGI Symbol;Acc:MGI:88463]	protein_coding	73717.3	74171.1	61494.6	69794.3	7191.39
mMC014224	scl25694.8.816_12	ENSMUSG00000047187	59021	4	Rab2a	RAB2A, member RAS oncogene family [Source:MGI Symbol;Acc:MGI:1928750]	protein_coding	74968.9	67749.1	64171.3	68963.1	5500.21
mMC004803	scl16016.7_39							58299.3	72621.1	73014.7	67978.4	8384.64
mMC026079	scl019326.1_315	ENSMUSG00000077450	19326	17	Rab11b	RAB11B, member RAS oncogene family [Source:MGI Symbol;Acc:MGI:99425]	protein_coding	76177.1	75339.1	51767.4	67761.2	13857.4
mMC024230	scl067160.10_33	ENSMUSG00000071644	67160	19	Eef1g	eukaryotic translation elongation factor 1 gamma [Source:MGI Symbol;Acc:MGI:1914410]	protein_coding	68576.5	60428.4	72580.4	67195.1	6192.62
mMC012851	scl36679.7.1_96	ENSMUSG00000032348	14860	9	Gsta4	glutathione S-transferase, alpha 4 [Source:MGI Symbol;Acc:MGI:1309515]	protein_coding	56835.1	66835.9	77853.1	67174.7	10513.1
mMC024393	scl020918.4_11	ENSMUSG00000035530	20918	11	Eif1	eukaryotic translation initiation factor 1 [Source:MGI Symbol;Acc:MGI:105125]	protein_coding	63468.3	66479.3	71075.3	67007.6	3830.95
mMA034942	scl0003286.1_154	ENSMUSG00000015092	59022	2	Edf1	endothelial differentiation-related factor 1 [Source:MGI Symbol;Acc:MGI:1891227]	protein_coding	66947.5	67188.8	66641	66925.8	274.54
mMR029472	scl00231440.1_287	ENSMUSG00000034981	231440	5	Parm1	prostate androgen-regulated mucin-like protein 1 [Source:MGI Symbol;Acc:MGI:2443349]	protein_coding	65982.3	69408.3	61807.7	65732.8	3806.43
mMC020106	scl0319191.1_321	ENSMUSG00000061615	319172	13	Hist1h2ab	histone cluster 1, H2ab [Source:MGI Symbol;Acc:MGI:2448306]	protein_coding	58685.4	71056.5	66711.7	65484.5	6276.21
mMC016267	scl16375.7_22	ENSMUSG00000026385	13167	1	Dbi	diazepam binding inhibitor [Source:MGI Symbol;Acc:MGI:94865]	protein_coding	73541.6	71012.9	51807.8	65454.1	11885.5
mMC013467	scl51913.28_530	ENSMUSG00000024597	20496	18	Slc12a2	solute carrier family 12, member 2 [Source:MGI Symbol;Acc:MGI:101924]	protein_coding	67513.7	64718.2	61519.8	64583.9	2999.18
mMR030044	scl0011931.2_36	ENSMUSG00000026576	11931	1	Atp1b1	ATPase, Na+/K+ transporting, beta 1 polypeptide [Source:MGI Symbol;Acc:MGI:88108]	protein_coding	81929.6	62557	48903.7	64463.4	16595.3
mMC019117	scl45678.2.1_305	ENSMUSG00000071489	19214	14	Ptgdr	prostaglandin D receptor [Source:MGI Symbol;Acc:MGI:102966]	protein_coding	66431.3	59587.9	66282.4	64100.5	3908.74
mMR026845	scl0020455.1_36	ENSMUSG00000020790	11736	11	Ankfy1	ankyrin repeat and FYVE domain containing 1 [Source:MGI Symbol;Acc:MGI:1337008]	protein_coding	54596.6	68855.2	68045	63832.3	8008.6
mMR027817	scl00268482.1_212	ENSMUSG00000020912	268482	11	Krt12	keratin 12 [Source:MGI Symbol;Acc:MGI:96687]	protein_coding	195.22	59773.5	130625	63531.4	65296.3
mMR026632	scl0015481.2_296	ENSMUSG00000015656	15481	9	Hspa8	heat shock protein 8 [Source:MGI Symbol;Acc:MGI:105384]	protein_coding	49614.1	71394.9	68221.8	63077	11766.6
mMC022291	scl066151.5_253	ENSMUSG00000023048	66151	15	Prr13	proline rich 13 [Source:MGI Symbol;Acc:MGI:1913401]	protein_coding	66040.8	64634.6	57878.4	62851.3	4363.63
mMC003106	scl31153.10.1_27	ENSMUSG00000039194	19771	7	Rlbp1	retinaldehyde binding protein 1 [Source:MGI Symbol;Acc:MGI:97930]	protein_coding	73413.7	62426	51383.5	62407.7	11015.1
mMR029116	scl0056248.2_157	ENSMUSG00000024782	56248	19	Ak3	adenylate kinase 3 [Source:MGI Symbol;Acc:MGI:1860835]	protein_coding	66103.7	68782.5	52307.8	62398	8840.44
mMC006697	scl50229.6.1_24	ENSMUSG00000055839	67673	17	Tceb2	transcription elongation factor B (SIII), polypeptide 2 [Source:MGI Symbol;Acc:MGI:1914923]	protein_coding	66784.8	56931.8	62898.6	62205.1	4962.99
mMC022393	scl066510.1_267	ENSMUSG00000055850	66510	6	Rnf181	ring finger protein 181 [Source:MGI Symbol;Acc:MGI:1913760]	protein_coding	75877.8	57717.7	52883.5	62159.7	12123.6
mMC006571	scl41579.7_169	ENSMUSG00000020349	19052	11	Ppp2ca	protein phosphatase 2 (formerly 2A), catalytic subunit, alpha isoform [Source:MGI Symbol;Acc:MGI:1321159]	protein_coding	65075.6	64922	55171.4	61723	5674.38
mMC025784	scl020655.4_35	ENSMUSG00000022982	20655	16	Sod1	superoxide dismutase 1, soluble [Source:MGI Symbol;Acc:MGI:98351]	protein_coding	67852.1	64481.7	52661.3	61665	7977.48
mMC025621	scl019122.2_199	ENSMUSG00000079037	19122	2	Prnp	prion protein [Source:MGI Symbol;Acc:MGI:97769]	protein_coding	68045.1	61727.4	55176.4	61649.6	6434.69
mMC025598	scl013244.1_23	ENSMUSG00000038633	13244	1	Degs1	delta(4)-desaturase, sphingolipid 1 [Source:MGI Symbol;Acc:MGI:1097711]	protein_coding	60134.3	65114.8	58661.3	61303.5	3381.91
mMC019758	scl012512.6_24	ENSMUSG00000025351	12512	10	Cd63	CD63 antigen [Source:MGI Symbol;Acc:MGI:99529]	protein_coding	65754.5	63259.2	54484.5	61166.1	5919.38
mMC021484	scl015122.2_7	ENSMUSG00000069919	15122	11	Hba-a1	hemoglobin alpha, adult chain 1 [Source:MGI Symbol;Acc:MGI:96015]	protein_coding	57444.6	62356.8	62934	60911.8	3016.49
mMC026233	scl067025.2_6	ENSMUSG00000108396		7	RP23-478L20.1		processed_pseudogene	51158.6	60974.2	70469.3	60867.3	9655.8
mMR029755	scl00319171.1_322	ENSMUSG00000094248	665433	13	Hist1h2ao	histone cluster 1, H2ao [Source:MGI Symbol;Acc:MGI:2448302]	protein_coding	59804.6	63157.3	59615.8	60859.3	1992.42
mMC014182	scl21752.24.8_3	ENSMUSG00000033161	11928	3	Atp1a1	ATPase, Na+/K+ transporting, alpha 1 polypeptide [Source:MGI Symbol;Acc:MGI:88105]	protein_coding	57067.2	70638.1	53646.1	60450.5	8987.02
mMC003516	scl45764.20_72	ENSMUSG00000021910	64652	14	Nisch	nischarin [Source:MGI Symbol;Acc:MGI:1928323]	protein_coding	57180	61938.4	62110.7	60409.7	2798.34
mMC006437	scl30474.10_24	ENSMUSG00000007891	13033	7	Ctsd	cathepsin D [Source:MGI Symbol;Acc:MGI:88562]	protein_coding	71645.8	61814.7	46873.5	60111.3	12473.7
mMC006815	scl39222.8.1_55	ENSMUSG00000025150	12409	11	Cbr2	carbonyl reductase 2 [Source:MGI Symbol;Acc:MGI:107200]	protein_coding	297.169	79694.4	99095.4	59695.6	52347.2
mMC010087	scl37679.21_483							55885.1	64809.2	58115.8	59603.4	4644.32
mMC022651	scl021858.1_100	ENSMUSG00000017466	21858	11	Timp2	tissue inhibitor of metalloproteinase 2 [Source:MGI Symbol;Acc:MGI:98753]	protein_coding	71021.1	60592.2	45853.3	59155.5	12645.3
mMC008742	scl25941.7_8	ENSMUSG00000040731	22384	5	Eif4h	eukaryotic translation initiation factor 4H [Source:MGI Symbol;Acc:MGI:1341822]	protein_coding	59448.9	59478.8	57605.7	58844.5	1072.9
mMC004643	scl36787.11_464	ENSMUSG00000032373	76459	9	Car12	carbonic anyhydrase 12 [Source:MGI Symbol;Acc:MGI:1923709]	protein_coding	60774.2	62189.5	53181.5	58715.1	4844.18
mMC017599	scl38917.7_7	ENSMUSG00000050953	14609	10	Gja1	gap junction protein, alpha 1 [Source:MGI Symbol;Acc:MGI:95713]	protein_coding	54017.4	56939.1	64519.8	58492.1	5420.68
mMC007359	scl46959.14_72	ENSMUSG00000055065	67040	15	Ddx17	DEAD (Asp-Glu-Ala-Asp) box polypeptide 17 [Source:MGI Symbol;Acc:MGI:1914290]	protein_coding	42345.4	69532	62080.4	57986	14048.2
mMC004833	scl53077.5.8_20	ENSMUSG00000025068	14873	19	Gsto1	glutathione S-transferase omega 1 [Source:MGI Symbol;Acc:MGI:1342273]	protein_coding	379.595	65464.1	107595	57813	54015.8
mMC013072	scl42239.4_289	ENSMUSG00000021242	67963	12	Npc2	Niemann-Pick type C2 [Source:MGI Symbol;Acc:MGI:1915213]	protein_coding	50379.8	61993	59590.5	57321.1	6130.17
mMC010986	scl52114.2_187	ENSMUSG00000038418	13653	18	Egr1	early growth response 1 [Source:MGI Symbol;Acc:MGI:95295]	protein_coding	74140.3	39154	58055.2	57116.5	17512
mMC020634	scl065019.1_21	ENSMUSG00000071415	65019	11	Rpl23	ribosomal protein L23 [Source:MGI Symbol;Acc:MGI:1929455]	protein_coding	47141.4	59824.4	64110.7	57025.5	8824.14
mMC023394	scl018102.1_15	ENSMUSG00000037601	18102	11	Nme1	NME/NM23 nucleoside diphosphate kinase 1 [Source:MGI Symbol;Acc:MGI:97355]	protein_coding	70120.9	55760.2	44489.6	56790.3	12846.7
mMC013990	scl41468.13.1_27	ENSMUSG00000019102	11670	11	Aldh3a1	aldehyde dehydrogenase family 3, subfamily A1 [Source:MGI Symbol;Acc:MGI:1353451]	protein_coding	167.022	61359.9	108272	56599.7	54209.5
mMR027580	scl0067628.2_84	ENSMUSG00000028333	67628	4	Anp32b	acidic (leucine-rich) nuclear phosphoprotein 32 family, member B [Source:MGI Symbol;Acc:MGI:1914878]	protein_coding	50308.3	55159.9	62322.9	55930.3	6044.24
mMC020349	scl071679.3_0	ENSMUSG00000068706		15	Gm10250	predicted pseudogene 10250 [Source:MGI Symbol;Acc:MGI:3642408]	protein_coding	64884.7	55018	47227	55709.9	8849.17
mMR027113	scl0057874.1_260	ENSMUSG00000033629	57874	9	Hacd3	3-hydroxyacyl-CoA dehydratase 3 [Source:MGI Symbol;Acc:MGI:1889341]	protein_coding	64060.4	53235.1	49348.2	55547.9	7623.94
mMC012622	scl43672.16_14	ENSMUSG00000021687	107767	13	Scamp1	secretory carrier membrane protein 1 [Source:MGI Symbol;Acc:MGI:1349480]	protein_coding	54349.3	51652.3	60459.2	55487	4512.32
mMC009131	scl40580.5.1_111	ENSMUSG00000059534	66152	11	Uqcr10	ubiquinol-cytochrome c reductase, complex III subunit X [Source:MGI Symbol;Acc:MGI:1913402]	protein_coding	59238.5	54202.9	52166.3	55202.6	3640.51
mMC009971	scl39233.12_145	ENSMUSG00000025130	18453	11	P4hb	prolyl 4-hydroxylase, beta polypeptide [Source:MGI Symbol;Acc:MGI:97464]	protein_coding	54076	56171.4	54641.1	54962.8	1084.1
mMC004717	scl23564.6_587	ENSMUSG00000096951		CHR_MG4136_PATCH	Pdpn	podoplanin [Source:MGI Symbol;Acc:MGI:103098]	protein_coding	47427.7	71777	45368.4	54857.7	14688.7
mMR031041	scl0014719.1_330	ENSMUSG00000031672	14719	8	Got2	glutamatic-oxaloacetic transaminase 2, mitochondrial [Source:MGI Symbol;Acc:MGI:95792]	protein_coding	54505.5	53475.2	56449.2	54810	1510.15
mMA033891	scl000572.1_890	ENSMUSG00000031601	18983	8	Cnot7	CCR4-NOT transcription complex, subunit 7 [Source:MGI Symbol;Acc:MGI:1298230]	protein_coding	56414.3	68407.7	38434.1	54418.7	15086.1
mMC007281	scl30605.20_54	ENSMUSG00000030849	14183	7	Fgfr2	fibroblast growth factor receptor 2 [Source:MGI Symbol;Acc:MGI:95523]	protein_coding	66249.1	46722.2	50115.9	54362.4	10433.1
mMC007384	scl54036.9.4_13	ENSMUSG00000025151	94275	X	Maged1	melanoma antigen, family D, 1 [Source:MGI Symbol;Acc:MGI:1930187]	protein_coding	60522.6	62644.3	39716.9	54294.6	12669.1
mMR026315	scl0012859.2_116	ENSMUSG00000061518	12859	1	Cox5b	cytochrome c oxidase subunit Vb [Source:MGI Symbol;Acc:MGI:88475]	protein_coding	57088.9	55356.3	50156.3	54200.5	3607.96
mMR026656	scl0017709.1_35	ENSMUSG00000102070		1	Gm28661	predicted gene 28661 [Source:MGI Symbol;Acc:MGI:5579367]	unprocessed_pseudogene	43555.8	62225.9	56312.8	54031.5	9541.8
mMC008596	scl33497.11_25	ENSMUSG00000031748	14681	8	Gnao1	guanine nucleotide binding protein, alpha O [Source:MGI Symbol;Acc:MGI:95775]	protein_coding	46737.9	59042.2	55964.3	53914.8	6403.06
mMC017480	scl45660.4.1_52	ENSMUSG00000021835	12159	14	Bmp4	bone morphogenetic protein 4 [Source:MGI Symbol;Acc:MGI:88180]	protein_coding	54809.2	61017.9	43934.1	53253.7	8647.46
mMR001171	scl00381629.1_255	ENSMUSG00000013622	381629	5	Atraid	all-trans retinoic acid induced differentiation factor [Source:MGI Symbol;Acc:MGI:1918918]	protein_coding	64470.4	49574.7	43575.5	52540.2	10758.5
mMC011971	scl33146.4.49_0	ENSMUSG00000035674	66091	7	Ndufa3	NADH dehydrogenase (ubiquinone) 1 alpha subcomplex, 3 [Source:MGI Symbol;Acc:MGI:1913341]	protein_coding	53286.5	52602	51540.1	52476.2	879.953
mMR029885	scl0022350.2_262	ENSMUSG00000052397	22350	17	Ezr	ezrin [Source:MGI Symbol;Acc:MGI:98931]	protein_coding	47579.5	57477.6	51848.2	52301.8	4964.61
mMC008056	scl38735.7_162	ENSMUSG00000009291	108705	10	Pttg1ip	pituitary tumor-transforming 1 interacting protein [Source:MGI Symbol;Acc:MGI:2652132]	protein_coding	62331.7	50480.7	43716.9	52176.4	9422.52
mMC022476	scl020090.2_29	ENSMUSG00000081344		2	Gm14303	predicted gene 14303 [Source:MGI Symbol;Acc:MGI:3651379]	processed_pseudogene	46163.1	48996.2	60029.9	51729.7	7326.43
mMA032602	scl0001364.1_49	ENSMUSG00000071866	268373	11	Ppia	peptidylprolyl isomerase A [Source:MGI Symbol;Acc:MGI:97749]	protein_coding	53514.2	53537.1	47277.5	51442.9	3607.4
mMC008164	scl24656.12.1_25	ENSMUSG00000028937	70025	4	Acot7	acyl-CoA thioesterase 7 [Source:MGI Symbol;Acc:MGI:1917275]	protein_coding	61448.8	48799.7	44025	51424.5	9003.59
mMC010267	scl22022.2_267	ENSMUSG00000028003	79235	3	Lrat	lecithin-retinol acyltransferase (phosphatidylcholine-retinol-O-acyltransferase) [Source:MGI Symbol;Acc:MGI:1891259]	protein_coding	51627.1	57990.6	43767.4	51128.4	7124.71
mMR030695	scl00319176.1_318	ENSMUSG00000068855	319176	3	Hist2h2ac	histone cluster 2, H2ac [Source:MGI Symbol;Acc:MGI:2448316]	protein_coding	56136.7	51390.4	45565.4	51030.8	5294.81
mMA032642	scl000673.1_3	ENSMUSG00000005161	21672	8	Prdx2	peroxiredoxin 2 [Source:MGI Symbol;Acc:MGI:109486]	protein_coding	65515.9	42505.1	44888.6	50969.9	12653.5
mMC004645	scl33074.8.142_21	ENSMUSG00000012848	20103	7	Rps5	ribosomal protein S5 [Source:MGI Symbol;Acc:MGI:1097682]	protein_coding	46137.1	44604.5	61262.3	50667.9	9206.88
mMR028486	scl0019943.2_84	ENSMUSG00000030432	19943	7	Rpl28	ribosomal protein L28 [Source:MGI Symbol;Acc:MGI:101839]	protein_coding	43740.2	48399.5	59307.7	50482.5	7990.06
mMC007149	scl42842.7.1_0	ENSMUSG00000064215	52668	12	Ifi27	interferon, alpha-inducible protein 27 [Source:MGI Symbol;Acc:MGI:1277180]	protein_coding	45586.1	51954.3	53439.1	50326.5	4171.89
mMC004479	scl21861.13_343	ENSMUSG00000005968	22156	3	Tuft1	tuftelin 1 [Source:MGI Symbol;Acc:MGI:109572]	protein_coding	53668.2	54643.2	41908.8	50073.4	7087.52
mMC021358	scl0319173.1_323	ENSMUSG00000061991	319173	13	Hist1h2af	histone cluster 1, H2af [Source:MGI Symbol;Acc:MGI:2448309]	protein_coding	49835.4	50004.1	50282.5	50040.7	225.797
mMR030159	scl0020610.2_127	ENSMUSG00000020265	20610	10	Sumo3	small ubiquitin-like modifier 3 [Source:MGI Symbol;Acc:MGI:1336201]	protein_coding	59262.4	47959.2	42636.1	49952.6	8490.47
mMC005821	scl30730.6_511	ENSMUSG00000030878	12585	7	Cdr2	cerebellar degeneration-related 2 [Source:MGI Symbol;Acc:MGI:1100885]	protein_coding	58251.6	46296.4	45131	49893	7262.12
mMR027770	scl0068377.2_268	ENSMUSG00000035783	11475	19	Acta2	actin, alpha 2, smooth muscle, aorta [Source:MGI Symbol;Acc:MGI:87909]	protein_coding	63978	43312.9	42247.2	49846	12250.2
mMR027987	scl00235312.1_98	ENSMUSG00000079592	235312	9	C1qtnf5	C1q and tumor necrosis factor related protein 5 [Source:MGI Symbol;Acc:MGI:2385958]	protein_coding	48891.8	60090.1	39747.2	49576.4	10188.7
mMC015633	scl15839.11.1_64	ENSMUSG00000038776	13849	1	Ephx1	epoxide hydrolase 1, microsomal [Source:MGI Symbol;Acc:MGI:95405]	protein_coding	68711	46263.7	32383.6	49119.5	18331.3
mMC021273	scl020535.23_4	ENSMUSG00000028962	20535	5	Slc4a2	solute carrier family 4 (anion exchanger), member 2 [Source:MGI Symbol;Acc:MGI:109351]	protein_coding	63012.8	48628.7	35383.6	49008.4	13818.5
mMR028362	scl0012861.1_173	ENSMUSG00000041697	12861	5	Cox6a1	cytochrome c oxidase subunit VIa polypeptide 1 [Source:MGI Symbol;Acc:MGI:103099]	protein_coding	51883	51783.3	43080.5	48915.6	5053.58
mMC012748	scl27782.24_19	ENSMUSG00000029174	57915	5	Tbc1d1	TBC1 domain family, member 1 [Source:MGI Symbol;Acc:MGI:1889508]	protein_coding	45388.7	50710	50570.4	48889.7	3032.74
mMC013145	scl47805.7_5	ENSMUSG00000022564	66168	15	Grina	glutamate receptor, ionotropic, N-methyl D-aspartate-associated protein 1 (glutamate binding) [Source:MGI Symbol;Acc:MGI:1913418]	protein_coding	48011.2	52525.6	45646.2	48727.6	3495.22
mMC025409	scl013806.12_49	ENSMUSG00000063524	13806	4	Eno1	enolase 1, alpha non-neuron [Source:MGI Symbol;Acc:MGI:95393]	protein_coding	63101.7	50360.7	32691.7	48718	15271.4
mMC011673	scl54833.10_21	ENSMUSG00000019087	54411	X	Atp6ap1	ATPase, H+ transporting, lysosomal accessory protein 1 [Source:MGI Symbol;Acc:MGI:109629]	protein_coding	50659.7	50797.3	44009.8	48488.9	3879.62
mMC021965	scl066612.1_144	ENSMUSG00000038150	66612	11	Ormdl3	ORM1-like 3 (S. cerevisiae) [Source:MGI Symbol;Acc:MGI:1913862]	protein_coding	55381.8	53780.9	36267.5	48476.7	10603.8
mMC004812	scl38757.5.1_81							36514.9	53184.2	54827.9	48175.7	10131.9
mMC015605	scl21064.31_2	ENSMUSG00000039262	227723	2	Prrc2b	proline-rich coiled-coil 2B [Source:MGI Symbol;Acc:MGI:1923304]	protein_coding	54943.7	53413.4	35146.2	47834.4	11014.9
mMA032257	scl0001735.1_49	ENSMUSG00000008668	20084	17	Rps18	ribosomal protein S18 [Source:MGI Symbol;Acc:MGI:98146]	protein_coding	40536.4	46059.9	56666.3	47754.2	8197.35
mMC022574	scl012864.3_58	ENSMUSG00000014313	12864	15	Cox6c	cytochrome c oxidase subunit VIc [Source:MGI Symbol;Acc:MGI:104614]	protein_coding	45653.3	45899.8	50716.9	47423.4	2854.93
mMC019118	scl22971.1.1_74	ENSMUSG00000042613	229534	3	Pbxip1	pre B cell leukemia transcription factor interacting protein 1 [Source:MGI Symbol;Acc:MGI:2441670]	protein_coding	52386.3	44164.3	45530	47360.2	4405.95
mMR028721	scl0022123.1_274	ENSMUSG00000017221	22123	11	Psmd3	proteasome (prosome, macropain) 26S subunit, non-ATPase, 3 [Source:MGI Symbol;Acc:MGI:98858]	protein_coding	50707.4	50851.9	39747.2	47102.2	6369.96
mMC007187	scl35262.19_0	ENSMUSG00000032437	68292	9	Stt3b	STT3, subunit of the oligosaccharyltransferase complex, homolog B (S. cerevisiae) [Source:MGI Symbol;Acc:MGI:1915542]	protein_coding	47386.5	43232.8	50206.8	46942	3508.15
mMC013457	scl39881.7_182	ENSMUSG00000017615	21927	11	Tnfaip1	tumor necrosis factor, alpha-induced protein 1 (endothelial) [Source:MGI Symbol;Acc:MGI:104961]	protein_coding	45347.5	45361.3	49797.7	46835.5	2565.32
mMC020221	scl0226025.7_51	ENSMUSG00000052387	226025	19	Trpm3	transient receptor potential cation channel, subfamily M, member 3 [Source:MGI Symbol;Acc:MGI:2443101]	protein_coding	53926.3	48730.6	37646.2	46767.7	8315.66
mMC018348	scl47001.5_47	ENSMUSG00000005354	56551	15	Txn2	thioredoxin 2 [Source:MGI Symbol;Acc:MGI:1929468]	protein_coding	55839.5	47322.5	36833.1	46665	9520.24
mMC018370	scl34138.20.882_255	ENSMUSG00000004568	102098	8	Arhgef18	rho/rac guanine nucleotide exchange factor (GEF) 18 [Source:MGI Symbol;Acc:MGI:2142567]	protein_coding	44091.6	51339.4	44509.8	46646.9	4069.19
mMR030472	scl0067427.2_328	ENSMUSG00000028234	67427	4	Rps20	ribosomal protein S20 [Source:MGI Symbol;Acc:MGI:1914677]	protein_coding	38113.5	46794.9	54691.6	46533.3	8292.14
mMR030352	scl00240725.2_185	ENSMUSG00000016918	240725	1	Sulf1	sulfatase 1 [Source:MGI Symbol;Acc:MGI:2138563]	protein_coding	43002.7	51630.5	44383.6	46338.9	4634.37
mMR030533	scl0067673.1_322	ENSMUSG00000055839	67673	17	Tceb2	transcription elongation factor B (SIII), polypeptide 2 [Source:MGI Symbol;Acc:MGI:1914923]	protein_coding	52945.9	44560.9	41277.5	46261.4	6017.2
mMC015971	scl28480.7_231	ENSMUSG00000030168	68465	6	Adipor2	adiponectin receptor 2 [Source:MGI Symbol;Acc:MGI:93830]	protein_coding	45779.1	52118.1	40520	46139.1	5807.43
mMC023789	scl012861.2_54	ENSMUSG00000041697	12861	5	Cox6a1	cytochrome c oxidase subunit VIa polypeptide 1 [Source:MGI Symbol;Acc:MGI:103099]	protein_coding	55527.1	44964.8	36757.4	45749.8	9409.49
mMC023223	scl011951.2_99	ENSMUSG00000006057	11951	11	Atp5g1	ATP synthase, H+ transporting, mitochondrial F0 complex, subunit C1 (subunit 9) [Source:MGI Symbol;Acc:MGI:107653]	protein_coding	57169.2	46114.5	33217	45500.2	11987.9
mMC022062	scl016432.2_9	ENSMUSG00000022108	16432	14	Itm2b	integral membrane protein 2B [Source:MGI Symbol;Acc:MGI:1309517]	protein_coding	53468.7	44957.5	37459.4	45295.2	8009.99
mMC020213	scl070083.1_37	ENSMUSG00000002274	70083	17	Metrn	meteorin, glial cell differentiation regulator [Source:MGI Symbol;Acc:MGI:1917333]	protein_coding	56863.3	45947.2	33070.5	45293.7	11909.9
mMR030346	scl0054683.2_242	ENSMUSG00000024953	54683	19	Prdx5	peroxiredoxin 5 [Source:MGI Symbol;Acc:MGI:1859821]	protein_coding	46820.3	44982.9	42888.6	44897.3	1967.25
mMC018929	scl29526.16.1_31	ENSMUSG00000008845	93671	6	Cd163	CD163 antigen [Source:MGI Symbol;Acc:MGI:2135946]	protein_coding	45688	42636.1	44267.4	44197.2	1527.18
mMR031073	scl0076142.1_0	ENSMUSG00000040653	76142	10	Ppp1r14c	protein phosphatase 1, regulatory (inhibitor) subunit 14c [Source:MGI Symbol;Acc:MGI:1923392]	protein_coding	46139.2	39608.9	46792.6	44180.2	3972.39
mMC005393	scl21825.13.80_16							46657.6	52045.3	33802.8	44168.6	9372.49
mMR028856	scl00224997.1_139	ENSMUSG00000003279	224997	17	Dlgap1	discs, large (Drosophila) homolog-associated protein 1 [Source:MGI Symbol;Acc:MGI:1346065]	protein_coding	42102.5	46522	42989.6	43871.4	2337.99
mMC007772	scl33705.5.1_110	ENSMUSG00000002395	67023	8	Use1	unconventional SNARE in the ER 1 homolog (S. cerevisiae) [Source:MGI Symbol;Acc:MGI:1914273]	protein_coding	51872.2	40798.7	38661.4	43777.4	7091.27
mMA032704	scl000819.1_3	ENSMUSG00000026229	70247	1	Psmd1	proteasome (prosome, macropain) 26S subunit, non-ATPase, 1 [Source:MGI Symbol;Acc:MGI:1917497]	protein_coding	47104.5	48777.9	35378.6	43753.7	7301.14
mMC010699	scl44989.1_487	ENSMUSG00000036181	50708	13	Hist1h1c	histone cluster 1, H1c [Source:MGI Symbol;Acc:MGI:1931526]	protein_coding	52442.7	40704.1	38025	43723.9	7668.56
mMC007846	scl21206.2.1_228	ENSMUSG00000047843	55950	5	Bri3	brain protein I3 [Source:MGI Symbol;Acc:MGI:1933174]	protein_coding	48750.8	39961.8	41949.2	43554	4609.03
mMC020151	scl072289.1_141							27044.5	49305.5	54055.2	43468.4	14420.4
mMC014227	scl51108.6.3_0	ENSMUSG00000006818	20656	17	Sod2	superoxide dismutase 2, mitochondrial [Source:MGI Symbol;Acc:MGI:98352]	protein_coding	50651	44015.1	35504.8	43390.3	7592.38
mMR028619	scl00107729.1_261	ENSMUSG00000008348	22190	5	Ubc	ubiquitin C [Source:MGI Symbol;Acc:MGI:98889]	protein_coding	38202.4	46143.6	45605.8	43317.3	4437.74
mMC021381	scl020250.10_235	ENSMUSG00000025203	20250	19	Scd2	stearoyl-Coenzyme A desaturase 2 [Source:MGI Symbol;Acc:MGI:98240]	protein_coding	39937.7	42756.2	46959.3	43217.7	3533.47
mMC012846	scl29796.1.1_131	ENSMUSG00000033508	67855	6	Asprv1	aspartic peptidase, retroviral-like 1 [Source:MGI Symbol;Acc:MGI:1915105]	protein_coding	121.47	32812.1	95994.4	42976	48737.9
mMC016690	scl40630.4.546_13	ENSMUSG00000039691	208634	11	Tspan10	tetraspanin 10 [Source:MGI Symbol;Acc:MGI:2384781]	protein_coding	46848.5	42417.8	39565.4	42943.9	3669.95
mMC017265	scl18991.5.1_45	ENSMUSG00000027239	17242	2	Mdk	midkine [Source:MGI Symbol;Acc:MGI:96949]	protein_coding	50744.3	40522.1	37237.1	42834.5	7044.2
mMC009993	scl33996.15_314	ENSMUSG00000037656	20516	8	Slc20a2	solute carrier family 20, member 2 [Source:MGI Symbol;Acc:MGI:97851]	protein_coding	50729.1	46038.1	31626.1	42797.7	9955.2
mMC005903	scl48613.5_237	ENSMUSG00000022512	12737	16	Cldn1	claudin 1 [Source:MGI Symbol;Acc:MGI:1276109]	protein_coding	51720.4	47901	28686.7	42769.4	12344.5
mMC022115	scl017992.3_16	ENSMUSG00000029632	17992	6	Ndufa4	NADH dehydrogenase (ubiquinone) 1 alpha subcomplex, 4 [Source:MGI Symbol;Acc:MGI:107686]	protein_coding	59648.5	41166.1	27105.9	42640.2	16321.3
mMC011389	scl44752.2.1_30	ENSMUSG00000025868	67044	13	Higd2a	HIG1 domain family, member 2A [Source:MGI Symbol;Acc:MGI:1914294]	protein_coding	55232.1	39208.6	32464.4	42301.7	11694.8
mMR028763	scl0016796.1_242	ENSMUSG00000038366	16796	11	Lasp1	LIM and SH3 protein 1 [Source:MGI Symbol;Acc:MGI:109656]	protein_coding	44581.8	45929	35025	41845.3	5944.77
mMC013103	scl34581.9.1_48	ENSMUSG00000031708	106529	8	Tecr	trans-2,3-enoyl-CoA reductase [Source:MGI Symbol;Acc:MGI:1915408]	protein_coding	54171.5	38986.7	32075.6	41744.6	11303.2
mMC022658	scl012868.2_102	ENSMUSG00000035885	12868	19	Cox8a	cytochrome c oxidase subunit VIIIa [Source:MGI Symbol;Acc:MGI:105959]	protein_coding	45612.1	43847.7	35499.8	41653.2	5401.56
mMC001971	scl38366.14_414	ENSMUSG00000034707	75612	10	Gns	glucosamine (N-acetyl)-6-sulfatase [Source:MGI Symbol;Acc:MGI:1922862]	protein_coding	39885.7	45972.6	38469.5	41442.6	3986.52
mMC008091	scl34059.10_20	ENSMUSG00000031447	16783	8	Lamp1	lysosomal-associated membrane protein 1 [Source:MGI Symbol;Acc:MGI:96745]	protein_coding	48618.5	38178.9	37484.6	41427.4	6237.4
mMC025737	scl078294.3_16	ENSMUSG00000020460	78294	11	Rps27a	ribosomal protein S27A [Source:MGI Symbol;Acc:MGI:1925544]	protein_coding	41100.4	41879.3	41257.3	41412.3	411.946
mMC024323	scl018521.14_30	ENSMUSG00000056851	18521	15	Pcbp2	poly(rC) binding protein 2 [Source:MGI Symbol;Acc:MGI:108202]	protein_coding	45265.1	43149.1	35631.1	41348.4	5063.13
mMC009759	scl19931.7.1_28	ENSMUSG00000017723	67701	2	Wfdc2	WAP four-disulfide core domain 2 [Source:MGI Symbol;Acc:MGI:1914951]	protein_coding	44627.3	40780.5	38439.2	41282.3	3124.47
mMC020950	scl011949.3_3	ENSMUSG00000025781	11949	2	Atp5c1	ATP synthase, H+ transporting, mitochondrial F1 complex, gamma polypeptide 1 [Source:MGI Symbol;Acc:MGI:1261437]	protein_coding	48731.3	37884.2	36585.6	41067.1	6669.13
mMC017422	scl39318.8_348	ENSMUSG00000034341	22378	11	Wbp2	WW domain binding protein 2 [Source:MGI Symbol;Acc:MGI:104709]	protein_coding	46677.2	44197	32237.2	41037.1	7721.21
mMC019263	scl014693.1_109	ENSMUSG00000029713	14693	5	Gnb2	guanine nucleotide binding protein (G protein), beta 2 [Source:MGI Symbol;Acc:MGI:95784]	protein_coding	44106.8	41355.3	37504.8	40989	3316.18
mMC012115	scl47467.2_297	ENSMUSG00000045665	106073	15	Mfsd5	major facilitator superfamily domain containing 5 [Source:MGI Symbol;Acc:MGI:2145901]	protein_coding	40881.3	39212.3	41338.1	40477.2	1119.05
mMR028542	scl0016976.2_258	ENSMUSG00000029103	16976	5	Lrpap1	low density lipoprotein receptor-related protein associated protein 1 [Source:MGI Symbol;Acc:MGI:96829]	protein_coding	51429.7	40362	29343.3	40378.3	11043.2
mMC009884	scl24261.12.1_29	ENSMUSG00000028393	17025	4	Alad	aminolevulinate, delta-, dehydratase [Source:MGI Symbol;Acc:MGI:96853]	protein_coding	40332.5	46394.7	34333.1	40353.4	6030.81
mMC013198	scl22583.12.1_160	ENSMUSG00000028167	69772	3	Bdh2	3-hydroxybutyrate dehydrogenase, type 2 [Source:MGI Symbol;Acc:MGI:1917022]	protein_coding	42636.1	41690.1	36494.7	40273.6	3306.64
mMC020867	scl0214359.1_299	ENSMUSG00000040616	214359	4	Tmem51	transmembrane protein 51 [Source:MGI Symbol;Acc:MGI:2384874]	protein_coding	47080.6	39281.4	34338.2	40233.4	6424.34
mMC020581	scl0276770.1_104	ENSMUSG00000078812	276770	11	Eif5a	eukaryotic translation initiation factor 5A [Source:MGI Symbol;Acc:MGI:106248]	protein_coding	56945.7	32772.1	30903.9	40207.2	14526
mMA031782	scl0003895.1_38	ENSMUSG00000090841	17904	10	Myl6	myosin, light polypeptide 6, alkali, smooth muscle and non-muscle [Source:MGI Symbol;Acc:MGI:109318]	protein_coding	51909.1	35497.3	33191.7	40199.4	10206.2
mMC007354	scl17725.6_585	ENSMUSG00000026223	64294	1	Itm2c	integral membrane protein 2C [Source:MGI Symbol;Acc:MGI:1927594]	protein_coding	46534	38073.4	35924	40177.1	5609.12
mMA035609	scl0003437.1_0	ENSMUSG00000060019		8	Gm10073	predicted pseudogene 10073 [Source:MGI Symbol;Acc:MGI:3641908]	protein_coding	41510.3	41584.6	37181.6	40092.2	2520.9
mMC024962	scl067281.3_0	ENSMUSG00000041841	67281	15	Rpl37	ribosomal protein L37 [Source:MGI Symbol;Acc:MGI:1914531]	protein_coding	34551.8	32375.5	53277.5	40068.3	11491.1
mMC001025	scl18658.11.1_64	ENSMUSG00000068290	77006	2	Ddrgk1	DDRGK domain containing 1 [Source:MGI Symbol;Acc:MGI:1924256]	protein_coding	52141.2	38593.7	29292.8	40009.2	11489.8
mMC003270	scl38023.6.1_238	ENSMUSG00000019822	20598	10	Smpd2	sphingomyelin phosphodiesterase 2, neutral [Source:MGI Symbol;Acc:MGI:1278330]	protein_coding	46364.8	42144.9	30767.5	39759.1	8067.73
mMC020913	scl066656.2_23	ENSMUSG00000055762	66656	15	Eef1d	eukaryotic translation elongation factor 1 delta (guanine nucleotide exchange protein) [Source:MGI Symbol;Acc:MGI:1913906]	protein_coding	46462.4	36607.1	36075.5	39715	5849.47
mMC022501	scl019942.4_1	ENSMUSG00000063316	19942	11	Rpl27	ribosomal protein L27 [Source:MGI Symbol;Acc:MGI:98036]	protein_coding	37467.1	36701.7	44868.4	39679.1	4510.37
mMR031049	scl0013190.2_93	ENSMUSG00000022129	13190	14	Dct	dopachrome tautomerase [Source:MGI Symbol;Acc:MGI:102563]	protein_coding	41237	31455	46338.1	39676.7	7563.27
mMC014036	scl40760.4_18	ENSMUSG00000000567	20682	11	Sox9	SRY (sex determining region Y)-box 9 [Source:MGI Symbol;Acc:MGI:98371]	protein_coding	43744.5	46150.9	28908.9	39601.4	9337.85
mMC014790	scl54409.6_0	ENSMUSG00000031176	67117	X	Dynlt3	dynein light chain Tctex-type 3 [Source:MGI Symbol;Acc:MGI:1914367]	protein_coding	38939.9	38015.2	41797.7	39584.3	1971.87
mMR030392	scl00113868.1_328	ENSMUSG00000036138	113868	9	Acaa1a	acetyl-Coenzyme A acyltransferase 1A [Source:MGI Symbol;Acc:MGI:2148491]	protein_coding	47675	38339	32449.3	39487.8	7677.56
mMC000925	scl47703.8_132	ENSMUSG00000022389	21685	15	Tef	thyrotroph embryonic factor [Source:MGI Symbol;Acc:MGI:98663]	protein_coding	41501.7	38986.7	37656.3	39381.6	1952.84
mMC020164	scl016665.1_36	ENSMUSG00000054146	16665	11	Krt15	keratin 15 [Source:MGI Symbol;Acc:MGI:96689]	protein_coding	23.8603	45146.7	72757.1	39309.2	36716.3
mMC012171	scl38724.13_60	ENSMUSG00000032763	216136	10	Ilvbl	ilvB (bacterial acetolactate synthase)-like [Source:MGI Symbol;Acc:MGI:1351911]	protein_coding	51384.1	34063.8	32464.4	39304.1	10492.1
mMC001623	scl30359.11_166	ENSMUSG00000029552	21753	6	Tes	testis derived transcript [Source:MGI Symbol;Acc:MGI:105081]	protein_coding	44709.8	40904.2	32282.6	39298.9	6367.2
mMC019149	scl067078.2_14	ENSMUSG00000043445	67078	17	Pgp	phosphoglycolate phosphatase [Source:MGI Symbol;Acc:MGI:1914328]	protein_coding	42894.2	39914.5	34989.7	39266.1	3991.96
mMC019984	scl0117160.17_30	ENSMUSG00000034714	117160	11	Ttyh2	tweety homolog 2 (Drosophila) [Source:MGI Symbol;Acc:MGI:2157091]	protein_coding	39291.3	33841.8	44060.3	39064.5	5113.04
mMC010989	scl24433.7.1_53	ENSMUSG00000028416	12017	4	Bag1	BCL2-associated athanogene 1 [Source:MGI Symbol;Acc:MGI:108047]	protein_coding	42957.1	35988.5	37020	38655.2	3761.09
mMC025454	scl076846.5_166	ENSMUSG00000006333	76846	7	Rps9	ribosomal protein S9 [Source:MGI Symbol;Acc:MGI:1924096]	protein_coding	32831.7	36847.2	45575.5	38418.1	6515.5
[truncated: 8,170 more rows]

## Sheet: RPE markers
Oligo_ID	Probe_Name	Gene_ID	Chromosome	Associated Gene Name	Gene Description	Biotype	8336_CP6406909	8337_CP6406910	8340_CP6406911	Average RPE 2m	SD RPE
[truncated: 7 more rows]

[truncated: 11 more sheets: KEGG, KEGG selected, Hippo, WNT, TGF-beta, Notch, TNF, Insulin signaling, MAPK, Glioma, Cell cycle]
