# Supplementary material for: The epigenetic basis for the impaired ability of adult murine retinal pigment epithelium cells to regenerate retinal tissue
Source: Sci Rep. 2019 Mar 7;9:3860. doi: 10.1038/s41598-019-40262-w (PMC6405859; doi:10.1038/s41598-019-40262-w)
Supplement: Supplementary file 2 — Supplementary Data S2 [file 41598_2019_40262_MOESM2_ESM.xlsx]

## Sheet: title page 
Title: The epigenetic basis for the impaired ability of adult murine retinal pigment epithelium cells to regenerate retinal tissue
Galina Dvoriantchikova, Bascom Palmer Eye Institute, Department of Ophthalmology, University of Miami Miller School of Medicine, Miami, FL, 33136, USA
Rajeev J. Seemungal, Bascom Palmer Eye Institute, Department of Ophthalmology, University of Miami Miller School of Medicine, Miami, FL, 33136, USA
Dmitry Ivanov *, Bascom Palmer Eye Institute, Department of Ophthalmology, University of Miami Miller School of Medicine, Miami, FL, 33136, USA; Department of Microbiology and Immunology, University of Miami Miller School of Medicine, Miami, FL, 33136, USA; divanov@med.miami.edu.
Supplementary Data S2: Annotation of identified H3K4me1, H3K4me3, H3K9me3, and H3K27me3 peaks

## Sheet: Exp1 H3K4me1 peaks
seqnames	start	end	peak	pvalue
chr1	3413800	3417999	1sicer	6.66464e-06
chr1	3669800	3672599	2sicer	2.03262e-16
chr1	4256000	4258799	3sicer	0.0483248
chr1	4556800	4561399	4sicer	0.00045987
chr1	4784000	4787799	5sicer	6.70549e-08
chr1	4819200	4823999	6sicer	2.94583e-13
chr1	4829200	4836799	7sicer	2.67586e-16
chr1	4873000	4875799	8sicer	3.53608e-11
chr1	5018000	5023799	9sicer	9.61616e-25
chr1	5070000	5072999	10sicer	0.000141634
chr1	5110200	5114999	11sicer	1.48727e-06
chr1	5564600	5567999	12sicer	1.33451e-09
chr1	5804400	5811599	13sicer	0.000753408
chr1	6212400	6216599	14sicer	2.36577e-06
chr1	6432800	6437399	15sicer	0.00219192
chr1	6689400	6694799	16sicer	0.000363151
chr1	7090800	7093799	17sicer	1.09731e-08
chr1	7110800	7114799	18sicer	9.55576e-12
chr1	7128200	7133599	19sicer	2.0454e-09
chr1	7136800	7140599	20sicer	1.02274e-11
chr1	7478600	7483399	21sicer	2.31782e-08
chr1	7994000	8000599	22sicer	6.07511e-07
chr1	8027000	8030199	23sicer	9.23216e-08
chr1	8156200	8159399	24sicer	3.69821e-07
chr1	8657400	8662399	25sicer	0.0215496
chr1	9235000	9242399	26sicer	9.60372e-27
chr1	9544800	9552799	27sicer	1.36272e-17
chr1	9699600	9701399	28sicer	1.68006e-06
chr1	9741800	9748799	29sicer	2.67784e-16
chr1	9799800	9809399	30sicer	2.90174e-30
chr1	9815600	9821399	31sicer	2.66812e-13
chr1	9822200	9826399	32sicer	1.83577e-18
chr1	9838200	9842799	33sicer	5.54233e-09
chr1	9845000	9849199	34sicer	1.32378e-07
chr1	9850400	9862999	35sicer	8.68033e-25
chr1	9874000	9879599	36sicer	2.62555e-10
chr1	9941400	9944999	37sicer	3.448e-11
chr1	9967000	9968599	38sicer	4.81101e-09
chr1	10035000	10037799	39sicer	8.63171e-09
chr1	10227400	10233799	40sicer	1.528e-05
chr1	10776600	10781399	41sicer	4.06032e-06
chr1	10816400	10822599	42sicer	2.79031e-10
chr1	10891800	10895999	43sicer	0.000288728
chr1	10975800	10981999	44sicer	2.60575e-05
chr1	11029800	11033799	45sicer	7.47282e-05
chr1	11258400	11264999	46sicer	8.23777e-10
chr1	11624200	11627199	47sicer	5.35734e-06
chr1	11781000	11783799	48sicer	3.80489e-10
chr1	12569800	12573599	49sicer	1.9025e-12
chr1	12688400	12692799	50sicer	7.39944e-05
chr1	12694200	12705399	51sicer	1.81481e-30
chr1	12709000	12727599	52sicer	2.7809e-46
chr1	12728600	12731199	53sicer	1.76627e-10
chr1	12734000	12737199	54sicer	1.73422e-17
chr1	12742600	12746199	55sicer	5.60195e-09
chr1	12747800	12751599	56sicer	3.01436e-12
chr1	12752400	12758199	57sicer	1.94286e-17
chr1	12759000	12767199	58sicer	2.59086e-20
chr1	12779800	12786799	59sicer	3.54194e-29
chr1	12787600	12793999	60sicer	2.37729e-12
chr1	12804000	12807199	61sicer	2.76291e-12
chr1	12808000	12813199	62sicer	7.78084e-09
chr1	12832000	12837799	63sicer	1.26836e-18
chr1	12860800	12865199	64sicer	5.54233e-09
chr1	12988800	12993399	65sicer	8.10904e-11
chr1	13103400	13107399	66sicer	1.43316e-11
chr1	13196200	13205399	67sicer	2.3313e-19
chr1	13207800	13216599	68sicer	8.52635e-05
chr1	13245000	13247799	69sicer	7.06351e-12
chr1	13252800	13258399	70sicer	7.6258e-15
chr1	13312600	13315199	71sicer	7.39931e-16
chr1	13327800	13334599	72sicer	3.56867e-14
chr1	13359600	13363599	73sicer	4.69603e-09
chr1	13364400	13375799	74sicer	1.11918e-08
chr1	13426000	13428799	75sicer	2.73683e-06
chr1	13549400	13558599	76sicer	0.000121045
chr1	13586400	13590999	77sicer	2.61649e-06
chr1	13767600	13771399	78sicer	0.0111925
chr1	14504000	14508399	79sicer	2.73651e-10
chr1	14972800	14976399	80sicer	0.000711836
chr1	15079200	15084599	81sicer	0.00387862
chr1	15286400	15291599	82sicer	0.000676187
chr1	15803600	15808799	83sicer	0.0151508
chr1	15891200	15894799	84sicer	7.42824e-11
chr1	16091600	16093599	85sicer	3.30771e-08
chr1	16104800	16137199	86sicer	4.23606e-79
chr1	16201000	16203199	87sicer	1.73781e-11
chr1	16226800	16229799	88sicer	7.83097e-07
chr1	16248000	16250199	89sicer	1.73109e-12
chr1	16602800	16607799	90sicer	7.34763e-09
chr1	16616000	16620399	91sicer	1.61095e-13
chr1	16654000	16656799	92sicer	1.69387e-08
chr1	16711400	16714199	93sicer	6.11684e-06
chr1	16892800	16898199	94sicer	1.05134e-05
chr1	16949800	16953999	95sicer	0.000404043
chr1	17007600	17010999	96sicer	3.07863e-15
chr1	17096200	17099799	97sicer	1.59749e-10
chr1	17956800	17960399	98sicer	9.99333e-05
chr1	17961600	17966599	99sicer	0.00107512
chr1	18516800	18521199	100sicer	0.00277395
chr1	19175200	19176599	101sicer	0.163983
chr1	19622400	19627199	102sicer	9.77382e-12
chr1	19899200	19903799	103sicer	5.33014e-09
chr1	20432600	20433999	104sicer	8.80569e-05
chr1	20889400	20893599	105sicer	0.0141534
chr1	20993400	21000999	106sicer	1.95231e-15
chr1	21013400	21016999	107sicer	3.04236e-12
chr1	21039600	21042199	108sicer	1.96039e-07
chr1	21051800	21053599	109sicer	1.17131e-18
chr1	21064200	21081799	110sicer	4.82043e-58
chr1	21165600	21168999	111sicer	5.12084e-06
chr1	21217400	21221999	112sicer	7.49176e-08
chr1	21229000	21235599	113sicer	1.74331e-22
chr1	21243000	21246999	114sicer	6.81565e-13
chr1	21268800	21271999	115sicer	0.000171191
chr1	21281600	21284999	116sicer	2.21391e-08
chr1	21960200	21965999	117sicer	1.11411e-17
chr1	21998400	22002599	118sicer	0.00202355
chr1	22154200	22160199	119sicer	0.0952907
chr1	22555800	22556199	120sicer	0.0472804
chr1	22804800	22806999	121sicer	1.94548e-07
chr1	23173000	23175799	122sicer	3.97433e-07
chr1	23176600	23180199	123sicer	7.60226e-16
chr1	23187400	23190199	124sicer	4.39065e-10
chr1	23255600	23260599	125sicer	4.51328e-07
chr1	23263000	23268599	126sicer	3.00065e-22
chr1	23269400	23277599	127sicer	1.73328e-24
chr1	23279200	23287399	128sicer	4.75105e-16
chr1	23297200	23307399	129sicer	5.70504e-12
chr1	23358600	23360399	130sicer	1.35362e-16
chr1	23381600	23384199	131sicer	1.1955e-10
chr1	23760600	23765799	132sicer	4.51983e-30
chr1	23832000	23835999	133sicer	4.6153e-08
chr1	23865800	23870399	134sicer	3.69772e-14
chr1	23890400	23898399	135sicer	2.97478e-09
chr1	23909000	23913599	136sicer	2.76232e-09
chr1	23914600	23922999	137sicer	9.67596e-16
chr1	24072800	24076399	138sicer	6.04269e-05
chr1	24088600	24092999	139sicer	6.55777e-24
chr1	24194200	24197999	140sicer	2.10594e-14
chr1	24682000	24684399	141sicer	0.00145909
chr1	24695600	24701799	142sicer	3.85974e-09
chr1	25015200	25020399	143sicer	4.41756e-08
chr1	25590800	25596599	144sicer	0.00322863
chr1	25828800	25830999	145sicer	5.80803e-10
chr1	26349400	26354399	146sicer	1.56721e-06
chr1	26414000	26419799	147sicer	7.43629e-05
chr1	27179400	27186799	148sicer	0.000115341
chr1	28287000	28289399	149sicer	3.6395e-08
chr1	28456000	28458999	150sicer	0.0356576
chr1	30041000	30043399	151sicer	5.29522e-06
chr1	30309600	30312599	152sicer	0.000550787
chr1	30663400	30667999	153sicer	0.0249463
chr1	30863000	30872999	154sicer	1.36308e-21
chr1	30943000	30947599	155sicer	2.13045e-06
chr1	32065200	32068199	156sicer	2.81133e-06
chr1	33407400	33410199	157sicer	2.39739e-10
chr1	33501000	33503599	158sicer	1.85002e-07
chr1	33756200	33758799	159sicer	1.91348e-08
chr1	33809600	33814999	160sicer	2.08137e-05
chr1	33907200	33908799	161sicer	5.50678e-18
chr1	34034200	34037599	162sicer	7.66857e-11
chr1	34059400	34064399	163sicer	0.000356366
chr1	34073800	34084399	164sicer	2.5836e-08
chr1	34103400	34108399	165sicer	1.48605e-11
chr1	34116200	34128399	166sicer	6.09749e-21
chr1	34138600	34141199	167sicer	1.5281e-10
chr1	34227600	34231999	168sicer	4.47506e-12
chr1	34233600	34242199	169sicer	7.80868e-16
chr1	34297600	34300999	170sicer	9.62265e-08
chr1	34347400	34351799	171sicer	9.13351e-05
chr1	34431600	34436399	172sicer	3.11273e-08
chr1	34437600	34439399	173sicer	1.64133e-06
chr1	34459200	34460399	174sicer	3.3433e-06
chr1	34471600	34473399	175sicer	3.17587e-07
chr1	34602800	34606399	176sicer	0.00166841
chr1	34647400	34651199	177sicer	0.000296229
chr1	34747800	34751999	178sicer	3.29877e-08
chr1	34803800	34814799	179sicer	4.2363e-07
chr1	34816600	34820999	180sicer	9.08371e-14
chr1	34822000	34844199	181sicer	8.626e-120
chr1	34848800	34855199	182sicer	4.17604e-07
chr1	34856000	34869399	183sicer	6.76804e-61
chr1	34872800	34880399	184sicer	2.01175e-10
chr1	35316200	35318999	185sicer	9.62476e-08
chr1	35747400	35750999	186sicer	9.62476e-08
chr1	35788600	35795199	187sicer	5.46597e-06
chr1	35805800	35807799	188sicer	4.58446e-10
chr1	35896000	35898999	189sicer	0.00651531
chr1	36016600	36019199	190sicer	7.55096e-15
chr1	36033800	36037999	191sicer	0.000167574
chr1	36064400	36081199	192sicer	9.31522e-41
chr1	36087200	36091199	193sicer	1.88138e-33
chr1	36094200	36101199	194sicer	4.1617e-10
chr1	36253600	36256199	195sicer	9.91804e-09
chr1	36269200	36273999	196sicer	7.4391e-06
chr1	36300600	36305599	197sicer	1.58978e-15
chr1	36306800	36310599	198sicer	2.67843e-25
chr1	36321800	36325799	199sicer	2.03451e-06
chr1	36353600	36360599	200sicer	1.6259e-14
chr1	36365400	36369599	201sicer	3.58974e-06
chr1	36471000	36478999	202sicer	8.17946e-33
chr1	36491400	36494199	203sicer	7.7935e-12
chr1	36512400	36519999	204sicer	2.67537e-16
chr1	36521000	36525599	205sicer	6.33287e-10
chr1	36533600	36540799	206sicer	8.44786e-44
chr1	36545600	36550799	207sicer	5.47474e-09
chr1	36552800	36566799	208sicer	1.16723e-23
chr1	36567600	36582999	209sicer	4.82879e-51
chr1	36587800	36591999	210sicer	1.26679e-13
chr1	36601600	36605399	211sicer	8.09511e-23
chr1	36610400	36612799	212sicer	1.66053e-06
chr1	36633200	36637599	213sicer	1.244e-07
chr1	36679600	36685799	214sicer	5.38607e-17
chr1	36705400	36709599	215sicer	5.88966e-15
chr1	36830800	36831799	216sicer	4.63815e-15
chr1	36901800	36905999	217sicer	7.28393e-08
chr1	36917400	36924599	218sicer	1.6466e-18
chr1	36934200	36939599	219sicer	2.31782e-08
chr1	37165600	37168399	220sicer	5.7745e-06
chr1	37279000	37282399	221sicer	1.18927e-05
chr1	37309800	37315799	222sicer	2.6243e-25
chr1	37316600	37323199	223sicer	1.0984e-19
chr1	37333400	37337399	224sicer	1.15316e-09
chr1	37429000	37432799	225sicer	1.53402e-08
chr1	37457600	37459999	226sicer	2.13564e-08
chr1	37475200	37479999	227sicer	8.69829e-08
chr1	37500800	37505399	228sicer	1.6976e-06
chr1	37509600	37513799	229sicer	1.80778e-24
chr1	37719200	37720399	230sicer	1.09503e-15
chr1	37997800	38003999	231sicer	2.10241e-10
chr1	38126000	38130399	232sicer	0.000356366
chr1	38199400	38203199	233sicer	1.42289e-10
chr1	38209600	38214799	234sicer	1.1559e-12
chr1	38239000	38242999	235sicer	7.68168e-14
chr1	38256200	38265599	236sicer	1.18943e-24
chr1	38267400	38269199	237sicer	1.38451e-13
chr1	38307200	38309399	238sicer	4.91589e-11
chr1	38319200	38322599	239sicer	7.55096e-15
chr1	38333200	38336999	240sicer	5.94363e-15
chr1	38355400	38359799	241sicer	2.89364e-10
chr1	38361600	38365199	242sicer	8.71912e-18
chr1	38367800	38371599	243sicer	3.32839e-11
chr1	38381600	38399599	244sicer	1.21351e-63
chr1	38415800	38417999	245sicer	9.80859e-13
chr1	38426400	38430599	246sicer	2.33015e-17
chr1	38435800	38444599	247sicer	1.78662e-53
chr1	38445600	38451799	248sicer	1.65575e-10
chr1	38453200	38458199	249sicer	1.8514e-11
chr1	38474400	38482799	250sicer	5.89234e-20
chr1	38506000	38510599	251sicer	0.000260473
chr1	38536400	38541399	252sicer	1.53402e-08
chr1	38544400	38549199	253sicer	1.01328e-23
chr1	38556200	38567199	254sicer	1.66437e-28
chr1	38569200	38576199	255sicer	4.18585e-08
chr1	38580600	38586199	256sicer	5.31305e-15
chr1	38588400	38593599	257sicer	4.66046e-09
chr1	38599800	38622399	258sicer	4.79418e-47
chr1	38625400	38629399	259sicer	3.91984e-13
chr1	38813800	38817799	260sicer	1.44435e-07
chr1	38988400	38989799	261sicer	2.06621e-18
chr1	39192000	39197199	262sicer	2.72777e-26
chr1	39253800	39258999	263sicer	9.37992e-08
chr1	39283400	39290399	264sicer	3.92999e-30
chr1	39311400	39315799	265sicer	1.88904e-08
chr1	39317600	39320399	266sicer	8.1758e-15
chr1	39324800	39329199	267sicer	1.54265e-15
chr1	39335600	39336999	268sicer	8.1426e-11
chr1	39392000	39399599	269sicer	5.11788e-16
chr1	39406800	39412999	270sicer	7.49808e-10
chr1	39416600	39419399	271sicer	1.90881e-34
chr1	39430200	39436799	272sicer	5.29561e-25
chr1	39438400	39448199	273sicer	6.82201e-36
chr1	39449200	39458999	274sicer	1.12922e-36
chr1	39460000	39470199	275sicer	5.02271e-28
chr1	39471000	39478799	276sicer	1.57993e-12
chr1	39535200	39538999	277sicer	1.90266e-05
chr1	39574800	39578599	278sicer	4.79616e-07
chr1	39649400	39651799	279sicer	4.22263e-16
chr1	39720600	39721799	280sicer	3.06912e-21
chr1	39729200	39733399	281sicer	2.67842e-16
chr1	39749400	39752799	282sicer	3.64087e-07
chr1	39753600	39763199	283sicer	7.17998e-24
chr1	39768600	39774399	284sicer	0.00113594
chr1	39805400	39810199	285sicer	8.07447e-11
chr1	39867600	39871999	286sicer	1.37603e-19
chr1	39899000	39914399	287sicer	3.02907e-44
chr1	39915200	39934399	288sicer	3.54936e-76
chr1	39935400	39958599	289sicer	2.5041e-95
chr1	39959600	39965999	290sicer	1.20373e-32
chr1	39968400	39974599	291sicer	4.54098e-12
chr1	39976200	39983199	292sicer	5.45426e-31
chr1	39992400	39996199	293sicer	2.7807e-13
chr1	40221000	40228799	294sicer	4.72702e-10
chr1	40265600	40268999	295sicer	9.23216e-08
chr1	40274600	40280199	296sicer	9.3299e-07
chr1	40284800	40287199	297sicer	1.91348e-08
chr1	40680200	40682199	298sicer	4.14869e-19
chr1	40698000	40702399	299sicer	9.09538e-05
chr1	42693600	42699599	300sicer	7.93619e-48
chr1	42711000	42715199	301sicer	1.42522e-12
chr1	42932000	42935799	302sicer	4.43514e-11
chr1	42951800	42953999	303sicer	1.88205e-07
chr1	43044800	43048399	304sicer	4.72e-08
chr1	43050600	43060399	305sicer	3.2394e-26
chr1	43065200	43069599	306sicer	2.05088e-16
chr1	43089600	43093999	307sicer	7.12661e-08
chr1	43151200	43157799	308sicer	4.6998e-05
chr1	43167800	43174599	309sicer	6.69991e-28
chr1	43358400	43361999	310sicer	1.05703e-08
chr1	43446400	43448199	311sicer	4.58446e-10
chr1	43455200	43475199	312sicer	1.49166e-84
chr1	43490000	43493199	313sicer	4.38204e-08
chr1	43501400	43507399	314sicer	6.36405e-26
chr1	43527200	43530399	315sicer	2.43066e-13
chr1	43533600	43536999	316sicer	5.48135e-07
chr1	43693200	43696599	317sicer	2.29039e-08
chr1	43729600	43733199	318sicer	1.42522e-12
chr1	43781200	43784199	319sicer	1.08494e-13
chr1	43825400	43828599	320sicer	0.00204597
chr1	43848000	43850799	321sicer	0.000443652
chr1	43933200	43936799	322sicer	3.4278e-07
chr1	44201000	44201599	323sicer	0.000244926
chr1	44270200	44274599	324sicer	0.00122226
chr1	44366800	44371399	325sicer	0.0196745
chr1	44550000	44554399	326sicer	2.47221e-06
chr1	44558200	44562199	327sicer	1.2266e-06
chr1	44566000	44569199	328sicer	4.72469e-08
chr1	44575000	44578199	329sicer	7.15872e-13
chr1	44584000	44599599	330sicer	9.80586e-32
chr1	44607400	44609399	331sicer	6.07876e-06
chr1	44621800	44631399	332sicer	1.98129e-42
chr1	44677000	44681599	333sicer	1.20457e-07
chr1	44692400	44695199	334sicer	7.84196e-05
chr1	44761400	44766199	335sicer	2.0014e-05
chr1	44899200	44905799	336sicer	2.51757e-05
chr1	44959200	44960599	337sicer	1.38943e-05
chr1	45169600	45175399	338sicer	2.90236e-05
chr1	45734200	45739399	339sicer	1.44973e-10
chr1	45794600	45797599	340sicer	2.43049e-06
chr1	46065000	46068399	341sicer	0.00318169
chr1	46446600	46450199	342sicer	0.00283095
chr1	47143600	47149799	343sicer	0.0260479
chr1	47223400	47227999	344sicer	0.000567935
chr1	47628800	47630799	345sicer	3.02358e-06
chr1	48493400	48500799	346sicer	0.0011229
chr1	48545800	48547599	347sicer	3.82187e-05
chr1	49251200	49256999	348sicer	0.000167988
chr1	50123200	50128199	349sicer	0.0160786
chr1	50925400	50929199	350sicer	2.61846e-09
chr1	51093600	51097199	351sicer	1.32898e-17
chr1	51289400	51292799	352sicer	1.97745e-06
chr1	51297000	51301599	353sicer	2.26774e-12
chr1	51914800	51917999	354sicer	0.000798984
chr1	52111600	52115399	355sicer	1.23322e-05
chr1	52117800	52120799	356sicer	0.000178076
chr1	52146800	52151599	357sicer	5.86649e-13
chr1	52169800	52172399	358sicer	1.15316e-09
chr1	52174400	52177599	359sicer	1.08494e-13
chr1	52223800	52226199	360sicer	4.06199e-08
chr1	52228800	52234599	361sicer	6.1892e-08
chr1	52399800	52402799	362sicer	5.19096e-09
chr1	52403600	52408999	363sicer	0.00143971
chr1	52489000	52498999	364sicer	1.54386e-16
chr1	52500200	52502599	365sicer	1.52911e-13
chr1	52631800	52636399	366sicer	7.78084e-09
chr1	52725600	52728799	367sicer	5.32544e-12
chr1	52798000	52803399	368sicer	3.819e-11
chr1	52843800	52848599	369sicer	3.11748e-10
chr1	52951800	52953999	370sicer	8.99941e-08
chr1	52955200	52958799	371sicer	1.75275e-12
chr1	53129400	53134599	372sicer	5.23222e-08
chr1	53694200	53698399	373sicer	0.00302141
chr1	54406800	54410999	374sicer	0.0906405
chr1	54436400	54439599	375sicer	7.54613e-06
chr1	54675000	54681799	376sicer	6.99187e-14
chr1	54712800	54720399	377sicer	7.53604e-12
chr1	54740200	54743999	378sicer	1.01724e-25
chr1	54745200	54752599	379sicer	1.78639e-11
chr1	54765200	54767599	380sicer	7.03267e-19
chr1	54772800	54777599	381sicer	1.25114e-16
chr1	54784600	54791799	382sicer	3.59635e-27
chr1	54792800	54801799	383sicer	9.11971e-23
chr1	54802600	54819199	384sicer	6.60753e-69
chr1	54822800	54927199	385sicer	0
chr1	54979600	54984799	386sicer	1.13867e-05
chr1	55052000	55060799	387sicer	1.68277e-08
chr1	55083200	55087199	388sicer	3.27618e-13
chr1	55130000	55140799	389sicer	3.06929e-20
chr1	55190400	55195199	390sicer	0.000229818
chr1	55221000	55224799	391sicer	5.43732e-09
chr1	55236800	55241999	392sicer	6.90668e-11
chr1	55404800	55408399	393sicer	0.00331465
chr1	55484600	55487999	394sicer	2.5107e-09
chr1	55498800	55506399	395sicer	7.93076e-08
chr1	55527800	55534199	396sicer	2.54559e-24
chr1	55618000	55619999	397sicer	2.77275e-11
chr1	55629200	55632999	398sicer	2.231e-14
chr1	55649400	55654199	399sicer	1.02396e-08
chr1	55775000	55784399	400sicer	0.000170865
chr1	55886600	55890599	401sicer	2.92216e-26
chr1	55924400	55929799	402sicer	7.83865e-07
chr1	56136600	56140199	403sicer	1.15316e-09
chr1	56772400	56779399	404sicer	0.000249969
chr1	56782200	56782799	405sicer	0.0358899
chr1	56969400	56974199	406sicer	1.73642e-14
chr1	56979800	56984799	407sicer	2.38392e-05
chr1	57376600	57379399	408sicer	2.97585e-05
chr1	57404400	57411399	409sicer	3.33236e-12
chr1	57435600	57437799	410sicer	3.8696e-07
chr1	57773800	57776799	411sicer	0.00536084
chr1	57781600	57785399	412sicer	3.29731e-06
chr1	57799800	57806399	413sicer	4.08144e-07
chr1	57815000	57817999	414sicer	1.6106e-15
chr1	57848800	57853999	415sicer	5.44119e-10
chr1	57867200	57872599	416sicer	3.90337e-11
chr1	57888200	57892799	417sicer	1.631e-10
chr1	57940800	57943399	418sicer	3.76402e-07
chr1	57968200	57971199	419sicer	0.000188494
chr1	58277200	58281799	420sicer	2.5715e-08
chr1	58290600	58294399	421sicer	4.39863e-08
chr1	58322800	58330799	422sicer	0.00120096
chr1	58339800	58344199	423sicer	4.87512e-07
chr1	58391200	58399399	424sicer	5.08107e-12
chr1	58407800	58425399	425sicer	3.12543e-23
chr1	58443400	58449399	426sicer	1.8376e-05
chr1	58584600	58588999	427sicer	7.28393e-08
chr1	58608600	58612999	428sicer	0.000731011
chr1	58621000	58625599	429sicer	1.16459e-06
chr1	58715000	58731799	430sicer	1.56697e-103
chr1	58732800	58737599	431sicer	4.20061e-06
chr1	58738400	58750399	432sicer	2.78295e-26
chr1	58759000	58769399	433sicer	2.00514e-13
chr1	58795200	58797999	434sicer	9.83167e-06
chr1	58930600	58935199	435sicer	0.000880057
chr1	58938800	58944399	436sicer	8.5621e-09
chr1	58946000	58954799	437sicer	1.87996e-36
chr1	58955600	58965199	438sicer	6.06788e-20
chr1	58968400	58976199	439sicer	2.63069e-16
chr1	59109800	59112599	440sicer	1.6976e-06
chr1	59113600	59121199	441sicer	4.04697e-13
chr1	59154800	59175799	442sicer	2.79049e-58
chr1	59234000	59237999	443sicer	9.35008e-06
chr1	59309200	59316599	444sicer	2.92544e-20
chr1	59331400	59335199	445sicer	8.90698e-38
chr1	59339400	59342399	446sicer	4.68379e-08
chr1	59381000	59385399	447sicer	2.73968e-09
chr1	59394400	59401399	448sicer	2.78238e-12
chr1	59421000	59427999	449sicer	2.71471e-17
chr1	59433200	59435999	450sicer	0.000119607
chr1	59437000	59440999	451sicer	1.32851e-09
chr1	59447200	59451799	452sicer	1.35659e-24
chr1	59456800	59459799	453sicer	5.54509e-17
chr1	59470600	59481599	454sicer	5.59303e-31
chr1	59487000	59493799	455sicer	2.57557e-32
chr1	59495200	59499999	456sicer	2.20524e-07
chr1	59506200	59509799	457sicer	7.28393e-08
chr1	59510800	59512999	458sicer	3.65833e-14
chr1	59514400	59520399	459sicer	1.86193e-20
chr1	59521400	59525199	460sicer	5.08484e-09
chr1	59534600	59538199	461sicer	1.19022e-15
chr1	59540400	59547199	462sicer	4.40947e-09
chr1	59548000	59554599	463sicer	2.01657e-29
chr1	59566000	59571799	464sicer	3.02021e-10
chr1	59573600	59576599	465sicer	9.56484e-08
chr1	59577600	59581799	466sicer	0.00521607
chr1	59582800	59586199	467sicer	2.33015e-17
chr1	59590000	59596799	468sicer	6.49248e-36
chr1	59599200	59605199	469sicer	0.000500167
chr1	59606200	59611799	470sicer	2.4067e-18
chr1	59613600	59616799	471sicer	1.37082e-06
chr1	59649000	59657399	472sicer	2.63552e-28
chr1	59663000	59673199	473sicer	8.87988e-11
chr1	59685200	59687199	474sicer	2.30548e-05
chr1	59771400	59776199	475sicer	5.61883e-09
chr1	59784400	59799199	476sicer	5.69354e-19
chr1	59830200	59835399	477sicer	8.29697e-13
chr1	59885200	59889799	478sicer	1.32876e-07
chr1	59897200	59899999	479sicer	1.50272e-06
chr1	59913000	59917799	480sicer	9.18455e-13
chr1	59968600	59972199	481sicer	5.10065e-10
chr1	60096600	60101199	482sicer	3.69065e-06
chr1	60154600	60160999	483sicer	3.26316e-06
chr1	60423800	60426999	484sicer	1.96634e-09
chr1	60654600	60658799	485sicer	1.64011e-09
chr1	60725000	60730999	486sicer	3.25021e-07
chr1	60862200	60864999	487sicer	4.72512e-14
chr1	61137600	61143799	488sicer	5.50628e-20
chr1	61191600	61195599	489sicer	6.19233e-10
chr1	61298200	61302599	490sicer	3.74443e-16
chr1	61309200	61312399	491sicer	1.08134e-08
chr1	61375200	61378999	492sicer	2.35343e-06
chr1	61497600	61500999	493sicer	0.00869906
chr1	61514000	61518599	494sicer	0.00868996
chr1	61637800	61640999	495sicer	4.46143e-08
chr1	61921600	61925999	496sicer	7.84748e-08
chr1	62534000	62541399	497sicer	0.000138628
chr1	62578800	62582799	498sicer	7.54613e-06
chr1	62704600	62714199	499sicer	3.88183e-35
chr1	62715600	62740199	500sicer	9.91473e-115
chr1	62741200	62761999	501sicer	1.12697e-54
chr1	62764600	62784199	502sicer	2.48941e-41
chr1	62794200	62796599	503sicer	1.99437e-11
chr1	62797400	62801399	504sicer	5.32544e-12
chr1	62803000	62807599	505sicer	1.22751e-05
chr1	62984000	62985999	506sicer	4.30051e-13
chr1	63102800	63120399	507sicer	8.6404e-29
chr1	63174800	63179199	508sicer	1.10058e-12
chr1	63190800	63193999	509sicer	2.44941e-11
chr1	63272800	63275599	510sicer	9.16274e-08
chr1	63445000	63447799	511sicer	7.46346e-07
chr1	63571600	63574599	512sicer	4.05513e-15
chr1	63629600	63630999	513sicer	0.0278748
chr1	63990600	63996599	514sicer	8.27464e-07
chr1	64017600	64023999	515sicer	8.83252e-15
chr1	64039200	64043999	516sicer	3.57498e-11
chr1	64059800	64061399	517sicer	3.56313e-12
chr1	64083800	64089199	518sicer	3.1546e-10
chr1	64094000	64099599	519sicer	2.40757e-12
chr1	64102600	64108199	520sicer	1.14443e-12
chr1	64115200	64123199	521sicer	5.81452e-11
chr1	64178000	64185399	522sicer	1.4923e-08
chr1	64189400	64193999	523sicer	3.90337e-11
chr1	64195000	64197599	524sicer	1.64108e-10
chr1	64221600	64227199	525sicer	1.19316e-12
chr1	64294800	64300199	526sicer	1.69865e-05
chr1	64301200	64308799	527sicer	2.14103e-08
chr1	64384000	64390999	528sicer	0.00336127
chr1	64534000	64539799	529sicer	5.88004e-13
chr1	64556000	64560799	530sicer	1.76428e-12
chr1	64731600	64739799	531sicer	6.10981e-32
chr1	64745400	64748999	532sicer	1.2141e-09
chr1	64789600	64793799	533sicer	7.82126e-41
chr1	64797200	64800399	534sicer	0.00158082
chr1	64842600	64854999	535sicer	2.33615e-52
chr1	64873000	64877399	536sicer	6.48218e-12
chr1	64883000	64886399	537sicer	2.58469e-09
chr1	64915800	64919799	538sicer	3.33037e-15
chr1	64926800	64930999	539sicer	5.62043e-12
chr1	64960200	64963199	540sicer	0.0224395
chr1	65171200	65174599	541sicer	1.08134e-08
chr1	65539400	65542399	542sicer	4.64616e-06
chr1	65973600	65980199	543sicer	0.000873426
chr1	66020800	66025999	544sicer	0.0898568
chr1	66174400	66176399	545sicer	3.8696e-07
chr1	66274600	66277999	546sicer	6.00635e-07
chr1	66575400	66581599	547sicer	0.000845135
chr1	66700200	66706799	548sicer	4.21977e-10
chr1	66860800	66866199	549sicer	3.76256e-13
chr1	67026000	67032599	550sicer	6.711e-14
chr1	67586000	67593399	551sicer	0.0334983
chr1	67620200	67626599	552sicer	0.000315607
chr1	67751200	67758399	553sicer	0.0014555
chr1	69104800	69108599	554sicer	5.64283e-13
chr1	69456600	69456999	555sicer	0.0993322
chr1	69697800	69703599	556sicer	1.47589e-06
chr1	70237400	70241599	557sicer	7.16308e-07
chr1	70984600	70986999	558sicer	7.03073e-09
chr1	71079200	71083799	559sicer	0.000248197
chr1	71652400	71654199	560sicer	2.24275e-13
chr1	72125000	72128599	561sicer	1.29953e-06
chr1	72130400	72132599	562sicer	0.000329066
chr1	72210600	72212199	563sicer	2.35571e-09
chr1	72254200	72257999	564sicer	3.66895e-08
chr1	72503400	72506199	565sicer	2.40953e-10
chr1	72536000	72537399	566sicer	2.27735e-15
chr1	72593000	72598399	567sicer	1.6118e-10
chr1	72711000	72714399	568sicer	1.7785e-07
chr1	72739000	72751799	569sicer	1.06328e-55
chr1	72755400	72756999	570sicer	1.67092e-06
chr1	72759000	72761799	571sicer	8.49264e-06
chr1	72823000	72830399	572sicer	2.74048e-23
chr1	72863400	72880199	573sicer	8.01094e-37
chr1	72909200	72916399	574sicer	5.03834e-21
chr1	72926800	72933199	575sicer	1.57141e-06
chr1	72944400	72946599	576sicer	1.59617e-14
chr1	72965200	72969599	577sicer	4.46683e-07
chr1	73005000	73007199	578sicer	5.07825e-17
chr1	73036400	73042199	579sicer	3.53242e-14
chr1	73059600	73063199	580sicer	1.51429e-10
chr1	73110600	73119599	581sicer	7.29677e-05
chr1	73157000	73160799	582sicer	4.14789e-05
chr1	73167600	73173799	583sicer	1.32347e-27
chr1	73310000	73316399	584sicer	1.53758e-05
chr1	73341600	73345399	585sicer	2.76232e-09
chr1	73361600	73370799	586sicer	1.15255e-32
chr1	73477400	73479999	587sicer	1.05194e-05
chr1	73529600	73532799	588sicer	5.92745e-11
chr1	73534600	73539999	589sicer	0.000945908
chr1	73543600	73547599	590sicer	2.75642e-10
chr1	73640600	73645799	591sicer	4.39948e-12
chr1	73671200	73674599	592sicer	9.11514e-08
chr1	73737200	73740799	593sicer	8.17058e-06
chr1	73742800	73746999	594sicer	4.15534e-14
chr1	73757400	73759999	595sicer	8.23822e-10
chr1	73764600	73767599	596sicer	1.11074e-08
chr1	73796600	73803999	597sicer	7.85081e-08
chr1	73822200	73830799	598sicer	6.06504e-16
chr1	73853200	73854999	599sicer	0.0195056
chr1	73911800	73917199	600sicer	6.33594e-16
chr1	73927600	73935199	601sicer	3.69678e-24
chr1	73941400	73949399	602sicer	7.07526e-23
chr1	73953000	73974999	603sicer	5.59832e-100
chr1	73986200	73989399	604sicer	3.43475e-06
chr1	73994000	74003799	605sicer	1.69204e-59
chr1	74004800	74010399	606sicer	5.30949e-29
chr1	74012400	74018999	607sicer	1.91685e-24
chr1	74020000	74044999	608sicer	2.96677e-155
chr1	74047200	74049999	609sicer	4.38204e-08
chr1	74051200	74058799	610sicer	1.77685e-13
chr1	74062200	74072799	611sicer	4.73933e-51
chr1	74080400	74093799	612sicer	4.42374e-36
chr1	74096600	74101599	613sicer	2.50703e-21
chr1	74109800	74114399	614sicer	2.62152e-21
chr1	74121400	74126199	615sicer	3.04268e-19
chr1	74235000	74252999	616sicer	4.46233e-50
chr1	74274200	74278999	617sicer	0.000404043
chr1	74280800	74306399	618sicer	9.43823e-127
chr1	74307200	74312999	619sicer	1.90691e-29
chr1	74329800	74342199	620sicer	2.66397e-35
chr1	74362000	74364799	621sicer	2.84738e-05
chr1	74374800	74377999	622sicer	2.21391e-08
chr1	74385200	74391399	623sicer	1.58631e-17
chr1	74392200	74398799	624sicer	9.75411e-21
chr1	74506400	74510399	625sicer	1.09844e-08
chr1	74584800	74589799	626sicer	1.18517e-05
chr1	74599800	74601999	627sicer	1.5689e-10
chr1	74656400	74661399	628sicer	4.46143e-09
chr1	74684800	74688399	629sicer	2.86029e-07
chr1	74697200	74701399	630sicer	8.02872e-08
chr1	74704000	74706599	631sicer	6.14778e-11
chr1	74746800	74751799	632sicer	2.43449e-16
chr1	74769400	74773799	633sicer	3.23177e-35
chr1	74780000	74784799	634sicer	2.32137e-12
chr1	74789800	74795799	635sicer	1.81398e-27
chr1	74802800	74803999	636sicer	3.38989e-11
chr1	74806200	74809199	637sicer	4.55179e-26
chr1	74815200	74821599	638sicer	3.26316e-06
chr1	74848600	74852799	639sicer	2.20057e-06
chr1	74854200	74859599	640sicer	2.32854e-25
chr1	74880800	74883599	641sicer	1.96347e-07
chr1	74891800	74893799	642sicer	7.79805e-08
chr1	74898200	74901799	643sicer	1.3178e-05
chr1	74934000	74938999	644sicer	4.42472e-06
chr1	74947800	74952199	645sicer	2.05023e-58
chr1	75014000	75017599	646sicer	5.35734e-06
chr1	75123800	75126199	647sicer	0.000156451
chr1	75137200	75142999	648sicer	2.36823e-05
chr1	75168000	75171199	649sicer	6.49324e-05
chr1	75177800	75180399	650sicer	1.96039e-07
chr1	75187000	75193799	651sicer	2.17467e-15
chr1	75208400	75216599	652sicer	6.75675e-27
chr1	75217400	75220599	653sicer	4.30647e-07
chr1	75233200	75241199	654sicer	1.51378e-23
chr1	75247600	75255799	655sicer	1.46864e-07
chr1	75290600	75294599	656sicer	1.18927e-05
chr1	75314800	75316799	657sicer	4.80376e-19
chr1	75337400	75338799	658sicer	1.39697e-10
chr1	75343400	75346599	659sicer	5.56411e-20
chr1	75381200	75383399	660sicer	9.56484e-08
chr1	75385000	75390199	661sicer	1.49261e-15
chr1	75398200	75403599	662sicer	2.74561e-26
chr1	75421800	75426399	663sicer	3.86293e-05
chr1	75444800	75451599	664sicer	3.94022e-38
chr1	75455800	75462599	665sicer	3.90701e-28
chr1	75463600	75465999	666sicer	3.51435e-10
chr1	75477400	75480599	667sicer	2.31963e-26
chr1	75485000	75488399	668sicer	5.18867e-09
chr1	75502000	75507399	669sicer	7.78161e-27
chr1	75545000	75550999	670sicer	3.42376e-14
chr1	75555000	75562799	671sicer	8.02376e-18
chr1	75652800	75654799	672sicer	6.12689e-10
chr1	75709400	75715999	673sicer	1.7632e-10
chr1	75732000	75736199	674sicer	1.88904e-08
chr1	75841600	75845399	675sicer	8.61453e-16
chr1	75933400	75937999	676sicer	1.14886e-08
chr1	75985400	75988799	677sicer	3.99383e-12
chr1	76023800	76026399	678sicer	2.29481e-19
chr1	76027400	76032399	679sicer	4.77148e-09
chr1	76773600	76777999	680sicer	0.00010336
chr1	76847200	76851999	681sicer	1.3178e-05
chr1	76895600	76898199	682sicer	5.323e-21
chr1	76942400	76945199	683sicer	2.50765e-06
chr1	77081400	77083599	684sicer	4.39065e-10
chr1	77409200	77413799	685sicer	2.91469e-15
chr1	77439800	77442599	686sicer	7.63843e-18
chr1	77456400	77463799	687sicer	7.78873e-13
chr1	77478000	77482999	688sicer	0.00170817
chr1	77489800	77492999	689sicer	2.08821e-08
chr1	77494600	77498999	690sicer	3.18341e-22
chr1	77500400	77507599	691sicer	2.83737e-27
chr1	77510000	77517199	692sicer	7.95432e-06
chr1	78203000	78204399	693sicer	0.000160275
chr1	78215800	78218799	694sicer	1.46667e-25
chr1	78309200	78311799	695sicer	1.47354e-33
chr1	78366600	78368999	696sicer	3.56313e-12
chr1	78370200	78372999	697sicer	2.68984e-11
chr1	78480000	78490399	698sicer	2.33646e-26
chr1	78498000	78502999	699sicer	0.00363989
chr1	78566200	78570799	700sicer	4.20257e-15
chr1	78573600	78578599	701sicer	6.06171e-11
chr1	78584200	78589599	702sicer	1.55391e-10
chr1	78590400	78596599	703sicer	8.3485e-22
chr1	78655800	78663199	704sicer	4.37518e-14
chr1	78672000	78677199	705sicer	2.33275e-17
chr1	78685600	78687599	706sicer	8.05958e-07
chr1	78702000	78711199	707sicer	1.54137e-14
chr1	78724800	78726999	708sicer	1.56597e-09
chr1	78818200	78824599	709sicer	5.84184e-11
chr1	78858400	78867799	710sicer	3.66387e-15
chr1	78906800	78909599	711sicer	1.78194e-11
chr1	79276200	79282199	712sicer	2.59181e-05
chr1	79670400	79673799	713sicer	1.04388e-09
chr1	79718600	79726999	714sicer	1.53491e-09
chr1	79728000	79730199	715sicer	3.47812e-08
chr1	79736000	79739999	716sicer	5.13522e-07
chr1	79743000	79747399	717sicer	3.66824e-05
chr1	79749000	79754799	718sicer	1.35584e-10
chr1	79756800	79760999	719sicer	4.03239e-12
chr1	79821000	79825199	720sicer	7.20615e-23
chr1	79858000	79862799	721sicer	3.20883e-32
chr1	79936800	79944199	722sicer	1.16718e-08
chr1	79962000	79968199	723sicer	7.10057e-08
chr1	80235600	80240399	724sicer	7.81934e-11
chr1	80291400	80296799	725sicer	1.4949e-10
chr1	80307600	80313399	726sicer	8.09773e-11
chr1	80325000	80339999	727sicer	1.43113e-38
chr1	80708600	80711399	728sicer	2.73683e-06
chr1	80756000	80758999	729sicer	9.60583e-08
chr1	80980800	80986199	730sicer	0.00361323
chr1	81089600	81095599	731sicer	1.29492e-10
chr1	81171200	81175199	732sicer	4.73152e-12
chr1	82239600	82245599	733sicer	1.86238e-06
chr1	82280200	82293599	734sicer	1.16683e-38
chr1	82358400	82362999	735sicer	6.59173e-10
chr1	82373400	82377599	736sicer	2.29702e-10
chr1	82383400	82386599	737sicer	1.97734e-10
chr1	82396800	82402799	738sicer	9.0899e-05
chr1	82409800	82412799	739sicer	2.49389e-10
chr1	82421200	82426399	740sicer	5.31392e-09
chr1	82456200	82460799	741sicer	8.34539e-05
chr1	82464800	82471399	742sicer	9.3317e-05
chr1	82473400	82478599	743sicer	9.81809e-18
chr1	82500600	82503999	744sicer	0.000356799
chr1	82532800	82535999	745sicer	8.07296e-13
chr1	82538800	82543399	746sicer	6.69296e-10
chr1	82554200	82561199	747sicer	1.89868e-16
chr1	82562000	82567599	748sicer	8.21563e-09
chr1	82574400	82585199	749sicer	8.61226e-17
chr1	82595200	82598599	750sicer	3.79171e-29
chr1	82600600	82611199	751sicer	2.67859e-40
chr1	82614400	82623799	752sicer	1.36514e-43
chr1	82625000	82646199	753sicer	1.91985e-80
chr1	82839000	82845199	754sicer	1.42712e-11
chr1	83229800	83233199	755sicer	0.0174171
chr1	83980600	83989799	756sicer	2.27964e-05
chr1	84162400	84167799	757sicer	1.70906e-10
chr1	84263800	84267599	758sicer	6.52508e-07
chr1	84279000	84287399	759sicer	8.16707e-11
chr1	84415400	84420999	760sicer	3.41896e-09
chr1	84542600	84548199	761sicer	0.00610482
chr1	84609200	84613799	762sicer	8.71795e-07
chr1	84685400	84688399	763sicer	4.67926e-08
chr1	84694600	84696999	764sicer	4.22263e-16
chr1	84707800	84711399	765sicer	4.96462e-07
chr1	84799600	84807799	766sicer	1.46565e-17
chr1	84821000	84826399	767sicer	6.68637e-19
chr1	84833400	84839199	768sicer	0.00139028
chr1	84850000	84856399	769sicer	2.80874e-36
chr1	84933600	84935799	770sicer	6.85893e-13
chr1	85023000	85052799	771sicer	0.0860063
chr1	85059200	85064599	772sicer	0.045564
chr1	85135400	85139799	773sicer	0.140609
chr1	85149600	85224199	774sicer	0.0473504
chr1	85469400	85473599	775sicer	6.17636e-05
chr1	85474600	85477199	776sicer	4.33261e-05
chr1	85519600	85556599	777sicer	0.00454842
chr1	85749600	85752399	778sicer	9.63125e-09
chr1	85792200	85802399	779sicer	3.3687e-11
chr1	85803400	85810599	780sicer	1.35584e-10
chr1	85821800	85823599	781sicer	1.54079e-07
chr1	85893800	85903599	782sicer	3.30501e-57
chr1	85907800	85911399	783sicer	8.69829e-08
chr1	85920600	85923599	784sicer	1.75403e-10
chr1	86018000	86019599	785sicer	1.16758e-16
chr1	86045800	86048399	786sicer	1.02274e-11
chr1	86059200	86061599	787sicer	7.31396e-17
chr1	86065800	86071999	788sicer	7.55438e-06
chr1	86110400	86116799	789sicer	1.19265e-12
chr1	86124600	86127799	790sicer	1.55549e-16
chr1	86138600	86144399	791sicer	6.38954e-11
chr1	86146400	86149399	792sicer	1.64108e-10
chr1	86150200	86158399	793sicer	8.04487e-21
chr1	86209000	86212799	794sicer	3.44551e-12
chr1	86213800	86215999	795sicer	1.4637e-11
chr1	86257200	86259599	796sicer	2.91291e-13
chr1	86300000	86304199	797sicer	3.21937e-10
chr1	86357200	86361399	798sicer	1.4786e-07
chr1	86419600	86421799	799sicer	7.03073e-09
chr1	86432600	86444999	800sicer	2.65532e-34
chr1	86446600	86450399	801sicer	0.000705835
chr1	86467400	86473599	802sicer	2.53617e-17
chr1	86490200	86494199	803sicer	4.35444e-16
chr1	86500200	86508399	804sicer	3.91913e-25
chr1	86524200	86526199	805sicer	1.61208e-08
chr1	86527000	86532799	806sicer	3.2838e-14
chr1	86549200	86562599	807sicer	2.00872e-16
chr1	86630000	86634599	808sicer	5.26212e-09
chr1	86669400	86670799	809sicer	2.38834e-15
chr1	86701800	86707599	810sicer	2.82381e-09
chr1	86717000	86721199	811sicer	1.7785e-07
chr1	86951600	86957599	812sicer	4.80576e-23
chr1	87006200	87013799	813sicer	1.3127e-16
chr1	87026800	87038599	814sicer	7.95716e-58
chr1	87075400	87081799	815sicer	3.0261e-35
chr1	87133400	87140799	816sicer	1.07634e-09
chr1	87152800	87156399	817sicer	2.15662e-15
chr1	87184200	87187999	818sicer	6.74777e-14
chr1	87212600	87218799	819sicer	2.02638e-18
chr1	87263800	87266399	820sicer	5.28945e-24
chr1	87326400	87329799	821sicer	1.10962e-08
chr1	87384400	87388399	822sicer	1.36417e-15
chr1	87396200	87398199	823sicer	1.05683e-18
chr1	87459400	87467399	824sicer	0.00660252
chr1	87508000	87510999	825sicer	5.36718e-09
chr1	87553000	87554599	826sicer	4.06069e-10
chr1	87573400	87575599	827sicer	2.77275e-11
chr1	87582200	87583999	828sicer	1.58985e-20
chr1	87650400	87654199	829sicer	1.07398e-18
chr1	87656600	87661799	830sicer	2.50661e-15
chr1	87741600	87747799	831sicer	0.000179266
chr1	87754800	87759999	832sicer	8.80026e-06
chr1	87803000	87804999	833sicer	5.20628e-11
chr1	87850400	87855799	834sicer	1.42597e-13
chr1	87870600	87876599	835sicer	6.74492e-09
chr1	87877800	87881799	836sicer	1.38388e-06
chr1	87890000	87893999	837sicer	7.40973e-23
chr1	87905000	87909399	838sicer	1.63085e-07
chr1	88133000	88136799	839sicer	1.42522e-12
chr1	88504400	88506999	840sicer	4.71977e-08
chr1	88700400	88702999	841sicer	2.42655e-22
chr1	88831600	88835999	842sicer	2.30704e-05
chr1	89011600	89014999	843sicer	1.88832e-07
chr1	89070600	89119199	844sicer	1.56526e-174
chr1	89120000	89126399	845sicer	2.38452e-16
chr1	89127600	89134199	846sicer	2.55561e-20
chr1	89135200	89140199	847sicer	4.89828e-29
chr1	89155200	89157199	848sicer	1.85002e-07
chr1	89181400	89185999	849sicer	1.06983e-29
chr1	89187800	89191999	850sicer	2.61804e-14
chr1	89198800	89203599	851sicer	1.14194e-05
chr1	89216600	89218599	852sicer	8.79879e-10
chr1	89455800	89457399	853sicer	5.50678e-18
chr1	89461200	89472999	854sicer	1.47133e-39
chr1	89474000	89479599	855sicer	0.000249395
chr1	89485400	89489999	856sicer	2.40757e-12
chr1	89496600	89500399	857sicer	2.29695e-08
chr1	89503400	89506599	858sicer	1.11074e-08
chr1	89508800	89518199	859sicer	2.88891e-27
chr1	89521200	89525199	860sicer	4.67255e-06
chr1	89533000	89540599	861sicer	5.26659e-17
chr1	89545200	89549199	862sicer	3.845e-07
chr1	89554000	89558999	863sicer	4.85871e-12
chr1	89566400	89571599	864sicer	3.98685e-39
chr1	89573800	89583799	865sicer	3.14298e-32
chr1	89619800	89623999	866sicer	2.76707e-16
chr1	89642800	89644599	867sicer	1.2186e-11
chr1	89675800	89677599	868sicer	9.0682e-18
chr1	89691600	89695799	869sicer	5.30759e-07
chr1	89700800	89712199	870sicer	4.28854e-19
chr1	89713200	89715799	871sicer	5.40262e-12
chr1	89875400	89882599	872sicer	5.41373e-13
chr1	89884600	89886399	873sicer	6.06167e-15
chr1	89892200	89894399	874sicer	1.0889e-10
chr1	89922200	89927999	875sicer	4.64663e-18
chr1	89928800	89932999	876sicer	4.70945e-12
chr1	90098800	90101999	877sicer	4.72e-08
chr1	90114400	90116799	878sicer	3.02358e-06
chr1	90152200	90153799	879sicer	2.84524e-16
chr1	90201800	90221399	880sicer	8.64478e-61
chr1	90230800	90239999	881sicer	5.30179e-17
chr1	90240800	90251799	882sicer	1.68798e-24
chr1	90256400	90260399	883sicer	5.33014e-09
chr1	90267800	90274399	884sicer	2.87878e-24
chr1	90275800	90282199	885sicer	5.95714e-09
chr1	90284000	90291199	886sicer	4.37996e-15
chr1	90331600	90335599	887sicer	0.0111925
chr1	90342200	90345399	888sicer	0.000119607
chr1	90351600	90355599	889sicer	1.325e-22
chr1	90440600	90444199	890sicer	3.57313e-07
chr1	90445000	90448799	891sicer	2.57914e-08
chr1	90601200	90605199	892sicer	0.00754862
chr1	90617200	90620999	893sicer	5.09899e-13
chr1	90654200	90658799	894sicer	9.83774e-06
chr1	90732800	90736799	895sicer	1.85335e-06
chr1	90752200	90754999	896sicer	1.95626e-07
chr1	90908200	90911599	897sicer	1.63688e-10
chr1	90913200	90919199	898sicer	3.80858e-22
chr1	90920800	90929599	899sicer	2.57599e-06
chr1	90967600	90970999	900sicer	4.68379e-08
chr1	90971800	90973799	901sicer	1.7691e-07
chr1	90998200	91001199	902sicer	7.27457e-10
chr1	91015400	91018399	903sicer	9.34386e-14
chr1	91039000	91045599	904sicer	9.09221e-10
chr1	91051600	91054399	905sicer	5.39225e-09
chr1	91055200	91067799	906sicer	1.0052e-43
chr1	91082800	91089599	907sicer	2.70605e-12
chr1	91179200	91181599	908sicer	1.66053e-06
chr1	91249400	91252599	909sicer	7.48316e-16
chr1	91256600	91259999	910sicer	1.91106e-18
chr1	91297600	91300799	911sicer	4.17193e-06
chr1	91312400	91316399	912sicer	1.04432e-06
chr1	91364000	91366799	913sicer	3.70467e-07
chr1	91380800	91384799	914sicer	1.00609e-08
chr1	91386800	91392799	915sicer	6.0733e-10
chr1	91394400	91399399	916sicer	5.03186e-16
chr1	91403200	91407199	917sicer	0.000192825
chr1	91411800	91415599	918sicer	5.98412e-41
chr1	91433800	91438399	919sicer	3.10532e-19
chr1	91442000	91449799	920sicer	1.13452e-40
chr1	91450600	91460799	921sicer	9.26387e-57
chr1	91463000	91466399	922sicer	6.67237e-16
chr1	91470200	91476999	923sicer	0.00557282
chr1	91494000	91496399	924sicer	0.00215044
chr1	91532200	91535199	925sicer	5.26959e-26
chr1	91539200	91542399	926sicer	2.47438e-05
chr1	91844600	91847399	927sicer	1.37994e-09
chr1	91856400	91861199	928sicer	4.87512e-07
chr1	91870600	91875399	929sicer	1.40958e-14
chr1	91877000	91881999	930sicer	1.50455e-07
chr1	91898200	91906199	931sicer	6.58294e-11
chr1	91907400	91910799	932sicer	4.70477e-08
chr1	91914000	91922999	933sicer	1.99728e-18
chr1	91953800	91960999	934sicer	8.74474e-11
chr1	91962200	91965599	935sicer	6.39702e-10
chr1	92002400	92006799	936sicer	1.63688e-10
chr1	92012600	92017399	937sicer	4.43102e-18
chr1	92020600	92022999	938sicer	7.86315e-09
chr1	92038800	92044999	939sicer	1.00586e-07
chr1	92047400	92054199	940sicer	1.91302e-22
chr1	92074000	92076599	941sicer	1.52812e-27
chr1	92078800	92088599	942sicer	4.89615e-36
chr1	92097200	92105399	943sicer	5.62021e-39
chr1	92107000	92109799	944sicer	7.71899e-07
chr1	92110800	92116799	945sicer	2.15231e-38
chr1	92124600	92128999	946sicer	0.000106112
chr1	92130000	92134999	947sicer	2.53637e-19
chr1	92135800	92139599	948sicer	1.65734e-16
chr1	92142000	92146199	949sicer	1.28023e-30
chr1	92147400	92149599	950sicer	1.4637e-11
chr1	92157200	92159999	951sicer	4.54397e-09
chr1	92166200	92179999	952sicer	1.21353e-56
chr1	92233400	92237599	953sicer	9.73617e-07
chr1	92249400	92254599	954sicer	1.22684e-23
chr1	92436400	92439199	955sicer	2.99238e-14
chr1	92471000	92474599	956sicer	3.86934e-16
chr1	92633200	92643399	957sicer	1.56093e-40
chr1	92647600	92649399	958sicer	4.36881e-09
chr1	92650200	92653199	959sicer	4.35328e-20
chr1	92703200	92705399	960sicer	9.62476e-08
chr1	92718800	92721799	961sicer	2.44076e-18
chr1	92728800	92732399	962sicer	6.07136e-10
chr1	92750800	92756599	963sicer	1.98505e-08
chr1	92772800	92776599	964sicer	1.09844e-08
chr1	92830800	92834599	965sicer	2.23835e-16
chr1	92846800	92853599	966sicer	1.32213e-25
chr1	92906000	92908399	967sicer	0.0016067
chr1	92909200	92913999	968sicer	1.00574e-23
chr1	92935000	92937599	969sicer	2.81133e-06
chr1	93008600	93015399	970sicer	1.30891e-10
chr1	93028800	93039599	971sicer	1.78977e-26
chr1	93047000	93054199	972sicer	1.92177e-23
chr1	93060400	93074999	973sicer	8.51676e-78
chr1	93078000	93089799	974sicer	4.81755e-55
chr1	93094600	93103199	975sicer	1.56915e-32
chr1	93107400	93111599	976sicer	0.00273203
chr1	93114000	93115799	977sicer	3.14172e-13
chr1	93117200	93125999	978sicer	2.10309e-10
chr1	93160000	93163199	979sicer	6.11684e-06
chr1	93175000	93178199	980sicer	1.45703e-19
chr1	93181000	93186999	981sicer	5.27085e-13
chr1	93205400	93218799	982sicer	4.66973e-76
chr1	93224000	93230999	983sicer	5.58153e-31
chr1	93232600	93240799	984sicer	2.30637e-17
chr1	93243800	93249599	985sicer	7.24526e-26
chr1	93250800	93253999	986sicer	2.48384e-09
chr1	93265200	93269399	987sicer	8.20532e-08
chr1	93442400	93444399	988sicer	1.70019e-17
chr1	93445200	93448599	989sicer	8.12931e-05
chr1	93483600	93486799	990sicer	3.19044e-11
chr1	93510800	93514199	991sicer	2.11113e-05
chr1	93633000	93637399	992sicer	7.133e-05
chr1	93667400	93670399	993sicer	2.49785e-12
chr1	93685200	93689399	994sicer	2.9191e-06
chr1	93716800	93721999	995sicer	0.000210766
chr1	93724200	93733199	996sicer	5.14537e-22
chr1	93758200	93762599	997sicer	2.83392e-10
chr1	93801200	93806399	998sicer	0.000990372
chr1	93824400	93826599	999sicer	1.55989e-06
chr1	93860000	93862599	1000sicer	2.31533e-08
chr1	93870600	93876399	1001sicer	2.07518e-08
chr1	93900000	93902999	1002sicer	9.62265e-08
chr1	93926600	93928999	1003sicer	4.98958e-17
chr1	93956800	93961399	1004sicer	0.000900211
chr1	93970000	93974399	1005sicer	1.10962e-08
chr1	94005800	94007399	1006sicer	4.58446e-10
chr1	94237600	94242199	1007sicer	0.000449248
chr1	95152000	95157999	1008sicer	0.00968115
chr1	95312400	95317399	1009sicer	5.92655e-05
chr1	95451800	95452199	1010sicer	0.0405939
chr1	95664800	95669199	1011sicer	1.77018e-13
chr1	96870800	96872599	1012sicer	4.29996e-17
chr1	97172800	97181199	1013sicer	1.19114e-06
chr1	97190800	97194599	1014sicer	0.00129095
chr1	97509600	97513999	1015sicer	0.0407532
chr1	97647800	97653999	1016sicer	3.15421e-11
chr1	97654800	97662599	1017sicer	1.19701e-08
chr1	98287600	98293199	1018sicer	0.0401576
chr1	98645400	98651399	1019sicer	1.16924e-07
chr1	98766600	98772599	1020sicer	0.00108578
chr1	98898600	98901999	1021sicer	9.60623e-10
chr1	99129000	99131999	1022sicer	0.000369871
chr1	100223000	100234399	1023sicer	9.88726e-32
chr1	100738000	100739399	1024sicer	0.0391834
chr1	101931800	101936799	1025sicer	0.186272
chr1	101982200	101985199	1026sicer	0.000204624
chr1	102005400	102008599	1027sicer	4.53591e-08
chr1	102628000	102629799	1028sicer	0.130736
chr1	103031600	103034999	1029sicer	0.0204853
chr1	103035800	103038599	1030sicer	0.00022734
chr1	103112800	103118199	1031sicer	7.4391e-06
chr1	103205000	103213199	1032sicer	0.000260116
chr1	103589200	103594399	1033sicer	0.00148017
chr1	104272200	104277799	1034sicer	0.000731011
chr1	104289800	104293799	1035sicer	0.0008324
chr1	104581400	104584199	1036sicer	1.94209e-07
chr1	104768000	104771199	1037sicer	4.43525e-12
chr1	105019800	105022599	1038sicer	4.70619e-08
chr1	105116400	105119999	1039sicer	0.000356799
chr1	105175000	105181599	1040sicer	1.56571e-26
chr1	105185000	105191399	1041sicer	2.4726e-17
chr1	105272000	105278199	1042sicer	1.00586e-07
chr1	105300600	105304599	1043sicer	4.83157e-14
chr1	105309800	105316799	1044sicer	2.32114e-21
chr1	105324600	105328599	1045sicer	7.17366e-07
chr1	105329800	105335399	1046sicer	2.09592e-09
chr1	105336200	105342999	1047sicer	1.89868e-16
chr1	105348000	105359399	1048sicer	7.34486e-17
chr1	105609000	105615799	1049sicer	0.0012941
chr1	105664400	105667199	1050sicer	1.96218e-07
chr1	105677200	105681199	1051sicer	4.46143e-08
chr1	105780400	105781799	1052sicer	2.62119e-12
chr1	105990800	106001599	1053sicer	4.63839e-26
chr1	106158000	106162599	1054sicer	0.000404043
chr1	106168600	106175799	1055sicer	2.11558e-09
chr1	106190400	106195399	1056sicer	2.23601e-12
chr1	106197600	106205999	1057sicer	1.07278e-15
chr1	106232400	106244599	1058sicer	8.25923e-34
chr1	106256000	106263199	1059sicer	8.88143e-07
chr1	106374000	106378799	1060sicer	1.83043e-13
chr1	106399600	106403199	1061sicer	9.00161e-12
chr1	106464000	106469399	1062sicer	9.55959e-12
chr1	106526000	106528399	1063sicer	1.76627e-10
chr1	106542600	106558399	1064sicer	1.91931e-34
chr1	106559800	106572999	1065sicer	5.3368e-64
chr1	106580400	106585599	1066sicer	2.39924e-12
chr1	106601200	106603599	1067sicer	3.38531e-12
chr1	106607000	106614199	1068sicer	1.19701e-08
chr1	106620000	106624399	1069sicer	0.0541115
chr1	106627000	106633399	1070sicer	5.70403e-24
chr1	106642800	106644999	1071sicer	8.19998e-07
chr1	106648600	106656999	1072sicer	3.26554e-26
chr1	106693400	106703599	1073sicer	3.60323e-23
chr1	106706000	106710599	1074sicer	1.61136e-10
chr1	106711400	106720199	1075sicer	0.00016331
chr1	106740400	106745799	1076sicer	4.25744e-07
chr1	106748200	106753999	1077sicer	2.18338e-07
chr1	106755200	106759599	1078sicer	5.12773e-13
chr1	107794000	107800199	1079sicer	0.000695759
chr1	107822800	107825399	1080sicer	1.08254e-09
chr1	108408600	108411999	1081sicer	0.000204624
chr1	108413000	108416999	1082sicer	2.89082e-06
chr1	109128600	109134799	1083sicer	3.72686e-07
chr1	109613600	109620399	1084sicer	2.18886e-08
chr1	110168800	110174799	1085sicer	0.00870145
chr1	111253600	111261199	1086sicer	2.37223e-07
chr1	111574000	111581399	1087sicer	0.00237197
chr1	111703400	111706199	1088sicer	3.57313e-07
chr1	112265400	112270199	1089sicer	4.06667e-07
chr1	112550600	112556999	1090sicer	0.0034217
chr1	112564200	112569399	1091sicer	0.0101494
chr1	112838000	112839399	1092sicer	6.55494e-07
chr1	112928600	112935399	1093sicer	1.73826e-10
chr1	113016000	113023199	1094sicer	1.77841e-05
chr1	113337200	113342599	1095sicer	1.07661e-05
chr1	114182200	114187999	1096sicer	0.000103176
chr1	114603200	114609999	1097sicer	1.16707e-05
chr1	115885200	115889399	1098sicer	1.686e-06
chr1	116361200	116365599	1099sicer	0.00022734
chr1	116652400	116655399	1100sicer	0.000430239
chr1	117166800	117169199	1101sicer	0.000500716
chr1	117253400	117255199	1102sicer	3.23101e-09
chr1	117373200	117376599	1103sicer	2.73683e-06
chr1	117480000	117483999	1104sicer	0.0379963
chr1	117484800	117486399	1105sicer	1.67092e-06
chr1	118012400	118016999	1106sicer	8.07515e-11
chr1	118017800	118019599	1107sicer	2.86792e-10
chr1	118358600	118360399	1108sicer	5.80803e-10
chr1	118395200	118402399	1109sicer	2.13081e-17
chr1	118408200	118415399	1110sicer	0.000450367
chr1	118421200	118425599	1111sicer	4.66112e-12
chr1	118435600	118439199	1112sicer	1.26319e-06
chr1	118441800	118450199	1113sicer	3.79734e-16
chr1	118455600	118460199	1114sicer	8.43229e-09
chr1	118480800	118495999	1115sicer	4.21262e-36
chr1	118584600	118589999	1116sicer	8.00467e-07
chr1	118625600	118628799	1117sicer	0.00012621
chr1	118877200	118879999	1118sicer	1.94209e-07
chr1	118880800	118883199	1119sicer	6.29562e-10
chr1	118890000	118891999	1120sicer	3.80719e-07
chr1	118893000	118896599	1121sicer	1.00609e-08
chr1	118897800	118914199	1122sicer	2.14576e-55
chr1	118916400	118919599	1123sicer	5.0727e-16
chr1	118921000	118924999	1124sicer	3.76738e-11
chr1	118926000	118933799	1125sicer	0.000226157
chr1	118934800	118947399	1126sicer	5.98984e-50
chr1	118951800	118957399	1127sicer	3.09074e-36
chr1	118964600	118970799	1128sicer	1.74658e-14
chr1	118976000	118986399	1129sicer	2.33042e-58
chr1	118990400	118993999	1130sicer	3.43475e-06
chr1	118996400	118998199	1131sicer	3.95107e-12
chr1	119001200	119008799	1132sicer	8.00891e-62
chr1	119013400	119037599	1133sicer	3.6314e-93
chr1	119042400	119046399	1134sicer	9.4786e-15
chr1	119047200	119056999	1135sicer	8.1481e-33
chr1	119087400	119090799	1136sicer	9.61373e-12
chr1	119194000	119198199	1137sicer	4.31914e-15
chr1	119208800	119219399	1138sicer	5.01185e-15
chr1	119258600	119260799	1139sicer	1.96347e-07
chr1	119288600	119292799	1140sicer	6.8989e-08
chr1	119417800	119425799	1141sicer	2.33765e-43
chr1	119455600	119459799	1142sicer	2.61846e-09
chr1	119485800	119488799	1143sicer	1.96634e-09
chr1	119489600	119495999	1144sicer	2.14337e-21
chr1	119502000	119509199	1145sicer	1.64293e-13
chr1	119523000	119528399	1146sicer	2.16563e-16
chr1	119532400	119537999	1147sicer	1.07054e-08
chr1	119540000	119545199	1148sicer	1.03964e-16
chr1	119557000	119559999	1149sicer	2.73402e-11
chr1	119619800	119627799	1150sicer	1.57668e-18
chr1	119633200	119637399	1151sicer	1.20486e-11
chr1	119639800	119643599	1152sicer	1.60025e-12
chr1	120006200	120009199	1153sicer	9.49086e-06
chr1	120055400	120058799	1154sicer	4.22263e-16
chr1	120069600	120075199	1155sicer	9.59376e-09
chr1	120114000	120127199	1156sicer	2.83143e-51
chr1	120204800	120209599	1157sicer	6.33287e-10
chr1	120229400	120232999	1158sicer	1.30491e-09
chr1	120247200	120248999	1159sicer	5.14714e-20
chr1	120258600	120266599	1160sicer	2.63069e-16
chr1	120340200	120343199	1161sicer	2.16948e-26
chr1	120355000	120359199	1162sicer	3.31653e-09
chr1	120572600	120575999	1163sicer	3.2688e-05
chr1	120602000	120605799	1164sicer	2.58185e-14
chr1	120685600	120688599	1165sicer	1.55549e-16
chr1	120960600	120971399	1166sicer	3.23328e-30
chr1	121202600	121206599	1167sicer	1.4786e-07
chr1	121313200	121317399	1168sicer	3.97176e-17
chr1	121319600	121329599	1169sicer	2.42384e-15
chr1	121431200	121432799	1170sicer	1.48348e-11
chr1	122356200	122357399	1171sicer	0.0174835
chr1	123875200	123879799	1172sicer	0.0160786
chr1	124044800	124046199	1173sicer	1.99194e-19
chr1	124641600	124644599	1174sicer	7.24461e-06
chr1	125134000	125142599	1175sicer	0.000126275
chr1	125423200	125435399	1176sicer	9.77961e-43
chr1	125566800	125568599	1177sicer	5.06111e-05
chr1	125685200	125688799	1178sicer	4.01845e-06
chr1	125910200	125913199	1179sicer	3.3356e-24
chr1	126297400	126301199	1180sicer	0.00232964
chr1	126427200	126432199	1181sicer	0.000440563
chr1	126483000	126487599	1182sicer	5.98585e-13
chr1	126488800	126494199	1183sicer	8.64543e-17
chr1	126540600	126546399	1184sicer	3.51267e-09
chr1	126682800	126686199	1185sicer	4.31752e-13
chr1	126734800	126739199	1186sicer	8.62674e-17
chr1	126764000	126767999	1187sicer	7.53138e-14
chr1	126829400	126831999	1188sicer	6.45278e-11
chr1	127014200	127016199	1189sicer	4.29996e-17
chr1	127098400	127100999	1190sicer	5.93187e-23
chr1	127157200	127163799	1191sicer	3.44414e-05
chr1	127202000	127209399	1192sicer	9.72723e-11
chr1	127210200	127219599	1193sicer	4.53679e-38
chr1	127226400	127236799	1194sicer	6.68858e-31
chr1	127239000	127254199	1195sicer	2.42023e-25
chr1	127256800	127262999	1196sicer	9.80422e-35
chr1	127281600	127286999	1197sicer	2.49582e-05
chr1	127299200	127303199	1198sicer	2.53707e-09
chr1	127311000	127318399	1199sicer	4.46756e-18
chr1	127319400	127322599	1200sicer	3.448e-11
chr1	127337200	127340599	1201sicer	3.15824e-27
chr1	127342800	127350399	1202sicer	8.06368e-18
chr1	127351400	127354799	1203sicer	4.62392e-05
chr1	127359400	127364799	1204sicer	7.03238e-06
chr1	127372800	127381799	1205sicer	8.45651e-22
chr1	127386000	127390399	1206sicer	1.50138e-20
chr1	127396400	127402399	1207sicer	7.47054e-11
chr1	127418600	127427399	1208sicer	4.65317e-44
chr1	127432200	127436199	1209sicer	1.28981e-13
chr1	127439400	127442199	1210sicer	1.5281e-10
chr1	127443000	127446799	1211sicer	1.11659e-19
chr1	127558200	127565599	1212sicer	0.159251
chr1	127676800	127678799	1213sicer	7.5045e-18
chr1	127774400	127791599	1214sicer	4.68841e-54
chr1	127868600	127874399	1215sicer	0.00180744
chr1	127876400	127882199	1216sicer	1.68804e-09
chr1	127891600	127897799	1217sicer	1.47589e-06
chr1	127989800	127991199	1218sicer	6.60106e-21
chr1	128078600	128082999	1219sicer	7.09191e-08
chr1	128357200	128360999	1220sicer	1.26478e-09
chr1	128398400	128401799	1221sicer	2.02426e-12
chr1	128589000	128597399	1222sicer	8.93123e-23
chr1	128685200	128687799	1223sicer	2.25349e-17
chr1	128714400	128716799	1224sicer	2.53196e-13
chr1	128898200	128901799	1225sicer	4.54397e-09
chr1	128971200	128973399	1226sicer	1.6779e-06
chr1	129394400	129398199	1227sicer	4.66151e-07
chr1	130461800	130462999	1228sicer	1.38856e-08
chr1	130491200	130494399	1229sicer	0.000133708
chr1	130510200	130513399	1230sicer	1.01801e-08
chr1	130534400	130538999	1231sicer	4.86962e-08
chr1	130599800	130603199	1232sicer	4.32793e-06
chr1	130709200	130715399	1233sicer	6.25053e-24
chr1	130718200	130722599	1234sicer	8.84709e-08
chr1	130723400	130729199	1235sicer	9.63377e-12
chr1	131009200	131012199	1236sicer	6.20221e-12
chr1	131052600	131065199	1237sicer	2.61034e-47
chr1	131067200	131100199	1238sicer	4.11285e-209
chr1	131110400	131114199	1239sicer	3.27618e-13
chr1	131183400	131186599	1240sicer	4.83712e-09
chr1	131194200	131197799	1241sicer	2.763e-09
chr1	131207600	131210799	1242sicer	1.28927e-05
chr1	131236800	131240999	1243sicer	9.35008e-06
chr1	131243200	131249199	1244sicer	2.80108e-20
chr1	131278200	131283399	1245sicer	1.85335e-06
chr1	131297000	131300399	1246sicer	1.0628e-08
chr1	131344400	131354399	1247sicer	8.27458e-24
chr1	131377400	131381999	1248sicer	6.63756e-10
chr1	131415800	131419799	1249sicer	1.21071e-13
chr1	131430200	131434399	1250sicer	3.8213e-14
chr1	131436600	131439199	1251sicer	1.21551e-11
chr1	131451800	131456199	1252sicer	3.93581e-08
chr1	131467200	131471999	1253sicer	8.49711e-06
chr1	131474200	131478999	1254sicer	1.10962e-08
chr1	131482400	131487199	1255sicer	1.85335e-06
chr1	131503200	131508599	1256sicer	2.2962e-12
chr1	131510400	131514399	1257sicer	1.23202e-23
chr1	131521800	131525599	1258sicer	2.42803e-09
chr1	131643200	131651599	1259sicer	6.62459e-11
chr1	131688200	131691399	1260sicer	1.76428e-12
chr1	131694000	131697599	1261sicer	1.04432e-06
chr1	131714000	131716799	1262sicer	3.53803e-14
chr1	131759000	131761999	1263sicer	1.11074e-08
chr1	131794800	131798999	1264sicer	2.4405e-06
chr1	131811400	131814799	1265sicer	3.81837e-07
chr1	131816000	131820799	1266sicer	2.37729e-12
chr1	131826800	131846799	1267sicer	9.38286e-84
chr1	131913400	131919199	1268sicer	2.94277e-10
chr1	131938000	131943799	1269sicer	1.74956e-15
chr1	131961800	131964399	1270sicer	2.32047e-08
chr1	131969800	131973399	1271sicer	3.5506e-05
chr1	132007200	132014399	1272sicer	2.96634e-07
chr1	132067200	132068799	1273sicer	1.85444e-11
chr1	132138200	132141999	1274sicer	8.71795e-07
chr1	132157600	132162599	1275sicer	8.67539e-41
chr1	132167800	132172799	1276sicer	1.17172e-48
chr1	132189600	132197999	1277sicer	4.00553e-43
chr1	132198800	132202799	1278sicer	3.29147e-15
chr1	132285600	132289199	1279sicer	8.84709e-08
chr1	132291200	132293599	1280sicer	1.33472e-22
chr1	132296000	132300399	1281sicer	1.04426e-18
chr1	132305200	132323599	1282sicer	8.69306e-76
chr1	132324400	132339399	1283sicer	3.19896e-92
chr1	132345400	132350599	1284sicer	8.74474e-11
chr1	132353000	132356399	1285sicer	1.44234e-15
chr1	132361800	132368599	1286sicer	1.25483e-42
chr1	132369600	132378199	1287sicer	9.19671e-75
chr1	132384000	132388399	1288sicer	1.95288e-20
chr1	132389200	132391999	1289sicer	7.66242e-08
chr1	132416400	132421599	1290sicer	5.7026e-13
chr1	132424400	132434399	1291sicer	4.12097e-44
chr1	132435200	132438399	1292sicer	4.02395e-12
chr1	132476400	132480399	1293sicer	2.13025e-05
chr1	132525600	132527999	1294sicer	2.53885e-15
chr1	132581800	132584599	1295sicer	0.00110744
chr1	132593800	132596599	1296sicer	2.30536e-08
chr1	132639600	132641199	1297sicer	4.41223e-14
chr1	132677000	132680199	1298sicer	4.70619e-08
chr1	132738400	132742199	1299sicer	2.32098e-08
chr1	132879200	132882399	1300sicer	9.80935e-14
chr1	132985800	132987799	1301sicer	5.25834e-09
chr1	133044200	133049399	1302sicer	1.6001e-06
chr1	133067400	133070199	1303sicer	6.53569e-19
chr1	133084000	133086399	1304sicer	1.23042e-12
chr1	133132600	133139399	1305sicer	1.30722e-13
chr1	133163000	133165999	1306sicer	3.74662e-22
chr1	133177800	133184799	1307sicer	1.9134e-13
chr1	133198600	133201999	1308sicer	0.00229461
chr1	133207400	133211199	1309sicer	2.15993e-05
chr1	133212400	133219999	1310sicer	1.3075e-08
chr1	133225400	133230199	1311sicer	1.36894e-29
chr1	133235400	133242799	1312sicer	1.72821e-31
chr1	133244000	133248199	1313sicer	6.75772e-12
chr1	133250800	133257399	1314sicer	1.37242e-23
chr1	133294400	133299199	1315sicer	0.000295246
chr1	133328400	133329799	1316sicer	1.16637e-31
chr1	133351400	133354199	1317sicer	1.17397e-16
chr1	133355600	133357399	1318sicer	5.20628e-11
chr1	133362800	133376799	1319sicer	3.14664e-66
chr1	133379400	133383199	1320sicer	3.11748e-10
chr1	133384800	133389999	1321sicer	3.2688e-05
chr1	133397000	133399599	1322sicer	1.23191e-32
chr1	133412400	133419999	1323sicer	7.02506e-16
chr1	133420800	133424999	1324sicer	1.3523e-05
chr1	133432200	133436199	1325sicer	4.57029e-08
chr1	133492000	133494999	1326sicer	4.2334e-11
chr1	133594000	133599599	1327sicer	2.38937e-09
chr1	133628600	133633799	1328sicer	2.28891e-15
chr1	133647400	133652599	1329sicer	8.24122e-06
chr1	133654600	133661199	1330sicer	2.40964e-35
chr1	133683600	133688999	1331sicer	2.73651e-10
chr1	133692200	133697399	1332sicer	5.90442e-13
chr1	133712200	133716599	1333sicer	1.36887e-24
chr1	133740600	133749799	1334sicer	1.16935e-26
chr1	133795000	133803799	1335sicer	1.8933e-10
chr1	133854000	133855999	1336sicer	1.6779e-06
chr1	133860000	133864799	1337sicer	1.4949e-10
chr1	133880600	133883599	1338sicer	4.47502e-17
chr1	133889400	133896599	1339sicer	1.81586e-34
chr1	133908000	133910399	1340sicer	1.95549e-18
chr1	133914400	133918799	1341sicer	3.26034e-30
chr1	133919600	133922799	1342sicer	8.15838e-17
chr1	133932200	133934799	1343sicer	7.20743e-14
chr1	133959000	133962399	1344sicer	2.99913e-17
chr1	133964200	133971799	1345sicer	1.66302e-11
chr1	133976800	133981399	1346sicer	4.34217e-21
chr1	134035400	134040199	1347sicer	3.27901e-18
chr1	134041000	134046799	1348sicer	2.50703e-21
chr1	134059600	134072199	1349sicer	3.02793e-86
chr1	134074600	134079799	1350sicer	3.28274e-08
chr1	134084000	134087599	1351sicer	2.0014e-05
chr1	134091800	134102199	1352sicer	6.51159e-27
chr1	134125600	134129799	1353sicer	5.61057e-06
chr1	134162800	134169199	1354sicer	8.77978e-15
chr1	134178200	134185999	1355sicer	3.41615e-30
chr1	134186800	134198999	1356sicer	5.58084e-86
chr1	134210200	134213999	1357sicer	2.11275e-19
chr1	134215800	134217999	1358sicer	1.0867e-20
chr1	134218800	134225799	1359sicer	2.4192e-10
chr1	134229600	134237399	1360sicer	1.75649e-19
chr1	134243800	134247199	1361sicer	1.53958e-21
chr1	134270000	134274799	1362sicer	2.23601e-12
chr1	134288200	134295799	1363sicer	9.46413e-12
chr1	134297000	134300799	1364sicer	6.12803e-08
chr1	134301800	134304999	1365sicer	2.44628e-17
chr1	134401600	134407199	1366sicer	4.85232e-10
chr1	134411200	134423399	1367sicer	6.18064e-30
chr1	134454400	134458399	1368sicer	2.78475e-06
chr1	134557400	134564199	1369sicer	6.36004e-09
chr1	134565400	134573799	1370sicer	9.84794e-29
chr1	134645200	134647599	1371sicer	4.64396e-26
chr1	134707400	134710399	1372sicer	1.23322e-05
chr1	134726600	134729799	1373sicer	4.02777e-09
chr1	134752000	134759599	1374sicer	4.98783e-39
chr1	134763200	134765799	1375sicer	4.64616e-06
chr1	134771000	134778599	1376sicer	4.44466e-39
chr1	134786200	134788599	1377sicer	1.977e-08
chr1	134789400	134805399	1378sicer	2.08126e-65
chr1	134859600	134863799	1379sicer	5.46813e-10
chr1	135016800	135022199	1380sicer	1.16459e-06
chr1	135103000	135106799	1381sicer	5.54233e-09
chr1	135125800	135132999	1382sicer	2.12222e-19
chr1	135145800	135152799	1383sicer	2.96982e-14
chr1	135153600	135155599	1384sicer	6.85893e-13
chr1	135158200	135161399	1385sicer	1.18458e-23
chr1	135169200	135170999	1386sicer	5.1102e-12
chr1	135177200	135182599	1387sicer	3.9058e-05
chr1	135255600	135259599	1388sicer	2.08731e-08
chr1	135278200	135286799	1389sicer	1.47071e-13
chr1	135309800	135314599	1390sicer	9.48143e-12
chr1	135323600	135327799	1391sicer	1.42401e-20
chr1	135328600	135332999	1392sicer	1.71595e-20
chr1	135346400	135348999	1393sicer	1.64108e-10
chr1	135362200	135367799	1394sicer	2.01336e-05
chr1	135373000	135375999	1395sicer	1.2781e-13
chr1	135425800	135431199	1396sicer	5.50066e-13
chr1	135481400	135499399	1397sicer	1.57328e-24
chr1	135500200	135503199	1398sicer	1.80571e-12
chr1	135507000	135511999	1399sicer	2.04789e-09
chr1	135512800	135518599	1400sicer	4.21105e-15
chr1	135522400	135526399	1401sicer	4.97318e-13
chr1	135530400	135541399	1402sicer	9.18897e-18
chr1	135542200	135545399	1403sicer	3.19196e-07
chr1	135547800	135549599	1404sicer	1.1825e-15
chr1	135562200	135565999	1405sicer	1.58541e-11
chr1	135580400	135586799	1406sicer	2.54495e-29
chr1	135614600	135617999	1407sicer	1.13267e-13
chr1	135618800	135622199	1408sicer	1.97221e-08
chr1	135644000	135646599	1409sicer	3.10178e-10
chr1	135658400	135665999	1410sicer	3.50662e-35
chr1	135667200	135677799	1411sicer	3.44251e-17
chr1	135684200	135691599	1412sicer	2.96982e-14
chr1	135698000	135700799	1413sicer	1.06661e-12
chr1	135727000	135736599	1414sicer	1.0038e-61
chr1	135737400	135745599	1415sicer	3.8769e-66
chr1	135763600	135773599	1416sicer	1.55933e-19
chr1	135775600	135782599	1417sicer	1.90182e-35
chr1	135792400	135794999	1418sicer	2.05414e-09
chr1	135817600	135819399	1419sicer	1.89391e-18
chr1	136017200	136023399	1420sicer	8.15451e-12
chr1	136028000	136034399	1421sicer	1.66814e-46
chr1	136040000	136042399	1422sicer	6.14778e-11
chr1	136050200	136052199	1423sicer	1.77161e-08
chr1	136086800	136091799	1424sicer	2.81421e-23
chr1	136108400	136112999	1425sicer	6.98778e-06
chr1	136118400	136121199	1426sicer	1.08134e-08
chr1	136126200	136144999	1427sicer	6.03641e-101
chr1	136177000	136181599	1428sicer	1.82195e-11
chr1	136232600	136235199	1429sicer	1.99437e-11
chr1	136258000	136262599	1430sicer	1.72724e-17
chr1	136265600	136272999	1431sicer	1.04101e-07
chr1	136279000	136281599	1432sicer	5.6169e-06
chr1	136289000	136291599	1433sicer	4.38204e-08
chr1	136298000	136307199	1434sicer	6.66157e-08
chr1	136308000	136312399	1435sicer	0.000159403
chr1	136313200	136319599	1436sicer	8.04334e-21
chr1	136322000	136327199	1437sicer	1.95288e-20
chr1	136328000	136332199	1438sicer	6.11684e-06
chr1	136333000	136340599	1439sicer	1.83664e-22
chr1	136341400	136344399	1440sicer	4.48188e-10
chr1	136345200	136349399	1441sicer	0.0174475
chr1	136353800	136367799	1442sicer	7.82138e-28
chr1	136379200	136381999	1443sicer	2.89362e-05
chr1	136442800	136446599	1444sicer	2.62668e-09
chr1	136466400	136467599	1445sicer	5.8547e-12
chr1	136523600	136525999	1446sicer	1.27764e-09
chr1	136538000	136542199	1447sicer	2.19547e-09
chr1	136610200	136615799	1448sicer	3.97035e-11
chr1	136623800	136631799	1449sicer	7.53751e-24
chr1	136682600	136696799	1450sicer	1.0143e-23
chr1	136697600	136699399	1451sicer	1.9382e-14
chr1	136947200	136949999	1452sicer	0.000347839
chr1	136951600	136954199	1453sicer	9.32052e-09
chr1	137061800	137065799	1454sicer	1.25205e-05
chr1	137155000	137157199	1455sicer	1.85002e-07
chr1	137274000	137278199	1456sicer	0.0781949
chr1	137926000	137930199	1457sicer	5.13263e-20
chr1	137979600	137983999	1458sicer	0.000509905
chr1	138506200	138508999	1459sicer	7.8472e-19
chr1	138539800	138544399	1460sicer	1.63585e-10
chr1	138585600	138592399	1461sicer	4.74821e-07
chr1	138599400	138608799	1462sicer	1.35163e-15
chr1	138621600	138624399	1463sicer	1.96218e-07
chr1	138846600	138849399	1464sicer	1.02274e-11
chr1	138967400	138970999	1465sicer	5.46813e-10
chr1	138974800	138978199	1466sicer	2.26198e-08
chr1	138981600	138984799	1467sicer	7.12463e-18
chr1	138990600	138999199	1468sicer	4.16251e-15
chr1	139000400	139003799	1469sicer	6.47218e-17
chr1	139422600	139427399	1470sicer	6.77938e-16
chr1	139454200	139455999	1471sicer	1.95121e-21
chr1	139539800	139546799	1472sicer	0.0168371
chr1	139952800	139958599	1473sicer	7.43629e-05
chr1	140264800	140269999	1474sicer	4.60594e-12
chr1	140379000	140381799	1475sicer	8.25651e-09
chr1	140817000	140819399	1476sicer	0.00448152
chr1	140970800	140975199	1477sicer	2.90719e-06
chr1	141035600	141042199	1478sicer	1.28749e-07
chr1	142358400	142361999	1479sicer	0.00245567
chr1	143699800	143703599	1480sicer	4.61582e-05
chr1	143775200	143778399	1481sicer	0.00112811
chr1	144675000	144680799	1482sicer	3.63372e-05
chr1	144854800	144857999	1483sicer	7.26766e-05
chr1	144859200	144861799	1484sicer	5.73066e-05
chr1	145527200	145535599	1485sicer	8.89263e-12
chr1	146120800	146128199	1486sicer	0.000238492
chr1	146200800	146204599	1487sicer	0.0189162
chr1	146284000	146288199	1488sicer	4.303e-06
chr1	146396600	146404199	1489sicer	7.48359e-05
chr1	147284000	147288799	1490sicer	6.32482e-06
chr1	147333600	147339399	1491sicer	8.4276e-08
chr1	147416400	147418799	1492sicer	6.20221e-12
chr1	148168600	148174199	1493sicer	0.081924
chr1	148274000	148277999	1494sicer	0.00291368
chr1	148334600	148338799	1495sicer	0.000356799
chr1	148362800	148367199	1496sicer	1.5159e-05
chr1	148461200	148463999	1497sicer	2.31708e-08
chr1	148722800	148723799	1498sicer	6.22174e-08
chr1	149176800	149180799	1499sicer	6.17636e-05
chr1	149391800	149396999	1500sicer	0.02961
chr1	149398000	149400599	1501sicer	5.45687e-06
chr1	149451200	149455599	1502sicer	8.80026e-06
chr1	149508000	149513399	1503sicer	5.48699e-06
chr1	149514400	149521399	1504sicer	9.38498e-06
chr1	149582600	149584599	1505sicer	0.00510252
chr1	150232200	150233599	1506sicer	7.84409e-07
chr1	150523600	150529599	1507sicer	0.000999747
chr1	150533200	150537999	1508sicer	5.74982e-08
chr1	150706600	150709799	1509sicer	1.92741e-07
chr1	150739800	150743799	1510sicer	7.94548e-15
chr1	150873000	150875799	1511sicer	2.0411e-11
chr1	150989600	150993599	1512sicer	4.49492e-11
chr1	151336600	151344799	1513sicer	4.03732e-11
chr1	151348200	151351799	1514sicer	1.04388e-09
chr1	151429000	151433599	1515sicer	1.97221e-08
chr1	151477600	151481999	1516sicer	5.57136e-09
chr1	151487200	151501399	1517sicer	8.69625e-25
chr1	151568200	151575199	1518sicer	6.58402e-23
chr1	151577800	151581999	1519sicer	2.75356e-09
chr1	151591000	151596999	1520sicer	1.60334e-10
chr1	151607200	151608799	1521sicer	1.09503e-15
chr1	151656400	151663199	1522sicer	2.15762e-12
chr1	151664000	151668799	1523sicer	3.75948e-08
chr1	151679200	151682599	1524sicer	2.58469e-09
chr1	151684000	151691599	1525sicer	1.86374e-27
chr1	151692800	151697199	1526sicer	1.84438e-20
chr1	151698200	151700199	1527sicer	3.53608e-11
chr1	151718800	151723199	1528sicer	1.54294e-16
chr1	151755400	151759399	1529sicer	1.36396e-07
chr1	151867600	151873999	1530sicer	1.24182e-05
chr1	151875600	151879999	1531sicer	4.66046e-09
chr1	151887800	151892999	1532sicer	1.26316e-34
chr1	151944200	151949799	1533sicer	2.26774e-12
chr1	152087400	152091399	1534sicer	5.85533e-06
chr1	152167400	152168999	1535sicer	8.32669e-19
chr1	152398800	152401399	1536sicer	2.81133e-06
chr1	152454400	152457799	1537sicer	4.26123e-10
chr1	152496600	152500199	1538sicer	1.10962e-08
chr1	152524600	152526799	1539sicer	3.95893e-07
chr1	152530200	152533599	1540sicer	1.35614e-12
chr1	152553000	152618199	1541sicer	0
chr1	152619000	152623799	1542sicer	6.67963e-14
chr1	152639000	152642599	1543sicer	4.89205e-26
chr1	152663200	152670999	1544sicer	5.36297e-16
chr1	152675800	152679599	1545sicer	1.53958e-21
chr1	152681000	152691799	1546sicer	9.42805e-33
chr1	152702400	152705199	1547sicer	4.00713e-07
chr1	152764200	152768999	1548sicer	0.000163945
chr1	152790400	152800999	1549sicer	7.31127e-17
chr1	152954600	152956999	1550sicer	1.80571e-12
chr1	153014000	153016999	1551sicer	2.35843e-24
chr1	153039800	153048799	1552sicer	2.37569e-47
chr1	153049600	153055199	1553sicer	2.93221e-13
chr1	153062800	153066799	1554sicer	3.99758e-22
chr1	153069800	153079999	1555sicer	1.63658e-29
chr1	153090400	153097399	1556sicer	6.51898e-17
chr1	153133600	153134999	1557sicer	2.71046e-10
chr1	153184200	153188399	1558sicer	2.585e-09
chr1	153222600	153226599	1559sicer	1.35659e-24
chr1	153262600	153269399	1560sicer	2.3087e-30
chr1	153273800	153282999	1561sicer	2.17724e-09
chr1	153288000	153294599	1562sicer	4.55318e-10
chr1	153307400	153315799	1563sicer	2.00064e-36
chr1	153316800	153324599	1564sicer	2.27227e-19
chr1	153331400	153334399	1565sicer	0.00716134
chr1	153424000	153426199	1566sicer	4.48566e-17
chr1	153481400	153488399	1567sicer	5.62573e-23
chr1	153542400	153545399	1568sicer	1.60025e-12
chr1	153640200	153643399	1569sicer	2.61711e-12
chr1	153659000	153662799	1570sicer	3.93581e-08
chr1	153678600	153680199	1571sicer	1.31467e-12
chr1	153682600	153685999	1572sicer	1.47159e-06
chr1	153696200	153702399	1573sicer	1.05564e-06
chr1	153739600	153743199	1574sicer	1.31624e-09
chr1	153894400	153900799	1575sicer	9.02773e-19
chr1	153902200	153919799	1576sicer	5.85151e-83
chr1	153961400	153966999	1577sicer	3.56058e-36
chr1	153977000	153981399	1578sicer	1.34449e-15
chr1	154016000	154023999	1579sicer	2.07221e-16
chr1	154025000	154035599	1580sicer	8.83293e-38
chr1	154036400	154042999	1581sicer	7.46577e-08
chr1	154065600	154068399	1582sicer	1.21551e-11
chr1	154077200	154081799	1583sicer	2.20524e-07
chr1	154085400	154087199	1584sicer	3.38687e-06
chr1	154101800	154104599	1585sicer	1.02157e-21
chr1	154111600	154125399	1586sicer	3.3902e-30
chr1	154148400	154151999	1587sicer	1.54836e-29
chr1	154155600	154158599	1588sicer	3.62892e-15
chr1	154187400	154190399	1589sicer	0.000393008
chr1	154200600	154203599	1590sicer	6.53558e-25
chr1	154204800	154208999	1591sicer	3.08453e-05
chr1	154339000	154345199	1592sicer	5.57593e-05
chr1	154725200	154727999	1593sicer	4.69603e-09
chr1	154898800	154905999	1594sicer	0.00498242
chr1	155049200	155057199	1595sicer	7.64123e-21
chr1	155058000	155066599	1596sicer	1.71556e-13
chr1	155067400	155077799	1597sicer	1.97291e-31
chr1	155078800	155099999	1598sicer	1.99385e-97
chr1	155107200	155116799	1599sicer	9.04972e-32
chr1	155141600	155145999	1600sicer	2.77701e-07
chr1	155164400	155173199	1601sicer	5.66428e-27
chr1	155186600	155191799	1602sicer	5.22166e-14
chr1	155200600	155207599	1603sicer	7.41224e-35
chr1	155209800	155219199	1604sicer	4.81575e-58
chr1	155220200	155254799	1605sicer	1.27739e-216
chr1	155387600	155392199	1606sicer	2.45598e-19
chr1	155396800	155402599	1607sicer	4.07375e-13
chr1	155407600	155413599	1608sicer	7.1459e-11
chr1	155488800	155492599	1609sicer	1.69506e-15
chr1	155526400	155529199	1610sicer	1.88641e-13
chr1	155538400	155545199	1611sicer	0.00753555
chr1	155700800	155703799	1612sicer	6.36994e-05
chr1	155736200	155739399	1613sicer	1.07601e-05
chr1	155740200	155743399	1614sicer	1.02899e-54
chr1	155797400	155802399	1615sicer	0.000461599
chr1	155805400	155815399	1616sicer	1.53899e-20
chr1	155971200	155976199	1617sicer	4.18585e-08
chr1	156033800	156040799	1618sicer	0.0326785
chr1	156041600	156059199	1619sicer	3.08306e-46
chr1	156065000	156068599	1620sicer	5.62043e-12
chr1	156077800	156079999	1621sicer	5.3259e-10
chr1	156081800	156085599	1622sicer	4.46057e-06
chr1	156179400	156181799	1623sicer	4.20914e-09
chr1	156183000	156184999	1624sicer	6.99543e-17
chr1	156202800	156205399	1625sicer	1.80939e-19
chr1	156302400	156304199	1626sicer	4.43514e-11
chr1	156439600	156442799	1627sicer	1.29953e-06
chr1	156447600	156451799	1628sicer	3.87123e-28
chr1	156457000	156466199	1629sicer	3.95863e-24
chr1	156467200	156473199	1630sicer	2.78969e-33
chr1	156566800	156572399	1631sicer	1.90266e-05
chr1	156579600	156583599	1632sicer	1.52397e-07
chr1	156609200	156611999	1633sicer	8.08841e-07
chr1	156613200	156618999	1634sicer	7.96534e-22
chr1	156642000	156648999	1635sicer	4.36992e-15
chr1	156672800	156677799	1636sicer	2.41878e-19
chr1	156710000	156711999	1637sicer	7.12995e-13
chr1	156780400	156783599	1638sicer	7.54613e-06
chr1	157013400	157017999	1639sicer	0.00218783
chr1	157037200	157039999	1640sicer	1.40543e-06
chr1	157076000	157081999	1641sicer	2.61508e-11
chr1	157409800	157414399	1642sicer	4.9062e-06
chr1	158739000	158741399	1643sicer	1.977e-08
chr1	158805200	158807599	1644sicer	1.62895e-06
chr1	159021200	159027599	1645sicer	0.0812268
chr1	159231200	159235199	1646sicer	9.30511e-06
chr1	159579800	159582999	1647sicer	1.95317e-07
chr1	159654800	159658799	1648sicer	2.30899e-08
chr1	159668600	159671599	1649sicer	2.30106e-13
chr1	159738600	159742599	1650sicer	7.14772e-16
chr1	159922600	159929399	1651sicer	2.47099e-08
chr1	159969800	159976999	1652sicer	9.59749e-05
chr1	160043800	160049999	1653sicer	3.53242e-14
chr1	160051000	160055199	1654sicer	5.61883e-09
chr1	160308800	160312799	1655sicer	5.60195e-09
chr1	160516800	160521199	1656sicer	4.48613e-06
chr1	160904800	160911799	1657sicer	1.01514e-10
chr1	160996000	160998599	1658sicer	1.05244e-11
chr1	161002000	161006999	1659sicer	4.66046e-09
chr1	161014600	161017399	1660sicer	6.85893e-13
chr1	161031400	161034399	1661sicer	8.24299e-14
chr1	161036200	161039999	1662sicer	8.71912e-18
chr1	161127800	161131599	1663sicer	3.70859e-11
chr1	161231600	161234599	1664sicer	2.06278e-14
chr1	161243400	161253999	1665sicer	1.10922e-22
chr1	161268200	161274799	1666sicer	2.52199e-13
chr1	161378800	161381999	1667sicer	2.37311e-05
chr1	161383600	161386799	1668sicer	3.99499e-07
chr1	161461400	161464399	1669sicer	1.41574e-10
chr1	161867200	161870999	1670sicer	2.29702e-10
chr1	161873600	161876799	1671sicer	2.30536e-08
chr1	161975800	161978199	1672sicer	4.19176e-15
chr1	161999000	162002199	1673sicer	1.09844e-08
chr1	162003400	162005399	1674sicer	2.25222e-17
chr1	162006800	162009999	1675sicer	1.25345e-20
chr1	162035400	162039999	1676sicer	5.00932e-14
chr1	162204200	162210799	1677sicer	1.11868e-23
chr1	162224800	162227199	1678sicer	2.2834e-11
chr1	162320800	162324999	1679sicer	2.60089e-16
chr1	162489400	162495799	1680sicer	3.17123e-06
chr1	162545800	162549599	1681sicer	3.21782e-10
chr1	162608000	162612999	1682sicer	1.1658e-12
chr1	162727600	162739799	1683sicer	3.42716e-34
chr1	162774200	162776599	1684sicer	9.43438e-15
chr1	162840600	162847799	1685sicer	0.00105825
chr1	162853000	162860599	1686sicer	4.88863e-11
chr1	162930400	162932999	1687sicer	1.21551e-11
chr1	163278400	163282999	1688sicer	1.18621e-12
chr1	163312000	163315399	1689sicer	1.02157e-21
chr1	163354800	163356799	1690sicer	1.2042e-09
chr1	163379000	163381599	1691sicer	2.63669e-10
chr1	163401800	163403599	1692sicer	8.92423e-11
chr1	163468000	163472399	1693sicer	0.00143971
chr1	163560200	163563599	1694sicer	2.68984e-11
chr1	163675800	163678599	1695sicer	0.00858396
chr1	163707800	163710999	1696sicer	0.000211082
chr1	163772600	163777399	1697sicer	4.61582e-05
chr1	163926600	163932399	1698sicer	7.91993e-09
chr1	163994200	163996799	1699sicer	1.79913e-05
chr1	164223600	164226799	1700sicer	0.000334694
chr1	164228000	164230399	1701sicer	3.47812e-08
chr1	164245600	164248399	1702sicer	4.46492e-08
chr1	164251600	164255399	1703sicer	2.48384e-09
chr1	164256600	164261799	1704sicer	2.28714e-05
chr1	164270600	164281199	1705sicer	4.8566e-16
chr1	164304800	164309399	1706sicer	3.29877e-08
chr1	164319400	164323199	1707sicer	4.39863e-08
chr1	164445800	164451399	1708sicer	2.51128e-10
chr1	164457200	164462399	1709sicer	6.88689e-18
chr1	164481400	164484999	1710sicer	1.14095e-08
chr1	164493200	164495599	1711sicer	1.81556e-21
chr1	164895600	164903199	1712sicer	3.57598e-42
chr1	165106200	165110999	1713sicer	1.16556e-07
chr1	165169000	165175199	1714sicer	1.91231e-05
chr1	165185000	165195599	1715sicer	3.23879e-19
chr1	165228400	165232799	1716sicer	7.92374e-05
chr1	165233600	165236799	1717sicer	2.33244e-11
chr1	165267200	165273599	1718sicer	1.91791e-12
chr1	165281600	165284199	1719sicer	3.24419e-05
chr1	165301400	165309199	1720sicer	3.24163e-27
chr1	165450600	165454599	1721sicer	5.57136e-09
chr1	165456000	165460399	1722sicer	3.48488e-08
chr1	165526000	165527999	1723sicer	0.000202955
chr1	165583200	165592999	1724sicer	9.92946e-30
chr1	165601800	165627599	1725sicer	1.32301e-64
chr1	165628400	165636599	1726sicer	5.55812e-12
chr1	165650000	165653999	1727sicer	1.08285e-12
chr1	165661800	165663999	1728sicer	4.6141e-11
chr1	165665000	165672799	1729sicer	0.000179266
chr1	165690600	165694799	1730sicer	2.3334e-06
chr1	165700400	165709999	1731sicer	2.73796e-16
chr1	165762800	165772799	1732sicer	6.02155e-18
chr1	165779400	165781799	1733sicer	3.80719e-07
chr1	165814000	165816199	1734sicer	1.7691e-07
chr1	165844400	165847799	1735sicer	1.45858e-05
chr1	165934400	165936399	1736sicer	4.14871e-18
chr1	165992200	165996599	1737sicer	2.42655e-22
chr1	165997600	166001999	1738sicer	1.87235e-16
chr1	166040800	166049799	1739sicer	2.08906e-23
chr1	166079400	166086799	1740sicer	8.47579e-05
chr1	166130000	166132799	1741sicer	1.79913e-05
chr1	166188400	166192799	1742sicer	1.28927e-05
chr1	166252600	166260599	1743sicer	7.42179e-13
chr1	166277600	166285599	1744sicer	1.05643e-31
chr1	166296600	166299799	1745sicer	5.92745e-11
chr1	166308600	166309599	1746sicer	1.77539e-12
chr1	166378400	166385599	1747sicer	1.07007e-06
chr1	166408000	166411399	1748sicer	1.67615e-07
chr1	166620400	166626599	1749sicer	5.23963e-07
chr1	166763200	166769599	1750sicer	0.000313912
chr1	166998600	167003799	1751sicer	1.0636e-12
chr1	167241800	167243599	1752sicer	6.49581e-12
chr1	167265200	167276199	1753sicer	1.8009e-20
chr1	167282000	167287399	1754sicer	4.86117e-12
chr1	167306400	167309999	1755sicer	3.03288e-11
chr1	167339600	167340799	1756sicer	0.0061073
chr1	167349000	167352799	1757sicer	6.32482e-06
chr1	167362600	167365399	1758sicer	1.43074e-13
chr1	167391200	167393799	1759sicer	4.18046e-08
chr1	167418600	167423799	1760sicer	7.02733e-05
chr1	167429000	167442999	1761sicer	2.17923e-61
chr1	167445800	167448999	1762sicer	2.08821e-08
chr1	167464200	167468799	1763sicer	1.29255e-24
chr1	167598000	167600799	1764sicer	5.25107e-05
chr1	167617400	167618799	1765sicer	1.31853e-16
chr1	167660400	167661599	1766sicer	4.06069e-10
chr1	167687800	167689799	1767sicer	5.43309e-15
chr1	167799200	167803999	1768sicer	3.39194e-08
chr1	167824200	167828599	1769sicer	0.0570297
chr1	167835000	167840799	1770sicer	1.50573e-05
chr1	168134200	168138999	1771sicer	7.86852e-06
chr1	168160800	168166999	1772sicer	2.6243e-25
chr1	168168000	168172599	1773sicer	0.000210766
chr1	168179000	168180999	1774sicer	1.95626e-07
chr1	168182600	168187799	1775sicer	3.02087e-07
chr1	168211600	168233599	1776sicer	4.89446e-107
chr1	168235600	168247999	1777sicer	3.11104e-61
chr1	168268200	168271399	1778sicer	4.26123e-10
chr1	168272400	168293799	1779sicer	3.3779e-99
chr1	168298600	168301999	1780sicer	8.12931e-05
chr1	168306400	168313999	1781sicer	2.80486e-09
chr1	168317400	168320199	1782sicer	1.41574e-10
chr1	168322800	168337799	1783sicer	6.79658e-45
chr1	168344400	168348799	1784sicer	9.72126e-13
chr1	168350000	168352399	1785sicer	1.69387e-08
chr1	168353200	168360199	1786sicer	7.65237e-31
chr1	168361000	168365799	1787sicer	5.04889e-17
chr1	168366600	168368799	1788sicer	2.77844e-23
chr1	168370800	168386799	1789sicer	7.08657e-94
chr1	168388000	168395199	1790sicer	4.72501e-34
chr1	168399800	168406599	1791sicer	2.80617e-23
chr1	168408000	168411599	1792sicer	1.96574e-16
chr1	168415000	168418799	1793sicer	4.81049e-30
chr1	168422600	168428999	1794sicer	1.42407e-18
chr1	168596800	168601599	1795sicer	4.67684e-08
chr1	168708400	168709999	1796sicer	7.38089e-15
chr1	169238000	169240999	1797sicer	1.29953e-06
chr1	169484600	169488599	1798sicer	9.84662e-18
chr1	169545000	169549399	1799sicer	5.07236e-06
chr1	170048000	170053599	1800sicer	3.46644e-11
chr1	170054600	170058999	1801sicer	2.12791e-07
chr1	170063000	170066199	1802sicer	7.75978e-10
chr1	170158400	170162399	1803sicer	1.904e-21
chr1	170171200	170174799	1804sicer	0.00105799
chr1	170209600	170216199	1805sicer	3.00447e-07
chr1	170384000	170387799	1806sicer	3.64087e-07
chr1	170391800	170395799	1807sicer	1.68441e-13
chr1	170405200	170411799	1808sicer	5.00873e-11
chr1	170438200	170441999	1809sicer	3.35115e-07
chr1	170446400	170450599	1810sicer	7.84748e-08
chr1	170458400	170460799	1811sicer	1.07508e-09
chr1	170475200	170479799	1812sicer	5.81507e-05
chr1	170480800	170485599	1813sicer	1.10013e-16
chr1	170512000	170514399	1814sicer	9.85493e-11
chr1	170521000	170523199	1815sicer	2.71906e-10
chr1	170548200	170551199	1816sicer	2.50765e-06
chr1	170579400	170581599	1817sicer	1.04301e-10
chr1	170697800	170703199	1818sicer	3.97035e-11
chr1	170843400	170847399	1819sicer	3.57498e-11
chr1	170865200	170867799	1820sicer	0.000249772
chr1	170880400	170886599	1821sicer	5.96129e-06
chr1	170907400	170908799	1822sicer	5.21172e-05
chr1	170947200	170950399	1823sicer	0.00392358
chr1	171032600	171038399	1824sicer	2.10214e-06
chr1	171062400	171086199	1825sicer	0
chr1	171111800	171114999	1826sicer	4.14789e-05
chr1	171148000	171152799	1827sicer	1.92036e-11
chr1	171187200	171190799	1828sicer	7.17366e-07
chr1	171192400	171196599	1829sicer	2.51928e-15
chr1	171211200	171214799	1830sicer	3.4997e-14
chr1	171220600	171222199	1831sicer	1.04301e-10
chr1	171225000	171226999	1832sicer	5.20628e-11
chr1	171228000	171246599	1833sicer	4.46893e-49
chr1	171247600	171253199	1834sicer	3.89999e-46
chr1	171269200	171273999	1835sicer	1.03996e-05
chr1	171285200	171288999	1836sicer	4.51328e-07
chr1	171291400	171294199	1837sicer	5.6169e-06
chr1	171329600	171335199	1838sicer	7.8515e-12
chr1	171343200	171351199	1839sicer	1.73801e-13
chr1	171371600	171376999	1840sicer	6.3673e-27
chr1	171378000	171387399	1841sicer	1.03212e-05
chr1	171411600	171415999	1842sicer	2.4405e-06
chr1	171435800	171444799	1843sicer	1.38316e-07
chr1	171500400	171505599	1844sicer	0.00318835
chr1	171518800	171524399	1845sicer	0.000616688
chr1	171875600	171880199	1846sicer	0.000204224
chr1	172015400	172020199	1847sicer	1.349e-10
chr1	172024000	172028399	1848sicer	2.02728e-18
chr1	172045600	172049799	1849sicer	0.000167574
chr1	172052800	172054399	1850sicer	3.95107e-12
chr1	172081600	172086399	1851sicer	1.28728e-09
chr1	172123800	172129999	1852sicer	9.35413e-17
chr1	172131800	172135199	1853sicer	2.3541e-14
chr1	172167600	172174199	1854sicer	1.26555e-09
chr1	172190200	172207999	1855sicer	5.88018e-89
chr1	172212400	172215199	1856sicer	2.32098e-08
chr1	172216800	172222199	1857sicer	4.31152e-40
chr1	172226400	172230399	1858sicer	2.73897e-09
chr1	172239800	172244999	1859sicer	1.23028e-08
chr1	172281000	172283399	1860sicer	1.06661e-12
chr1	172291400	172303399	1861sicer	4.3474e-25
chr1	172305800	172316399	1862sicer	1.06638e-19
chr1	172324800	172326999	1863sicer	0.000183102
chr1	172358200	172360399	1864sicer	4.93651e-21
chr1	172376800	172381599	1865sicer	3.29811e-16
chr1	172430600	172432999	1866sicer	9.02881e-12
chr1	172481000	172483399	1867sicer	1.10815e-14
chr1	172488600	172490999	1868sicer	9.60623e-10
chr1	172499400	172506799	1869sicer	6.08208e-17
chr1	172509200	172515999	1870sicer	4.31891e-05
chr1	172549800	172551799	1871sicer	5.76829e-13
chr1	172562000	172564599	1872sicer	4.18046e-08
chr1	172672000	172677599	1873sicer	0.00846955
chr1	173366000	173368199	1874sicer	0.000105921
chr1	174500000	174503799	1875sicer	1.31624e-09
chr1	175041800	175048599	1876sicer	1.42145e-10
chr1	175253000	175255999	1877sicer	1.53124e-05
chr1	175491000	175493799	1878sicer	6.20221e-12
chr1	175623000	175626199	1879sicer	1.1899e-06
chr1	175842400	175848599	1880sicer	1.97177e-09
chr1	175901400	175903799	1881sicer	4.88403e-14
chr1	176210200	176214999	1882sicer	6.7306e-10
chr1	176273800	176275799	1883sicer	1.9382e-14
chr1	176541400	176545599	1884sicer	0.000700331
chr1	176547400	176551399	1885sicer	0.000700331
chr1	176927200	176930999	1886sicer	2.13784e-09
chr1	176979800	176983599	1887sicer	3.49564e-19
chr1	176995200	177002199	1888sicer	8.74474e-11
chr1	177012800	177016999	1889sicer	2.87663e-39
chr1	177203400	177206199	1890sicer	4.2872e-08
chr1	177258400	177261999	1891sicer	5.91237e-12
chr1	177322000	177323799	1892sicer	1.85444e-11
chr1	177337000	177340799	1893sicer	1.02396e-08
chr1	177442800	177449999	1894sicer	8.29852e-19
chr1	177620200	177623599	1895sicer	2.31708e-08
chr1	177640000	177641399	1896sicer	1.39697e-10
chr1	177692400	177696999	1897sicer	1.31105e-16
chr1	177791000	177796399	1898sicer	1.62989e-10
chr1	177920400	177925799	1899sicer	0.000723549
chr1	177982600	177984799	1900sicer	6.07876e-06
chr1	178058000	178061799	1901sicer	0.00143971
chr1	178146000	178147799	1902sicer	4.39798e-12
chr1	178174000	178181199	1903sicer	0.000551464
chr1	178186800	178197199	1904sicer	1.23001e-12
chr1	178198600	178202599	1905sicer	1.26478e-09
chr1	178204400	178208199	1906sicer	9.39839e-13
chr1	178217200	178220799	1907sicer	1.9025e-12
chr1	178233400	178236199	1908sicer	6.28494e-13
chr1	178247000	178250199	1909sicer	2.29316e-13
chr1	178318400	178326599	1910sicer	3.98248e-10
chr1	178329400	178335599	1911sicer	1.12116e-12
chr1	178367800	178370599	1912sicer	1.12903e-12
chr1	178527400	178531199	1913sicer	2.43957e-42
chr1	179010000	179013599	1914sicer	5.61883e-09
chr1	179058800	179063799	1915sicer	2.23601e-12
chr1	179176000	179178799	1916sicer	0.000414273
chr1	179231400	179234999	1917sicer	3.64087e-07
chr1	179543800	179564599	1918sicer	5.17571e-75
chr1	179565600	179571999	1919sicer	2.20185e-17
chr1	179572800	179580599	1920sicer	9.39282e-12
chr1	179581400	179593599	1921sicer	9.58483e-54
chr1	179595400	179606599	1922sicer	1.30969e-35
chr1	179611400	179621199	1923sicer	2.35197e-17
chr1	179622200	179629399	1924sicer	5.2997e-12
chr1	179633000	179637599	1925sicer	1.76799e-06
chr1	179643600	179646199	1926sicer	1.8344e-18
chr1	179667000	179671799	1927sicer	1.78414e-17
chr1	179688600	179692999	1928sicer	1.44699e-05
chr1	179704200	179707599	1929sicer	2.53707e-09
chr1	179730600	179734799	1930sicer	2.92489e-11
chr1	179801400	179805199	1931sicer	0.000296229
chr1	179882600	179885199	1932sicer	2.0353e-08
chr1	179945800	179948799	1933sicer	1.09731e-08
chr1	179961200	179967799	1934sicer	1.28577e-16
chr1	179971200	179975999	1935sicer	1.33126e-18
chr1	180021400	180027999	1936sicer	1.28693e-15
chr1	180179400	180196999	1937sicer	2.86651e-32
chr1	180242000	180244599	1938sicer	0.000113262
chr1	180246200	180252799	1939sicer	5.52831e-22
chr1	180253800	180258199	1940sicer	9.81467e-07
chr1	180262200	180265999	1941sicer	2.75642e-10
chr1	180282000	180284999	1942sicer	4.06057e-20
chr1	180305400	180308999	1943sicer	2.67374e-10
chr1	180312600	180315799	1944sicer	3.70859e-11
chr1	180327000	180418199	1945sicer	0
chr1	180419200	180425599	1946sicer	1.87276e-78
chr1	180426600	180429399	1947sicer	1.14665e-12
chr1	180432000	180435999	1948sicer	5.98585e-13
chr1	180479600	180486199	1949sicer	2.47001e-23
chr1	180495400	180497799	1950sicer	7.45376e-09
chr1	180547800	180549599	1951sicer	2.43787e-16
chr1	180567200	180573399	1952sicer	4.44912e-20
chr1	180602800	180607599	1953sicer	8.12002e-20
chr1	180640000	180642399	1954sicer	4.70477e-08
chr1	180695800	180698199	1955sicer	9.02881e-12
chr1	180726600	180730199	1956sicer	6.60396e-11
chr1	180766200	180769199	1957sicer	7.32228e-07
chr1	180774600	180778599	1958sicer	1.29127e-13
chr1	180791800	180794999	1959sicer	3.57498e-11
chr1	180806200	180816799	1960sicer	1.00093e-22
chr1	180845600	180853399	1961sicer	3.1604e-22
chr1	180888000	180889999	1962sicer	6.14778e-11
chr1	180903000	180908999	1963sicer	4.20625e-08
chr1	180912600	180914799	1964sicer	3.30771e-08
chr1	180933200	180937799	1965sicer	3.06892e-07
chr1	180940000	180946999	1966sicer	2.18069e-30
chr1	180965400	180967599	1967sicer	7.03073e-09
chr1	180999400	181006199	1968sicer	2.28011e-26
chr1	181007400	181018599	1969sicer	5.3867e-67
chr1	181019600	181022599	1970sicer	1.32381e-14
chr1	181206600	181214599	1971sicer	2.10339e-08
chr1	181230600	181237799	1972sicer	2.10905e-10
chr1	181255600	181261999	1973sicer	1.73422e-33
chr1	181263200	181271399	1974sicer	4.58616e-05
chr1	181288200	181293999	1975sicer	3.26171e-21
chr1	181351400	181353799	1976sicer	2.42509e-09
chr1	181415800	181420399	1977sicer	3.46263e-05
chr1	181440800	181446799	1978sicer	1.18998e-12
chr1	181742800	181743999	1979sicer	0.000132508
chr1	181837400	181843199	1980sicer	9.81467e-07
chr1	181881200	181882599	1981sicer	1.18852e-17
chr1	181982600	181988799	1982sicer	1.4949e-10
chr1	181993800	181996399	1983sicer	2.4658e-19
chr1	182049000	182051599	1984sicer	2.73402e-11
chr1	182086600	182091199	1985sicer	6.55777e-24
chr1	182095200	182100199	1986sicer	2.13704e-06
chr1	182108400	182112799	1987sicer	4.70945e-12
chr1	182124800	182135599	1988sicer	1.6222e-31
chr1	182248200	182253199	1989sicer	1.90487e-07
chr1	182255200	182267199	1990sicer	1.64222e-20
chr1	182276800	182285399	1991sicer	1.30205e-12
chr1	182287000	182290999	1992sicer	1.264e-11
chr1	182336400	182341399	1993sicer	2.73651e-10
chr1	182366600	182370199	1994sicer	0.000127005
chr1	182408000	182430799	1995sicer	2.53717e-81
chr1	182439400	182442799	1996sicer	8.39389e-12
chr1	182446600	182451199	1997sicer	1.79765e-05
chr1	182455600	182462799	1998sicer	2.43814e-09
chr1	182468600	182476199	1999sicer	2.21027e-19
[truncated: 34,725 more rows]

## Sheet: Exp1 H3K4me1 promoters
seqnames	start	end	width	strand	peak	pvalue	annot.seqnames	annot.start	annot.end	annot.width	annot.strand	annot.id	annot.tx_id	annot.gene_id	annot.symbol	annot.type
chr1	3669800	3672599	2800	*	2sicer	2.03262e-16	chr1	3671499	3672498	1000	-	promoter:1748	uc007aeu.1	497097	Xkr4	mm10_genes_promoters
chr1	4784000	4787799	3800	*	5sicer	6.70549e-08	chr1	4785727	4786726	1000	-	promoter:1758	uc007afd.3	27395	Mrpl15	mm10_genes_promoters
chr1	4784000	4787799	3800	*	5sicer	6.70549e-08	chr1	4785727	4786726	1000	-	promoter:1759	uc007afe.3	27395	Mrpl15	mm10_genes_promoters
chr1	4784000	4787799	3800	*	5sicer	6.70549e-08	chr1	4785727	4786726	1000	-	promoter:1760	uc007aff.3	27395	Mrpl15	mm10_genes_promoters
chr1	5018000	5023799	5800	*	9sicer	9.61616e-25	chr1	5018735	5019734	1000	-	promoter:1761	uc056ycb.1	58175	Rgs20	mm10_genes_promoters
chr1	5018000	5023799	5800	*	9sicer	9.61616e-25	chr1	5019540	5020539	1000	-	promoter:1762	uc007afk.3	58175	Rgs20	mm10_genes_promoters
chr1	5070000	5072999	3000	*	10sicer	0.000141634	chr1	5070286	5071285	1000	-	promoter:1763	uc007afl.2	58175	Rgs20	mm10_genes_promoters
chr1	6212400	6216599	4200	*	14sicer	2.36577e-06	chr1	6213662	6214661	1000	+	promoter:13	uc007afr.2	12421	Rb1cc1	mm10_genes_promoters
chr1	6212400	6216599	4200	*	14sicer	2.36577e-06	chr1	6215294	6216293	1000	-	promoter:1765	uc056ycc.1	NA	NA	mm10_genes_promoters
chr1	6689400	6694799	5400	*	16sicer	0.000363151	chr1	6691282	6692281	1000	+	promoter:21	uc029qmq.1	NA	NA	mm10_genes_promoters
chr1	8027000	8030199	3200	*	23sicer	9.23216e-08	chr1	8028556	8029555	1000	-	promoter:1768	uc029qmr.1	NA	NA	mm10_genes_promoters
chr1	9544800	9552799	8000	*	27sicer	1.36272e-17	chr1	9544408	9545407	1000	+	promoter:29	uc007agk.2	59014	Rrs1	mm10_genes_promoters
chr1	9544800	9552799	8000	*	27sicer	1.36272e-17	chr1	9547046	9548045	1000	+	promoter:30	uc007agl.2	76187	Adhfe1	mm10_genes_promoters
chr1	9544800	9552799	8000	*	27sicer	1.36272e-17	chr1	9547046	9548045	1000	+	promoter:31	uc007agm.2	76187	Adhfe1	mm10_genes_promoters
chr1	9699600	9701399	1800	*	28sicer	1.68006e-06	chr1	9700210	9701209	1000	-	promoter:1779	uc007agq.2	17864	Mybl1	mm10_genes_promoters
chr1	9699600	9701399	1800	*	28sicer	1.68006e-06	chr1	9700210	9701209	1000	-	promoter:1780	uc056ycd.1	17864	Mybl1	mm10_genes_promoters
chr1	9741800	9748799	7000	*	29sicer	2.67784e-16	chr1	9746648	9747647	1000	+	promoter:33	uc029qmu.1	73331	1700034P13Rik	mm10_genes_promoters
chr1	9741800	9748799	7000	*	29sicer	2.67784e-16	chr1	9746648	9747647	1000	+	promoter:34	uc029qmv.1	73331	1700034P13Rik	mm10_genes_promoters
chr1	9741800	9748799	7000	*	29sicer	2.67784e-16	chr1	9748383	9749382	1000	-	promoter:1781	uc007ags.3	70675	Vcpip1	mm10_genes_promoters
chr1	9845000	9849199	4200	*	34sicer	1.32378e-07	chr1	9847281	9848280	1000	+	promoter:39	uc007agx.1	170755	Sgk3	mm10_genes_promoters
chr1	9845000	9849199	4200	*	34sicer	1.32378e-07	chr1	9847397	9848396	1000	+	promoter:40	uc007agy.1	170755	Sgk3	mm10_genes_promoters
chr1	9941400	9944999	3600	*	37sicer	3.448e-11	chr1	9944119	9945118	1000	-	promoter:1782	uc007aha.1	73824	Snhg6	mm10_genes_promoters
chr1	9941400	9944999	3600	*	37sicer	3.448e-11	chr1	9942544	9943543	1000	-	promoter:1783	uc011wif.1	266793	Snord87	mm10_genes_promoters
chr1	9967000	9968599	1600	*	38sicer	4.81101e-09	chr1	9967486	9968485	1000	-	promoter:1784	uc033fhz.1	100039596	Tcf24	mm10_genes_promoters
chr1	10035000	10037799	2800	*	39sicer	8.63171e-09	chr1	10037218	10038217	1000	+	promoter:44	uc007ahg.1	211660	Cspp1	mm10_genes_promoters
chr1	10035000	10037799	2800	*	39sicer	8.63171e-09	chr1	10037218	10038217	1000	+	promoter:45	uc007ahh.1	211660	Cspp1	mm10_genes_promoters
chr1	10035000	10037799	2800	*	39sicer	8.63171e-09	chr1	10037218	10038217	1000	+	promoter:46	uc007ahi.1	211660	Cspp1	mm10_genes_promoters
chr1	10227400	10233799	6400	*	40sicer	1.528e-05	chr1	10232671	10233670	1000	-	promoter:1793	uc007ahn.1	211673	Arfgef1	mm10_genes_promoters
chr1	11258400	11264999	6600	*	46sicer	8.23777e-10	chr1	11262963	11263962	1000	+	promoter:55	uc007ahv.2	109294	Prex2	mm10_genes_promoters
chr1	12688400	12692799	4400	*	50sicer	7.39944e-05	chr1	12691430	12692429	1000	+	promoter:66	uc007aia.2	240725	Sulf1	mm10_genes_promoters
chr1	12688400	12692799	4400	*	50sicer	7.39944e-05	chr1	12691430	12692429	1000	+	promoter:67	uc007aib.2	240725	Sulf1	mm10_genes_promoters
chr1	12709000	12727599	18600	*	52sicer	2.7809e-46	chr1	12717545	12718544	1000	+	promoter:68	uc007aic.1	240725	Sulf1	mm10_genes_promoters
chr1	12709000	12727599	18600	*	52sicer	2.7809e-46	chr1	12717545	12718544	1000	+	promoter:69	uc007aid.1	240725	Sulf1	mm10_genes_promoters
chr1	12988800	12993399	4600	*	65sicer	8.10904e-11	chr1	12991136	12992135	1000	-	promoter:1799	uc007aif.1	240726	Slco5a1	mm10_genes_promoters
chr1	12988800	12993399	4600	*	65sicer	8.10904e-11	chr1	12990964	12991963	1000	-	promoter:1800	uc007aig.1	240726	Slco5a1	mm10_genes_promoters
chr1	12988800	12993399	4600	*	65sicer	8.10904e-11	chr1	12990964	12991963	1000	-	promoter:1801	uc007aih.1	240726	Slco5a1	mm10_genes_promoters
chr1	12988800	12993399	4600	*	65sicer	8.10904e-11	chr1	12991136	12992135	1000	-	promoter:1802	uc007aii.1	240726	Slco5a1	mm10_genes_promoters
chr1	13364400	13375799	11400	*	74sicer	1.11918e-08	chr1	13372430	13373429	1000	-	promoter:1804	uc007ail.2	17978	Ncoa2	mm10_genes_promoters
chr1	13364400	13375799	11400	*	74sicer	1.11918e-08	chr1	13374084	13375083	1000	-	promoter:1805	uc007aim.2	17978	Ncoa2	mm10_genes_promoters
chr1	13364400	13375799	11400	*	74sicer	1.11918e-08	chr1	13374084	13375083	1000	-	promoter:1806	uc007aio.1	17978	Ncoa2	mm10_genes_promoters
chr1	13364400	13375799	11400	*	74sicer	1.11918e-08	chr1	13374084	13375083	1000	-	promoter:1807	uc007aip.1	17978	Ncoa2	mm10_genes_promoters
chr1	13364400	13375799	11400	*	74sicer	1.11918e-08	chr1	13372430	13373429	1000	-	promoter:1808	uc007aiq.2	17978	Ncoa2	mm10_genes_promoters
chr1	13364400	13375799	11400	*	74sicer	1.11918e-08	chr1	13374084	13375083	1000	-	promoter:1809	uc007air.1	17978	Ncoa2	mm10_genes_promoters
chr1	13586400	13590999	4600	*	77sicer	2.61649e-06	chr1	13589911	13590910	1000	-	promoter:1811	uc007ait.2	72265	Tram1	mm10_genes_promoters
chr1	15803600	15808799	5200	*	83sicer	0.0151508	chr1	15804646	15805645	1000	+	promoter:74	uc007ajf.2	21749	Terf1	mm10_genes_promoters
chr1	15803600	15808799	5200	*	83sicer	0.0151508	chr1	15804646	15805645	1000	+	promoter:75	uc007ajg.2	21749	Terf1	mm10_genes_promoters
chr1	15803600	15808799	5200	*	83sicer	0.0151508	chr1	15804646	15805645	1000	+	promoter:76	uc007ajh.2	21749	Terf1	mm10_genes_promoters
chr1	15803600	15808799	5200	*	83sicer	0.0151508	chr1	15804646	15805645	1000	+	promoter:77	uc007aji.2	21749	Terf1	mm10_genes_promoters
chr1	15891200	15894799	3600	*	84sicer	7.42824e-11	chr1	15892723	15893722	1000	-	promoter:1822	uc007ajj.1	226866	Sbspon	mm10_genes_promoters
chr1	16091600	16093599	2000	*	85sicer	3.30771e-08	chr1	16093326	16094325	1000	-	promoter:1823	uc029qmy.2	75799	4930444P10Rik	mm10_genes_promoters
chr1	16091600	16093599	2000	*	85sicer	3.30771e-08	chr1	16093326	16094325	1000	-	promoter:1824	uc029qmz.2	75799	4930444P10Rik	mm10_genes_promoters
chr1	16104800	16137199	32400	*	86sicer	4.23606e-79	chr1	16104882	16105881	1000	+	promoter:78	uc007ajm.1	98711	Rdh10	mm10_genes_promoters
chr1	16104800	16137199	32400	*	86sicer	4.23606e-79	chr1	16104434	16105433	1000	-	promoter:1825	uc007ajl.3	19989	Rpl7	mm10_genes_promoters
chr1	16616000	16620399	4400	*	91sicer	1.61095e-13	chr1	16619339	16620338	1000	-	promoter:1830	uc007ajs.2	66799	Ube2w	mm10_genes_promoters
chr1	16616000	16620399	4400	*	91sicer	1.61095e-13	chr1	16619339	16620338	1000	-	promoter:1831	uc007ajt.2	66799	Ube2w	mm10_genes_promoters
chr1	16616000	16620399	4400	*	91sicer	1.61095e-13	chr1	16619339	16620338	1000	-	promoter:1832	uc033fie.1	66799	Ube2w	mm10_genes_promoters
chr1	16616000	16620399	4400	*	91sicer	1.61095e-13	chr1	16619339	16620338	1000	-	promoter:1833	uc033fif.1	66799	Ube2w	mm10_genes_promoters
chr1	16616000	16620399	4400	*	91sicer	1.61095e-13	chr1	16619339	16620338	1000	-	promoter:1834	uc007aju.2	66799	Ube2w	mm10_genes_promoters
chr1	16654000	16656799	2800	*	92sicer	1.69387e-08	chr1	16656552	16657551	1000	+	promoter:79	uc029qna.1	329101	D030040B21Rik	mm10_genes_promoters
chr1	17096200	17099799	3600	*	97sicer	1.59749e-10	chr1	17097890	17098889	1000	-	promoter:1839	uc007aka.2	57339	Jph1	mm10_genes_promoters
chr1	20889400	20893599	4200	*	105sicer	0.0141534	chr1	20889622	20890621	1000	+	promoter:102	uc007ald.1	74229	Paqr8	mm10_genes_promoters
chr1	20889400	20893599	4200	*	105sicer	0.0141534	chr1	20890474	20891473	1000	-	promoter:1856	uc029qng.1	77741	6720483E21Rik	mm10_genes_promoters
chr1	21064200	21081799	17600	*	110sicer	4.82043e-58	chr1	21079226	21080225	1000	-	promoter:1857	uc007alg.2	170829	Tram2	mm10_genes_promoters
chr1	21165600	21168999	3400	*	111sicer	5.12084e-06	chr1	21165498	21166497	1000	+	promoter:106	uc007alh.1	NA	NA	mm10_genes_promoters
chr1	21217400	21221999	4600	*	112sicer	7.49176e-08	chr1	21217575	21218574	1000	+	promoter:107	uc007ali.2	75712	Tmem14a	mm10_genes_promoters
chr1	21217400	21221999	4600	*	112sicer	7.49176e-08	chr1	21217575	21218574	1000	+	promoter:108	uc007alj.2	75712	Tmem14a	mm10_genes_promoters
chr1	21960200	21965999	5800	*	117sicer	1.11411e-17	chr1	21962651	21963650	1000	-	promoter:1859	uc007alq.3	226922	Kcnq5	mm10_genes_promoters
chr1	21960200	21965999	5800	*	117sicer	1.11411e-17	chr1	21962651	21963650	1000	-	promoter:1860	uc009uzv.2	226922	Kcnq5	mm10_genes_promoters
chr1	21960200	21965999	5800	*	117sicer	1.11411e-17	chr1	21962651	21963650	1000	-	promoter:1861	uc011wio.2	226922	Kcnq5	mm10_genes_promoters
chr1	22804800	22806999	2200	*	121sicer	1.94548e-07	chr1	22805725	22806724	1000	-	promoter:1868	uc029qnm.1	116837	Rims1	mm10_genes_promoters
chr1	22804800	22806999	2200	*	121sicer	1.94548e-07	chr1	22805725	22806724	1000	-	promoter:1869	uc007aly.1	116837	Rims1	mm10_genes_promoters
chr1	23269400	23277599	8200	*	127sicer	1.73328e-24	chr1	23271269	23272268	1000	+	promoter:116	uc011wip.1	387225	Mir30a	mm10_genes_promoters
chr1	23381600	23384199	2600	*	131sicer	1.1955e-10	chr1	23383176	23384175	1000	-	promoter:1871	uc007amb.1	70155	Ogfrl1	mm10_genes_promoters
chr1	23760600	23765799	5200	*	132sicer	4.51983e-30	chr1	23760926	23761925	1000	+	promoter:118	uc007amd.1	280645	B3gat2	mm10_genes_promoters
chr1	23760600	23765799	5200	*	132sicer	4.51983e-30	chr1	23760926	23761925	1000	+	promoter:119	uc007ame.1	280645	B3gat2	mm10_genes_promoters
chr1	23865800	23870399	4600	*	134sicer	3.69772e-14	chr1	23868720	23869719	1000	-	promoter:1877	uc057aue.1	NA	NA	mm10_genes_promoters
chr1	23909000	23913599	4600	*	136sicer	2.76232e-09	chr1	23909737	23910736	1000	-	promoter:1873	uc007amf.2	98366	Smap1	mm10_genes_promoters
chr1	23909000	23913599	4600	*	136sicer	2.76232e-09	chr1	23909737	23910736	1000	-	promoter:1874	uc007amg.2	98366	Smap1	mm10_genes_promoters
chr1	23909000	23913599	4600	*	136sicer	2.76232e-09	chr1	23909737	23910736	1000	-	promoter:1876	uc007ami.1	98366	Smap1	mm10_genes_promoters
chr1	23914600	23922999	8400	*	137sicer	9.67596e-16	chr1	23922382	23923381	1000	-	promoter:1875	uc007amh.2	98366	Smap1	mm10_genes_promoters
chr1	24194200	24197999	3800	*	140sicer	2.10594e-14	chr1	24194203	24195202	1000	+	promoter:121	uc007amp.3	12839	Col9a1	mm10_genes_promoters
chr1	25828800	25830999	2200	*	145sicer	5.80803e-10	chr1	25829708	25830707	1000	-	promoter:1889	uc011wis.1	210933	Adgrb3	mm10_genes_promoters
chr1	30863000	30872999	10000	*	154sicer	1.36308e-21	chr1	30863257	30864256	1000	-	promoter:1895	uc007ane.1	213109	Phf3	mm10_genes_promoters
chr1	32065200	32068199	3000	*	156sicer	2.81133e-06	chr1	32066646	32067645	1000	+	promoter:132	uc029qnp.1	NA	NA	mm10_genes_promoters
chr1	33756200	33758799	2600	*	159sicer	1.91348e-08	chr1	33757751	33758750	1000	-	promoter:1907	uc007any.1	213539	Bag2	mm10_genes_promoters
chr1	33809600	33814999	5400	*	160sicer	2.08137e-05	chr1	33814596	33815595	1000	-	promoter:1908	uc007anz.2	98403	Zfp451	mm10_genes_promoters
chr1	33809600	33814999	5400	*	160sicer	2.08137e-05	chr1	33814596	33815595	1000	-	promoter:1909	uc007aoa.2	98403	Zfp451	mm10_genes_promoters
chr1	33809600	33814999	5400	*	160sicer	2.08137e-05	chr1	33814596	33815595	1000	-	promoter:1910	uc007aob.2	98403	Zfp451	mm10_genes_promoters
chr1	33907200	33908799	1600	*	161sicer	5.50678e-18	chr1	33907225	33908224	1000	+	promoter:144	uc007aon.2	13518	Dst	mm10_genes_promoters
chr1	33907200	33908799	1600	*	161sicer	5.50678e-18	chr1	33907768	33908767	1000	-	promoter:1912	uc007aoc.2	320705	Bend6	mm10_genes_promoters
chr1	33907200	33908799	1600	*	161sicer	5.50678e-18	chr1	33907768	33908767	1000	-	promoter:1913	uc007aod.2	320705	Bend6	mm10_genes_promoters
chr1	33907200	33908799	1600	*	161sicer	5.50678e-18	chr1	33907768	33908767	1000	-	promoter:1914	uc011wiz.2	320705	Bend6	mm10_genes_promoters
chr1	34116200	34128399	12200	*	166sicer	6.09749e-21	chr1	34116359	34117358	1000	+	promoter:149	uc033fij.1	102466987	Mir6896	mm10_genes_promoters
chr1	34116200	34128399	12200	*	166sicer	6.09749e-21	chr1	34120582	34121581	1000	+	promoter:150	uc007aok.1	13518	Dst	mm10_genes_promoters
chr1	34431600	34436399	4800	*	172sicer	3.11273e-08	chr1	34433200	34434199	1000	-	promoter:1916	uc029qns.1	100628580	Mir5103	mm10_genes_promoters
chr1	34431600	34436399	4800	*	172sicer	3.11273e-08	chr1	34434884	34435883	1000	-	promoter:1917	uc033fik.1	NA	NA	mm10_genes_promoters
chr1	34437600	34439399	1800	*	173sicer	1.64133e-06	chr1	34438829	34439828	1000	+	promoter:155	uc007aor.2	27993	Imp4	mm10_genes_promoters
chr1	34459200	34460399	1200	*	174sicer	3.3433e-06	chr1	34458746	34459745	1000	+	promoter:156	uc007aos.1	19253	Ptpn18	mm10_genes_promoters
chr1	34471600	34473399	1800	*	175sicer	3.17587e-07	chr1	34471736	34472735	1000	+	promoter:157	uc007aot.3	19253	Ptpn18	mm10_genes_promoters
chr1	34602800	34606399	3600	*	176sicer	0.00166841	chr1	34605235	34606234	1000	+	promoter:166	uc029qnu.1	NA	NA	mm10_genes_promoters
chr1	34602800	34606399	3600	*	176sicer	0.00166841	chr1	34605378	34606377	1000	+	promoter:167	uc007apd.1	NA	NA	mm10_genes_promoters
chr1	34602800	34606399	3600	*	176sicer	0.00166841	chr1	34604226	34605225	1000	-	promoter:1922	uc029qnt.1	NA	NA	mm10_genes_promoters
chr1	34822000	34844199	22200	*	181sicer	8.626e-120	chr1	34843051	34844050	1000	-	promoter:1924	uc007apj.2	214469	Fam168b	mm10_genes_promoters
chr1	34822000	34844199	22200	*	181sicer	8.626e-120	chr1	34843051	34844050	1000	-	promoter:1925	uc011wje.1	214469	Fam168b	mm10_genes_promoters
chr1	34822000	34844199	22200	*	181sicer	8.626e-120	chr1	34843051	34844050	1000	-	promoter:1926	uc011wjf.1	214469	Fam168b	mm10_genes_promoters
chr1	34848800	34855199	6400	*	182sicer	4.17604e-07	chr1	34848959	34849958	1000	+	promoter:173	uc007apk.2	226971	Plekhb2	mm10_genes_promoters
chr1	34848800	34855199	6400	*	182sicer	4.17604e-07	chr1	34848959	34849958	1000	+	promoter:174	uc007apl.1	226971	Plekhb2	mm10_genes_promoters
chr1	36064400	36081199	16800	*	192sicer	9.31522e-41	chr1	36067400	36068399	1000	+	promoter:176	uc007apn.2	50785	Hs6st1	mm10_genes_promoters
chr1	36269200	36273999	4800	*	196sicer	7.4391e-06	chr1	36273426	36274425	1000	-	promoter:1932	uc007aps.1	214854	Neurl3	mm10_genes_promoters
chr1	36269200	36273999	4800	*	196sicer	7.4391e-06	chr1	36273426	36274425	1000	-	promoter:1933	uc007apt.1	214854	Neurl3	mm10_genes_promoters
chr1	36306800	36310599	3800	*	198sicer	2.67843e-25	chr1	36306733	36307732	1000	+	promoter:177	uc007apu.2	214855	Arid5a	mm10_genes_promoters
chr1	36306800	36310599	3800	*	198sicer	2.67843e-25	chr1	36306733	36307732	1000	+	promoter:178	uc007apv.2	214855	Arid5a	mm10_genes_promoters
chr1	36306800	36310599	3800	*	198sicer	2.67843e-25	chr1	36306733	36307732	1000	+	promoter:179	uc007apw.2	214855	Arid5a	mm10_genes_promoters
chr1	36306800	36310599	3800	*	198sicer	2.67843e-25	chr1	36306733	36307732	1000	+	promoter:180	uc007apx.2	214855	Arid5a	mm10_genes_promoters
chr1	36306800	36310599	3800	*	198sicer	2.67843e-25	chr1	36306733	36307732	1000	+	promoter:181	uc007apy.2	214855	Arid5a	mm10_genes_promoters
chr1	36306800	36310599	3800	*	198sicer	2.67843e-25	chr1	36306733	36307732	1000	+	promoter:182	uc011wjg.1	214855	Arid5a	mm10_genes_promoters
chr1	36306800	36310599	3800	*	198sicer	2.67843e-25	chr1	36306733	36307732	1000	+	promoter:183	uc011wjh.1	214855	Arid5a	mm10_genes_promoters
chr1	36306800	36310599	3800	*	198sicer	2.67843e-25	chr1	36306733	36307732	1000	+	promoter:184	uc056ycj.1	214855	Arid5a	mm10_genes_promoters
chr1	36365400	36369599	4200	*	201sicer	3.58974e-06	chr1	36368015	36369014	1000	-	promoter:1934	uc011wji.1	226976	Kansl3	mm10_genes_promoters
chr1	36365400	36369599	4200	*	201sicer	3.58974e-06	chr1	36369182	36370181	1000	-	promoter:1935	uc007apz.2	226976	Kansl3	mm10_genes_promoters
chr1	36365400	36369599	4200	*	201sicer	3.58974e-06	chr1	36369182	36370181	1000	-	promoter:1936	uc007aqa.1	226976	Kansl3	mm10_genes_promoters
chr1	36365400	36369599	4200	*	201sicer	3.58974e-06	chr1	36369182	36370181	1000	-	promoter:1937	uc011wjj.1	226976	Kansl3	mm10_genes_promoters
chr1	36471000	36478999	8000	*	202sicer	8.17946e-33	chr1	36470597	36471596	1000	+	promoter:188	uc007aqg.2	94220	Cnnm4	mm10_genes_promoters
chr1	36471000	36478999	8000	*	202sicer	8.17946e-33	chr1	36472952	36473951	1000	+	promoter:189	uc057auh.1	NA	NA	mm10_genes_promoters
chr1	36512400	36519999	7600	*	204sicer	2.67537e-16	chr1	36517952	36518951	1000	+	promoter:193	uc011wjk.1	94218	Cnnm3	mm10_genes_promoters
chr1	36533600	36540799	7200	*	206sicer	8.44786e-44	chr1	36535740	36536739	1000	-	promoter:1945	uc007aql.2	78321	Ankrd23	mm10_genes_promoters
chr1	36533600	36540799	7200	*	206sicer	8.44786e-44	chr1	36535740	36536739	1000	-	promoter:1946	uc011wjl.2	78321	Ankrd23	mm10_genes_promoters
chr1	36533600	36540799	7200	*	206sicer	8.44786e-44	chr1	36536557	36537556	1000	-	promoter:1947	uc007aqm.2	78321	Ankrd23	mm10_genes_promoters
chr1	36533600	36540799	7200	*	206sicer	8.44786e-44	chr1	36539359	36540358	1000	-	promoter:1948	uc007aqn.2	78321	Ankrd23	mm10_genes_promoters
chr1	36545600	36550799	5200	*	207sicer	5.47474e-09	chr1	36547253	36548252	1000	-	promoter:1949	uc007aqo.2	109346	Ankrd39	mm10_genes_promoters
chr1	36545600	36550799	5200	*	207sicer	5.47474e-09	chr1	36547253	36548252	1000	-	promoter:1950	uc007aqp.2	109346	Ankrd39	mm10_genes_promoters
chr1	36545600	36550799	5200	*	207sicer	5.47474e-09	chr1	36547253	36548252	1000	-	promoter:1951	uc011wjm.2	109346	Ankrd39	mm10_genes_promoters
chr1	36552800	36566799	14000	*	208sicer	1.16723e-23	chr1	36557558	36558557	1000	-	promoter:1952	uc007aqq.4	20353	Sema4c	mm10_genes_promoters
chr1	36552800	36566799	14000	*	208sicer	1.16723e-23	chr1	36557558	36558557	1000	-	promoter:1953	uc056ycm.1	20353	Sema4c	mm10_genes_promoters
chr1	36552800	36566799	14000	*	208sicer	1.16723e-23	chr1	36558382	36559381	1000	-	promoter:1954	uc007aqr.4	20353	Sema4c	mm10_genes_promoters
chr1	36552800	36566799	14000	*	208sicer	1.16723e-23	chr1	36558382	36559381	1000	-	promoter:1955	uc007aqs.2	20353	Sema4c	mm10_genes_promoters
chr1	36679600	36685799	6200	*	214sicer	5.38607e-17	chr1	36683184	36684183	1000	-	promoter:1957	uc011wjn.1	381337	Fam178b	mm10_genes_promoters
chr1	36679600	36685799	6200	*	214sicer	5.38607e-17	chr1	36683184	36684183	1000	-	promoter:1958	uc007aqv.3	381337	Fam178b	mm10_genes_promoters
chr1	36934200	36939599	5400	*	219sicer	2.31782e-08	chr1	36939528	36940527	1000	-	promoter:1961	uc007ard.1	56030	Tmem131	mm10_genes_promoters
chr1	37333400	37337399	4000	*	224sicer	1.15316e-09	chr1	37334173	37335172	1000	-	promoter:1962	uc007arm.1	NA	NA	mm10_genes_promoters
chr1	37429000	37432799	3800	*	225sicer	1.53402e-08	chr1	37429172	37430171	1000	+	promoter:215	uc007arp.1	67387	Unc50	mm10_genes_promoters
chr1	37429000	37432799	3800	*	225sicer	1.53402e-08	chr1	37429186	37430185	1000	+	promoter:216	uc007arq.1	67387	Unc50	mm10_genes_promoters
chr1	37429000	37432799	3800	*	225sicer	1.53402e-08	chr1	37430104	37431103	1000	-	promoter:1963	uc007aro.2	76178	Coa5	mm10_genes_promoters
chr1	37719200	37720399	1200	*	230sicer	1.09503e-15	chr1	37719812	37720811	1000	-	promoter:1968	uc007arx.2	72097	2010300C02Rik	mm10_genes_promoters
chr1	37719200	37720399	1200	*	230sicer	1.09503e-15	chr1	37719812	37720811	1000	-	promoter:1970	uc007ary.1	72097	2010300C02Rik	mm10_genes_promoters
chr1	37997800	38003999	6200	*	231sicer	2.10241e-10	chr1	37997010	37998009	1000	+	promoter:221	uc007aso.1	226982	Eif5b	mm10_genes_promoters
chr1	37997800	38003999	6200	*	231sicer	2.10241e-10	chr1	37997209	37998208	1000	-	promoter:1982	uc007asm.1	98258	Txndc9	mm10_genes_promoters
chr1	37997800	38003999	6200	*	231sicer	2.10241e-10	chr1	37997251	37998250	1000	-	promoter:1983	uc007asn.1	98258	Txndc9	mm10_genes_promoters
chr1	38126000	38130399	4400	*	232sicer	0.000356366	chr1	38129663	38130662	1000	-	promoter:1986	uc007asr.1	56210	Rev1	mm10_genes_promoters
chr1	38381600	38399599	18000	*	244sicer	1.21351e-63	chr1	38383949	38384948	1000	+	promoter:222	uc007asw.1	NA	NA	mm10_genes_promoters
chr1	38625400	38629399	4000	*	259sicer	3.91984e-13	chr1	38627245	38628244	1000	-	promoter:1987	uc007ast.2	16764	Aff3	mm10_genes_promoters
chr1	38625400	38629399	4000	*	259sicer	3.91984e-13	chr1	38627245	38628244	1000	-	promoter:1988	uc007asu.1	16764	Aff3	mm10_genes_promoters
chr1	39192000	39197199	5200	*	262sicer	2.72777e-26	chr1	39193272	39194271	1000	+	promoter:226	uc007atd.2	18143	Npas2	mm10_genes_promoters
chr1	39471000	39478799	7800	*	276sicer	1.57993e-12	chr1	39478748	39479747	1000	-	promoter:1997	uc007atg.3	54610	Tbc1d8	mm10_genes_promoters
chr1	39471000	39478799	7800	*	276sicer	1.57993e-12	chr1	39478748	39479747	1000	-	promoter:1998	uc007ath.2	54610	Tbc1d8	mm10_genes_promoters
chr1	39535200	39538999	3800	*	277sicer	1.90266e-05	chr1	39534554	39535553	1000	+	promoter:231	uc007ati.1	52846	Cnot11	mm10_genes_promoters
chr1	39535200	39538999	3800	*	277sicer	1.90266e-05	chr1	39537245	39538244	1000	+	promoter:232	uc007atj.1	52846	Cnot11	mm10_genes_promoters
chr1	39574800	39578599	3800	*	278sicer	4.79616e-07	chr1	39577348	39578347	1000	-	promoter:2001	uc007atl.3	67702	Rnf149	mm10_genes_promoters
chr1	39649400	39651799	2400	*	279sicer	4.22263e-16	chr1	39651183	39652182	1000	-	promoter:2002	uc007atm.1	263764	Creg2	mm10_genes_promoters
chr1	39720600	39721799	1200	*	280sicer	3.06912e-21	chr1	39720990	39721989	1000	-	promoter:2003	uc007atn.2	619289	Rfx8	mm10_genes_promoters
chr1	39805400	39810199	4800	*	285sicer	8.07447e-11	chr1	39805333	39806332	1000	-	promoter:2004	uc007ato.2	100042065	Gm3646	mm10_genes_promoters
chr1	39899000	39914399	15400	*	287sicer	3.02907e-44	chr1	39899913	39900912	1000	+	promoter:233	uc007atr.1	26921	Map4k4	mm10_genes_promoters
chr1	39899000	39914399	15400	*	287sicer	3.02907e-44	chr1	39899913	39900912	1000	+	promoter:234	uc007ats.1	26921	Map4k4	mm10_genes_promoters
chr1	39899000	39914399	15400	*	287sicer	3.02907e-44	chr1	39899913	39900912	1000	+	promoter:235	uc011wjv.1	26921	Map4k4	mm10_genes_promoters
chr1	39899000	39914399	15400	*	287sicer	3.02907e-44	chr1	39899913	39900912	1000	+	promoter:236	uc011wjw.1	26921	Map4k4	mm10_genes_promoters
chr1	39899000	39914399	15400	*	287sicer	3.02907e-44	chr1	39899913	39900912	1000	+	promoter:237	uc011wjx.1	26921	Map4k4	mm10_genes_promoters
chr1	40221000	40228799	7800	*	294sicer	4.72702e-10	chr1	40224080	40225079	1000	+	promoter:240	uc007atv.1	16177	Il1r1	mm10_genes_promoters
chr1	40265600	40268999	3400	*	295sicer	9.23216e-08	chr1	40265586	40266585	1000	+	promoter:241	uc007atw.1	16177	Il1r1	mm10_genes_promoters
chr1	40680200	40682199	2000	*	298sicer	4.14869e-19	chr1	40680712	40681711	1000	+	promoter:257	uc007aum.1	226999	Slc9a2	mm10_genes_promoters
chr1	40680200	40682199	2000	*	298sicer	4.14869e-19	chr1	40680712	40681711	1000	+	promoter:258	uc007aun.1	226999	Slc9a2	mm10_genes_promoters
chr1	42693600	42699599	6000	*	300sicer	7.93619e-48	chr1	42696146	42697145	1000	+	promoter:260	uc007auw.1	18993	Pou3f3	mm10_genes_promoters
chr1	42693600	42699599	6000	*	300sicer	7.93619e-48	chr1	42699336	42700335	1000	+	promoter:261	uc007aux.2	73100	2900092D14Rik	mm10_genes_promoters
chr1	42693600	42699599	6000	*	300sicer	7.93619e-48	chr1	42693116	42694115	1000	-	promoter:2012	uc007aus.1	66297	Pantr1	mm10_genes_promoters
chr1	42693600	42699599	6000	*	300sicer	7.93619e-48	chr1	42693116	42694115	1000	-	promoter:2013	uc007aut.1	66297	Pantr1	mm10_genes_promoters
chr1	42693600	42699599	6000	*	300sicer	7.93619e-48	chr1	42694826	42695825	1000	-	promoter:2014	uc007auu.1	66297	Pantr1	mm10_genes_promoters
chr1	42693600	42699599	6000	*	300sicer	7.93619e-48	chr1	42694826	42695825	1000	-	promoter:2015	uc007auv.1	66297	Pantr1	mm10_genes_promoters
chr1	42711000	42715199	4200	*	301sicer	1.42522e-12	chr1	42713455	42714454	1000	-	promoter:2016	uc033fix.1	66620	Pantr2	mm10_genes_promoters
chr1	42951800	42953999	2200	*	303sicer	1.88205e-07	chr1	42951872	42952871	1000	+	promoter:266	uc007avc.2	93690	Gpr45	mm10_genes_promoters
chr1	42951800	42953999	2200	*	303sicer	1.88205e-07	chr1	42951872	42952871	1000	+	promoter:267	uc007avd.2	93690	Gpr45	mm10_genes_promoters
chr1	43089600	43093999	4400	*	307sicer	7.12661e-08	chr1	43092487	43093486	1000	-	promoter:2018	uc007ave.1	73122	Tgfbrap1	mm10_genes_promoters
chr1	43089600	43093999	4400	*	307sicer	7.12661e-08	chr1	43092487	43093486	1000	-	promoter:2021	uc007avh.1	73122	Tgfbrap1	mm10_genes_promoters
chr1	43729600	43733199	3600	*	318sicer	1.42522e-12	chr1	43729602	43730601	1000	+	promoter:273	uc007avp.2	78896	1500015O10Rik	mm10_genes_promoters
chr1	43825400	43828599	3200	*	320sicer	0.00204597	chr1	43827709	43828708	1000	-	promoter:2026	uc007avq.1	67883	Uxs1	mm10_genes_promoters
chr1	43825400	43828599	3200	*	320sicer	0.00204597	chr1	43827709	43828708	1000	-	promoter:2027	uc011wka.1	67883	Uxs1	mm10_genes_promoters
chr1	43933200	43936799	3600	*	322sicer	3.4278e-07	chr1	43932994	43933993	1000	+	promoter:274	uc007avr.2	22019	Tpp2	mm10_genes_promoters
chr1	43933200	43936799	3600	*	322sicer	3.4278e-07	chr1	43932994	43933993	1000	+	promoter:275	uc011wkb.2	22019	Tpp2	mm10_genes_promoters
chr1	43933200	43936799	3600	*	322sicer	3.4278e-07	chr1	43932994	43933993	1000	+	promoter:276	uc007avs.2	22019	Tpp2	mm10_genes_promoters
chr1	43933200	43936799	3600	*	322sicer	3.4278e-07	chr1	43932994	43933993	1000	+	promoter:277	uc007avt.2	22019	Tpp2	mm10_genes_promoters
chr1	44550000	44554399	4400	*	326sicer	2.47221e-06	chr1	44550671	44551670	1000	+	promoter:286	uc007awl.2	70676	Gulp1	mm10_genes_promoters
chr1	44550000	44554399	4400	*	326sicer	2.47221e-06	chr1	44550671	44551670	1000	+	promoter:287	uc007awm.2	70676	Gulp1	mm10_genes_promoters
chr1	44550000	44554399	4400	*	326sicer	2.47221e-06	chr1	44550671	44551670	1000	+	promoter:288	uc007awn.2	70676	Gulp1	mm10_genes_promoters
chr1	45794600	45797599	3000	*	340sicer	2.43049e-06	chr1	45794501	45795500	1000	+	promoter:295	uc007awt.1	73674	Wdr75	mm10_genes_promoters
chr1	46065000	46068399	3400	*	341sicer	0.00318169	chr1	46065738	46066737	1000	+	promoter:297	uc007awx.2	227058	Dnah7b	mm10_genes_promoters
chr1	50925400	50929199	3800	*	350sicer	2.61846e-09	chr1	50926523	50927522	1000	+	promoter:306	uc007axj.1	56363	Tmeff2	mm10_genes_promoters
chr1	51914800	51917999	3200	*	354sicer	0.000798984	chr1	51915979	51916978	1000	-	promoter:2062	uc007axr.3	17912	Myo1b	mm10_genes_promoters
chr1	51914800	51917999	3200	*	354sicer	0.000798984	chr1	51915979	51916978	1000	-	promoter:2063	uc007axs.3	17912	Myo1b	mm10_genes_promoters
chr1	51914800	51917999	3200	*	354sicer	0.000798984	chr1	51915979	51916978	1000	-	promoter:2064	uc007axt.3	17912	Myo1b	mm10_genes_promoters
chr1	51914800	51917999	3200	*	354sicer	0.000798984	chr1	51915979	51916978	1000	-	promoter:2066	uc007axu.3	17912	Myo1b	mm10_genes_promoters
chr1	51914800	51917999	3200	*	354sicer	0.000798984	chr1	51915979	51916978	1000	-	promoter:2067	uc007axv.3	17912	Myo1b	mm10_genes_promoters
chr1	52117800	52120799	3000	*	356sicer	0.000178076	chr1	52118438	52119437	1000	+	promoter:311	uc007axy.1	20846	Stat1	mm10_genes_promoters
chr1	52117800	52120799	3000	*	356sicer	0.000178076	chr1	52118438	52119437	1000	+	promoter:312	uc007axz.1	20846	Stat1	mm10_genes_promoters
chr1	52117800	52120799	3000	*	356sicer	0.000178076	chr1	52118438	52119437	1000	+	promoter:313	uc007aya.2	20846	Stat1	mm10_genes_promoters
chr1	52117800	52120799	3000	*	356sicer	0.000178076	chr1	52118438	52119437	1000	+	promoter:314	uc007ayb.2	20846	Stat1	mm10_genes_promoters
chr1	52117800	52120799	3000	*	356sicer	0.000178076	chr1	52118622	52119621	1000	+	promoter:315	uc007ayc.2	20846	Stat1	mm10_genes_promoters
chr1	52228800	52234599	5800	*	361sicer	6.1892e-08	chr1	52233233	52234232	1000	-	promoter:2068	uc007aye.2	14660	Gls	mm10_genes_promoters
chr1	52228800	52234599	5800	*	361sicer	6.1892e-08	chr1	52233233	52234232	1000	-	promoter:2070	uc011wko.1	14660	Gls	mm10_genes_promoters
chr1	52228800	52234599	5800	*	361sicer	6.1892e-08	chr1	52229552	52230551	1000	-	promoter:2071	uc056ycr.1	NA	NA	mm10_genes_promoters
chr1	52500200	52502599	2400	*	365sicer	1.52911e-13	chr1	52500449	52501448	1000	-	promoter:2072	uc007ayh.2	17936	Nab1	mm10_genes_promoters
chr1	52725600	52728799	3200	*	367sicer	5.32544e-12	chr1	52727319	52728318	1000	-	promoter:2073	uc007ayl.3	98682	Mfsd6	mm10_genes_promoters
chr1	52725600	52728799	3200	*	367sicer	5.32544e-12	chr1	52727319	52728318	1000	-	promoter:2074	uc007aym.1	98682	Mfsd6	mm10_genes_promoters
chr1	52725600	52728799	3200	*	367sicer	5.32544e-12	chr1	52727319	52728318	1000	-	promoter:2075	uc007ayn.1	98682	Mfsd6	mm10_genes_promoters
chr1	52843800	52848599	4800	*	369sicer	3.11748e-10	chr1	52844038	52845037	1000	+	promoter:323	uc011wkr.2	227095	Hibch	mm10_genes_promoters
chr1	52843800	52848599	4800	*	369sicer	3.11748e-10	chr1	52844038	52845037	1000	+	promoter:324	uc007ayp.2	227095	Hibch	mm10_genes_promoters
chr1	52951800	52953999	2200	*	370sicer	8.99941e-08	chr1	52952841	52953840	1000	-	promoter:2077	uc007ayr.1	67080	1700019D03Rik	mm10_genes_promoters
chr1	54436400	54439599	3200	*	375sicer	7.54613e-06	chr1	54439027	54440026	1000	-	promoter:2095	uc007azp.2	98488	Gtf3c3	mm10_genes_promoters
chr1	54675000	54681799	6800	*	376sicer	6.99187e-14	chr1	54680729	54681728	1000	+	promoter:338	uc007azt.1	NA	NA	mm10_genes_promoters
chr1	54822800	54927199	104400	*	385sicer	0	chr1	54926388	54927387	1000	-	promoter:2099	uc011wkz.1	329154	Ankrd44	mm10_genes_promoters
chr1	54822800	54927199	104400	*	385sicer	0	chr1	54926388	54927387	1000	-	promoter:2100	uc007azu.2	329154	Ankrd44	mm10_genes_promoters
chr1	54822800	54927199	104400	*	385sicer	0	chr1	54926388	54927387	1000	-	promoter:2101	uc007azv.2	329154	Ankrd44	mm10_genes_promoters
chr1	55052000	55060799	8800	*	387sicer	1.68277e-08	chr1	55051770	55052769	1000	+	promoter:339	uc007azz.1	67876	Coq10b	mm10_genes_promoters
chr1	55052000	55060799	8800	*	387sicer	1.68277e-08	chr1	55051770	55052769	1000	+	promoter:340	uc007baa.1	67876	Coq10b	mm10_genes_promoters
chr1	55052000	55060799	8800	*	387sicer	1.68277e-08	chr1	55058639	55059638	1000	+	promoter:341	uc057aum.1	NA	NA	mm10_genes_promoters
chr1	55083200	55087199	4000	*	388sicer	3.27618e-13	chr1	55087148	55088147	1000	+	promoter:342	uc007bac.2	15528	Hspe1	mm10_genes_promoters
chr1	55130000	55140799	10800	*	389sicer	3.06929e-20	chr1	55130245	55131244	1000	+	promoter:343	uc007bad.1	19070	Mob4	mm10_genes_promoters
chr1	55130000	55140799	10800	*	389sicer	3.06929e-20	chr1	55130245	55131244	1000	+	promoter:344	uc007bae.1	19070	Mob4	mm10_genes_promoters
chr1	55130000	55140799	10800	*	389sicer	3.06929e-20	chr1	55130245	55131244	1000	+	promoter:345	uc057aun.1	19070	Mob4	mm10_genes_promoters
chr1	55236800	55241999	5200	*	392sicer	6.90668e-11	chr1	55236177	55237176	1000	+	promoter:349	uc007baj.1	212679	Mars2	mm10_genes_promoters
chr1	55404800	55408399	3600	*	393sicer	0.00331465	chr1	55404946	55405945	1000	+	promoter:350	uc007ban.2	227120	Plcl1	mm10_genes_promoters
chr1	56969400	56974199	4800	*	406sicer	1.73642e-14	chr1	56970469	56971468	1000	+	promoter:355	uc011wld.1	329160	9130024F11Rik	mm10_genes_promoters
chr1	56969400	56974199	4800	*	406sicer	1.73642e-14	chr1	56970469	56971468	1000	+	promoter:356	uc029qoo.1	329160	9130024F11Rik	mm10_genes_promoters
chr1	56969400	56974199	4800	*	406sicer	1.73642e-14	chr1	56970469	56971468	1000	+	promoter:357	uc007bat.2	329160	9130024F11Rik	mm10_genes_promoters
chr1	56969400	56974199	4800	*	406sicer	1.73642e-14	chr1	56971335	56972334	1000	-	promoter:2113	uc007bas.1	212712	Satb2	mm10_genes_promoters
chr1	56969400	56974199	4800	*	406sicer	1.73642e-14	chr1	56971335	56972334	1000	-	promoter:2114	uc011wlc.1	212712	Satb2	mm10_genes_promoters
chr1	57376600	57379399	2800	*	408sicer	2.97585e-05	chr1	57376620	57377619	1000	+	promoter:358	uc007bay.2	73467	1700066M21Rik	mm10_genes_promoters
chr1	57376600	57379399	2800	*	408sicer	2.97585e-05	chr1	57377545	57378544	1000	-	promoter:2120	uc007bax.1	75323	4930558J18Rik	mm10_genes_promoters
chr1	57404400	57411399	7000	*	409sicer	3.33236e-12	chr1	57405548	57406547	1000	+	promoter:360	uc007bbc.2	68115	9430016H08Rik	mm10_genes_promoters
chr1	57404400	57411399	7000	*	409sicer	3.33236e-12	chr1	57406675	57407674	1000	-	promoter:2121	uc007baz.2	68736	Tyw5	mm10_genes_promoters
chr1	57404400	57411399	7000	*	409sicer	3.33236e-12	chr1	57406675	57407674	1000	-	promoter:2122	uc007bba.2	68736	Tyw5	mm10_genes_promoters
chr1	57404400	57411399	7000	*	409sicer	3.33236e-12	chr1	57406675	57407674	1000	-	promoter:2123	uc011wlf.1	68736	Tyw5	mm10_genes_promoters
chr1	57404400	57411399	7000	*	409sicer	3.33236e-12	chr1	57406675	57407674	1000	-	promoter:2124	uc011wlg.1	68736	Tyw5	mm10_genes_promoters
chr1	57404400	57411399	7000	*	409sicer	3.33236e-12	chr1	57406675	57407674	1000	-	promoter:2125	uc056ycv.1	68736	Tyw5	mm10_genes_promoters
chr1	57404400	57411399	7000	*	409sicer	3.33236e-12	chr1	57406675	57407674	1000	-	promoter:2126	uc007bbb.2	68736	Tyw5	mm10_genes_promoters
chr1	57773800	57776799	3000	*	411sicer	0.00536084	chr1	57773861	57774860	1000	+	promoter:361	uc007bbd.2	67198	Spats2l	mm10_genes_promoters
chr1	57968200	57971199	3000	*	419sicer	0.000188494	chr1	57969525	57970524	1000	-	promoter:2127	uc011wlh.1	51960	Kctd18	mm10_genes_promoters
chr1	57968200	57971199	3000	*	419sicer	0.000188494	chr1	57970085	57971084	1000	-	promoter:2128	uc007bbf.2	51960	Kctd18	mm10_genes_promoters
chr1	57968200	57971199	3000	*	419sicer	0.000188494	chr1	57970085	57971084	1000	-	promoter:2129	uc011wli.1	51960	Kctd18	mm10_genes_promoters
chr1	57968200	57971199	3000	*	419sicer	0.000188494	chr1	57970085	57971084	1000	-	promoter:2130	uc007bbh.2	51960	Kctd18	mm10_genes_promoters
chr1	57968200	57971199	3000	*	419sicer	0.000188494	chr1	57970085	57971084	1000	-	promoter:2131	uc007bbi.2	51960	Kctd18	mm10_genes_promoters
chr1	57968200	57971199	3000	*	419sicer	0.000188494	chr1	57970085	57971084	1000	-	promoter:2132	uc007bbj.2	51960	Kctd18	mm10_genes_promoters
chr1	58277200	58281799	4600	*	420sicer	2.5715e-08	chr1	58277326	58278325	1000	+	promoter:369	uc007bbp.1	213043	Aox2	mm10_genes_promoters
chr1	58391200	58399399	8200	*	424sicer	5.08107e-12	chr1	58392097	58393096	1000	+	promoter:370	uc007bbq.1	66882	Bzw1	mm10_genes_promoters
chr1	58391200	58399399	8200	*	424sicer	5.08107e-12	chr1	58392136	58393135	1000	+	promoter:371	uc007bbr.1	66882	Bzw1	mm10_genes_promoters
chr1	58407800	58425399	17600	*	425sicer	3.12543e-23	chr1	58415660	58416659	1000	-	promoter:2133	uc057auo.1	12747	Clk1	mm10_genes_promoters
chr1	58407800	58425399	17600	*	425sicer	3.12543e-23	chr1	58424089	58425088	1000	-	promoter:2134	uc007bbs.2	12747	Clk1	mm10_genes_promoters
chr1	58407800	58425399	17600	*	425sicer	3.12543e-23	chr1	58424089	58425088	1000	-	promoter:2135	uc007bbt.2	12747	Clk1	mm10_genes_promoters
chr1	58407800	58425399	17600	*	425sicer	3.12543e-23	chr1	58424089	58425088	1000	-	promoter:2136	uc007bbu.2	12747	Clk1	mm10_genes_promoters
chr1	58443400	58449399	6000	*	426sicer	1.8376e-05	chr1	58444267	58445266	1000	+	promoter:372	uc007bbz.1	65102	Nif3l1	mm10_genes_promoters
chr1	58443400	58449399	6000	*	426sicer	1.8376e-05	chr1	58444267	58445266	1000	+	promoter:373	uc007bca.1	65102	Nif3l1	mm10_genes_promoters
chr1	58443400	58449399	6000	*	426sicer	1.8376e-05	chr1	58446634	58447633	1000	+	promoter:374	uc007bcb.1	65102	Nif3l1	mm10_genes_promoters
chr1	58443400	58449399	6000	*	426sicer	1.8376e-05	chr1	58445487	58446486	1000	-	promoter:2137	uc007bbv.2	70225	Ppil3	mm10_genes_promoters
chr1	58443400	58449399	6000	*	426sicer	1.8376e-05	chr1	58445487	58446486	1000	-	promoter:2138	uc007bbw.3	70225	Ppil3	mm10_genes_promoters
chr1	58443400	58449399	6000	*	426sicer	1.8376e-05	chr1	58445487	58446486	1000	-	promoter:2139	uc007bbx.2	70225	Ppil3	mm10_genes_promoters
chr1	58443400	58449399	6000	*	426sicer	1.8376e-05	chr1	58445487	58446486	1000	-	promoter:2140	uc007bby.2	70225	Ppil3	mm10_genes_promoters
chr1	58584600	58588999	4400	*	427sicer	7.28393e-08	chr1	58585397	58586396	1000	+	promoter:377	uc007bck.2	66495	Ndufb3	mm10_genes_promoters
chr1	58584600	58588999	4400	*	427sicer	7.28393e-08	chr1	58586155	58587154	1000	-	promoter:2144	uc007bch.3	213056	Fam126b	mm10_genes_promoters
chr1	58584600	58588999	4400	*	427sicer	7.28393e-08	chr1	58586334	58587333	1000	-	promoter:2145	uc007bci.2	213056	Fam126b	mm10_genes_promoters
chr1	58584600	58588999	4400	*	427sicer	7.28393e-08	chr1	58586334	58587333	1000	-	promoter:2146	uc007bcj.2	213056	Fam126b	mm10_genes_promoters
chr1	58715000	58731799	16800	*	430sicer	1.56697e-103	chr1	58729552	58730551	1000	+	promoter:384	uc056ycx.1	12633	Cflar	mm10_genes_promoters
chr1	58795200	58797999	2800	*	434sicer	9.83167e-06	chr1	58794374	58795373	1000	+	promoter:385	uc007bcs.1	12370	Casp8	mm10_genes_promoters
chr1	58968400	58976199	7800	*	439sicer	2.63069e-16	chr1	58972571	58973570	1000	+	promoter:388	uc007bcw.1	227154	Stradb	mm10_genes_promoters
chr1	58968400	58976199	7800	*	439sicer	2.63069e-16	chr1	58972571	58973570	1000	+	promoter:389	uc007bcx.1	227154	Stradb	mm10_genes_promoters
chr1	58968400	58976199	7800	*	439sicer	2.63069e-16	chr1	58972571	58973570	1000	+	promoter:390	uc007bcy.1	227154	Stradb	mm10_genes_promoters
chr1	58968400	58976199	7800	*	439sicer	2.63069e-16	chr1	58972571	58973570	1000	+	promoter:391	uc007bcz.1	227154	Stradb	mm10_genes_promoters
chr1	58968400	58976199	7800	*	439sicer	2.63069e-16	chr1	58973483	58974482	1000	-	promoter:2150	uc007bcv.2	70827	Trak2	mm10_genes_promoters
chr1	59113600	59121199	7600	*	441sicer	4.04697e-13	chr1	59119807	59120806	1000	-	promoter:2154	uc007bdd.1	381259	Tmem237	mm10_genes_promoters
chr1	59113600	59121199	7600	*	441sicer	4.04697e-13	chr1	59120097	59121096	1000	-	promoter:2155	uc007bde.1	381259	Tmem237	mm10_genes_promoters
chr1	59113600	59121199	7600	*	441sicer	4.04697e-13	chr1	59120383	59121382	1000	-	promoter:2156	uc007bdf.1	381259	Tmem237	mm10_genes_promoters
chr1	59154800	59175799	21000	*	442sicer	2.79049e-58	chr1	59158676	59159675	1000	-	promoter:2158	uc007bdh.1	227157	Mpp4	mm10_genes_promoters
chr1	59154800	59175799	21000	*	442sicer	2.79049e-58	chr1	59161637	59162636	1000	-	promoter:2159	uc007bdi.2	227157	Mpp4	mm10_genes_promoters
chr1	59154800	59175799	21000	*	442sicer	2.79049e-58	chr1	59163390	59164389	1000	-	promoter:2160	uc007bdg.2	227157	Mpp4	mm10_genes_promoters
chr1	59154800	59175799	21000	*	442sicer	2.79049e-58	chr1	59161637	59162636	1000	-	promoter:2162	uc007bdk.2	227157	Mpp4	mm10_genes_promoters
chr1	59234000	59237999	4000	*	443sicer	9.35008e-06	chr1	59237094	59238093	1000	-	promoter:2164	uc011wlp.1	74018	Als2	mm10_genes_promoters
chr1	59234000	59237999	4000	*	443sicer	9.35008e-06	chr1	59237232	59238231	1000	-	promoter:2165	uc007bdm.2	74018	Als2	mm10_genes_promoters
chr1	59234000	59237999	4000	*	443sicer	9.35008e-06	chr1	59237232	59238231	1000	-	promoter:2166	uc007bdn.2	74018	Als2	mm10_genes_promoters
chr1	59470600	59481599	11000	*	454sicer	5.59303e-31	chr1	59481147	59482146	1000	+	promoter:396	uc011wlq.1	14369	Fzd7	mm10_genes_promoters
chr1	59514400	59520399	6000	*	459sicer	1.86193e-20	chr1	59515264	59516263	1000	+	promoter:397	uc007bdv.1	381260	Gm973	mm10_genes_promoters
chr1	59548000	59554599	6600	*	463sicer	2.01657e-29	chr1	59548789	59549788	1000	-	promoter:2168	uc007bdw.1	NA	NA	mm10_genes_promoters
chr1	59663000	59673199	10200	*	473sicer	8.87988e-11	chr1	59670835	59671834	1000	-	promoter:2169	uc007bdx.1	22218	Sumo1	mm10_genes_promoters
chr1	59913000	59917799	4800	*	480sicer	9.18455e-13	chr1	59912006	59913005	1000	+	promoter:403	uc011wlt.2	72750	Fam117b	mm10_genes_promoters
chr1	60096600	60101199	4600	*	482sicer	3.69065e-06	chr1	60097247	60098246	1000	+	promoter:404	uc007beh.2	241066	Carf	mm10_genes_promoters
chr1	60096600	60101199	4600	*	482sicer	3.69065e-06	chr1	60097247	60098246	1000	+	promoter:405	uc007bei.2	241066	Carf	mm10_genes_promoters
chr1	60096600	60101199	4600	*	482sicer	3.69065e-06	chr1	60100251	60101250	1000	+	promoter:406	uc057aup.1	NA	NA	mm10_genes_promoters
chr1	60096600	60101199	4600	*	482sicer	3.69065e-06	chr1	60097908	60098907	1000	-	promoter:2173	uc007bee.2	57750	Wdr12	mm10_genes_promoters
chr1	60096600	60101199	4600	*	482sicer	3.69065e-06	chr1	60098135	60099134	1000	-	promoter:2174	uc007bef.2	57750	Wdr12	mm10_genes_promoters
chr1	60096600	60101199	4600	*	482sicer	3.69065e-06	chr1	60098501	60099500	1000	-	promoter:2175	uc007beg.2	57750	Wdr12	mm10_genes_promoters
chr1	61375200	61378999	3800	*	492sicer	2.35343e-06	chr1	61377432	61378431	1000	+	promoter:431	uc029qot.1	77341	9530026F06Rik	mm10_genes_promoters
chr1	61637800	61640999	3200	*	495sicer	4.46143e-08	chr1	61637824	61638823	1000	+	promoter:432	uc007bfc.2	72823	Pard3b	mm10_genes_promoters
chr1	61637800	61640999	3200	*	495sicer	4.46143e-08	chr1	61637824	61638823	1000	+	promoter:433	uc007bfd.2	72823	Pard3b	mm10_genes_promoters
chr1	61637800	61640999	3200	*	495sicer	4.46143e-08	chr1	61637824	61638823	1000	+	promoter:434	uc007bfe.2	72823	Pard3b	mm10_genes_promoters
chr1	62764600	62784199	19600	*	502sicer	2.48941e-41	chr1	62767969	62768968	1000	+	promoter:444	uc007bfp.1	18187	Nrp2	mm10_genes_promoters
chr1	62794200	62796599	2400	*	503sicer	1.99437e-11	chr1	62794733	62795732	1000	-	promoter:2179	uc029qou.1	74992	4930487H11Rik	mm10_genes_promoters
chr1	63102800	63120399	17600	*	507sicer	8.6404e-29	chr1	63113471	63114470	1000	+	promoter:445	uc007bft.2	100380944	Ino80dos	mm10_genes_promoters
chr1	63102800	63120399	17600	*	507sicer	8.6404e-29	chr1	63113740	63114739	1000	+	promoter:446	uc029qov.1	100380944	Ino80dos	mm10_genes_promoters
chr1	63102800	63120399	17600	*	507sicer	8.6404e-29	chr1	63114268	63115267	1000	-	promoter:2180	uc011wmb.1	227195	Ino80d	mm10_genes_promoters
chr1	63102800	63120399	17600	*	507sicer	8.6404e-29	chr1	63114268	63115267	1000	-	promoter:2181	uc011wmc.1	227195	Ino80d	mm10_genes_promoters
chr1	63174800	63179199	4400	*	508sicer	1.10058e-12	chr1	63175831	63176830	1000	+	promoter:447	uc007bfz.2	55949	Eef1b2	mm10_genes_promoters
chr1	63174800	63179199	4400	*	508sicer	1.10058e-12	chr1	63178023	63179022	1000	+	promoter:448	uc011wme.1	100217464	Snora41	mm10_genes_promoters
chr1	63174800	63179199	4400	*	508sicer	1.10058e-12	chr1	63176823	63177822	1000	-	promoter:2182	uc007bfu.2	227197	Ndufs1	mm10_genes_promoters
chr1	63174800	63179199	4400	*	508sicer	1.10058e-12	chr1	63176823	63177822	1000	-	promoter:2183	uc007bfv.2	227197	Ndufs1	mm10_genes_promoters
chr1	63174800	63179199	4400	*	508sicer	1.10058e-12	chr1	63176823	63177822	1000	-	promoter:2184	uc007bfy.2	227197	Ndufs1	mm10_genes_promoters
chr1	63174800	63179199	4400	*	508sicer	1.10058e-12	chr1	63176823	63177822	1000	-	promoter:2185	uc011wmd.1	227197	Ndufs1	mm10_genes_promoters
chr1	63174800	63179199	4400	*	508sicer	1.10058e-12	chr1	63176823	63177822	1000	-	promoter:2187	uc007bfx.2	227197	Ndufs1	mm10_genes_promoters
chr1	63272800	63275599	2800	*	510sicer	9.16274e-08	chr1	63272269	63273268	1000	+	promoter:451	uc007bgb.2	73884	Zdbf2	mm10_genes_promoters
chr1	63272800	63275599	2800	*	510sicer	9.16274e-08	chr1	63272269	63273268	1000	+	promoter:452	uc007bgc.2	73884	Zdbf2	mm10_genes_promoters
chr1	63445000	63447799	2800	*	511sicer	7.46346e-07	chr1	63444891	63445890	1000	+	promoter:453	uc007bgd.2	23792	Adam23	mm10_genes_promoters
chr1	63445000	63447799	2800	*	511sicer	7.46346e-07	chr1	63444891	63445890	1000	+	promoter:454	uc007bge.2	23792	Adam23	mm10_genes_promoters
chr1	63445000	63447799	2800	*	511sicer	7.46346e-07	chr1	63444891	63445890	1000	+	promoter:455	uc007bgf.3	23792	Adam23	mm10_genes_promoters
chr1	63445000	63447799	2800	*	511sicer	7.46346e-07	chr1	63444891	63445890	1000	+	promoter:456	uc007bgg.2	23792	Adam23	mm10_genes_promoters
chr1	64039200	64043999	4800	*	516sicer	3.57498e-11	chr1	64042502	64043501	1000	-	promoter:2197	uc033fjg.1	102466760	Mir6899	mm10_genes_promoters
chr1	64115200	64123199	8000	*	521sicer	5.81452e-11	chr1	64121390	64122389	1000	-	promoter:2194	uc007bgo.2	93691	Klf7	mm10_genes_promoters
chr1	64115200	64123199	8000	*	521sicer	5.81452e-11	chr1	64121427	64122426	1000	-	promoter:2195	uc007bgp.2	93691	Klf7	mm10_genes_promoters
chr1	64115200	64123199	8000	*	521sicer	5.81452e-11	chr1	64121427	64122426	1000	-	promoter:2196	uc007bgq.1	93691	Klf7	mm10_genes_promoters
chr1	64731600	64739799	8200	*	531sicer	6.10981e-32	chr1	64737751	64738750	1000	-	promoter:2202	uc007bgy.1	14367	Fzd5	mm10_genes_promoters
chr1	64731600	64739799	8200	*	531sicer	6.10981e-32	chr1	64737751	64738750	1000	-	promoter:2203	uc007bgz.1	14367	Fzd5	mm10_genes_promoters
chr1	64731600	64739799	8200	*	531sicer	6.10981e-32	chr1	64736601	64737600	1000	-	promoter:2204	uc033fjh.1	NA	NA	mm10_genes_promoters
chr1	64926800	64930999	4200	*	539sicer	5.62043e-12	chr1	64928098	64929097	1000	-	promoter:2207	uc007bhb.1	241075	Plekhm3	mm10_genes_promoters
chr1	66174400	66176399	2000	*	545sicer	3.8696e-07	chr1	66174329	66175328	1000	+	promoter:475	uc007bhw.1	17756	Map2	mm10_genes_promoters
chr1	66174400	66176399	2000	*	545sicer	3.8696e-07	chr1	66174329	66175328	1000	+	promoter:476	uc007bhx.1	17756	Map2	mm10_genes_promoters
chr1	66700200	66706799	6600	*	548sicer	4.21977e-10	chr1	66699831	66700830	1000	+	promoter:488	uc007bij.2	66646	Rpe	mm10_genes_promoters
chr1	66700200	66706799	6600	*	548sicer	4.21977e-10	chr1	66699831	66700830	1000	+	promoter:489	uc007bik.2	66646	Rpe	mm10_genes_promoters
chr1	66700200	66706799	6600	*	548sicer	4.21977e-10	chr1	66699831	66700830	1000	+	promoter:490	uc007bil.2	66646	Rpe	mm10_genes_promoters
chr1	66700200	66706799	6600	*	548sicer	4.21977e-10	chr1	66699831	66700830	1000	+	promoter:491	uc057aut.1	66646	Rpe	mm10_genes_promoters
chr1	66860800	66866199	5400	*	549sicer	3.76256e-13	chr1	66863310	66864309	1000	-	promoter:2228	uc007bir.2	11363	Acadl	mm10_genes_promoters
chr1	69104800	69108599	3800	*	554sicer	5.64283e-13	chr1	69108060	69109059	1000	-	promoter:2236	uc007bjb.2	13869	Erbb4	mm10_genes_promoters
chr1	71652400	71654199	1800	*	560sicer	2.24275e-13	chr1	71651837	71652836	1000	+	promoter:507	uc007bke.1	100042814	Apol7d	mm10_genes_promoters
chr1	71652400	71654199	1800	*	560sicer	2.24275e-13	chr1	71652157	71653156	1000	+	promoter:508	uc007bkf.1	100042814	Apol7d	mm10_genes_promoters
chr1	71652400	71654199	1800	*	560sicer	2.24275e-13	chr1	71653235	71654234	1000	-	promoter:2248	uc007bju.2	14268	Fn1	mm10_genes_promoters
chr1	71652400	71654199	1800	*	560sicer	2.24275e-13	chr1	71653235	71654234	1000	-	promoter:2249	uc007bjv.2	14268	Fn1	mm10_genes_promoters
chr1	71652400	71654199	1800	*	560sicer	2.24275e-13	chr1	71653235	71654234	1000	-	promoter:2250	uc007bjw.2	14268	Fn1	mm10_genes_promoters
chr1	71652400	71654199	1800	*	560sicer	2.24275e-13	chr1	71653235	71654234	1000	-	promoter:2251	uc007bjx.2	14268	Fn1	mm10_genes_promoters
chr1	71652400	71654199	1800	*	560sicer	2.24275e-13	chr1	71653235	71654234	1000	-	promoter:2252	uc007bjy.2	14268	Fn1	mm10_genes_promoters
chr1	71652400	71654199	1800	*	560sicer	2.24275e-13	chr1	71653235	71654234	1000	-	promoter:2253	uc007bjz.2	14268	Fn1	mm10_genes_promoters
chr1	71652400	71654199	1800	*	560sicer	2.24275e-13	chr1	71653235	71654234	1000	-	promoter:2254	uc007bka.2	14268	Fn1	mm10_genes_promoters
chr1	71652400	71654199	1800	*	560sicer	2.24275e-13	chr1	71653235	71654234	1000	-	promoter:2256	uc007bkc.2	14268	Fn1	mm10_genes_promoters
chr1	71652400	71654199	1800	*	560sicer	2.24275e-13	chr1	71653235	71654234	1000	-	promoter:2257	uc007bkd.2	14268	Fn1	mm10_genes_promoters
chr1	72536000	72537399	1400	*	566sicer	2.27735e-15	chr1	72536565	72537564	1000	-	promoter:2263	uc007bkn.1	381270	43163	mm10_genes_promoters
chr1	72711000	72714399	3400	*	568sicer	1.7785e-07	chr1	72710260	72711259	1000	+	promoter:520	uc007bkv.2	19981	Rpl37a	mm10_genes_promoters
chr1	72823000	72830399	7400	*	572sicer	2.74048e-23	chr1	72823480	72824479	1000	+	promoter:521	uc007bkw.2	16008	Igfbp2	mm10_genes_promoters
chr1	72823000	72830399	7400	*	572sicer	2.74048e-23	chr1	72824387	72825386	1000	+	promoter:522	uc057auw.1	16008	Igfbp2	mm10_genes_promoters
chr1	72863400	72880199	16800	*	573sicer	8.01094e-37	chr1	72874866	72875865	1000	-	promoter:2268	uc007bkx.1	16011	Igfbp5	mm10_genes_promoters
chr1	73994000	74003799	9800	*	605sicer	1.69204e-59	chr1	73998469	73999468	1000	-	promoter:2277	uc007bli.1	21961	Tns1	mm10_genes_promoters
chr1	74121400	74126199	4800	*	615sicer	3.04268e-19	chr1	74124541	74125540	1000	+	promoter:527	uc007blk.2	435626	Rufy4	mm10_genes_promoters
chr1	74121400	74126199	4800	*	615sicer	3.04268e-19	chr1	74124541	74125540	1000	+	promoter:528	uc011wmy.1	435626	Rufy4	mm10_genes_promoters
chr1	74121400	74126199	4800	*	615sicer	3.04268e-19	chr1	74124450	74125449	1000	-	promoter:2275	uc007blg.3	21961	Tns1	mm10_genes_promoters
chr1	74121400	74126199	4800	*	615sicer	3.04268e-19	chr1	74124450	74125449	1000	-	promoter:2276	uc011wmx.2	21961	Tns1	mm10_genes_promoters
chr1	74235000	74252999	18000	*	616sicer	4.46233e-50	chr1	74235518	74236517	1000	+	promoter:531	uc007bln.1	76709	Arpc2	mm10_genes_promoters
chr1	74235000	74252999	18000	*	616sicer	4.46233e-50	chr1	74235550	74236549	1000	+	promoter:532	uc007blo.1	76709	Arpc2	mm10_genes_promoters
chr1	74235000	74252999	18000	*	616sicer	4.46233e-50	chr1	74235891	74236890	1000	+	promoter:533	uc007blp.1	76709	Arpc2	mm10_genes_promoters
chr1	74274200	74278999	4800	*	617sicer	0.000404043	chr1	74277600	74278599	1000	+	promoter:534	uc007blq.1	227289	Gpbar1	mm10_genes_promoters
chr1	74280800	74306399	25600	*	618sicer	9.43823e-127	chr1	74284034	74285033	1000	+	promoter:535	uc007bls.1	56695	Pnkd	mm10_genes_promoters
chr1	74280800	74306399	25600	*	618sicer	9.43823e-127	chr1	74284034	74285033	1000	+	promoter:536	uc007blt.1	56695	Pnkd	mm10_genes_promoters
chr1	74280800	74306399	25600	*	618sicer	9.43823e-127	chr1	74284034	74285033	1000	+	promoter:537	uc007blu.1	56695	Pnkd	mm10_genes_promoters
chr1	74280800	74306399	25600	*	618sicer	9.43823e-127	chr1	74284739	74285738	1000	-	promoter:2281	uc007blr.2	227290	Aamp	mm10_genes_promoters
chr1	74280800	74306399	25600	*	618sicer	9.43823e-127	chr1	74284739	74285738	1000	-	promoter:2282	uc011wmz.1	227290	Aamp	mm10_genes_promoters
chr1	74280800	74306399	25600	*	618sicer	9.43823e-127	chr1	74304337	74305336	1000	-	promoter:2283	uc007blv.2	69660	Tmbim1	mm10_genes_promoters
chr1	74329800	74342199	12400	*	620sicer	2.66397e-35	chr1	74331610	74332609	1000	+	promoter:538	uc007blw.1	56695	Pnkd	mm10_genes_promoters
chr1	74329800	74342199	12400	*	620sicer	2.66397e-35	chr1	74331663	74332662	1000	+	promoter:539	uc056ydf.1	NA	NA	mm10_genes_promoters
chr1	74362000	74364799	2800	*	621sicer	2.84738e-05	chr1	74361108	74362107	1000	+	promoter:540	uc007blx.1	241112	Catip	mm10_genes_promoters
chr1	74362000	74364799	2800	*	621sicer	2.84738e-05	chr1	74361442	74362441	1000	+	promoter:541	uc011wna.1	241112	Catip	mm10_genes_promoters
chr1	74374800	74377999	3200	*	622sicer	2.21391e-08	chr1	74374203	74375202	1000	+	promoter:542	uc007bly.2	18173	Slc11a1	mm10_genes_promoters
chr1	74385200	74391399	6200	*	623sicer	1.58631e-17	chr1	74390609	74391608	1000	+	promoter:543	uc007blz.2	227292	Ctdsp1	mm10_genes_promoters
chr1	74392200	74398799	6600	*	624sicer	9.75411e-21	chr1	74393310	74394309	1000	+	promoter:544	uc007bma.2	387219	Mir26b	mm10_genes_promoters
chr1	74506400	74510399	4000	*	625sicer	1.09844e-08	chr1	74505822	74506821	1000	-	promoter:2284	uc007bmc.3	319651	Usp37	mm10_genes_promoters
chr1	74584800	74589799	5000	*	626sicer	1.18517e-05	chr1	74587289	74588288	1000	+	promoter:554	uc007bmq.2	66821	Bcs1l	mm10_genes_promoters
chr1	74584800	74589799	5000	*	626sicer	1.18517e-05	chr1	74587289	74588288	1000	+	promoter:555	uc007bmr.2	66821	Bcs1l	mm10_genes_promoters
chr1	74584800	74589799	5000	*	626sicer	1.18517e-05	chr1	74585698	74586697	1000	-	promoter:2286	uc007bml.2	77264	Zfp142	mm10_genes_promoters
chr1	74584800	74589799	5000	*	626sicer	1.18517e-05	chr1	74588029	74589028	1000	-	promoter:2287	uc007bmm.2	77264	Zfp142	mm10_genes_promoters
chr1	74584800	74589799	5000	*	626sicer	1.18517e-05	chr1	74588029	74589028	1000	-	promoter:2288	uc007bmn.2	77264	Zfp142	mm10_genes_promoters
chr1	74584800	74589799	5000	*	626sicer	1.18517e-05	chr1	74588029	74589028	1000	-	promoter:2289	uc007bmo.1	77264	Zfp142	mm10_genes_promoters
chr1	74584800	74589799	5000	*	626sicer	1.18517e-05	chr1	74588037	74589036	1000	-	promoter:2290	uc007bmp.1	77264	Zfp142	mm10_genes_promoters
chr1	74599800	74601999	2200	*	627sicer	1.5689e-10	chr1	74600455	74601454	1000	+	promoter:556	uc007bmu.1	269209	Stk36	mm10_genes_promoters
chr1	74599800	74601999	2200	*	627sicer	1.5689e-10	chr1	74600455	74601454	1000	+	promoter:557	uc007bmv.1	269209	Stk36	mm10_genes_promoters
chr1	74599800	74601999	2200	*	627sicer	1.5689e-10	chr1	74600639	74601638	1000	+	promoter:558	uc011wnc.1	269209	Stk36	mm10_genes_promoters
chr1	74599800	74601999	2200	*	627sicer	1.5689e-10	chr1	74601398	74602397	1000	-	promoter:2291	uc007bms.3	57751	Rnf25	mm10_genes_promoters
chr1	74599800	74601999	2200	*	627sicer	1.5689e-10	chr1	74601398	74602397	1000	-	promoter:2292	uc007bmt.3	57751	Rnf25	mm10_genes_promoters
chr1	74656400	74661399	5000	*	628sicer	4.46143e-09	chr1	74660754	74661753	1000	+	promoter:561	uc007bmy.1	67534	Ttll4	mm10_genes_promoters
chr1	74746800	74751799	5000	*	632sicer	2.43449e-16	chr1	74748956	74749955	1000	-	promoter:2293	uc007bnb.2	241113	Prkag3	mm10_genes_promoters
chr1	74746800	74751799	5000	*	632sicer	2.43449e-16	chr1	74748578	74749577	1000	-	promoter:2294	uc007bnc.1	241113	Prkag3	mm10_genes_promoters
chr1	74769400	74773799	4400	*	633sicer	3.23177e-35	chr1	74770892	74771891	1000	+	promoter:564	uc007bne.1	22420	Wnt6	mm10_genes_promoters
chr1	74789800	74795799	6000	*	635sicer	1.81398e-27	chr1	74791019	74792018	1000	+	promoter:565	uc007bnf.2	22409	Wnt10a	mm10_genes_promoters
chr1	74815200	74821599	6400	*	638sicer	3.26316e-06	chr1	74816818	74817817	1000	-	promoter:2295	uc033fjm.1	NA	NA	mm10_genes_promoters
chr1	74854200	74859599	5400	*	640sicer	2.32854e-25	chr1	74854029	74855028	1000	+	promoter:566	uc007bng.2	12570	Cdk5r2	mm10_genes_promoters
chr1	74891800	74893799	2000	*	642sicer	7.79805e-08	chr1	74893144	74894143	1000	-	promoter:2298	uc007bni.2	12958	Cryba2	mm10_genes_promoters
chr1	74898200	74901799	3600	*	643sicer	1.3178e-05	chr1	74900722	74901721	1000	-	promoter:2299	uc011wne.1	723900	Mir375	mm10_genes_promoters
chr1	74934000	74938999	5000	*	644sicer	4.42472e-06	chr1	74935600	74936599	1000	-	promoter:2300	uc007bnj.1	241116	Ccdc108	mm10_genes_promoters
chr1	74934000	74938999	5000	*	644sicer	4.42472e-06	chr1	74935600	74936599	1000	-	promoter:2301	uc007bnk.1	241116	Ccdc108	mm10_genes_promoters
chr1	74947800	74952199	4400	*	645sicer	2.05023e-58	chr1	74951673	74952672	1000	-	promoter:2302	uc007bnl.2	16147	Ihh	mm10_genes_promoters
chr1	74947800	74952199	4400	*	645sicer	2.05023e-58	chr1	74951673	74952672	1000	-	promoter:2303	uc007bnm.2	16147	Ihh	mm10_genes_promoters
chr1	75137200	75142999	5800	*	648sicer	2.36823e-05	chr1	75141786	75142785	1000	+	promoter:567	uc007bnt.1	227298	Fam134a	mm10_genes_promoters
chr1	75137200	75142999	5800	*	648sicer	2.36823e-05	chr1	75141786	75142785	1000	+	promoter:568	uc007bnu.1	227298	Fam134a	mm10_genes_promoters
chr1	75137200	75142999	5800	*	648sicer	2.36823e-05	chr1	75142158	75143157	1000	+	promoter:569	uc007bnv.2	227298	Fam134a	mm10_genes_promoters
chr1	75137200	75142999	5800	*	648sicer	2.36823e-05	chr1	75141588	75142587	1000	-	promoter:2306	uc007bnp.1	69171	Cnppd1	mm10_genes_promoters
chr1	75137200	75142999	5800	*	648sicer	2.36823e-05	chr1	75142561	75143560	1000	-	promoter:2307	uc007bnq.1	69171	Cnppd1	mm10_genes_promoters
chr1	75137200	75142999	5800	*	648sicer	2.36823e-05	chr1	75142639	75143638	1000	-	promoter:2308	uc007bnr.1	69171	Cnppd1	mm10_genes_promoters
chr1	75137200	75142999	5800	*	648sicer	2.36823e-05	chr1	75142698	75143697	1000	-	promoter:2309	uc007bns.1	69171	Cnppd1	mm10_genes_promoters
chr1	75168000	75171199	3200	*	649sicer	6.49324e-05	chr1	75167646	75168645	1000	+	promoter:570	uc011wnf.1	68818	Zfand2b	mm10_genes_promoters
chr1	75168000	75171199	3200	*	649sicer	6.49324e-05	chr1	75167646	75168645	1000	+	promoter:571	uc011wng.1	68818	Zfand2b	mm10_genes_promoters
chr1	75168000	75171199	3200	*	649sicer	6.49324e-05	chr1	75167735	75168734	1000	+	promoter:572	uc007bnw.2	68818	Zfand2b	mm10_genes_promoters
chr1	75177800	75180399	2600	*	650sicer	1.96039e-07	chr1	75180393	75181392	1000	-	promoter:2310	uc007bnx.2	74104	Abcb6	mm10_genes_promoters
chr1	75177800	75180399	2600	*	650sicer	1.96039e-07	chr1	75180393	75181392	1000	-	promoter:2311	uc007bny.2	74104	Abcb6	mm10_genes_promoters
chr1	75187000	75193799	6800	*	651sicer	2.17467e-15	chr1	75191160	75192159	1000	+	promoter:573	uc033fjp.1	52231	Ankzf1	mm10_genes_promoters
chr1	75187000	75193799	6800	*	651sicer	2.17467e-15	chr1	75191160	75192159	1000	+	promoter:574	uc029qpe.2	52231	Ankzf1	mm10_genes_promoters
chr1	75187000	75193799	6800	*	651sicer	2.17467e-15	chr1	75191160	75192159	1000	+	promoter:575	uc029qpf.2	52231	Ankzf1	mm10_genes_promoters
chr1	75187000	75193799	6800	*	651sicer	2.17467e-15	chr1	75191160	75192159	1000	+	promoter:576	uc029qpg.2	52231	Ankzf1	mm10_genes_promoters
chr1	75187000	75193799	6800	*	651sicer	2.17467e-15	chr1	75191323	75192322	1000	+	promoter:577	uc007boe.1	52231	Ankzf1	mm10_genes_promoters
chr1	75187000	75193799	6800	*	651sicer	2.17467e-15	chr1	75192011	75193010	1000	-	promoter:2312	uc007boa.2	245860	Atg9a	mm10_genes_promoters
chr1	75187000	75193799	6800	*	651sicer	2.17467e-15	chr1	75192011	75193010	1000	-	promoter:2313	uc007bob.2	245860	Atg9a	mm10_genes_promoters
chr1	75187000	75193799	6800	*	651sicer	2.17467e-15	chr1	75192011	75193010	1000	-	promoter:2314	uc011wnh.2	245860	Atg9a	mm10_genes_promoters
chr1	75187000	75193799	6800	*	651sicer	2.17467e-15	chr1	75192011	75193010	1000	-	promoter:2315	uc033fjn.1	245860	Atg9a	mm10_genes_promoters
chr1	75187000	75193799	6800	*	651sicer	2.17467e-15	chr1	75189628	75190627	1000	-	promoter:2316	uc007bnz.1	245860	Atg9a	mm10_genes_promoters
chr1	75187000	75193799	6800	*	651sicer	2.17467e-15	chr1	75189628	75190627	1000	-	promoter:2317	uc007boc.1	245860	Atg9a	mm10_genes_promoters
chr1	75187000	75193799	6800	*	651sicer	2.17467e-15	chr1	75191726	75192725	1000	-	promoter:2318	uc033fjo.1	245860	Atg9a	mm10_genes_promoters
chr1	75208400	75216599	8200	*	652sicer	6.75675e-27	chr1	75209829	75210828	1000	+	promoter:578	uc007boh.2	20872	Stk16	mm10_genes_promoters
chr1	75208400	75216599	8200	*	652sicer	6.75675e-27	chr1	75209829	75210828	1000	+	promoter:579	uc007boi.2	20872	Stk16	mm10_genes_promoters
chr1	75208400	75216599	8200	*	652sicer	6.75675e-27	chr1	75209829	75210828	1000	+	promoter:580	uc007boj.2	20872	Stk16	mm10_genes_promoters
chr1	75208400	75216599	8200	*	652sicer	6.75675e-27	chr1	75210779	75211778	1000	-	promoter:2319	uc011wnk.1	74577	Glb1l	mm10_genes_promoters
chr1	75208400	75216599	8200	*	652sicer	6.75675e-27	chr1	75209504	75210503	1000	-	promoter:2321	uc007bog.1	74577	Glb1l	mm10_genes_promoters
chr1	75217400	75220599	3200	*	653sicer	4.30647e-07	chr1	75219295	75220294	1000	-	promoter:2322	uc007bok.2	22145	Tuba4a	mm10_genes_promoters
chr1	75217400	75220599	3200	*	653sicer	4.30647e-07	chr1	75219295	75220294	1000	-	promoter:2323	uc057aux.1	22145	Tuba4a	mm10_genes_promoters
chr1	75217400	75220599	3200	*	653sicer	4.30647e-07	chr1	75219295	75220294	1000	-	promoter:2324	uc057auy.1	22145	Tuba4a	mm10_genes_promoters
chr1	75233200	75241199	8000	*	654sicer	1.51378e-23	chr1	75235423	75236422	1000	+	promoter:581	uc007bom.2	56812	Dnajb2	mm10_genes_promoters
chr1	75233200	75241199	8000	*	654sicer	1.51378e-23	chr1	75235423	75236422	1000	+	promoter:582	uc007bon.2	56812	Dnajb2	mm10_genes_promoters
chr1	75233200	75241199	8000	*	654sicer	1.51378e-23	chr1	75235423	75236422	1000	+	promoter:583	uc007boo.2	56812	Dnajb2	mm10_genes_promoters
chr1	75233200	75241199	8000	*	654sicer	1.51378e-23	chr1	75235423	75236422	1000	+	promoter:584	uc007bop.2	56812	Dnajb2	mm10_genes_promoters
chr1	75233200	75241199	8000	*	654sicer	1.51378e-23	chr1	75235702	75236701	1000	+	promoter:585	uc011wnm.1	56812	Dnajb2	mm10_genes_promoters
chr1	75381200	75383399	2200	*	660sicer	9.56484e-08	chr1	75381114	75382113	1000	+	promoter:589	uc007bpa.1	11790	Speg	mm10_genes_promoters
chr1	75385000	75390199	5200	*	661sicer	1.49261e-15	chr1	75384610	75385609	1000	+	promoter:591	uc007bpc.1	11790	Speg	mm10_genes_promoters
chr1	75398200	75403599	5400	*	662sicer	2.74561e-26	chr1	75399085	75400084	1000	+	promoter:592	uc011wnq.1	11790	Speg	mm10_genes_promoters
chr1	75444800	75451599	6800	*	664sicer	3.94022e-38	chr1	75449510	75450509	1000	+	promoter:596	uc007bpg.1	241118	Asic4	mm10_genes_promoters
chr1	75477400	75480599	3200	*	667sicer	2.31963e-26	chr1	75478532	75479531	1000	+	promoter:597	uc007bpl.2	319998	Tmem198	mm10_genes_promoters
chr1	75477400	75480599	3200	*	667sicer	2.31963e-26	chr1	75478580	75479579	1000	+	promoter:598	uc007bpm.2	319998	Tmem198	mm10_genes_promoters
chr1	75477400	75480599	3200	*	667sicer	2.31963e-26	chr1	75478747	75479746	1000	-	promoter:2337	uc007bph.1	74241	Chpf	mm10_genes_promoters
chr1	75477400	75480599	3200	*	667sicer	2.31963e-26	chr1	75479472	75480471	1000	-	promoter:2338	uc007bpi.2	74241	Chpf	mm10_genes_promoters
chr1	75477400	75480599	3200	*	667sicer	2.31963e-26	chr1	75479472	75480471	1000	-	promoter:2339	uc007bpj.2	74241	Chpf	mm10_genes_promoters
chr1	75477400	75480599	3200	*	667sicer	2.31963e-26	chr1	75479472	75480471	1000	-	promoter:2340	uc007bpk.2	74241	Chpf	mm10_genes_promoters
chr1	75502000	75507399	5400	*	669sicer	7.78161e-27	chr1	75506077	75507076	1000	+	promoter:599	uc007bps.1	16322	Inha	mm10_genes_promoters
chr1	75502000	75507399	5400	*	669sicer	7.78161e-27	chr1	75506453	75507452	1000	-	promoter:2341	uc007bpn.2	98733	Obsl1	mm10_genes_promoters
chr1	75502000	75507399	5400	*	669sicer	7.78161e-27	chr1	75506453	75507452	1000	-	promoter:2342	uc007bpo.2	98733	Obsl1	mm10_genes_promoters
chr1	75502000	75507399	5400	*	669sicer	7.78161e-27	chr1	75503681	75504680	1000	-	promoter:2343	uc007bpp.3	98733	Obsl1	mm10_genes_promoters
chr1	75502000	75507399	5400	*	669sicer	7.78161e-27	chr1	75506453	75507452	1000	-	promoter:2344	uc007bpq.3	98733	Obsl1	mm10_genes_promoters
chr1	75502000	75507399	5400	*	669sicer	7.78161e-27	chr1	75506453	75507452	1000	-	promoter:2345	uc007bpr.2	98733	Obsl1	mm10_genes_promoters
chr1	75545000	75550999	6000	*	670sicer	3.42376e-14	chr1	75545266	75546265	1000	+	promoter:603	uc007bpv.2	20536	Slc4a3	mm10_genes_promoters
chr1	75545000	75550999	6000	*	670sicer	3.42376e-14	chr1	75545644	75546643	1000	+	promoter:604	uc007bpw.2	20536	Slc4a3	mm10_genes_promoters
chr1	75545000	75550999	6000	*	670sicer	3.42376e-14	chr1	75546944	75547943	1000	+	promoter:605	uc007bpx.2	20536	Slc4a3	mm10_genes_promoters
chr1	77494600	77498999	4400	*	690sicer	3.18341e-22	chr1	77496769	77497768	1000	-	promoter:2348	uc033fjr.1	102465180	Mir6352	mm10_genes_promoters
chr1	77510000	77517199	7200	*	692sicer	7.95432e-06	chr1	77515089	77516088	1000	-	promoter:2346	uc007bpz.1	13838	Epha4	mm10_genes_promoters
chr1	77510000	77517199	7200	*	692sicer	7.95432e-06	chr1	77515089	77516088	1000	-	promoter:2347	uc007bqa.1	13838	Epha4	mm10_genes_promoters
chr1	78309200	78311799	2600	*	695sicer	1.47354e-33	chr1	78309346	78310345	1000	+	promoter:610	uc007bqe.1	433323	Sgpp2	mm10_genes_promoters
chr1	78480000	78490399	10400	*	698sicer	2.33646e-26	chr1	78488898	78489897	1000	-	promoter:2352	uc007bqf.2	23874	Farsb	mm10_genes_promoters
chr1	78480000	78490399	10400	*	698sicer	2.33646e-26	chr1	78488898	78489897	1000	-	promoter:2353	uc007bqg.2	23874	Farsb	mm10_genes_promoters
chr1	78480000	78490399	10400	*	698sicer	2.33646e-26	chr1	78488898	78489897	1000	-	promoter:2354	uc007bqh.2	23874	Farsb	mm10_genes_promoters
chr1	78480000	78490399	10400	*	698sicer	2.33646e-26	chr1	78488898	78489897	1000	-	promoter:2355	uc007bqi.2	23874	Farsb	mm10_genes_promoters
chr1	78655800	78663199	7400	*	704sicer	4.37518e-14	chr1	78656825	78657824	1000	+	promoter:614	uc007bqn.2	195434	Utp14b	mm10_genes_promoters
chr1	78655800	78663199	7400	*	704sicer	4.37518e-14	chr1	78656825	78657824	1000	+	promoter:615	uc007bqo.2	74205	Acsl3	mm10_genes_promoters
chr1	78655800	78663199	7400	*	704sicer	4.37518e-14	chr1	78656825	78657824	1000	+	promoter:616	uc007bqp.2	74205	Acsl3	mm10_genes_promoters
chr1	78655800	78663199	7400	*	704sicer	4.37518e-14	chr1	78656825	78657824	1000	+	promoter:617	uc011wnu.1	74205	Acsl3	mm10_genes_promoters
chr1	78655800	78663199	7400	*	704sicer	4.37518e-14	chr1	78657440	78658439	1000	+	promoter:618	uc011wnv.1	195434	Utp14b	mm10_genes_promoters
chr1	79670400	79673799	3400	*	713sicer	1.04388e-09	chr1	79671973	79672972	1000	-	promoter:2360	uc011wnw.1	252903	Ap1s3	mm10_genes_promoters
chr1	79718600	79726999	8400	*	714sicer	1.53491e-09	chr1	79722261	79723260	1000	-	promoter:2362	uc007bqv.1	69368	Wdfy1	mm10_genes_promoters
chr1	79858000	79862799	4800	*	721sicer	3.20883e-32	chr1	79858666	79859665	1000	-	promoter:2364	uc007bqz.2	20720	Serpine2	mm10_genes_promoters
chr1	79858000	79862799	4800	*	721sicer	3.20883e-32	chr1	79858666	79859665	1000	-	promoter:2365	uc007bra.2	20720	Serpine2	mm10_genes_promoters
chr1	80756000	80758999	3000	*	729sicer	9.60583e-08	chr1	80758554	80759553	1000	-	promoter:2372	uc007brg.3	210293	Dock10	mm10_genes_promoters
chr1	80756000	80758999	3000	*	729sicer	9.60583e-08	chr1	80758554	80759553	1000	-	promoter:2376	uc007bri.2	210293	Dock10	mm10_genes_promoters
chr1	82280200	82293599	13400	*	734sicer	1.16683e-38	chr1	82291440	82292439	1000	-	promoter:2377	uc007brp.2	16367	Irs1	mm10_genes_promoters
chr1	82280200	82293599	13400	*	734sicer	1.16683e-38	chr1	82290494	82291493	1000	-	promoter:2378	uc033fjx.1	NA	NA	mm10_genes_promoters
chr1	82574400	82585199	10800	*	749sicer	8.61226e-17	chr1	82585147	82586146	1000	-	promoter:2381	uc029qpl.1	NA	NA	mm10_genes_promoters
chr1	82839000	82845199	6200	*	754sicer	1.42712e-11	chr1	82838460	82839459	1000	+	promoter:643	uc007bse.2	15463	Agfg1	mm10_genes_promoters
chr1	82839000	82845199	6200	*	754sicer	1.42712e-11	chr1	82838460	82839459	1000	+	promoter:644	uc007bsf.2	15463	Agfg1	mm10_genes_promoters
chr1	82839000	82845199	6200	*	754sicer	1.42712e-11	chr1	82838460	82839459	1000	+	promoter:645	uc007bsg.2	15463	Agfg1	mm10_genes_promoters
chr1	84279000	84287399	8400	*	759sicer	8.16707e-11	chr1	84284646	84285645	1000	-	promoter:2391	uc007bst.2	98496	Pid1	mm10_genes_promoters
chr1	84279000	84287399	8400	*	759sicer	8.16707e-11	chr1	84284646	84285645	1000	-	promoter:2393	uc007bsv.2	98496	Pid1	mm10_genes_promoters
chr1	84694600	84696999	2400	*	764sicer	4.22263e-16	chr1	84694839	84695838	1000	+	promoter:654	uc029qpm.1	100628595	Mir5126	mm10_genes_promoters
chr1	84694600	84696999	2400	*	764sicer	4.22263e-16	chr1	84696222	84697221	1000	-	promoter:2395	uc007bsw.1	227325	Dner	mm10_genes_promoters
chr1	84694600	84696999	2400	*	764sicer	4.22263e-16	chr1	84696222	84697221	1000	-	promoter:2396	uc007bsx.1	227325	Dner	mm10_genes_promoters
chr1	84833400	84839199	5800	*	768sicer	0.00139028	chr1	84838841	84839840	1000	+	promoter:655	uc007btc.2	66153	Fbxo36	mm10_genes_promoters
chr1	84833400	84839199	5800	*	768sicer	0.00139028	chr1	84838865	84839864	1000	+	promoter:656	uc056ydi.1	NA	NA	mm10_genes_promoters
chr1	84933600	84935799	2200	*	770sicer	6.85893e-13	chr1	84935084	84936083	1000	-	promoter:2401	uc007btd.1	71781	Slc16a14	mm10_genes_promoters
chr1	85149600	85224199	74600	*	774sicer	0.0473504	chr1	85177784	85178783	1000	+	promoter:670	uc007bto.1	NA	NA	mm10_genes_promoters
chr1	85149600	85224199	74600	*	774sicer	0.0473504	chr1	85179464	85180463	1000	+	promoter:671	uc007btp.1	NA	NA	mm10_genes_promoters
chr1	85149600	85224199	74600	*	774sicer	0.0473504	chr1	85198611	85199610	1000	+	promoter:672	uc007btq.1	665378	Gm7609	mm10_genes_promoters
chr1	85149600	85224199	74600	*	774sicer	0.0473504	chr1	85198611	85199610	1000	+	promoter:673	uc007btr.1	665378	Gm7609	mm10_genes_promoters
chr1	85149600	85224199	74600	*	774sicer	0.0473504	chr1	85212799	85213798	1000	+	promoter:674	uc007bts.1	NA	NA	mm10_genes_promoters
chr1	85519600	85556599	37000	*	777sicer	0.00454842	chr1	85535269	85536268	1000	+	promoter:687	uc007btw.1	NA	NA	mm10_genes_promoters
chr1	85519600	85556599	37000	*	777sicer	0.00454842	chr1	85535269	85536268	1000	+	promoter:688	uc007btx.1	NA	NA	mm10_genes_promoters
chr1	85519600	85556599	37000	*	777sicer	0.00454842	chr1	85538030	85539029	1000	+	promoter:689	uc007bty.1	NA	NA	mm10_genes_promoters
chr1	85519600	85556599	37000	*	777sicer	0.00454842	chr1	85550311	85551310	1000	+	promoter:690	uc029qqx.1	NA	NA	mm10_genes_promoters
chr1	85749600	85752399	2800	*	778sicer	9.63125e-09	chr1	85750948	85751947	1000	+	promoter:700	uc033fkb.1	102466882	Mir8096	mm10_genes_promoters
chr1	85792200	85802399	10200	*	779sicer	3.3687e-11	chr1	85792447	85793446	1000	+	promoter:702	uc007bum.2	12283	Cab39	mm10_genes_promoters
chr1	85893800	85903599	9800	*	782sicer	3.30501e-57	chr1	85893510	85894509	1000	+	promoter:704	uc011wof.1	64294	Itm2c	mm10_genes_promoters
chr1	85907800	85911399	3600	*	783sicer	8.69829e-08	chr1	85907412	85908411	1000	+	promoter:705	uc029qrf.1	NA	NA	mm10_genes_promoters
chr1	86045800	86048399	2600	*	786sicer	1.02274e-11	chr1	86044863	86045862	1000	+	promoter:713	uc007bux.2	72792	2810459M11Rik	mm10_genes_promoters
chr1	86045800	86048399	2600	*	786sicer	1.02274e-11	chr1	86044863	86045862	1000	+	promoter:714	uc011wog.1	72792	2810459M11Rik	mm10_genes_promoters
chr1	86110400	86116799	6400	*	789sicer	1.19265e-12	chr1	86111117	86112116	1000	-	promoter:2439	uc011woh.1	15559	Htr2b	mm10_genes_promoters
chr1	86110400	86116799	6400	*	789sicer	1.19265e-12	chr1	86111971	86112970	1000	-	promoter:2440	uc007buz.1	15559	Htr2b	mm10_genes_promoters
chr1	86150200	86158399	8200	*	793sicer	8.04487e-21	chr1	86153780	86154779	1000	+	promoter:716	uc007bva.1	78795	Armc9	mm10_genes_promoters
chr1	86150200	86158399	8200	*	793sicer	8.04487e-21	chr1	86153780	86154779	1000	+	promoter:717	uc007bvb.1	78795	Armc9	mm10_genes_promoters
chr1	86150200	86158399	8200	*	793sicer	8.04487e-21	chr1	86153780	86154779	1000	+	promoter:718	uc007bvc.1	78795	Armc9	mm10_genes_promoters
chr1	86150200	86158399	8200	*	793sicer	8.04487e-21	chr1	86153780	86154779	1000	+	promoter:719	uc007bvd.1	78795	Armc9	mm10_genes_promoters
chr1	86150200	86158399	8200	*	793sicer	8.04487e-21	chr1	86153780	86154779	1000	+	promoter:720	uc007bve.1	78795	Armc9	mm10_genes_promoters
chr1	86150200	86158399	8200	*	793sicer	8.04487e-21	chr1	86153780	86154779	1000	+	promoter:721	uc007bvf.1	78795	Armc9	mm10_genes_promoters
chr1	86150200	86158399	8200	*	793sicer	8.04487e-21	chr1	86153780	86154779	1000	+	promoter:722	uc007bvg.1	78795	Armc9	mm10_genes_promoters
chr1	86150200	86158399	8200	*	793sicer	8.04487e-21	chr1	86153780	86154779	1000	+	promoter:723	uc007bvh.1	78795	Armc9	mm10_genes_promoters
chr1	86150200	86158399	8200	*	793sicer	8.04487e-21	chr1	86153780	86154779	1000	+	promoter:724	uc007bvi.1	78795	Armc9	mm10_genes_promoters
chr1	86150200	86158399	8200	*	793sicer	8.04487e-21	chr1	86155910	86156909	1000	+	promoter:725	uc007bvj.1	78795	Armc9	mm10_genes_promoters
chr1	86300000	86304199	4200	*	797sicer	3.21937e-10	chr1	86302221	86303220	1000	+	promoter:726	uc007bvk.2	227327	B3gnt7	mm10_genes_promoters
chr1	86357200	86361399	4200	*	798sicer	1.4786e-07	chr1	86358574	86359573	1000	+	promoter:727	uc011woj.1	319336	C130036L24Rik	mm10_genes_promoters
chr1	86357200	86361399	4200	*	798sicer	1.4786e-07	chr1	86359456	86360455	1000	-	promoter:2441	uc007bvl.1	17975	Ncl	mm10_genes_promoters
chr1	86357200	86361399	4200	*	798sicer	1.4786e-07	chr1	86356328	86357327	1000	-	promoter:2444	uc007bvm.1	80828	Snord82	mm10_genes_promoters
chr1	86524200	86526199	2000	*	805sicer	1.61208e-08	chr1	86525736	86526735	1000	+	promoter:729	uc007bvp.1	19231	Ptma	mm10_genes_promoters
chr1	86669400	86670799	1400	*	809sicer	2.38834e-15	chr1	86670574	86671573	1000	-	promoter:2448	uc007bvt.2	18159	Nppc	mm10_genes_promoters
chr1	86701800	86707599	5800	*	810sicer	2.82381e-09	chr1	86702804	86703803	1000	+	promoter:733	uc007bvu.2	208718	Dis3l2	mm10_genes_promoters
chr1	86701800	86707599	5800	*	810sicer	2.82381e-09	chr1	86702804	86703803	1000	+	promoter:734	uc007bvv.2	208718	Dis3l2	mm10_genes_promoters
chr1	86701800	86707599	5800	*	810sicer	2.82381e-09	chr1	86702804	86703803	1000	+	promoter:735	uc007bvw.2	208718	Dis3l2	mm10_genes_promoters
chr1	87075400	87081799	6400	*	815sicer	3.0261e-35	chr1	87079171	87080170	1000	+	promoter:736	uc007bvx.1	NA	NA	mm10_genes_promoters
chr1	87152800	87156399	3600	*	817sicer	2.15662e-15	chr1	87156137	87157136	1000	-	promoter:2451	uc007bwd.1	13599	Ecel1	mm10_genes_promoters
chr1	87152800	87156399	3600	*	817sicer	2.15662e-15	chr1	87156357	87157356	1000	-	promoter:2452	uc007bwc.2	13599	Ecel1	mm10_genes_promoters
chr1	87212600	87218799	6200	*	819sicer	2.02638e-18	chr1	87212914	87213913	1000	+	promoter:746	uc007bwj.1	26987	Eif4e2	mm10_genes_promoters
chr1	87212600	87218799	6200	*	819sicer	2.02638e-18	chr1	87212914	87213913	1000	+	promoter:747	uc007bwk.1	26987	Eif4e2	mm10_genes_promoters
chr1	87212600	87218799	6200	*	819sicer	2.02638e-18	chr1	87212914	87213913	1000	+	promoter:748	uc007bwl.1	26987	Eif4e2	mm10_genes_promoters
chr1	87212600	87218799	6200	*	819sicer	2.02638e-18	chr1	87212939	87213938	1000	+	promoter:749	uc007bwm.1	26987	Eif4e2	mm10_genes_promoters
chr1	87212600	87218799	6200	*	819sicer	2.02638e-18	chr1	87212939	87213938	1000	+	promoter:750	uc007bwn.1	26987	Eif4e2	mm10_genes_promoters
chr1	87263800	87266399	2600	*	820sicer	5.28945e-24	chr1	87263364	87264363	1000	+	promoter:751	uc007bwo.1	98363	Efhd1	mm10_genes_promoters
chr1	87326400	87329799	3400	*	821sicer	1.10962e-08	chr1	87325998	87326997	1000	+	promoter:752	uc007bwp.2	227331	Gigyf2	mm10_genes_promoters
chr1	87326400	87329799	3400	*	821sicer	1.10962e-08	chr1	87325998	87326997	1000	+	promoter:753	uc007bwq.2	227331	Gigyf2	mm10_genes_promoters
chr1	87326400	87329799	3400	*	821sicer	1.10962e-08	chr1	87325998	87326997	1000	+	promoter:754	uc011won.1	227331	Gigyf2	mm10_genes_promoters
chr1	87326400	87329799	3400	*	821sicer	1.10962e-08	chr1	87325998	87326997	1000	+	promoter:755	uc007bws.2	227331	Gigyf2	mm10_genes_promoters
chr1	87326400	87329799	3400	*	821sicer	1.10962e-08	chr1	87325998	87326997	1000	+	promoter:756	uc007bwr.2	227331	Gigyf2	mm10_genes_promoters
chr1	87326400	87329799	3400	*	821sicer	1.10962e-08	chr1	87325998	87326997	1000	+	promoter:757	uc007bwt.2	227331	Gigyf2	mm10_genes_promoters
chr1	87508000	87510999	3000	*	825sicer	5.36718e-09	chr1	87510363	87511362	1000	-	promoter:2454	uc007bwx.2	53972	Ngef	mm10_genes_promoters
chr1	87573400	87575599	2200	*	827sicer	2.77275e-11	chr1	87573027	87574026	1000	+	promoter:761	uc011wop.1	23956	Neu2	mm10_genes_promoters
chr1	87573400	87575599	2200	*	827sicer	2.77275e-11	chr1	87573027	87574026	1000	+	promoter:762	uc011woq.1	23956	Neu2	mm10_genes_promoters
chr1	87573400	87575599	2200	*	827sicer	2.77275e-11	chr1	87573871	87574870	1000	-	promoter:2455	uc007bwy.2	53972	Ngef	mm10_genes_promoters
chr1	87582200	87583999	1800	*	828sicer	1.58985e-20	chr1	87583022	87584021	1000	+	promoter:763	uc007bwz.2	23956	Neu2	mm10_genes_promoters
chr1	87754800	87759999	5200	*	832sicer	8.80026e-06	chr1	87755011	87756010	1000	+	promoter:772	uc007bxi.2	77040	Atg16l1	mm10_genes_promoters
chr1	87754800	87759999	5200	*	832sicer	8.80026e-06	chr1	87755011	87756010	1000	+	promoter:773	uc007bxj.2	77040	Atg16l1	mm10_genes_promoters
chr1	87754800	87759999	5200	*	832sicer	8.80026e-06	chr1	87755011	87756010	1000	+	promoter:774	uc007bxl.2	77040	Atg16l1	mm10_genes_promoters
chr1	87754800	87759999	5200	*	832sicer	8.80026e-06	chr1	87755011	87756010	1000	+	promoter:775	uc007bxm.2	77040	Atg16l1	mm10_genes_promoters
chr1	87754800	87759999	5200	*	832sicer	8.80026e-06	chr1	87755011	87756010	1000	+	promoter:776	uc007bxn.2	77040	Atg16l1	mm10_genes_promoters
chr1	87803000	87804999	2000	*	833sicer	5.20628e-11	chr1	87802680	87803679	1000	+	promoter:780	uc007bxp.1	20215	Sag	mm10_genes_promoters
chr1	87803000	87804999	2000	*	833sicer	5.20628e-11	chr1	87802680	87803679	1000	+	promoter:781	uc007bxq.1	20215	Sag	mm10_genes_promoters
chr1	87803000	87804999	2000	*	833sicer	5.20628e-11	chr1	87802680	87803679	1000	+	promoter:782	uc007bxr.1	20215	Sag	mm10_genes_promoters
chr1	87803000	87804999	2000	*	833sicer	5.20628e-11	chr1	87802680	87803679	1000	+	promoter:783	uc007bxs.1	20215	Sag	mm10_genes_promoters
chr1	87850400	87855799	5400	*	834sicer	1.42597e-13	chr1	87852287	87853286	1000	+	promoter:784	uc011wos.1	227333	Dgkd	mm10_genes_promoters
chr1	88133000	88136799	3800	*	839sicer	1.42522e-12	chr1	88133809	88134808	1000	+	promoter:792	uc007bye.1	94284	Ugt1a6a	mm10_genes_promoters
chr1	88133000	88136799	3800	*	839sicer	1.42522e-12	chr1	88133809	88134808	1000	+	promoter:793	uc007byf.1	94284	Ugt1a6a	mm10_genes_promoters
chr1	88700400	88702999	2600	*	841sicer	2.42655e-22	chr1	88701877	88702876	1000	-	promoter:2469	uc011woz.1	NA	NA	mm10_genes_promoters
chr1	88700400	88702999	2600	*	841sicer	2.42655e-22	chr1	88702192	88703191	1000	-	promoter:2470	uc007byt.1	320982	Arl4c	mm10_genes_promoters
chr1	89928800	89932999	4200	*	876sicer	4.70945e-12	chr1	89929234	89930233	1000	+	promoter:811	uc007bzc.1	NA	NA	mm10_genes_promoters
chr1	89928800	89932999	4200	*	876sicer	4.70945e-12	chr1	89929186	89930185	1000	-	promoter:2474	uc029qro.1	NA	NA	mm10_genes_promoters
chr1	89928800	89932999	4200	*	876sicer	4.70945e-12	chr1	89931177	89932176	1000	-	promoter:2475	uc007bzb.1	14472	Gbx2	mm10_genes_promoters
chr1	90152200	90153799	1600	*	879sicer	2.84524e-16	chr1	90153402	90154401	1000	-	promoter:2480	uc007bzg.2	74918	Iqca	mm10_genes_promoters
chr1	90201800	90221399	19600	*	880sicer	8.64478e-61	chr1	90202980	90203979	1000	+	promoter:812	uc007bzh.2	12778	Ackr3	mm10_genes_promoters
chr1	90201800	90221399	19600	*	880sicer	8.64478e-61	chr1	90202980	90203979	1000	+	promoter:813	uc033fkj.1	12778	Ackr3	mm10_genes_promoters
chr1	90201800	90221399	19600	*	880sicer	8.64478e-61	chr1	90212821	90213820	1000	+	promoter:814	uc033fkk.1	NA	NA	mm10_genes_promoters
chr1	90601200	90605199	4000	*	892sicer	0.00754862	chr1	90602425	90603424	1000	+	promoter:815	uc007bzi.1	108679	Cops8	mm10_genes_promoters
chr1	90913200	90919199	6000	*	898sicer	3.80858e-22	chr1	90914100	90915099	1000	+	promoter:816	uc007bzm.2	171531	Mlph	mm10_genes_promoters
chr1	90967600	90970999	3400	*	900sicer	4.68379e-08	chr1	90967668	90968667	1000	-	promoter:2484	uc007bzn.2	19329	Rab17	mm10_genes_promoters
chr1	90967600	90970999	3400	*	900sicer	4.68379e-08	chr1	90969621	90970620	1000	-	promoter:2485	uc007bzo.2	19329	Rab17	mm10_genes_promoters
chr1	90998200	91001199	3000	*	902sicer	7.27457e-10	chr1	90997727	90998726	1000	+	promoter:818	uc007bzp.2	16978	Lrrfip1	mm10_genes_promoters
chr1	90998200	91001199	3000	*	902sicer	7.27457e-10	chr1	90997727	90998726	1000	+	promoter:819	uc007bzq.2	16978	Lrrfip1	mm10_genes_promoters
chr1	91051600	91054399	2800	*	905sicer	5.39225e-09	chr1	91052444	91053443	1000	+	promoter:820	uc007bzr.2	16978	Lrrfip1	mm10_genes_promoters
chr1	91051600	91054399	2800	*	905sicer	5.39225e-09	chr1	91052444	91053443	1000	+	promoter:821	uc007bzs.2	16978	Lrrfip1	mm10_genes_promoters
chr1	91051600	91054399	2800	*	905sicer	5.39225e-09	chr1	91052444	91053443	1000	+	promoter:822	uc007bzt.2	16978	Lrrfip1	mm10_genes_promoters
chr1	91051600	91054399	2800	*	905sicer	5.39225e-09	chr1	91052444	91053443	1000	+	promoter:823	uc011wpe.1	16978	Lrrfip1	mm10_genes_promoters
chr1	91179200	91181599	2400	*	908sicer	1.66053e-06	chr1	91178822	91179821	1000	+	promoter:826	uc007bzw.2	51801	Ramp1	mm10_genes_promoters
chr1	91179200	91181599	2400	*	908sicer	1.66053e-06	chr1	91178822	91179821	1000	+	promoter:827	uc011wpf.1	51801	Ramp1	mm10_genes_promoters
chr1	91179200	91181599	2400	*	908sicer	1.66053e-06	chr1	91178822	91179821	1000	+	promoter:828	uc007bzx.2	51801	Ramp1	mm10_genes_promoters
chr1	91249400	91252599	3200	*	909sicer	7.48316e-16	chr1	91249319	91250318	1000	+	promoter:829	uc007bzy.1	67921	Ube2f	mm10_genes_promoters
chr1	91249400	91252599	3200	*	909sicer	7.48316e-16	chr1	91249319	91250318	1000	+	promoter:830	uc007bzz.1	67921	Ube2f	mm10_genes_promoters
chr1	91249400	91252599	3200	*	909sicer	7.48316e-16	chr1	91249319	91250318	1000	+	promoter:831	uc007caa.1	67921	Ube2f	mm10_genes_promoters
chr1	91249400	91252599	3200	*	909sicer	7.48316e-16	chr1	91249319	91250318	1000	+	promoter:832	uc007cab.1	67921	Ube2f	mm10_genes_promoters
chr1	91249400	91252599	3200	*	909sicer	7.48316e-16	chr1	91249566	91250565	1000	+	promoter:833	uc007cac.1	67921	Ube2f	mm10_genes_promoters
chr1	91297600	91300799	3200	*	911sicer	4.17193e-06	chr1	91297338	91298337	1000	+	promoter:834	uc007cad.1	50880	Scly	mm10_genes_promoters
chr1	91297600	91300799	3200	*	911sicer	4.17193e-06	chr1	91297338	91298337	1000	+	promoter:835	uc007cae.1	50880	Scly	mm10_genes_promoters
chr1	91297600	91300799	3200	*	911sicer	4.17193e-06	chr1	91297338	91298337	1000	+	promoter:836	uc007caf.1	50880	Scly	mm10_genes_promoters
chr1	91364000	91366799	2800	*	913sicer	3.70467e-07	chr1	91365430	91366429	1000	+	promoter:840	uc007caj.1	227358	Fam132b	mm10_genes_promoters
chr1	91394400	91399399	5000	*	916sicer	5.03186e-16	chr1	91398784	91399783	1000	-	promoter:2486	uc007cak.1	67444	Ilkap	mm10_genes_promoters
chr1	91394400	91399399	5000	*	916sicer	5.03186e-16	chr1	91398784	91399783	1000	-	promoter:2487	uc007cal.1	67444	Ilkap	mm10_genes_promoters
chr1	91394400	91399399	5000	*	916sicer	5.03186e-16	chr1	91398784	91399783	1000	-	promoter:2488	uc011wpg.1	67444	Ilkap	mm10_genes_promoters
chr1	91394400	91399399	5000	*	916sicer	5.03186e-16	chr1	91398784	91399783	1000	-	promoter:2489	uc007cam.1	67444	Ilkap	mm10_genes_promoters
chr1	91403200	91407199	4000	*	917sicer	0.000192825	chr1	91404393	91405392	1000	-	promoter:2490	uc007can.2	NA	NA	mm10_genes_promoters
chr1	91403200	91407199	4000	*	917sicer	0.000192825	chr1	91404450	91405449	1000	-	promoter:2491	uc029qrr.1	NA	NA	mm10_genes_promoters
chr1	91403200	91407199	4000	*	917sicer	0.000192825	chr1	91404562	91405561	1000	-	promoter:2492	uc029qrs.1	NA	NA	mm10_genes_promoters
chr1	91403200	91407199	4000	*	917sicer	0.000192825	chr1	91404718	91405717	1000	-	promoter:2493	uc007cao.2	NA	NA	mm10_genes_promoters
chr1	91403200	91407199	4000	*	917sicer	0.000192825	chr1	91404838	91405837	1000	-	promoter:2494	uc007caq.2	NA	NA	mm10_genes_promoters
chr1	91403200	91407199	4000	*	917sicer	0.000192825	chr1	91406030	91407029	1000	-	promoter:2495	uc007cas.3	67086	1700020N18Rik	mm10_genes_promoters
chr1	91411800	91415599	3800	*	918sicer	5.98412e-41	chr1	91413223	91414222	1000	-	promoter:2496	uc007cau.1	55927	Hes6	mm10_genes_promoters
chr1	91411800	91415599	3800	*	918sicer	5.98412e-41	chr1	91413223	91414222	1000	-	promoter:2497	uc007cat.2	55927	Hes6	mm10_genes_promoters
chr1	91450600	91460799	10200	*	921sicer	9.26387e-57	chr1	91459329	91460328	1000	-	promoter:2498	uc007cav.1	18627	Per2	mm10_genes_promoters
chr1	91450600	91460799	10200	*	921sicer	9.26387e-57	chr1	91459329	91460328	1000	-	promoter:2499	uc011wph.1	18627	Per2	mm10_genes_promoters
chr1	91450600	91460799	10200	*	921sicer	9.26387e-57	chr1	91459329	91460328	1000	-	promoter:2500	uc007caw.1	18627	Per2	mm10_genes_promoters
chr1	91494000	91496399	2400	*	924sicer	0.00215044	chr1	91493668	91494667	1000	+	promoter:841	uc007cax.2	74019	Traf3ip1	mm10_genes_promoters
chr1	91539200	91542399	3200	*	926sicer	2.47438e-05	chr1	91539565	91540564	1000	+	promoter:843	uc007caz.1	65247	Asb1	mm10_genes_promoters
chr1	91539200	91542399	3200	*	926sicer	2.47438e-05	chr1	91539565	91540564	1000	+	promoter:844	uc007cba.1	65247	Asb1	mm10_genes_promoters
chr1	91539200	91542399	3200	*	926sicer	2.47438e-05	chr1	91539565	91540564	1000	+	promoter:845	uc033fkl.1	65247	Asb1	mm10_genes_promoters
chr1	91539200	91542399	3200	*	926sicer	2.47438e-05	chr1	91539565	91540564	1000	+	promoter:846	uc033fkm.1	65247	Asb1	mm10_genes_promoters
chr1	91539200	91542399	3200	*	926sicer	2.47438e-05	chr1	91540080	91541079	1000	+	promoter:847	uc007cbb.3	65247	Asb1	mm10_genes_promoters
chr1	91539200	91542399	3200	*	926sicer	2.47438e-05	chr1	91540080	91541079	1000	+	promoter:848	uc007cbc.1	65247	Asb1	mm10_genes_promoters
chr1	92471000	92474599	3600	*	956sicer	3.86934e-16	chr1	92473759	92474758	1000	-	promoter:2504	uc007cbh.1	67273	Ndufa10	mm10_genes_promoters
chr1	92633200	92643399	10200	*	957sicer	1.56093e-40	chr1	92641949	92642948	1000	-	promoter:2510	uc011wpj.1	66915	Myeov2	mm10_genes_promoters
chr1	92633200	92643399	10200	*	957sicer	1.56093e-40	chr1	92641986	92642985	1000	-	promoter:2511	uc007cbq.2	66915	Myeov2	mm10_genes_promoters
chr1	92647600	92649399	1800	*	958sicer	4.36881e-09	chr1	92648842	92649841	1000	-	promoter:2512	uc007cbr.1	260301	Otos	mm10_genes_promoters
chr1	92830800	92834599	3800	*	965sicer	2.23835e-16	chr1	92830686	92831685	1000	+	promoter:856	uc007cbs.1	14733	Gpc1	mm10_genes_promoters
chr1	92846800	92853599	6800	*	966sicer	1.32213e-25	chr1	92849378	92850377	1000	+	promoter:857	uc011wpk.1	387167	Mir149	mm10_genes_promoters
chr1	92906000	92908399	2400	*	967sicer	0.0016067	chr1	92905989	92906988	1000	+	promoter:858	uc007cbu.1	67446	Dusp28	mm10_genes_promoters
chr1	92909200	92913999	4800	*	968sicer	1.00574e-23	chr1	92909825	92910824	1000	+	promoter:859	uc007cbw.2	108657	Rnpepl1	mm10_genes_promoters
chr1	92909200	92913999	4800	*	968sicer	1.00574e-23	chr1	92910690	92911689	1000	-	promoter:2515	uc007cbv.1	NA	NA	mm10_genes_promoters
chr1	93078000	93089799	11800	*	974sicer	4.81755e-55	chr1	93082481	93083480	1000	-	promoter:2548	uc007cde.3	16560	Kif1a	mm10_genes_promoters
chr1	93094600	93103199	8600	*	975sicer	1.56915e-32	chr1	93101875	93102874	1000	-	promoter:2549	uc007cdf.3	16560	Kif1a	mm10_genes_promoters
chr1	93094600	93103199	8600	*	975sicer	1.56915e-32	chr1	93101875	93102874	1000	-	promoter:2550	uc007cdg.3	16560	Kif1a	mm10_genes_promoters
chr1	93094600	93103199	8600	*	975sicer	1.56915e-32	chr1	93101875	93102874	1000	-	promoter:2551	uc007cdh.3	16560	Kif1a	mm10_genes_promoters
chr1	93160000	93163199	3200	*	979sicer	6.11684e-06	chr1	93160871	93161870	1000	-	promoter:2552	uc007cdj.2	71874	2310007B03Rik	mm10_genes_promoters
chr1	93160000	93163199	3200	*	979sicer	6.11684e-06	chr1	93160949	93161948	1000	-	promoter:2553	uc007cdk.2	71874	2310007B03Rik	mm10_genes_promoters
chr1	93232600	93240799	8200	*	984sicer	2.30637e-17	chr1	93234897	93235896	1000	+	promoter:870	uc007cdm.1	208777	Sned1	mm10_genes_promoters
chr1	93445200	93448599	3400	*	989sicer	8.12931e-05	chr1	93445702	93446701	1000	-	promoter:2561	uc007cdx.2	110611	Hdlbp	mm10_genes_promoters
chr1	93445200	93448599	3400	*	989sicer	8.12931e-05	chr1	93445702	93446701	1000	-	promoter:2563	uc007cdz.2	110611	Hdlbp	mm10_genes_promoters
chr1	93510800	93514199	3400	*	991sicer	2.11113e-05	chr1	93511104	93512103	1000	+	promoter:883	uc007ceb.2	227377	Farp2	mm10_genes_promoters
chr1	93510800	93514199	3400	*	991sicer	2.11113e-05	chr1	93511104	93512103	1000	+	promoter:884	uc007cec.2	227377	Farp2	mm10_genes_promoters
chr1	93633000	93637399	4400	*	992sicer	7.133e-05	chr1	93635728	93636727	1000	-	promoter:2565	uc007ced.1	59041	Stk25	mm10_genes_promoters
chr1	93685200	93689399	4200	*	994sicer	2.9191e-06	chr1	93684575	93685574	1000	+	promoter:885	uc007cee.2	51800	Bok	mm10_genes_promoters
chr1	93724200	93733199	9000	*	996sicer	5.14537e-22	chr1	93730104	93731103	1000	+	promoter:886	uc007cei.1	NA	NA	mm10_genes_promoters
chr1	93724200	93733199	9000	*	996sicer	5.14537e-22	chr1	93731927	93732926	1000	-	promoter:2566	uc057avd.1	67026	Thap4	mm10_genes_promoters
chr1	93801200	93806399	5200	*	998sicer	0.000990372	chr1	93802965	93803964	1000	+	promoter:888	uc007cen.1	66262	Ing5	mm10_genes_promoters
chr1	93801200	93806399	5200	*	998sicer	0.000990372	chr1	93802965	93803964	1000	+	promoter:889	uc011wpr.1	66262	Ing5	mm10_genes_promoters
chr1	93801200	93806399	5200	*	998sicer	0.000990372	chr1	93801935	93802934	1000	-	promoter:2570	uc007cek.2	21915	Dtymk	mm10_genes_promoters
chr1	93801200	93806399	5200	*	998sicer	0.000990372	chr1	93801935	93802934	1000	-	promoter:2572	uc007cem.2	21915	Dtymk	mm10_genes_promoters
chr1	93824400	93826599	2200	*	999sicer	1.55989e-06	chr1	93824240	93825239	1000	+	promoter:890	uc007ceo.3	98314	D2hgdh	mm10_genes_promoters
chr1	93824400	93826599	2200	*	999sicer	1.55989e-06	chr1	93824240	93825239	1000	+	promoter:891	uc007cep.3	98314	D2hgdh	mm10_genes_promoters
chr1	93824400	93826599	2200	*	999sicer	1.55989e-06	chr1	93824240	93825239	1000	+	promoter:892	uc007ceq.2	98314	D2hgdh	mm10_genes_promoters
chr1	93824400	93826599	2200	*	999sicer	1.55989e-06	chr1	93824240	93825239	1000	+	promoter:893	uc007cer.2	98314	D2hgdh	mm10_genes_promoters
chr1	93860000	93862599	2600	*	1000sicer	2.31533e-08	chr1	93860344	93861343	1000	+	promoter:895	uc007ces.1	381334	Gal3st2	mm10_genes_promoters
chr1	95312400	95317399	5000	*	1009sicer	5.92655e-05	chr1	95312628	95313627	1000	+	promoter:903	uc007cex.2	67698	Fam174a	mm10_genes_promoters
chr1	95312400	95317399	5000	*	1009sicer	5.92655e-05	chr1	95312628	95313627	1000	+	promoter:904	uc007cey.2	67698	Fam174a	mm10_genes_promoters
chr1	95664800	95669199	4400	*	1011sicer	1.77018e-13	chr1	95667595	95668594	1000	-	promoter:2574	uc011wpu.1	20452	St8sia4	mm10_genes_promoters
chr1	95664800	95669199	4400	*	1011sicer	1.77018e-13	chr1	95667595	95668594	1000	-	promoter:2575	uc007cfa.1	20452	St8sia4	mm10_genes_promoters
chr1	95664800	95669199	4400	*	1011sicer	1.77018e-13	chr1	95667595	95668594	1000	-	promoter:2576	uc007cfb.1	20452	St8sia4	mm10_genes_promoters
chr1	96870800	96872599	1800	*	1012sicer	4.29996e-17	chr1	96870126	96871125	1000	+	promoter:905	uc057ave.1	329217	Panct2	mm10_genes_promoters
chr1	96870800	96872599	1800	*	1012sicer	4.29996e-17	chr1	96872172	96873171	1000	-	promoter:2581	uc007cfc.1	227394	Slco4c1	mm10_genes_promoters
chr1	97654800	97662599	7800	*	1017sicer	1.19701e-08	chr1	97661677	97662676	1000	-	promoter:2585	uc007cfg.2	52392	D1Ertd622e	mm10_genes_promoters
chr1	97654800	97662599	7800	*	1017sicer	1.19701e-08	chr1	97662019	97663018	1000	-	promoter:2586	uc007cfh.2	52392	D1Ertd622e	mm10_genes_promoters
chr1	97654800	97662599	7800	*	1017sicer	1.19701e-08	chr1	97662019	97663018	1000	-	promoter:2587	uc011wpw.1	52392	D1Ertd622e	mm10_genes_promoters
chr1	99129000	99131999	3000	*	1022sicer	0.000369871	chr1	99129749	99130748	1000	+	promoter:914	uc029qsj.1	NA	NA	mm10_genes_promoters
chr1	104768000	104771199	3200	*	1037sicer	4.43525e-12	chr1	104767819	104768818	1000	+	promoter:920	uc007cgc.1	23836	Cdh20	mm10_genes_promoters
chr1	105348000	105359399	11400	*	1048sicer	7.34486e-17	chr1	105355007	105356006	1000	+	promoter:921	uc007cge.1	NA	NA	mm10_genes_promoters
chr1	105348000	105359399	11400	*	1048sicer	7.34486e-17	chr1	105356711	105357710	1000	-	promoter:2601	uc011wpy.1	320311	Rnf152	mm10_genes_promoters
chr1	105348000	105359399	11400	*	1048sicer	7.34486e-17	chr1	105356711	105357710	1000	-	promoter:2602	uc011wpz.1	320311	Rnf152	mm10_genes_promoters
chr1	105664400	105667199	2800	*	1050sicer	1.96218e-07	chr1	105663677	105664676	1000	-	promoter:2605	uc007cgf.3	27392	Pign	mm10_genes_promoters
chr1	105664400	105667199	2800	*	1050sicer	1.96218e-07	chr1	105663677	105664676	1000	-	promoter:2606	uc007cgg.2	27392	Pign	mm10_genes_promoters
chr1	105664400	105667199	2800	*	1050sicer	1.96218e-07	chr1	105663677	105664676	1000	-	promoter:2607	uc007cgh.2	27392	Pign	mm10_genes_promoters
chr1	105780400	105781799	1400	*	1052sicer	2.62119e-12	chr1	105779723	105780722	1000	+	promoter:928	uc007cgo.1	21934	Tnfrsf11a	mm10_genes_promoters
chr1	105780400	105781799	1400	*	1052sicer	2.62119e-12	chr1	105779723	105780722	1000	+	promoter:929	uc007cgp.1	21934	Tnfrsf11a	mm10_genes_promoters
chr1	106168600	106175799	7200	*	1055sicer	2.11558e-09	chr1	106170869	106171868	1000	+	promoter:934	uc007cgu.2	98432	Phlpp1	mm10_genes_promoters
chr1	106168600	106175799	7200	*	1055sicer	2.11558e-09	chr1	106170869	106171868	1000	+	promoter:935	uc007cgv.2	98432	Phlpp1	mm10_genes_promoters
chr1	106168600	106175799	7200	*	1055sicer	2.11558e-09	chr1	106171525	106172524	1000	-	promoter:2608	uc029qsp.1	626049	Gm20753	mm10_genes_promoters
chr1	106542600	106558399	15800	*	1064sicer	1.91931e-34	chr1	106546632	106547631	1000	-	promoter:2610	uc056ydp.1	102466254	Mir3473f	mm10_genes_promoters
chr1	106693400	106703599	10200	*	1073sicer	3.60323e-23	chr1	106693781	106694780	1000	-	promoter:2611	uc057avf.1	NA	NA	mm10_genes_promoters
chr1	106711400	106720199	8800	*	1075sicer	0.00016331	chr1	106714291	106715290	1000	-	promoter:2609	uc007cgw.3	12043	Bcl2	mm10_genes_promoters
chr1	106711400	106720199	8800	*	1075sicer	0.00016331	chr1	106714291	106715290	1000	-	promoter:2612	uc011wqb.3	12043	Bcl2	mm10_genes_promoters
chr1	118455600	118460199	4600	*	1114sicer	8.43229e-09	chr1	118459266	118460265	1000	-	promoter:2629	uc007cih.2	68204	2900060B14Rik	mm10_genes_promoters
chr1	118625600	118628799	3200	*	1117sicer	0.00012621	chr1	118626945	118627944	1000	+	promoter:974	uc007cik.1	81879	Tfcp2l1	mm10_genes_promoters
chr1	118625600	118628799	3200	*	1117sicer	0.00012621	chr1	118626945	118627944	1000	+	promoter:975	uc007cil.1	81879	Tfcp2l1	mm10_genes_promoters
chr1	118951800	118957399	5600	*	1127sicer	3.09074e-36	chr1	118953220	118954219	1000	+	promoter:976	uc056yds.1	102465176	Mir6346	mm10_genes_promoters
chr1	119047200	119056999	9800	*	1135sicer	8.1481e-33	chr1	119053620	119054619	1000	-	promoter:2630	uc007cim.1	14633	Gli2	mm10_genes_promoters
chr1	119047200	119056999	9800	*	1135sicer	8.1481e-33	chr1	119053620	119054619	1000	-	promoter:2631	uc007cin.1	14633	Gli2	mm10_genes_promoters
chr1	119047200	119056999	9800	*	1135sicer	8.1481e-33	chr1	119053620	119054619	1000	-	promoter:2632	uc007cio.1	14633	Gli2	mm10_genes_promoters
chr1	119047200	119056999	9800	*	1135sicer	8.1481e-33	chr1	119053620	119054619	1000	-	promoter:2633	uc007cip.1	14633	Gli2	mm10_genes_promoters
chr1	119047200	119056999	9800	*	1135sicer	8.1481e-33	chr1	119053620	119054619	1000	-	promoter:2634	uc011wqo.1	14633	Gli2	mm10_genes_promoters
chr1	119047200	119056999	9800	*	1135sicer	8.1481e-33	chr1	119053620	119054619	1000	-	promoter:2635	uc011wqp.1	14633	Gli2	mm10_genes_promoters
chr1	119047200	119056999	9800	*	1135sicer	8.1481e-33	chr1	119053620	119054619	1000	-	promoter:2636	uc011wqq.1	14633	Gli2	mm10_genes_promoters
chr1	119047200	119056999	9800	*	1135sicer	8.1481e-33	chr1	119053620	119054619	1000	-	promoter:2637	uc011wqr.1	14633	Gli2	mm10_genes_promoters
chr1	119417800	119425799	8000	*	1141sicer	2.33765e-43	chr1	119422249	119423248	1000	-	promoter:2638	uc007cir.1	16324	Inhbb	mm10_genes_promoters
chr1	119502000	119509199	7200	*	1145sicer	1.64293e-13	chr1	119504783	119505782	1000	-	promoter:2639	uc007cis.2	64143	Ralb	mm10_genes_promoters
chr1	119523000	119528399	5400	*	1146sicer	2.16563e-16	chr1	119525154	119526153	1000	+	promoter:978	uc007ciu.2	226351	Tmem185b	mm10_genes_promoters
chr1	119523000	119528399	5400	*	1146sicer	2.16563e-16	chr1	119526360	119527359	1000	-	promoter:2640	uc007cit.1	NA	NA	mm10_genes_promoters
chr1	119532400	119537999	5600	*	1147sicer	1.07054e-08	chr1	119536166	119537165	1000	-	promoter:2641	uc007civ.1	320069	3830432H09Rik	mm10_genes_promoters
chr1	120006200	120009199	3000	*	1153sicer	9.49086e-06	chr1	120005980	120006979	1000	+	promoter:979	uc007cjb.1	319229	Sctr	mm10_genes_promoters
chr1	120006200	120009199	3000	*	1153sicer	9.49086e-06	chr1	120005980	120006979	1000	+	promoter:980	uc007cjc.1	319229	Sctr	mm10_genes_promoters
chr1	120069600	120075199	5600	*	1155sicer	9.59376e-09	chr1	120073781	120074780	1000	-	promoter:2651	uc007cjd.1	170706	Tmem37	mm10_genes_promoters
chr1	120114000	120127199	13200	*	1156sicer	2.83143e-51	chr1	120120187	120121186	1000	+	promoter:981	uc007cjg.1	73103	3110009E18Rik	mm10_genes_promoters
chr1	120114000	120127199	13200	*	1156sicer	2.83143e-51	chr1	120120187	120121186	1000	+	promoter:982	uc007cjh.2	73103	3110009E18Rik	mm10_genes_promoters
chr1	120114000	120127199	13200	*	1156sicer	2.83143e-51	chr1	120120920	120121919	1000	-	promoter:2652	uc007cje.1	13167	Dbi	mm10_genes_promoters
chr1	120114000	120127199	13200	*	1156sicer	2.83143e-51	chr1	120121097	120122096	1000	-	promoter:2653	uc007cjf.2	13167	Dbi	mm10_genes_promoters
chr1	120258600	120266599	8000	*	1160sicer	2.63069e-16	chr1	120265281	120266280	1000	-	promoter:2654	uc007cji.1	68428	Steap3	mm10_genes_promoters
chr1	120340200	120343199	3000	*	1161sicer	2.16948e-26	chr1	120339582	120340581	1000	+	promoter:983	uc007cjk.1	226359	C1ql2	mm10_genes_promoters
chr1	120602000	120605799	3800	*	1164sicer	2.58185e-14	chr1	120601487	120602486	1000	+	promoter:984	uc007cjm.2	13798	En1	mm10_genes_promoters
chr1	121313200	121317399	4200	*	1168sicer	3.97176e-17	chr1	121312326	121313325	1000	-	promoter:2657	uc011wqv.1	72999	Insig2	mm10_genes_promoters
chr1	121319600	121329599	10000	*	1169sicer	2.42384e-15	chr1	121327679	121328678	1000	-	promoter:2658	uc007cjo.1	72999	Insig2	mm10_genes_promoters
chr1	121319600	121329599	10000	*	1169sicer	2.42384e-15	chr1	121328025	121329024	1000	-	promoter:2659	uc007cjp.2	72999	Insig2	mm10_genes_promoters
chr1	121319600	121329599	10000	*	1169sicer	2.42384e-15	chr1	121328025	121329024	1000	-	promoter:2660	uc033fla.1	72999	Insig2	mm10_genes_promoters
chr1	124044800	124046199	1400	*	1173sicer	1.99194e-19	chr1	124045560	124046559	1000	-	promoter:2664	uc007cjx.2	269109	Dpp10	mm10_genes_promoters
chr1	124641600	124644599	3000	*	1174sicer	7.24461e-06	chr1	124642324	124643323	1000	+	promoter:992	uc029qsv.1	NA	NA	mm10_genes_promoters
chr1	125910200	125913199	3000	*	1179sicer	3.3356e-24	chr1	125911388	125912387	1000	-	promoter:2669	uc007cki.2	72585	Lypd1	mm10_genes_promoters
chr1	125910200	125913199	3000	*	1179sicer	3.3356e-24	chr1	125912215	125913214	1000	-	promoter:2670	uc007ckj.2	72585	Lypd1	mm10_genes_promoters
chr1	125910200	125913199	3000	*	1179sicer	3.3356e-24	chr1	125912929	125913928	1000	-	promoter:2671	uc057avj.1	72585	Lypd1	mm10_genes_promoters
chr1	126488800	126494199	5400	*	1183sicer	8.64543e-17	chr1	126492928	126493927	1000	-	promoter:2673	uc007ckk.1	210356	Nckap5	mm10_genes_promoters
chr1	126488800	126494199	5400	*	1183sicer	8.64543e-17	chr1	126492928	126493927	1000	-	promoter:2674	uc007ckl.1	210356	Nckap5	mm10_genes_promoters
chr1	126829400	126831999	2600	*	1188sicer	6.45278e-11	chr1	126830633	126831632	1000	-	promoter:2675	uc007ckm.1	210356	Nckap5	mm10_genes_promoters
chr1	126829400	126831999	2600	*	1188sicer	6.45278e-11	chr1	126830633	126831632	1000	-	promoter:2676	uc007ckn.1	210356	Nckap5	mm10_genes_promoters
chr1	127202000	127209399	7400	*	1192sicer	9.72723e-11	chr1	127203986	127204985	1000	+	promoter:1004	uc007ckp.1	107895	Mgat5	mm10_genes_promoters
chr1	127202000	127209399	7400	*	1192sicer	9.72723e-11	chr1	127203986	127204985	1000	+	promoter:1005	uc007ckq.1	107895	Mgat5	mm10_genes_promoters
chr1	127202000	127209399	7400	*	1192sicer	9.72723e-11	chr1	127203986	127204985	1000	+	promoter:1006	uc007ckr.1	107895	Mgat5	mm10_genes_promoters
chr1	127676800	127678799	2000	*	1213sicer	7.5045e-18	chr1	127678022	127679021	1000	-	promoter:2679	uc007cku.1	72160	Tmem163	mm10_genes_promoters
chr1	127676800	127678799	2000	*	1213sicer	7.5045e-18	chr1	127678022	127679021	1000	-	promoter:2680	uc011wqz.1	72160	Tmem163	mm10_genes_promoters
chr1	127774400	127791599	17200	*	1214sicer	4.68841e-54	chr1	127774055	127775054	1000	-	promoter:2681	uc007ckw.2	100502745	2900009J06Rik	mm10_genes_promoters
chr1	127868600	127874399	5800	*	1215sicer	0.00180744	chr1	127867773	127868772	1000	+	promoter:1016	uc007clc.2	226407	Rab3gap1	mm10_genes_promoters
chr1	128357200	128360999	3800	*	1220sicer	1.26478e-09	chr1	128359706	128360705	1000	-	promoter:2688	uc007cln.2	17219	Mcm6	mm10_genes_promoters
chr1	128357200	128360999	3800	*	1220sicer	1.26478e-09	chr1	128359706	128360705	1000	-	promoter:2689	uc007clo.2	17219	Mcm6	mm10_genes_promoters
chr1	128589000	128597399	8400	*	1222sicer	8.93123e-23	chr1	128592294	128593293	1000	-	promoter:2693	uc007cls.1	12767	Cxcr4	mm10_genes_promoters
chr1	128589000	128597399	8400	*	1222sicer	8.93123e-23	chr1	128592300	128593299	1000	-	promoter:2694	uc007clt.1	12767	Cxcr4	mm10_genes_promoters
chr1	130461800	130462999	1200	*	1228sicer	1.38856e-08	chr1	130462745	130463744	1000	-	promoter:2697	uc007cly.2	13136	Cd55	mm10_genes_promoters
chr1	130461800	130462999	1200	*	1228sicer	1.38856e-08	chr1	130462745	130463744	1000	-	promoter:2699	uc029qte.2	13136	Cd55	mm10_genes_promoters
chr1	130709200	130715399	6200	*	1233sicer	6.25053e-24	chr1	130714577	130715576	1000	-	promoter:2704	uc011wrg.1	18640	Pfkfb2	mm10_genes_promoters
chr1	130709200	130715399	6200	*	1233sicer	6.25053e-24	chr1	130714577	130715576	1000	-	promoter:2708	uc011wrh.1	18640	Pfkfb2	mm10_genes_promoters
chr1	130709200	130715399	6200	*	1233sicer	6.25053e-24	chr1	130714577	130715576	1000	-	promoter:2709	uc011wri.1	18640	Pfkfb2	mm10_genes_promoters
chr1	130709200	130715399	6200	*	1233sicer	6.25053e-24	chr1	130714576	130715575	1000	-	promoter:2710	uc011wrj.1	18640	Pfkfb2	mm10_genes_promoters
chr1	130723400	130729199	5800	*	1235sicer	9.63377e-12	chr1	130728822	130729821	1000	-	promoter:2711	uc057avk.1	NA	NA	mm10_genes_promoters
chr1	131052600	131065199	12600	*	1237sicer	2.61034e-47	chr1	131053931	131054930	1000	-	promoter:2719	uc029qtf.1	NA	NA	mm10_genes_promoters
chr1	131067200	131100199	33000	*	1238sicer	4.11285e-209	chr1	131097844	131098843	1000	-	promoter:2720	uc007cmv.2	17164	Mapkapk2	mm10_genes_promoters
chr1	131243200	131249199	6000	*	1244sicer	2.80108e-20	chr1	131245179	131246178	1000	-	promoter:2723	uc007cnd.1	54354	Rassf5	mm10_genes_promoters
chr1	131243200	131249199	6000	*	1244sicer	2.80108e-20	chr1	131245179	131246178	1000	-	promoter:2724	uc011wro.1	54354	Rassf5	mm10_genes_promoters
chr1	131278200	131283399	5200	*	1245sicer	1.85335e-06	chr1	131279564	131280563	1000	-	promoter:2727	uc007cnf.1	56489	Ikbke	mm10_genes_promoters
chr1	131521800	131525599	3800	*	1258sicer	2.42803e-09	chr1	131525594	131526593	1000	-	promoter:2731	uc011wrq.1	14270	Srgap2	mm10_genes_promoters
chr1	131688200	131691399	3200	*	1260sicer	1.76428e-12	chr1	131687695	131688694	1000	+	promoter:1048	uc007cnp.2	226421	Rab7b	mm10_genes_promoters
chr1	131688200	131691399	3200	*	1260sicer	1.76428e-12	chr1	131687695	131688694	1000	+	promoter:1049	uc007cnq.2	226421	Rab7b	mm10_genes_promoters
chr1	131688200	131691399	3200	*	1260sicer	1.76428e-12	chr1	131687695	131688694	1000	+	promoter:1050	uc007cnr.1	226421	Rab7b	mm10_genes_promoters
chr1	131794800	131798999	4200	*	1264sicer	2.4405e-06	chr1	131796395	131797394	1000	+	promoter:1052	uc007cnt.2	212933	Pm20d1	mm10_genes_promoters
chr1	131816000	131820799	4800	*	1266sicer	2.37729e-12	chr1	131815672	131816671	1000	+	promoter:1053	uc029qtg.1	NA	NA	mm10_genes_promoters
chr1	131826800	131846799	20000	*	1267sicer	9.38286e-84	chr1	131827012	131828011	1000	+	promoter:1054	uc007cnu.3	98396	Slc41a1	mm10_genes_promoters
chr1	131961800	131964399	2600	*	1270sicer	2.32047e-08	chr1	131961915	131962914	1000	+	promoter:1059	uc007cnz.2	212980	Slc45a3	mm10_genes_promoters
chr1	131969800	131973399	3600	*	1271sicer	3.5506e-05	chr1	131969609	131970608	1000	+	promoter:1060	uc007coa.2	212980	Slc45a3	mm10_genes_promoters
chr1	132007200	132014399	7200	*	1272sicer	2.96634e-07	chr1	132006605	132007604	1000	+	promoter:1061	uc007cob.1	13714	Elk4	mm10_genes_promoters
chr1	132007200	132014399	7200	*	1272sicer	2.96634e-07	chr1	132006605	132007604	1000	+	promoter:1062	uc007coc.1	13714	Elk4	mm10_genes_promoters
chr1	132007200	132014399	7200	*	1272sicer	2.96634e-07	chr1	132007389	132008388	1000	+	promoter:1063	uc056ydx.1	NA	NA	mm10_genes_promoters
chr1	132067200	132068799	1600	*	1273sicer	1.85444e-11	chr1	132068063	132069062	1000	-	promoter:2733	uc011wrr.1	213006	Mfsd4a	mm10_genes_promoters
chr1	132067200	132068799	1600	*	1273sicer	1.85444e-11	chr1	132068063	132069062	1000	-	promoter:2734	uc007coe.2	213006	Mfsd4a	mm10_genes_promoters
chr1	132067200	132068799	1600	*	1273sicer	1.85444e-11	chr1	132068063	132069062	1000	-	promoter:2735	uc007cof.2	213006	Mfsd4a	mm10_genes_promoters
chr1	132067200	132068799	1600	*	1273sicer	1.85444e-11	chr1	132068063	132069062	1000	-	promoter:2736	uc011wrs.1	213006	Mfsd4a	mm10_genes_promoters
chr1	132067200	132068799	1600	*	1273sicer	1.85444e-11	chr1	132068063	132069062	1000	-	promoter:2738	uc007cog.2	213006	Mfsd4a	mm10_genes_promoters
chr1	132067200	132068799	1600	*	1273sicer	1.85444e-11	chr1	132068063	132069062	1000	-	promoter:2739	uc011wru.1	213006	Mfsd4a	mm10_genes_promoters
chr1	132138200	132141999	3800	*	1274sicer	8.71795e-07	chr1	132139686	132140685	1000	-	promoter:2740	uc007coh.2	18557	Cdk18	mm10_genes_promoters
chr1	132189600	132197999	8400	*	1277sicer	4.00553e-43	chr1	132190436	132191435	1000	+	promoter:1065	uc007coi.2	213409	Lemd1	mm10_genes_promoters
chr1	132189600	132197999	8400	*	1277sicer	4.00553e-43	chr1	132190436	132191435	1000	+	promoter:1066	uc007coj.2	213409	Lemd1	mm10_genes_promoters
chr1	132189600	132197999	8400	*	1277sicer	4.00553e-43	chr1	132190436	132191435	1000	+	promoter:1067	uc007cok.2	213409	Lemd1	mm10_genes_promoters
chr1	132189600	132197999	8400	*	1277sicer	4.00553e-43	chr1	132197088	132198087	1000	+	promoter:1068	uc011wrv.1	723818	Mir135b	mm10_genes_promoters
chr1	132296000	132300399	4400	*	1281sicer	1.04426e-18	chr1	132297626	132298625	1000	+	promoter:1073	uc007con.1	213417	Klhdc8a	mm10_genes_promoters
chr1	132305200	132323599	18400	*	1282sicer	8.69306e-76	chr1	132315125	132316124	1000	+	promoter:1074	uc007coo.2	74137	Nuak2	mm10_genes_promoters
chr1	132305200	132323599	18400	*	1282sicer	8.69306e-76	chr1	132315125	132316124	1000	+	promoter:1075	uc007cop.2	74137	Nuak2	mm10_genes_promoters
chr1	132361800	132368599	6800	*	1286sicer	1.25483e-42	chr1	132367949	132368948	1000	-	promoter:2741	uc007cor.2	68875	Tmcc2	mm10_genes_promoters
chr1	132389200	132391999	2800	*	1289sicer	7.66242e-08	chr1	132390319	132391318	1000	-	promoter:2742	uc007cos.1	68875	Tmcc2	mm10_genes_promoters
chr1	132389200	132391999	2800	*	1289sicer	7.66242e-08	chr1	132391387	132392386	1000	-	promoter:2743	uc007cot.2	68875	Tmcc2	mm10_genes_promoters
chr1	132416400	132421599	5200	*	1290sicer	5.7026e-13	chr1	132416453	132417452	1000	+	promoter:1077	uc011wrw.1	213452	Dstyk	mm10_genes_promoters
chr1	132416400	132421599	5200	*	1290sicer	5.7026e-13	chr1	132416453	132417452	1000	+	promoter:1078	uc007cou.1	213452	Dstyk	mm10_genes_promoters
chr1	132476400	132480399	4000	*	1293sicer	2.13025e-05	chr1	132476367	132477366	1000	+	promoter:1080	uc007cow.2	213464	Rbbp5	mm10_genes_promoters
chr1	132476400	132480399	4000	*	1293sicer	2.13025e-05	chr1	132476367	132477366	1000	+	promoter:1081	uc007cox.2	213464	Rbbp5	mm10_genes_promoters
chr1	132476400	132480399	4000	*	1293sicer	2.13025e-05	chr1	132476367	132477366	1000	+	promoter:1082	uc007coy.2	213464	Rbbp5	mm10_genes_promoters
chr1	132738400	132742199	3800	*	1299sicer	2.32098e-08	chr1	132741798	132742797	1000	-	promoter:2749	uc007cpe.2	269116	Nfasc	mm10_genes_promoters
chr1	132738400	132742199	3800	*	1299sicer	2.32098e-08	chr1	132741798	132742797	1000	-	promoter:2750	uc007cpf.2	269116	Nfasc	mm10_genes_promoters
chr1	132738400	132742199	3800	*	1299sicer	2.32098e-08	chr1	132741798	132742797	1000	-	promoter:2751	uc007cpg.2	269116	Nfasc	mm10_genes_promoters
chr1	132879200	132882399	3200	*	1300sicer	9.80935e-14	chr1	132879355	132880354	1000	+	promoter:1087	uc007cpi.2	16980	Lrrn2	mm10_genes_promoters
chr1	133044200	133049399	5200	*	1302sicer	1.6001e-06	chr1	133045012	133046011	1000	+	promoter:1090	uc007cpq.1	240752	Pik3c2b	mm10_genes_promoters
chr1	133044200	133049399	5200	*	1302sicer	1.6001e-06	chr1	133045012	133046011	1000	+	promoter:1091	uc007cpr.1	240752	Pik3c2b	mm10_genes_promoters
chr1	133044200	133049399	5200	*	1302sicer	1.6001e-06	chr1	133045012	133046011	1000	+	promoter:1092	uc011wry.1	240752	Pik3c2b	mm10_genes_promoters
chr1	133244000	133248199	4200	*	1313sicer	6.75772e-12	chr1	133245097	133246096	1000	+	promoter:1095	uc007cpu.2	240753	Plekha6	mm10_genes_promoters
chr1	133244000	133248199	4200	*	1313sicer	6.75772e-12	chr1	133245097	133246096	1000	+	promoter:1096	uc007cpv.2	240753	Plekha6	mm10_genes_promoters
chr1	133362800	133376799	14000	*	1319sicer	3.14664e-66	chr1	133362572	133363571	1000	+	promoter:1107	uc011wsa.2	214253	Etnk2	mm10_genes_promoters
chr1	133362800	133376799	14000	*	1319sicer	3.14664e-66	chr1	133362572	133363571	1000	+	promoter:1108	uc007cqg.2	214253	Etnk2	mm10_genes_promoters
chr1	133362800	133376799	14000	*	1319sicer	3.14664e-66	chr1	133362572	133363571	1000	+	promoter:1109	uc007cqh.3	214253	Etnk2	mm10_genes_promoters
chr1	133362800	133376799	14000	*	1319sicer	3.14664e-66	chr1	133364332	133365331	1000	+	promoter:1110	uc007cqi.3	214253	Etnk2	mm10_genes_promoters
chr1	133420800	133424999	4200	*	1324sicer	1.3523e-05	chr1	133424213	133425212	1000	-	promoter:2761	uc007cqk.1	20668	Sox13	mm10_genes_promoters
chr1	133654600	133661199	6600	*	1330sicer	2.40964e-35	chr1	133655008	133656007	1000	-	promoter:2764	uc007cqm.1	70579	Zc3h11a	mm10_genes_promoters
chr1	133654600	133661199	6600	*	1330sicer	2.40964e-35	chr1	133655008	133656007	1000	-	promoter:2767	uc007cqp.1	70579	Zc3h11a	mm10_genes_promoters
chr1	133654600	133661199	6600	*	1330sicer	2.40964e-35	chr1	133654245	133655244	1000	-	promoter:2768	uc056ydz.1	NA	NA	mm10_genes_promoters
chr1	133654600	133661199	6600	*	1330sicer	2.40964e-35	chr1	133660886	133661885	1000	-	promoter:2770	uc007cqr.2	667118	Zbed6	mm10_genes_promoters
chr1	133795000	133803799	8800	*	1335sicer	1.8933e-10	chr1	133800755	133801754	1000	-	promoter:2778	uc007cqx.1	381290	Atp2b4	mm10_genes_promoters
chr1	133908000	133910399	2400	*	1340sicer	1.95549e-18	chr1	133907174	133908173	1000	-	promoter:2779	uc007cqy.2	269120	Optc	mm10_genes_promoters
chr1	133908000	133910399	2400	*	1340sicer	1.95549e-18	chr1	133907174	133908173	1000	-	promoter:2780	uc007cqz.2	269120	Optc	mm10_genes_promoters
chr1	133908000	133910399	2400	*	1340sicer	1.95549e-18	chr1	133908000	133908999	1000	-	promoter:2781	uc007cra.2	269120	Optc	mm10_genes_promoters
chr1	133908000	133910399	2400	*	1340sicer	1.95549e-18	chr1	133907174	133908173	1000	-	promoter:2782	uc007crb.3	269120	Optc	mm10_genes_promoters
chr1	133919600	133922799	3200	*	1342sicer	8.15838e-17	chr1	133921402	133922401	1000	-	promoter:2783	uc007crc.3	116847	Prelp	mm10_genes_promoters
chr1	134035400	134040199	4800	*	1347sicer	3.27901e-18	chr1	134036515	134037514	1000	+	promoter:1111	uc007crd.1	14264	Fmod	mm10_genes_promoters
chr1	134074600	134079799	5200	*	1350sicer	3.28274e-08	chr1	134079156	134080155	1000	-	promoter:2784	uc007cre.1	12227	Btg2	mm10_genes_promoters
chr1	134178200	134185999	7800	*	1355sicer	3.41615e-30	chr1	134181404	134182403	1000	+	promoter:1116	uc007crg.2	12654	Chil1	mm10_genes_promoters
chr1	134186800	134198999	12200	*	1356sicer	5.58084e-86	chr1	134192448	134193447	1000	+	promoter:1117	uc007crh.1	53311	Mybph	mm10_genes_promoters
chr1	134186800	134198999	12200	*	1356sicer	5.58084e-86	chr1	134192448	134193447	1000	+	promoter:1118	uc007cri.1	53311	Mybph	mm10_genes_promoters
chr1	134229600	134237399	7800	*	1360sicer	1.75649e-19	chr1	134234857	134235856	1000	-	promoter:2785	uc056yea.1	11539	Adora1	mm10_genes_promoters
chr1	134229600	134237399	7800	*	1360sicer	1.75649e-19	chr1	134235458	134236457	1000	-	promoter:2786	uc007crj.2	11539	Adora1	mm10_genes_promoters
chr1	134229600	134237399	7800	*	1360sicer	1.75649e-19	chr1	134235458	134236457	1000	-	promoter:2787	uc007crk.2	11539	Adora1	mm10_genes_promoters
chr1	134229600	134237399	7800	*	1360sicer	1.75649e-19	chr1	134235458	134236457	1000	-	promoter:2788	uc033fli.1	11539	Adora1	mm10_genes_promoters
chr1	134229600	134237399	7800	*	1360sicer	1.75649e-19	chr1	134235458	134236457	1000	-	promoter:2789	uc033flj.1	11539	Adora1	mm10_genes_promoters
chr1	134288200	134295799	7600	*	1363sicer	9.46413e-12	chr1	134289004	134290003	1000	+	promoter:1119	uc007crl.2	17928	Myog	mm10_genes_promoters
chr1	134301800	134304999	3200	*	1365sicer	2.44628e-17	chr1	134304809	134305808	1000	-	promoter:2790	uc007crm.2	68507	Ppfia4	mm10_genes_promoters
chr1	134301800	134304999	3200	*	1365sicer	2.44628e-17	chr1	134304844	134305843	1000	-	promoter:2791	uc007crn.2	68507	Ppfia4	mm10_genes_promoters
chr1	134401600	134407199	5600	*	1366sicer	4.85232e-10	chr1	134404990	134405989	1000	+	promoter:1121	uc007cru.1	72017	Cyb5r1	mm10_genes_promoters
chr1	134401600	134407199	5600	*	1366sicer	4.85232e-10	chr1	134404990	134405989	1000	+	promoter:1122	uc007crv.1	72017	Cyb5r1	mm10_genes_promoters
chr1	134401600	134407199	5600	*	1366sicer	4.85232e-10	chr1	134405028	134406027	1000	+	promoter:1123	uc007crw.1	72017	Cyb5r1	mm10_genes_promoters
chr1	134411200	134423399	12200	*	1367sicer	6.18064e-30	chr1	134414378	134415377	1000	+	promoter:1124	uc007crx.2	72674	Adipor1	mm10_genes_promoters
chr1	134411200	134423399	12200	*	1367sicer	6.18064e-30	chr1	134414664	134415663	1000	+	promoter:1125	uc007cry.2	72674	Adipor1	mm10_genes_promoters
chr1	134454400	134458399	4000	*	1368sicer	2.78475e-06	chr1	134454531	134455530	1000	+	promoter:1126	uc007crz.2	240756	Klhl12	mm10_genes_promoters
chr1	134454400	134458399	4000	*	1368sicer	2.78475e-06	chr1	134454531	134455530	1000	+	promoter:1127	uc007csa.2	240756	Klhl12	mm10_genes_promoters
chr1	134454400	134458399	4000	*	1368sicer	2.78475e-06	chr1	134454531	134455530	1000	+	promoter:1128	uc007csb.2	240756	Klhl12	mm10_genes_promoters
chr1	134454400	134458399	4000	*	1368sicer	2.78475e-06	chr1	134454531	134455530	1000	+	promoter:1129	uc057avn.1	240756	Klhl12	mm10_genes_promoters
chr1	134557400	134564199	6800	*	1369sicer	6.36004e-09	chr1	134559178	134560177	1000	+	promoter:1132	uc007csf.2	75605	Kdm5b	mm10_genes_promoters
chr1	134557400	134564199	6800	*	1369sicer	6.36004e-09	chr1	134559178	134560177	1000	+	promoter:1133	uc007csg.2	75605	Kdm5b	mm10_genes_promoters
chr1	134557400	134564199	6800	*	1369sicer	6.36004e-09	chr1	134559178	134560177	1000	+	promoter:1134	uc011wsg.1	75605	Kdm5b	mm10_genes_promoters
chr1	134645200	134647599	2400	*	1371sicer	4.64396e-26	chr1	134645681	134646680	1000	+	promoter:1135	uc007csi.1	20980	Syt2	mm10_genes_promoters
chr1	134645200	134647599	2400	*	1371sicer	4.64396e-26	chr1	134645681	134646680	1000	+	promoter:1136	uc007csj.1	20980	Syt2	mm10_genes_promoters
chr1	134707400	134710399	3000	*	1372sicer	1.23322e-05	chr1	134708300	134709299	1000	+	promoter:1137	uc007csk.1	20980	Syt2	mm10_genes_promoters
chr1	134789400	134805399	16000	*	1378sicer	2.08126e-65	chr1	134803722	134804721	1000	-	promoter:2803	uc007cso.3	329251	Ppp1r12b	mm10_genes_promoters
chr1	135103000	135106799	3800	*	1381sicer	5.54233e-09	chr1	135105277	135106276	1000	-	promoter:2804	uc007csq.1	329252	Lgr6	mm10_genes_promoters
chr1	135125800	135132999	7200	*	1382sicer	2.12222e-19	chr1	135131725	135132724	1000	+	promoter:1140	uc007css.1	320139	Ptpn7	mm10_genes_promoters
chr1	135125800	135132999	7200	*	1382sicer	2.12222e-19	chr1	135132336	135133335	1000	+	promoter:1141	uc007cst.1	320139	Ptpn7	mm10_genes_promoters
chr1	135125800	135132999	7200	*	1382sicer	2.12222e-19	chr1	135132750	135133749	1000	+	promoter:1142	uc011wsh.1	320139	Ptpn7	mm10_genes_promoters
chr1	135125800	135132999	7200	*	1382sicer	2.12222e-19	chr1	135132576	135133575	1000	-	promoter:2805	uc007csr.2	13924	Ptprv	mm10_genes_promoters
chr1	135145800	135152799	7000	*	1383sicer	2.96982e-14	chr1	135145834	135146833	1000	+	promoter:1143	uc007csu.1	68724	Arl8a	mm10_genes_promoters
chr1	135255600	135259599	4000	*	1388sicer	2.08731e-08	chr1	135258473	135259472	1000	-	promoter:2807	uc007csw.2	13710	Elf3	mm10_genes_promoters
chr1	135255600	135259599	4000	*	1388sicer	2.08731e-08	chr1	135258473	135259472	1000	-	promoter:2808	uc007csx.2	13710	Elf3	mm10_genes_promoters
chr1	135278200	135286799	8600	*	1389sicer	1.47071e-13	chr1	135284085	135285084	1000	-	promoter:2809	uc007csy.2	215615	Rnpep	mm10_genes_promoters
chr1	135278200	135286799	8600	*	1389sicer	1.47071e-13	chr1	135284085	135285084	1000	-	promoter:2810	uc011wsi.1	215615	Rnpep	mm10_genes_promoters
chr1	135278200	135286799	8600	*	1389sicer	1.47071e-13	chr1	135277419	135278418	1000	-	promoter:2811	uc057avo.1	NA	NA	mm10_genes_promoters
chr1	135278200	135286799	8600	*	1389sicer	1.47071e-13	chr1	135279916	135280915	1000	-	promoter:2812	uc057avp.1	NA	NA	mm10_genes_promoters
chr1	135309800	135314599	4800	*	1390sicer	9.48143e-12	chr1	135313738	135314737	1000	-	promoter:2813	uc007csz.1	21854	Timm17a	mm10_genes_promoters
chr1	135323600	135327799	4200	*	1391sicer	1.42401e-20	chr1	135323813	135324812	1000	+	promoter:1144	uc007cta.1	93689	Lmod1	mm10_genes_promoters
chr1	135373000	135375999	3000	*	1395sicer	1.2781e-13	chr1	135375064	135376063	1000	-	promoter:2815	uc007ctc.1	77552	Shisa4	mm10_genes_promoters
chr1	135373000	135375999	3000	*	1395sicer	1.2781e-13	chr1	135375064	135376063	1000	-	promoter:2816	uc007ctd.1	77552	Shisa4	mm10_genes_promoters
chr1	135425800	135431199	5400	*	1396sicer	5.50066e-13	chr1	135430492	135431491	1000	-	promoter:2819	uc007cte.1	226432	Ipo9	mm10_genes_promoters
chr1	135425800	135431199	5400	*	1396sicer	5.50066e-13	chr1	135430492	135431491	1000	-	promoter:2820	uc007ctf.1	226432	Ipo9	mm10_genes_promoters
chr1	135507000	135511999	5000	*	1399sicer	2.04789e-09	chr1	135510452	135511451	1000	-	promoter:2827	uc007ctl.1	215690	Nav1	mm10_genes_promoters
chr1	135580400	135586799	6400	*	1406sicer	2.54495e-29	chr1	135583773	135584772	1000	+	promoter:1145	uc007ctm.1	NA	NA	mm10_genes_promoters
chr1	135580400	135586799	6400	*	1406sicer	2.54495e-29	chr1	135585356	135586355	1000	-	promoter:2822	uc007ctg.2	215690	Nav1	mm10_genes_promoters
chr1	135580400	135586799	6400	*	1406sicer	2.54495e-29	chr1	135585356	135586355	1000	-	promoter:2823	uc033fll.1	215690	Nav1	mm10_genes_promoters
chr1	135580400	135586799	6400	*	1406sicer	2.54495e-29	chr1	135585710	135586709	1000	-	promoter:2826	uc007ctk.1	215690	Nav1	mm10_genes_promoters
chr1	135580400	135586799	6400	*	1406sicer	2.54495e-29	chr1	135585710	135586709	1000	-	promoter:2828	uc011wsl.1	215690	Nav1	mm10_genes_promoters
chr1	135684200	135691599	7400	*	1412sicer	2.96982e-14	chr1	135688106	135689105	1000	-	promoter:2829	uc007ctn.1	NA	NA	mm10_genes_promoters
chr1	135727000	135736599	9600	*	1414sicer	1.0038e-61	chr1	135728197	135729196	1000	+	promoter:1146	uc007cto.1	13007	Csrp1	mm10_genes_promoters
chr1	135763600	135773599	10000	*	1416sicer	1.55933e-19	chr1	135765085	135766084	1000	+	promoter:1147	uc007ctq.2	27280	Phlda3	mm10_genes_promoters
chr1	135763600	135773599	10000	*	1416sicer	1.55933e-19	chr1	135765449	135766448	1000	+	promoter:1148	uc033fln.1	NA	NA	mm10_genes_promoters
chr1	135775600	135782599	7000	*	1417sicer	1.90182e-35	chr1	135778434	135779433	1000	+	promoter:1149	uc007ctr.1	NA	NA	mm10_genes_promoters
chr1	135817600	135819399	1800	*	1419sicer	1.89391e-18	chr1	135817598	135818597	1000	+	promoter:1153	uc007ctt.1	16763	Lad1	mm10_genes_promoters
chr1	136017200	136023399	6200	*	1420sicer	8.15451e-12	chr1	136017001	136018000	1000	+	promoter:1168	uc007cue.2	66241	Tmem9	mm10_genes_promoters
chr1	136017200	136023399	6200	*	1420sicer	8.15451e-12	chr1	136017156	136018155	1000	+	promoter:1169	uc011wsw.1	66241	Tmem9	mm10_genes_promoters
chr1	136017200	136023399	6200	*	1420sicer	8.15451e-12	chr1	136018658	136019657	1000	+	promoter:1170	uc011wsx.1	66241	Tmem9	mm10_genes_promoters
chr1	136050200	136052199	2000	*	1423sicer	1.77161e-08	chr1	136049804	136050803	1000	+	promoter:1171	uc033fly.1	226439	Ascl5	mm10_genes_promoters
chr1	136050200	136052199	2000	*	1423sicer	1.77161e-08	chr1	136051901	136052900	1000	+	promoter:1172	uc007cuf.1	12292	Cacna1s	mm10_genes_promoters
chr1	136050200	136052199	2000	*	1423sicer	1.77161e-08	chr1	136051901	136052900	1000	+	promoter:1173	uc007cug.1	12292	Cacna1s	mm10_genes_promoters
chr1	136126200	136144999	18800	*	1427sicer	6.03641e-101	chr1	136130401	136131400	1000	+	promoter:1174	uc007cul.1	16565	Kif21b	mm10_genes_promoters
chr1	136126200	136144999	18800	*	1427sicer	6.03641e-101	chr1	136130401	136131400	1000	+	promoter:1175	uc007cum.1	16565	Kif21b	mm10_genes_promoters
chr1	136126200	136144999	18800	*	1427sicer	6.03641e-101	chr1	136131184	136132183	1000	-	promoter:2837	uc007cuh.2	329253	Gm15850	mm10_genes_promoters
chr1	136126200	136144999	18800	*	1427sicer	6.03641e-101	chr1	136131184	136132183	1000	-	promoter:2838	uc007cui.2	329253	Gm15850	mm10_genes_promoters
chr1	136126200	136144999	18800	*	1427sicer	6.03641e-101	chr1	136131184	136132183	1000	-	promoter:2839	uc007cuj.2	329253	Gm15850	mm10_genes_promoters
chr1	136126200	136144999	18800	*	1427sicer	6.03641e-101	chr1	136131184	136132183	1000	-	promoter:2840	uc007cuk.2	329253	Gm15850	mm10_genes_promoters
chr1	136232600	136235199	2600	*	1429sicer	1.99437e-11	chr1	136234281	136235280	1000	-	promoter:2842	uc007cuo.2	67313	5730559C18Rik	mm10_genes_promoters
chr1	136258000	136262599	4600	*	1430sicer	1.72724e-17	chr1	136260874	136261873	1000	-	promoter:2844	uc011wsy.1	383563	Gpr25	mm10_genes_promoters
chr1	136345200	136349399	4200	*	1441sicer	0.0174475	chr1	136346105	136347104	1000	-	promoter:2846	uc007cuq.1	67886	Camsap2	mm10_genes_promoters
chr1	136345200	136349399	4200	*	1441sicer	0.0174475	chr1	136346105	136347104	1000	-	promoter:2847	uc007cur.2	67886	Camsap2	mm10_genes_promoters
chr1	136345200	136349399	4200	*	1441sicer	0.0174475	chr1	136346105	136347104	1000	-	promoter:2848	uc011wta.1	67886	Camsap2	mm10_genes_promoters
chr1	136466400	136467599	1200	*	1445sicer	5.8547e-12	chr1	136466848	136467847	1000	+	promoter:1178	uc007cuv.2	381293	Kif14	mm10_genes_promoters
chr1	136623800	136631799	8000	*	1449sicer	7.53751e-24	chr1	136623901	136624900	1000	+	promoter:1182	uc007cuw.2	226442	Zfp281	mm10_genes_promoters
chr1	136623800	136631799	8000	*	1449sicer	7.53751e-24	chr1	136623901	136624900	1000	+	promoter:1183	uc007cux.2	226442	Zfp281	mm10_genes_promoters
chr1	136623800	136631799	8000	*	1449sicer	7.53751e-24	chr1	136624286	136625285	1000	+	promoter:1184	uc033fmc.1	NA	NA	mm10_genes_promoters
chr1	136682600	136696799	14200	*	1450sicer	1.0143e-23	chr1	136682396	136683395	1000	+	promoter:1185	uc029qtl.1	100503460	Gm19705	mm10_genes_promoters
chr1	136682600	136696799	14200	*	1450sicer	1.0143e-23	chr1	136682629	136683628	1000	+	promoter:1186	uc029qtm.1	100503460	Gm19705	mm10_genes_promoters
chr1	136682600	136696799	14200	*	1450sicer	1.0143e-23	chr1	136695211	136696210	1000	+	promoter:1187	uc007cuy.1	100503474	Platr22	mm10_genes_promoters
chr1	136947200	136949999	2800	*	1452sicer	0.000347839	chr1	136949563	136950562	1000	-	promoter:2850	uc007cva.2	26424	Nr5a2	mm10_genes_promoters
chr1	136951600	136954199	2600	*	1453sicer	9.32052e-09	chr1	136953631	136954630	1000	-	promoter:2851	uc007cvb.2	26424	Nr5a2	mm10_genes_promoters
chr1	138846600	138849399	2800	*	1464sicer	1.02274e-11	chr1	138847580	138848579	1000	-	promoter:2868	uc007cvs.1	16876	Lhx9	mm10_genes_promoters
chr1	138846600	138849399	2800	*	1464sicer	1.02274e-11	chr1	138847345	138848344	1000	-	promoter:2869	uc007cvt.1	16876	Lhx9	mm10_genes_promoters
chr1	138967400	138970999	3600	*	1465sicer	5.46813e-10	chr1	138966721	138967720	1000	+	promoter:1193	uc007cvz.2	329260	Dennd1b	mm10_genes_promoters
chr1	138974800	138978199	3400	*	1466sicer	2.26198e-08	chr1	138976657	138977656	1000	+	promoter:1194	uc007cwa.1	78229	4930596I21Rik	mm10_genes_promoters
chr1	139422600	139427399	4800	*	1470sicer	6.77938e-16	chr1	139422034	139423033	1000	+	promoter:1198	uc011wtd.1	226470	Zbtb41	mm10_genes_promoters
chr1	139454200	139455999	1800	*	1471sicer	1.95121e-21	chr1	139453773	139454772	1000	+	promoter:1199	uc007cwh.1	12316	Aspm	mm10_genes_promoters
chr1	139454200	139455999	1800	*	1471sicer	1.95121e-21	chr1	139453773	139454772	1000	+	promoter:1200	uc007cwi.1	12316	Aspm	mm10_genes_promoters
chr1	139454200	139455999	1800	*	1471sicer	1.95121e-21	chr1	139453819	139454818	1000	+	promoter:1201	uc007cwj.1	12316	Aspm	mm10_genes_promoters
chr1	143699800	143703599	3800	*	1480sicer	4.61582e-05	chr1	143702894	143703893	1000	-	promoter:2893	uc007cwx.2	214498	Cdc73	mm10_genes_promoters
chr1	143775200	143778399	3200	*	1481sicer	0.00112811	chr1	143776278	143777277	1000	+	promoter:1214	uc007cxe.2	56207	Uchl5	mm10_genes_promoters
chr1	143775200	143778399	3200	*	1481sicer	0.00112811	chr1	143776278	143777277	1000	+	promoter:1215	uc007cxf.2	56207	Uchl5	mm10_genes_promoters
chr1	143775200	143778399	3200	*	1481sicer	0.00112811	chr1	143777052	143778051	1000	-	promoter:2894	uc007cxd.1	20822	Trove2	mm10_genes_promoters
chr1	145527200	145535599	8400	*	1485sicer	8.89263e-12	chr1	145527951	145528950	1000	+	promoter:1217	uc029qtt.1	NA	NA	mm10_genes_promoters
chr1	145527200	145535599	8400	*	1485sicer	8.89263e-12	chr1	145530624	145531623	1000	+	promoter:1218	uc029qtu.1	NA	NA	mm10_genes_promoters
chr1	145527200	145535599	8400	*	1485sicer	8.89263e-12	chr1	145533297	145534296	1000	+	promoter:1219	uc029qtv.1	NA	NA	mm10_genes_promoters
chr1	150989600	150993599	4000	*	1512sicer	4.49492e-11	chr1	150993436	150994435	1000	-	promoter:2919	uc007cyj.1	545370	Hmcn1	mm10_genes_promoters
chr1	150989600	150993599	4000	*	1512sicer	4.49492e-11	chr1	150993436	150994435	1000	-	promoter:2920	uc007cyl.1	545370	Hmcn1	mm10_genes_promoters
chr1	151336600	151344799	8200	*	1513sicer	4.03732e-11	chr1	151343498	151344497	1000	+	promoter:1236	uc007cym.1	117198	Ivns1abp	mm10_genes_promoters
chr1	151336600	151344799	8200	*	1513sicer	4.03732e-11	chr1	151343498	151344497	1000	+	promoter:1237	uc007cyn.1	117198	Ivns1abp	mm10_genes_promoters
chr1	151336600	151344799	8200	*	1513sicer	4.03732e-11	chr1	151343498	151344497	1000	+	promoter:1238	uc007cyo.1	117198	Ivns1abp	mm10_genes_promoters
chr1	151336600	151344799	8200	*	1513sicer	4.03732e-11	chr1	151343498	151344497	1000	+	promoter:1239	uc007cyp.1	117198	Ivns1abp	mm10_genes_promoters
chr1	151429000	151433599	4600	*	1515sicer	1.97221e-08	chr1	151428436	151429435	1000	-	promoter:2921	uc007cyq.2	66875	Swt1	mm10_genes_promoters
chr1	151429000	151433599	4600	*	1515sicer	1.97221e-08	chr1	151428436	151429435	1000	-	promoter:2922	uc011wtm.1	66875	Swt1	mm10_genes_promoters
chr1	151487200	151501399	14200	*	1517sicer	8.69625e-25	chr1	151500824	151501823	1000	-	promoter:2923	uc007cyx.1	19821	Rnf2	mm10_genes_promoters
chr1	151487200	151501399	14200	*	1517sicer	8.69625e-25	chr1	151500824	151501823	1000	-	promoter:2924	uc007cyy.1	19821	Rnf2	mm10_genes_promoters
chr1	151568200	151575199	7000	*	1518sicer	6.58402e-23	chr1	151570373	151571372	1000	+	promoter:1248	uc011wtn.1	63913	Fam129a	mm10_genes_promoters
chr1	151568200	151575199	7000	*	1518sicer	6.58402e-23	chr1	151570373	151571372	1000	+	promoter:1249	uc007cyz.2	63913	Fam129a	mm10_genes_promoters
chr1	151568200	151575199	7000	*	1518sicer	6.58402e-23	chr1	151570373	151571372	1000	+	promoter:1250	uc011wto.1	63913	Fam129a	mm10_genes_promoters
chr1	152087400	152091399	4000	*	1534sicer	5.85533e-06	chr1	152090321	152091320	1000	-	promoter:2925	uc007czd.2	69399	1700025G04Rik	mm10_genes_promoters
chr1	152087400	152091399	4000	*	1534sicer	5.85533e-06	chr1	152090321	152091320	1000	-	promoter:2926	uc007cze.2	69399	1700025G04Rik	mm10_genes_promoters
chr1	152398800	152401399	2600	*	1536sicer	2.81133e-06	chr1	152398867	152399866	1000	+	promoter:1256	uc007czg.2	269132	Colgalt2	mm10_genes_promoters
chr1	152398800	152401399	2600	*	1536sicer	2.81133e-06	chr1	152398867	152399866	1000	+	promoter:1257	uc011wtr.1	269132	Colgalt2	mm10_genes_promoters
chr1	152764200	152768999	4800	*	1548sicer	0.000163945	chr1	152765542	152766541	1000	+	promoter:1260	uc007czj.2	67771	Arpc5	mm10_genes_promoters
chr1	152764200	152768999	4800	*	1548sicer	0.000163945	chr1	152767861	152768860	1000	+	promoter:1261	uc007czk.2	67771	Arpc5	mm10_genes_promoters
chr1	152790400	152800999	10600	*	1549sicer	7.31127e-17	chr1	152799153	152800152	1000	+	promoter:1262	uc007czm.2	17970	Ncf2	mm10_genes_promoters
chr1	152954600	152956999	2400	*	1550sicer	1.80571e-12	chr1	152954101	152955100	1000	+	promoter:1263	uc007czq.1	226518	Nmnat2	mm10_genes_promoters
chr1	152954600	152956999	2400	*	1550sicer	1.80571e-12	chr1	152954101	152955100	1000	+	promoter:1264	uc011wts.1	226518	Nmnat2	mm10_genes_promoters
chr1	153184200	153188399	4200	*	1558sicer	2.585e-09	chr1	153186448	153187447	1000	-	promoter:2933	uc007czr.1	16782	Lamc2	mm10_genes_promoters
chr1	153184200	153188399	4200	*	1558sicer	2.585e-09	chr1	153186448	153187447	1000	-	promoter:2934	uc007czt.1	16782	Lamc2	mm10_genes_promoters
chr1	153331400	153334399	3000	*	1565sicer	0.00716134	chr1	153332787	153333786	1000	-	promoter:2935	uc007czu.1	226519	Lamc1	mm10_genes_promoters
chr1	153424000	153426199	2200	*	1566sicer	4.48566e-17	chr1	153424209	153425208	1000	+	promoter:1266	uc007czx.1	71836	Shcbp1l	mm10_genes_promoters
chr1	153481400	153488399	7000	*	1567sicer	5.62573e-23	chr1	153487661	153488660	1000	-	promoter:2940	uc007czy.1	13211	Dhx9	mm10_genes_promoters
chr1	153481400	153488399	7000	*	1567sicer	5.62573e-23	chr1	153487661	153488660	1000	-	promoter:2941	uc007czz.1	13211	Dhx9	mm10_genes_promoters
chr1	153481400	153488399	7000	*	1567sicer	5.62573e-23	chr1	153487661	153488660	1000	-	promoter:2942	uc007daa.1	13211	Dhx9	mm10_genes_promoters
chr1	153481400	153488399	7000	*	1567sicer	5.62573e-23	chr1	153487661	153488660	1000	-	promoter:2943	uc007dab.1	13211	Dhx9	mm10_genes_promoters
chr1	153739600	153743199	3600	*	1574sicer	1.31624e-09	chr1	153739353	153740352	1000	+	promoter:1269	uc007dae.2	19734	Rgs16	mm10_genes_promoters
chr1	153894400	153900799	6400	*	1575sicer	9.02773e-19	chr1	153898926	153899925	1000	+	promoter:1277	uc033fml.1	102466257	Mir8114	mm10_genes_promoters
chr1	153894400	153900799	6400	*	1575sicer	9.02773e-19	chr1	153898929	153899928	1000	+	promoter:1278	uc007daq.2	14645	Glul	mm10_genes_promoters
chr1	153894400	153900799	6400	*	1575sicer	9.02773e-19	chr1	153900209	153901208	1000	-	promoter:2949	uc007dan.1	NA	NA	mm10_genes_promoters
chr1	154111600	154125399	13800	*	1586sicer	3.3902e-30	chr1	154116154	154117153	1000	-	promoter:2950	uc007dar.1	NA	NA	mm10_genes_promoters
chr1	154111600	154125399	13800	*	1586sicer	3.3902e-30	chr1	154117952	154118951	1000	-	promoter:2951	uc007das.1	NA	NA	mm10_genes_promoters
chr1	154200600	154203599	3000	*	1590sicer	6.53558e-25	chr1	154200187	154201186	1000	+	promoter:1279	uc029qug.1	100503355	Zfp648	mm10_genes_promoters
chr1	154725200	154727999	2800	*	1593sicer	4.69603e-09	chr1	154725921	154726920	1000	-	promoter:2953	uc007dav.1	12290	Cacna1e	mm10_genes_promoters
chr1	155078800	155099999	21200	*	1598sicer	1.99385e-97	chr1	155083265	155084264	1000	-	promoter:2954	uc007daw.1	NA	NA	mm10_genes_promoters
chr1	155078800	155099999	21200	*	1598sicer	1.99385e-97	chr1	155099637	155100636	1000	-	promoter:2955	uc007dax.2	15939	Ier5	mm10_genes_promoters
chr1	155186600	155191799	5200	*	1602sicer	5.22166e-14	chr1	155190429	155191428	1000	+	promoter:1283	uc007dbd.1	58244	Stx6	mm10_genes_promoters
chr1	155220200	155254799	34600	*	1605sicer	1.27739e-216	chr1	155232741	155233740	1000	-	promoter:2960	uc007dbe.1	NA	NA	mm10_genes_promoters
chr1	155526400	155529199	2800	*	1610sicer	1.88641e-13	chr1	155527112	155528111	1000	-	promoter:2965	uc007dbi.2	433367	Gm5532	mm10_genes_promoters
chr1	155740200	155743399	3200	*	1614sicer	1.02899e-54	chr1	155742028	155743027	1000	-	promoter:2966	uc007dbn.2	16872	Lhx4	mm10_genes_promoters
chr1	155805400	155815399	10000	*	1616sicer	1.53899e-20	chr1	155812900	155813899	1000	-	promoter:2967	uc007dbo.1	104009	Qsox1	mm10_genes_promoters
chr1	155805400	155815399	10000	*	1616sicer	1.53899e-20	chr1	155812900	155813899	1000	-	promoter:2968	uc007dbp.1	104009	Qsox1	mm10_genes_promoters
chr1	155805400	155815399	10000	*	1616sicer	1.53899e-20	chr1	155812900	155813899	1000	-	promoter:2969	uc011wtx.1	104009	Qsox1	mm10_genes_promoters
chr1	155805400	155815399	10000	*	1616sicer	1.53899e-20	chr1	155812900	155813899	1000	-	promoter:2970	uc007dbq.1	104009	Qsox1	mm10_genes_promoters
chr1	155971200	155976199	5000	*	1617sicer	4.18585e-08	chr1	155973256	155974255	1000	-	promoter:2972	uc007dbs.2	74081	Cep350	mm10_genes_promoters
chr1	155971200	155976199	5000	*	1617sicer	4.18585e-08	chr1	155973256	155974255	1000	-	promoter:2973	uc011wty.1	74081	Cep350	mm10_genes_promoters
chr1	156033800	156040799	7000	*	1618sicer	0.0326785	chr1	156034664	156035663	1000	+	promoter:1287	uc011wub.1	240832	Tor1aip2	mm10_genes_promoters
chr1	156033800	156040799	7000	*	1618sicer	0.0326785	chr1	156034664	156035663	1000	+	promoter:1288	uc007dbx.2	240832	Tor1aip2	mm10_genes_promoters
chr1	156033800	156040799	7000	*	1618sicer	0.0326785	chr1	156034727	156035726	1000	+	promoter:1289	uc007dby.2	240832	Tor1aip2	mm10_genes_promoters
chr1	156033800	156040799	7000	*	1618sicer	0.0326785	chr1	156039861	156040860	1000	+	promoter:1290	uc007dca.2	240832	Tor1aip2	mm10_genes_promoters
chr1	156033800	156040799	7000	*	1618sicer	0.0326785	chr1	156039861	156040860	1000	+	promoter:1291	uc007dcb.2	240832	Tor1aip2	mm10_genes_promoters
chr1	156033800	156040799	7000	*	1618sicer	0.0326785	chr1	156039861	156040860	1000	+	promoter:1292	uc007dcc.2	240832	Tor1aip2	mm10_genes_promoters
chr1	156033800	156040799	7000	*	1618sicer	0.0326785	chr1	156034818	156035817	1000	-	promoter:2974	uc011wtz.1	208263	Tor1aip1	mm10_genes_promoters
chr1	156033800	156040799	7000	*	1618sicer	0.0326785	chr1	156036481	156037480	1000	-	promoter:2975	uc007dbu.2	208263	Tor1aip1	mm10_genes_promoters
chr1	156033800	156040799	7000	*	1618sicer	0.0326785	chr1	156036481	156037480	1000	-	promoter:2976	uc007dbv.2	208263	Tor1aip1	mm10_genes_promoters
chr1	156033800	156040799	7000	*	1618sicer	0.0326785	chr1	156036481	156037480	1000	-	promoter:2977	uc007dbw.2	208263	Tor1aip1	mm10_genes_promoters
chr1	156033800	156040799	7000	*	1618sicer	0.0326785	chr1	156036481	156037480	1000	-	promoter:2978	uc011wua.1	208263	Tor1aip1	mm10_genes_promoters
chr1	156041600	156059199	17600	*	1619sicer	3.08306e-46	chr1	156050878	156051877	1000	+	promoter:1293	uc033fmm.1	NA	NA	mm10_genes_promoters
chr1	156202800	156205399	2600	*	1625sicer	1.80939e-19	chr1	156205027	156206026	1000	-	promoter:2979	uc033fmn.1	329274	Fam163a	mm10_genes_promoters
chr1	156302400	156304199	1800	*	1626sicer	4.43514e-11	chr1	156302489	156303488	1000	+	promoter:1294	uc057avq.1	NA	NA	mm10_genes_promoters
chr1	156302400	156304199	1800	*	1626sicer	4.43514e-11	chr1	156301907	156302906	1000	-	promoter:2980	uc007dcf.3	214575	Tdrd5	mm10_genes_promoters
chr1	156302400	156304199	1800	*	1626sicer	4.43514e-11	chr1	156303349	156304348	1000	-	promoter:2981	uc029qui.1	214575	Tdrd5	mm10_genes_promoters
chr1	156302400	156304199	1800	*	1626sicer	4.43514e-11	chr1	156303607	156304606	1000	-	promoter:2982	uc029quj.1	214575	Tdrd5	mm10_genes_promoters
chr1	156672800	156677799	5000	*	1636sicer	2.41878e-19	chr1	156674340	156675339	1000	-	promoter:2987	uc007dcn.2	30935	Tor3a	mm10_genes_promoters
chr1	156672800	156677799	5000	*	1636sicer	2.41878e-19	chr1	156674340	156675339	1000	-	promoter:2988	uc033fmo.1	30935	Tor3a	mm10_genes_promoters
chr1	156672800	156677799	5000	*	1636sicer	2.41878e-19	chr1	156674340	156675339	1000	-	promoter:2989	uc007dco.2	30935	Tor3a	mm10_genes_promoters
chr1	157409800	157414399	4600	*	1642sicer	4.9062e-06	chr1	157411352	157412351	1000	+	promoter:1301	uc007ddi.1	69953	2810025M15Rik	mm10_genes_promoters
chr1	157409800	157414399	4600	*	1642sicer	4.9062e-06	chr1	157412596	157413595	1000	-	promoter:3009	uc007ddg.2	226525	Rasal2	mm10_genes_promoters
chr1	157409800	157414399	4600	*	1642sicer	4.9062e-06	chr1	157412596	157413595	1000	-	promoter:3010	uc007ddh.2	226525	Rasal2	mm10_genes_promoters
chr1	159231200	159235199	4000	*	1646sicer	9.30511e-06	chr1	159231326	159232325	1000	+	promoter:1314	uc007ddz.1	26374	Rfwd2	mm10_genes_promoters
chr1	160043800	160049999	6200	*	1653sicer	3.53242e-14	chr1	160043380	160044379	1000	+	promoter:1319	uc007deb.2	67647	4930523C07Rik	mm10_genes_promoters
chr1	160043800	160049999	6200	*	1653sicer	3.53242e-14	chr1	160043380	160044379	1000	+	promoter:1320	uc007dec.2	67647	4930523C07Rik	mm10_genes_promoters
chr1	160308800	160312799	4000	*	1655sicer	5.60195e-09	chr1	160309116	160310115	1000	-	promoter:3020	uc007dei.2	29809	Rabgap1l	mm10_genes_promoters
chr1	160904800	160911799	7000	*	1657sicer	1.01514e-10	chr1	160905411	160906410	1000	+	promoter:1323	uc007del.2	381305	Rc3h1	mm10_genes_promoters
chr1	161031400	161034399	3000	*	1661sicer	8.24299e-14	chr1	161034166	161035165	1000	+	promoter:1325	uc007det.1	14455	Gas5	mm10_genes_promoters
chr1	161031400	161034399	3000	*	1661sicer	8.24299e-14	chr1	161034166	161035165	1000	+	promoter:1326	uc007deu.1	14455	Gas5	mm10_genes_promoters
chr1	161031400	161034399	3000	*	1661sicer	8.24299e-14	chr1	161034166	161035165	1000	+	promoter:1327	uc007dev.1	14455	Gas5	mm10_genes_promoters
chr1	161031400	161034399	3000	*	1661sicer	8.24299e-14	chr1	161034166	161035165	1000	+	promoter:1328	uc007dew.1	14455	Gas5	mm10_genes_promoters
chr1	161031400	161034399	3000	*	1661sicer	8.24299e-14	chr1	161034166	161035165	1000	+	promoter:1329	uc011wun.1	14455	Gas5	mm10_genes_promoters
chr1	161031400	161034399	3000	*	1661sicer	8.24299e-14	chr1	161034285	161035284	1000	-	promoter:3028	uc007deq.1	240869	Zbtb37	mm10_genes_promoters
chr1	161031400	161034399	3000	*	1661sicer	8.24299e-14	chr1	161034285	161035284	1000	-	promoter:3029	uc007der.1	240869	Zbtb37	mm10_genes_promoters
chr1	161036200	161039999	3800	*	1662sicer	8.71912e-18	chr1	161037092	161038091	1000	+	promoter:1331	uc011wuo.1	100217446	Snord47	mm10_genes_promoters
chr1	161127800	161131599	3800	*	1663sicer	3.70859e-11	chr1	161131480	161132479	1000	-	promoter:3033	uc007dff.1	226541	Klhl20	mm10_genes_promoters
chr1	161127800	161131599	3800	*	1663sicer	3.70859e-11	chr1	161131480	161132479	1000	-	promoter:3034	uc007dfg.1	226541	Klhl20	mm10_genes_promoters
chr1	161127800	161131599	3800	*	1663sicer	3.70859e-11	chr1	161131480	161132479	1000	-	promoter:3035	uc007dfh.1	226541	Klhl20	mm10_genes_promoters
chr1	161127800	161131599	3800	*	1663sicer	3.70859e-11	chr1	161131480	161132479	1000	-	promoter:3036	uc007dfi.1	226541	Klhl20	mm10_genes_promoters
chr1	161243400	161253999	10600	*	1665sicer	1.10922e-22	chr1	161251211	161252210	1000	-	promoter:3038	uc007dfl.2	11758	Prdx6	mm10_genes_promoters
chr1	161243400	161253999	10600	*	1665sicer	1.10922e-22	chr1	161251211	161252210	1000	-	promoter:3039	uc007dfm.2	11758	Prdx6	mm10_genes_promoters
chr1	161243400	161253999	10600	*	1665sicer	1.10922e-22	chr1	161251211	161252210	1000	-	promoter:3040	uc056yeq.1	11758	Prdx6	mm10_genes_promoters
chr1	161873600	161876799	3200	*	1671sicer	2.30536e-08	chr1	161876662	161877661	1000	-	promoter:3045	uc007dft.2	226551	Suco	mm10_genes_promoters
chr1	162003400	162005399	2000	*	1674sicer	2.25222e-17	chr1	162003969	162004968	1000	+	promoter:1345	uc007dgc.1	72753	2810442N19Rik	mm10_genes_promoters
chr1	162545800	162549599	3800	*	1681sicer	3.21782e-10	chr1	162548346	162549345	1000	-	promoter:3054	uc007dgh.1	71449	Mettl13	mm10_genes_promoters
chr1	162545800	162549599	3800	*	1681sicer	3.21782e-10	chr1	162548346	162549345	1000	-	promoter:3055	uc011wuq.1	71449	Mettl13	mm10_genes_promoters
chr1	162545800	162549599	3800	*	1681sicer	3.21782e-10	chr1	162548346	162549345	1000	-	promoter:3056	uc007dgi.1	71449	Mettl13	mm10_genes_promoters
chr1	162545800	162549599	3800	*	1681sicer	3.21782e-10	chr1	162548346	162549345	1000	-	promoter:3057	uc007dgj.1	71449	Mettl13	mm10_genes_promoters
chr1	162853000	162860599	7600	*	1686sicer	4.88863e-11	chr1	162859955	162860954	1000	-	promoter:3070	uc007dgy.1	14261	Fmo1	mm10_genes_promoters
chr1	163312000	163315399	3400	*	1689sicer	1.02157e-21	chr1	163313651	163314650	1000	-	promoter:3081	uc007dhh.1	18933	Prrx1	mm10_genes_promoters
chr1	163312000	163315399	3400	*	1689sicer	1.02157e-21	chr1	163313651	163314650	1000	-	promoter:3082	uc007dhi.1	18933	Prrx1	mm10_genes_promoters
chr1	163312000	163315399	3400	*	1689sicer	1.02157e-21	chr1	163313651	163314650	1000	-	promoter:3084	uc007dhk.1	18933	Prrx1	mm10_genes_promoters
chr1	163926600	163932399	5800	*	1698sicer	7.91993e-09	chr1	163928100	163929099	1000	+	promoter:1352	uc011wuu.1	240880	Scyl3	mm10_genes_promoters
chr1	163926600	163932399	5800	*	1698sicer	7.91993e-09	chr1	163928765	163929764	1000	+	promoter:1353	uc007dhq.2	240880	Scyl3	mm10_genes_promoters
chr1	163926600	163932399	5800	*	1698sicer	7.91993e-09	chr1	163928765	163929764	1000	+	promoter:1354	uc007dhr.2	240880	Scyl3	mm10_genes_promoters
chr1	163994200	163996799	2600	*	1699sicer	1.79913e-05	chr1	163993915	163994914	1000	+	promoter:1356	uc007dhv.2	69962	Mettl18	mm10_genes_promoters
chr1	163994200	163996799	2600	*	1699sicer	1.79913e-05	chr1	163993945	163994944	1000	+	promoter:1357	uc007dhw.2	69962	Mettl18	mm10_genes_promoters
chr1	163994200	163996799	2600	*	1699sicer	1.79913e-05	chr1	163995112	163996111	1000	+	promoter:1358	uc033fmr.1	NA	NA	mm10_genes_promoters
chr1	163994200	163996799	2600	*	1699sicer	1.79913e-05	chr1	163994782	163995781	1000	-	promoter:3091	uc007dhu.1	381306	BC055324	mm10_genes_promoters
chr1	164245600	164248399	2800	*	1702sicer	4.46492e-08	chr1	164248046	164249045	1000	+	promoter:1365	uc007did.2	116914	Slc19a2	mm10_genes_promoters
chr1	164245600	164248399	2800	*	1702sicer	4.46492e-08	chr1	164248046	164249045	1000	+	promoter:1366	uc007die.2	116914	Slc19a2	mm10_genes_promoters
chr1	164270600	164281199	10600	*	1705sicer	4.8566e-16	chr1	164274598	164275597	1000	+	promoter:1367	uc007dif.2	74895	Ccdc181	mm10_genes_promoters
chr1	164304800	164309399	4600	*	1706sicer	3.29877e-08	chr1	164306301	164307300	1000	+	promoter:1368	uc007dik.1	171567	Nme7	mm10_genes_promoters
chr1	164304800	164309399	4600	*	1706sicer	3.29877e-08	chr1	164306301	164307300	1000	+	promoter:1369	uc007dil.1	171567	Nme7	mm10_genes_promoters
chr1	164304800	164309399	4600	*	1706sicer	3.29877e-08	chr1	164306301	164307300	1000	+	promoter:1370	uc007dim.3	171567	Nme7	mm10_genes_promoters
chr1	164304800	164309399	4600	*	1706sicer	3.29877e-08	chr1	164306301	164307300	1000	+	promoter:1371	uc007din.3	171567	Nme7	mm10_genes_promoters
chr1	164304800	164309399	4600	*	1706sicer	3.29877e-08	chr1	164306301	164307300	1000	+	promoter:1372	uc007dio.3	171567	Nme7	mm10_genes_promoters
chr1	164304800	164309399	4600	*	1706sicer	3.29877e-08	chr1	164307485	164308484	1000	-	promoter:3093	uc007dig.1	66352	Blzf1	mm10_genes_promoters
chr1	164304800	164309399	4600	*	1706sicer	3.29877e-08	chr1	164307485	164308484	1000	-	promoter:3094	uc007dih.1	66352	Blzf1	mm10_genes_promoters
chr1	164304800	164309399	4600	*	1706sicer	3.29877e-08	chr1	164307485	164308484	1000	-	promoter:3095	uc007dii.2	66352	Blzf1	mm10_genes_promoters
chr1	164457200	164462399	5200	*	1709sicer	6.88689e-18	chr1	164458356	164459355	1000	-	promoter:3096	uc007dip.2	11931	Atp1b1	mm10_genes_promoters
chr1	165185000	165195599	10600	*	1715sicer	3.23879e-19	chr1	165194434	165195433	1000	-	promoter:3100	uc007dix.2	108735	Sft2d2	mm10_genes_promoters
chr1	165185000	165195599	10600	*	1715sicer	3.23879e-19	chr1	165194434	165195433	1000	-	promoter:3101	uc007diy.2	108735	Sft2d2	mm10_genes_promoters
chr1	165301400	165309199	7800	*	1720sicer	3.24163e-27	chr1	165301623	165302622	1000	+	promoter:1379	uc011wuy.2	240888	Gpr161	mm10_genes_promoters
chr1	165456000	165460399	4400	*	1722sicer	3.48488e-08	chr1	165459637	165460636	1000	+	promoter:1380	uc007djc.1	NA	NA	mm10_genes_promoters
chr1	165456000	165460399	4400	*	1722sicer	3.48488e-08	chr1	165460208	165461207	1000	+	promoter:1381	uc007djd.1	70456	Mpc2	mm10_genes_promoters
chr1	165601800	165627599	25800	*	1725sicer	1.32301e-64	chr1	165601865	165602864	1000	-	promoter:3104	uc007djg.1	68481	Mpzl1	mm10_genes_promoters
chr1	165628400	165636599	8200	*	1726sicer	5.55812e-12	chr1	165634542	165635541	1000	-	promoter:3105	uc007djh.1	68481	Mpzl1	mm10_genes_promoters
chr1	165628400	165636599	8200	*	1726sicer	5.55812e-12	chr1	165634542	165635541	1000	-	promoter:3106	uc007dji.1	68481	Mpzl1	mm10_genes_promoters
chr1	165700400	165709999	9600	*	1731sicer	2.73796e-16	chr1	165708095	165709094	1000	-	promoter:3108	uc007djj.1	226594	Rcsd1	mm10_genes_promoters
chr1	165700400	165709999	9600	*	1731sicer	2.73796e-16	chr1	165708095	165709094	1000	-	promoter:3109	uc007djk.1	226594	Rcsd1	mm10_genes_promoters
chr1	165700400	165709999	9600	*	1731sicer	2.73796e-16	chr1	165709733	165710732	1000	-	promoter:3110	uc007djl.1	NA	NA	mm10_genes_promoters
chr1	165762800	165772799	10000	*	1732sicer	6.02155e-18	chr1	165762780	165763779	1000	+	promoter:1387	uc007djm.1	433375	Creg1	mm10_genes_promoters
chr1	165762800	165772799	10000	*	1732sicer	6.02155e-18	chr1	165762780	165763779	1000	+	promoter:1388	uc011wvb.1	433375	Creg1	mm10_genes_promoters
chr1	165934400	165936399	2000	*	1736sicer	4.14871e-18	chr1	165934949	165935948	1000	-	promoter:3112	uc007djw.2	18986	Pou2f1	mm10_genes_promoters
chr1	165934400	165936399	2000	*	1736sicer	4.14871e-18	chr1	165934949	165935948	1000	-	promoter:3113	uc007djx.2	18986	Pou2f1	mm10_genes_promoters
chr1	165934400	165936399	2000	*	1736sicer	4.14871e-18	chr1	165934949	165935948	1000	-	promoter:3120	uc007dkb.2	18986	Pou2f1	mm10_genes_promoters
chr1	165934400	165936399	2000	*	1736sicer	4.14871e-18	chr1	165934949	165935948	1000	-	promoter:3121	uc007dkc.2	18986	Pou2f1	mm10_genes_promoters
chr1	165934400	165936399	2000	*	1736sicer	4.14871e-18	chr1	165934949	165935948	1000	-	promoter:3122	uc007dkd.2	18986	Pou2f1	mm10_genes_promoters
chr1	165997600	166001999	4400	*	1738sicer	1.87235e-16	chr1	166001287	166002286	1000	-	promoter:3126	uc056yes.1	NA	NA	mm10_genes_promoters
chr1	166130000	166132799	2800	*	1741sicer	1.79913e-05	chr1	166129460	166130459	1000	+	promoter:1394	uc007dkj.1	59290	Gpa33	mm10_genes_promoters
chr1	166252600	166260599	8000	*	1743sicer	7.42179e-13	chr1	166253139	166254138	1000	+	promoter:1395	uc011wvd.1	100039795	Ildr2	mm10_genes_promoters
chr1	166252600	166260599	8000	*	1743sicer	7.42179e-13	chr1	166253139	166254138	1000	+	promoter:1396	uc011wve.1	100039795	Ildr2	mm10_genes_promoters
chr1	166252600	166260599	8000	*	1743sicer	7.42179e-13	chr1	166253139	166254138	1000	+	promoter:1397	uc011wvf.1	100039795	Ildr2	mm10_genes_promoters
chr1	166252600	166260599	8000	*	1743sicer	7.42179e-13	chr1	166253139	166254138	1000	+	promoter:1398	uc011wvg.1	100039795	Ildr2	mm10_genes_promoters
chr1	166252600	166260599	8000	*	1743sicer	7.42179e-13	chr1	166253139	166254138	1000	+	promoter:1399	uc011wvh.1	100039795	Ildr2	mm10_genes_promoters
chr1	166252600	166260599	8000	*	1743sicer	7.42179e-13	chr1	166253139	166254138	1000	+	promoter:1400	uc011wvi.1	100039795	Ildr2	mm10_genes_promoters
chr1	166252600	166260599	8000	*	1743sicer	7.42179e-13	chr1	166253139	166254138	1000	+	promoter:1401	uc011wvj.1	100039795	Ildr2	mm10_genes_promoters
chr1	166378400	166385599	7200	*	1747sicer	1.07007e-06	chr1	166378167	166379166	1000	+	promoter:1402	uc007dkl.2	27878	Tada1	mm10_genes_promoters
chr1	166378400	166385599	7200	*	1747sicer	1.07007e-06	chr1	166378167	166379166	1000	+	promoter:1403	uc007dkm.2	27878	Tada1	mm10_genes_promoters
chr1	166408000	166411399	3400	*	1748sicer	1.67615e-07	chr1	166409829	166410828	1000	-	promoter:3130	uc007dkp.3	71592	Pogk	mm10_genes_promoters
chr1	166408000	166411399	3400	*	1748sicer	1.67615e-07	chr1	166409829	166410828	1000	-	promoter:3131	uc011wvk.2	71592	Pogk	mm10_genes_promoters
chr1	166408000	166411399	3400	*	1748sicer	1.67615e-07	chr1	166409829	166410828	1000	-	promoter:3132	uc007dko.2	71592	Pogk	mm10_genes_promoters
chr1	166998600	167003799	5200	*	1751sicer	1.0636e-12	chr1	167000417	167001416	1000	+	promoter:1404	uc007dks.2	226610	Fam78b	mm10_genes_promoters
chr1	166998600	167003799	5200	*	1751sicer	1.0636e-12	chr1	167000417	167001416	1000	+	promoter:1405	uc007dkt.2	226610	Fam78b	mm10_genes_promoters
chr1	166998600	167003799	5200	*	1751sicer	1.0636e-12	chr1	167000417	167001416	1000	+	promoter:1406	uc011wvo.1	226610	Fam78b	mm10_genes_promoters
chr1	166998600	167003799	5200	*	1751sicer	1.0636e-12	chr1	166999731	167000730	1000	-	promoter:3137	uc007dkr.2	100503962	Gm16701	mm10_genes_promoters
chr1	167282000	167287399	5400	*	1754sicer	4.86117e-12	chr1	167285128	167286127	1000	-	promoter:3138	uc007dku.2	80914	Uck2	mm10_genes_promoters
chr1	167306400	167309999	3600	*	1755sicer	3.03288e-11	chr1	167307670	167308669	1000	+	promoter:1408	uc007dkv.1	68944	Tmco1	mm10_genes_promoters
chr1	167349000	167352799	3800	*	1757sicer	6.32482e-06	chr1	167348991	167349990	1000	+	promoter:1409	uc007dkx.1	56752	Aldh9a1	mm10_genes_promoters
chr1	167391200	167393799	2600	*	1759sicer	4.18046e-08	chr1	167393798	167394797	1000	-	promoter:3140	uc007dky.1	66447	Mgst3	mm10_genes_promoters
chr1	167464200	167468799	4600	*	1763sicer	1.29255e-24	chr1	167466781	167467780	1000	-	promoter:3141	uc007dkz.1	240899	Lrrc52	mm10_genes_promoters
chr1	167598000	167600799	2800	*	1764sicer	5.25107e-05	chr1	167597362	167598361	1000	+	promoter:1410	uc007dla.2	20183	Rxrg	mm10_genes_promoters
chr1	167617400	167618799	1400	*	1765sicer	1.31853e-16	chr1	167617265	167618264	1000	+	promoter:1411	uc007dlb.2	20183	Rxrg	mm10_genes_promoters
chr1	167687800	167689799	2000	*	1767sicer	5.43309e-15	chr1	167688558	167689557	1000	+	promoter:1412	uc007dlc.1	110648	Lmx1a	mm10_genes_promoters
chr1	168322800	168337799	15000	*	1783sicer	6.79658e-45	chr1	168337320	168338319	1000	-	promoter:3148	uc007dlh.1	NA	NA	mm10_genes_promoters
chr1	168415000	168418799	3800	*	1793sicer	4.81049e-30	chr1	168414109	168415108	1000	-	promoter:3149	uc056yeu.1	NA	NA	mm10_genes_promoters
chr1	170171200	170174799	3600	*	1804sicer	0.00105799	chr1	170174180	170175179	1000	+	promoter:1420	uc057avv.1	NA	NA	mm10_genes_promoters
chr1	170209600	170216199	6600	*	1805sicer	3.00447e-07	chr1	170215394	170216393	1000	-	promoter:3165	uc007dma.1	16589	Uhmk1	mm10_genes_promoters
chr1	170865200	170867799	2600	*	1820sicer	0.000249772	chr1	170867772	170868771	1000	-	promoter:3172	uc007dmj.1	226641	Atf6	mm10_genes_promoters
chr1	170880400	170886599	6200	*	1821sicer	5.96129e-06	chr1	170881115	170882114	1000	-	promoter:3174	uc007dmk.1	80915	Dusp12	mm10_genes_promoters
chr1	170880400	170886599	6200	*	1821sicer	5.96129e-06	chr1	170885541	170886540	1000	-	promoter:3175	uc007dml.1	80915	Dusp12	mm10_genes_promoters
chr1	170880400	170886599	6200	*	1821sicer	5.96129e-06	chr1	170885541	170886540	1000	-	promoter:3176	uc007dmm.1	80915	Dusp12	mm10_genes_promoters
chr1	170880400	170886599	6200	*	1821sicer	5.96129e-06	chr1	170885541	170886540	1000	-	promoter:3177	uc007dmn.1	80915	Dusp12	mm10_genes_promoters
chr1	170880400	170886599	6200	*	1821sicer	5.96129e-06	chr1	170885541	170886540	1000	-	promoter:3178	uc007dmo.1	80915	Dusp12	mm10_genes_promoters
chr1	171032600	171038399	5800	*	1824sicer	2.10214e-06	chr1	171037614	171038613	1000	+	promoter:1426	uc033fmz.1	NA	NA	mm10_genes_promoters
chr1	171032600	171038399	5800	*	1824sicer	2.10214e-06	chr1	171034016	171035015	1000	-	promoter:3187	uc033fmw.1	NA	NA	mm10_genes_promoters
chr1	171032600	171038399	5800	*	1824sicer	2.10214e-06	chr1	171037101	171038100	1000	-	promoter:3188	uc033fmx.1	NA	NA	mm10_genes_promoters
chr1	171032600	171038399	5800	*	1824sicer	2.10214e-06	chr1	171038069	171039068	1000	-	promoter:3189	uc033fmy.1	NA	NA	mm10_genes_promoters
chr1	171062400	171086199	23800	*	1825sicer	0	chr1	171064984	171065983	1000	+	promoter:1428	uc033fnf.1	NA	NA	mm10_genes_promoters
chr1	171062400	171086199	23800	*	1825sicer	0	chr1	171065631	171066630	1000	+	promoter:1429	uc033fng.1	NA	NA	mm10_genes_promoters
chr1	171062400	171086199	23800	*	1825sicer	0	chr1	171072619	171073618	1000	+	promoter:1430	uc033fnk.1	NA	NA	mm10_genes_promoters
chr1	171062400	171086199	23800	*	1825sicer	0	chr1	171073302	171074301	1000	+	promoter:1431	uc033fnl.1	NA	NA	mm10_genes_promoters
chr1	171062400	171086199	23800	*	1825sicer	0	chr1	171080233	171081232	1000	+	promoter:1432	uc033fnp.1	NA	NA	mm10_genes_promoters
chr1	171062400	171086199	23800	*	1825sicer	0	chr1	171080876	171081875	1000	+	promoter:1433	uc033fnq.1	NA	NA	mm10_genes_promoters
chr1	171062400	171086199	23800	*	1825sicer	0	chr1	171064236	171065235	1000	-	promoter:3193	uc033fnb.1	NA	NA	mm10_genes_promoters
chr1	171062400	171086199	23800	*	1825sicer	0	chr1	171064653	171065652	1000	-	promoter:3194	uc033fnc.1	102466998	Mir6546	mm10_genes_promoters
chr1	171062400	171086199	23800	*	1825sicer	0	chr1	171064771	171065770	1000	-	promoter:3195	uc033fnd.1	NA	NA	mm10_genes_promoters
chr1	171062400	171086199	23800	*	1825sicer	0	chr1	171065430	171066429	1000	-	promoter:3196	uc033fne.1	NA	NA	mm10_genes_promoters
chr1	171062400	171086199	23800	*	1825sicer	0	chr1	171071864	171072863	1000	-	promoter:3197	uc033fnh.1	NA	NA	mm10_genes_promoters
chr1	171062400	171086199	23800	*	1825sicer	0	chr1	171072406	171073405	1000	-	promoter:3198	uc033fni.1	NA	NA	mm10_genes_promoters
chr1	171062400	171086199	23800	*	1825sicer	0	chr1	171073065	171074064	1000	-	promoter:3199	uc033fnj.1	NA	NA	mm10_genes_promoters
chr1	171062400	171086199	23800	*	1825sicer	0	chr1	171079478	171080477	1000	-	promoter:3200	uc033fnm.1	NA	NA	mm10_genes_promoters
chr1	171062400	171086199	23800	*	1825sicer	0	chr1	171080020	171081019	1000	-	promoter:3201	uc033fnn.1	NA	NA	mm10_genes_promoters
chr1	171062400	171086199	23800	*	1825sicer	0	chr1	171080679	171081678	1000	-	promoter:3202	uc033fno.1	NA	NA	mm10_genes_promoters
chr1	171148000	171152799	4800	*	1827sicer	1.92036e-11	chr1	171149713	171150712	1000	+	promoter:1439	uc007dnc.2	17528	Mpz	mm10_genes_promoters
chr1	171148000	171152799	4800	*	1827sicer	1.92036e-11	chr1	171150604	171151603	1000	-	promoter:3204	uc007dnb.2	66052	Sdhc	mm10_genes_promoters
chr1	171192400	171196599	4200	*	1829sicer	2.51928e-15	chr1	171196287	171197286	1000	-	promoter:3205	uc009uzy.1	66425	Pcp4l1	mm10_genes_promoters
chr1	171211200	171214799	3600	*	1830sicer	3.4997e-14	chr1	171212970	171213969	1000	+	promoter:1441	uc007dnf.2	12355	Nr1i3	mm10_genes_promoters
chr1	171211200	171214799	3600	*	1830sicer	3.4997e-14	chr1	171212970	171213969	1000	+	promoter:1442	uc007dng.2	12355	Nr1i3	mm10_genes_promoters
chr1	171211200	171214799	3600	*	1830sicer	3.4997e-14	chr1	171212970	171213969	1000	+	promoter:1443	uc011wvx.2	12355	Nr1i3	mm10_genes_promoters
chr1	171211200	171214799	3600	*	1830sicer	3.4997e-14	chr1	171212970	171213969	1000	+	promoter:1444	uc011wvy.2	12355	Nr1i3	mm10_genes_promoters
chr1	171211200	171214799	3600	*	1830sicer	3.4997e-14	chr1	171212970	171213969	1000	+	promoter:1445	uc007dnh.1	12355	Nr1i3	mm10_genes_promoters
chr1	171220600	171222199	1600	*	1831sicer	1.04301e-10	chr1	171220564	171221563	1000	+	promoter:1446	uc056yew.1	11807	Apoa2	mm10_genes_promoters
chr1	171220600	171222199	1600	*	1831sicer	1.04301e-10	chr1	171222185	171223184	1000	-	promoter:3208	uc007dni.1	641376	Tomm40l	mm10_genes_promoters
chr1	171225000	171226999	2000	*	1832sicer	5.20628e-11	chr1	171224054	171225053	1000	+	promoter:1447	uc007dnk.2	11807	Apoa2	mm10_genes_promoters
chr1	171225000	171226999	2000	*	1832sicer	5.20628e-11	chr1	171224054	171225053	1000	+	promoter:1448	uc056yex.1	11807	Apoa2	mm10_genes_promoters
chr1	171225000	171226999	2000	*	1832sicer	5.20628e-11	chr1	171224054	171225053	1000	+	promoter:1449	uc056yey.1	11807	Apoa2	mm10_genes_promoters
chr1	171225000	171226999	2000	*	1832sicer	5.20628e-11	chr1	171224054	171225053	1000	+	promoter:1450	uc056yez.1	11807	Apoa2	mm10_genes_promoters
chr1	171228000	171246599	18600	*	1833sicer	4.46893e-49	chr1	171234350	171235349	1000	-	promoter:3210	uc007dnl.1	14127	Fcer1g	mm10_genes_promoters
chr1	171247600	171253199	5600	*	1834sicer	3.89999e-46	chr1	171249422	171250421	1000	+	promoter:1451	uc007dnn.1	240913	Adamts4	mm10_genes_promoters
chr1	171247600	171253199	5600	*	1834sicer	3.89999e-46	chr1	171251116	171252115	1000	+	promoter:1452	uc007dno.1	240913	Adamts4	mm10_genes_promoters
chr1	171247600	171253199	5600	*	1834sicer	3.89999e-46	chr1	171247123	171248122	1000	-	promoter:3211	uc007dnm.2	226646	Ndufs2	mm10_genes_promoters
chr1	171247600	171253199	5600	*	1834sicer	3.89999e-46	chr1	171247123	171248122	1000	-	promoter:3212	uc011wvz.2	226646	Ndufs2	mm10_genes_promoters
chr1	171269200	171273999	4800	*	1835sicer	1.03996e-05	chr1	171269328	171270327	1000	+	promoter:1453	uc007dnp.2	57370	B4galt3	mm10_genes_promoters
chr1	171269200	171273999	4800	*	1835sicer	1.03996e-05	chr1	171269328	171270327	1000	+	promoter:1454	uc007dnq.2	57370	B4galt3	mm10_genes_promoters
chr1	171269200	171273999	4800	*	1835sicer	1.03996e-05	chr1	171269328	171270327	1000	+	promoter:1455	uc007dnr.2	57370	B4galt3	mm10_genes_promoters
chr1	171285200	171288999	3800	*	1836sicer	4.51328e-07	chr1	171287962	171288961	1000	-	promoter:3214	uc011wwa.1	30941	Usp21	mm10_genes_promoters
chr1	171285200	171288999	3800	*	1836sicer	4.51328e-07	chr1	171287962	171288961	1000	-	promoter:3215	uc011wwb.1	30941	Usp21	mm10_genes_promoters
chr1	171285200	171288999	3800	*	1836sicer	4.51328e-07	chr1	171285385	171286384	1000	-	promoter:3216	uc007dnu.1	30941	Usp21	mm10_genes_promoters
chr1	171285200	171288999	3800	*	1836sicer	4.51328e-07	chr1	171286950	171287949	1000	-	promoter:3217	uc033fnw.1	30941	Usp21	mm10_genes_promoters
chr1	171285200	171288999	3800	*	1836sicer	4.51328e-07	chr1	171287962	171288961	1000	-	promoter:3218	uc007dnv.2	30941	Usp21	mm10_genes_promoters
chr1	171329600	171335199	5600	*	1838sicer	7.8515e-12	chr1	171330234	171331233	1000	+	promoter:1458	uc007dnz.2	21945	Dedd	mm10_genes_promoters
chr1	171343200	171351199	8000	*	1839sicer	1.73801e-13	chr1	171344699	171345698	1000	+	promoter:1459	uc007doc.1	18637	Pfdn2	mm10_genes_promoters
chr1	171343200	171351199	8000	*	1839sicer	1.73801e-13	chr1	171345646	171346645	1000	-	promoter:3221	uc007doa.2	27045	Nit1	mm10_genes_promoters
chr1	171343200	171351199	8000	*	1839sicer	1.73801e-13	chr1	171345646	171346645	1000	-	promoter:3222	uc007dob.2	27045	Nit1	mm10_genes_promoters
chr1	171411600	171415999	4400	*	1842sicer	2.4405e-06	chr1	171410681	171411680	1000	+	promoter:1468	uc007dol.2	22278	Usf1	mm10_genes_promoters
chr1	171435800	171444799	9000	*	1843sicer	1.38316e-07	chr1	171436561	171437560	1000	+	promoter:1470	uc007doo.1	16456	F11r	mm10_genes_promoters
chr1	171435800	171444799	9000	*	1843sicer	1.38316e-07	chr1	171437319	171438318	1000	-	promoter:3224	uc007don.1	NA	NA	mm10_genes_promoters
chr1	171500400	171505599	5200	*	1844sicer	0.00318835	chr1	171502478	171503477	1000	+	promoter:1471	uc007dop.1	56009	Alyref2	mm10_genes_promoters
chr1	172024000	172028399	4400	*	1848sicer	2.02728e-18	chr1	172028046	172029045	1000	-	promoter:3234	uc007dpi.2	93840	Vangl2	mm10_genes_promoters
chr1	172024000	172028399	4400	*	1848sicer	2.02728e-18	chr1	172028046	172029045	1000	-	promoter:3235	uc011wwi.2	93840	Vangl2	mm10_genes_promoters
chr1	172052800	172054399	1600	*	1850sicer	3.95107e-12	chr1	172054298	172055297	1000	-	promoter:3237	uc033fnz.1	NA	NA	mm10_genes_promoters
chr1	172081600	172086399	4800	*	1851sicer	1.28728e-09	chr1	172081529	172082528	1000	+	promoter:1487	uc007dpl.2	12847	Copa	mm10_genes_promoters
chr1	172081600	172086399	4800	*	1851sicer	1.28728e-09	chr1	172081529	172082528	1000	+	promoter:1488	uc007dpn.2	12847	Copa	mm10_genes_promoters
chr1	172081600	172086399	4800	*	1851sicer	1.28728e-09	chr1	172082750	172083749	1000	-	promoter:3238	uc007dpk.2	59287	Ncstn	mm10_genes_promoters
chr1	172123800	172129999	6200	*	1852sicer	9.35413e-17	chr1	172125755	172126754	1000	+	promoter:1491	uc007dpq.2	19298	Pex19	mm10_genes_promoters
chr1	172123800	172129999	6200	*	1852sicer	9.35413e-17	chr1	172125755	172126754	1000	+	promoter:1492	uc011wwj.1	19298	Pex19	mm10_genes_promoters
chr1	172190200	172207999	17800	*	1855sicer	5.88018e-89	chr1	172206782	172207781	1000	-	promoter:3239	uc007dpy.1	18611	Pea15a	mm10_genes_promoters
chr1	172212400	172215199	2800	*	1856sicer	2.32098e-08	chr1	172213956	172214955	1000	-	promoter:3240	uc007dpz.2	12372	Casq1	mm10_genes_promoters
chr1	172216800	172222199	5400	*	1857sicer	4.31152e-40	chr1	172219896	172220895	1000	-	promoter:3241	uc007dqa.2	12372	Casq1	mm10_genes_promoters
chr1	172291400	172303399	12000	*	1861sicer	4.3474e-25	chr1	172298065	172299064	1000	-	promoter:3243	uc007dqc.1	98660	Atp1a2	mm10_genes_promoters
chr1	172291400	172303399	12000	*	1861sicer	4.3474e-25	chr1	172298065	172299064	1000	-	promoter:3244	uc011wwl.1	98660	Atp1a2	mm10_genes_promoters
chr1	172291400	172303399	12000	*	1861sicer	4.3474e-25	chr1	172298065	172299064	1000	-	promoter:3245	uc007dqd.1	98660	Atp1a2	mm10_genes_promoters
chr1	172305800	172316399	10600	*	1862sicer	1.06638e-19	chr1	172311367	172312366	1000	+	promoter:1502	uc007dqe.2	140559	Igsf8	mm10_genes_promoters
chr1	172481000	172483399	2400	*	1867sicer	1.10815e-14	chr1	172481213	172482212	1000	+	promoter:1507	uc007dqm.2	93842	Igsf9	mm10_genes_promoters
chr1	172481000	172483399	2400	*	1867sicer	1.10815e-14	chr1	172481213	172482212	1000	+	promoter:1508	uc007dqn.2	93842	Igsf9	mm10_genes_promoters
chr1	172481000	172483399	2400	*	1867sicer	1.10815e-14	chr1	172481213	172482212	1000	+	promoter:1509	uc011wwm.1	93842	Igsf9	mm10_genes_promoters
chr1	172481000	172483399	2400	*	1867sicer	1.10815e-14	chr1	172481317	172482316	1000	+	promoter:1510	uc011wwn.1	93842	Igsf9	mm10_genes_promoters
chr1	172499400	172506799	7400	*	1869sicer	6.08208e-17	chr1	172499246	172500245	1000	+	promoter:1511	uc007dqp.1	21346	Tagln2	mm10_genes_promoters
chr1	172499400	172506799	7400	*	1869sicer	6.08208e-17	chr1	172505911	172506910	1000	+	promoter:1512	uc029qur.1	NA	NA	mm10_genes_promoters
chr1	172549800	172551799	2000	*	1871sicer	5.76829e-13	chr1	172550807	172551806	1000	-	promoter:3250	uc007dqr.1	71319	4933439K11Rik	mm10_genes_promoters
chr1	173366000	173368199	2200	*	1874sicer	0.000105921	chr1	173367696	173368695	1000	-	promoter:3263	uc007dri.1	94332	Cadm3	mm10_genes_promoters
chr1	173366000	173368199	2200	*	1874sicer	0.000105921	chr1	173367696	173368695	1000	-	promoter:3264	uc007drj.1	94332	Cadm3	mm10_genes_promoters
chr1	173366000	173368199	2200	*	1874sicer	0.000105921	chr1	173367696	173368695	1000	-	promoter:3265	uc007drk.1	94332	Cadm3	mm10_genes_promoters
chr1	174500000	174503799	3800	*	1875sicer	1.31624e-09	chr1	174500825	174501824	1000	+	promoter:1543	uc007dtd.2	54418	Fmn2	mm10_genes_promoters
chr1	175491000	175493799	2800	*	1878sicer	6.20221e-12	chr1	175492546	175493545	1000	-	promoter:3299	uc007dtk.2	24012	Rgs7	mm10_genes_promoters
chr1	175491000	175493799	2800	*	1878sicer	6.20221e-12	chr1	175492546	175493545	1000	-	promoter:3300	uc007dtl.2	24012	Rgs7	mm10_genes_promoters
chr1	175623000	175626199	3200	*	1879sicer	1.1899e-06	chr1	175625636	175626635	1000	-	promoter:3302	uc007dtn.2	14194	Fh1	mm10_genes_promoters
chr1	176210200	176214999	4800	*	1882sicer	6.7306e-10	chr1	176213943	176214942	1000	-	promoter:3305	uc007dtv.2	319455	Pld5	mm10_genes_promoters
chr1	176210200	176214999	4800	*	1882sicer	6.7306e-10	chr1	176213943	176214942	1000	-	promoter:3309	uc007dtz.2	319455	Pld5	mm10_genes_promoters
chr1	176273800	176275799	2000	*	1883sicer	1.9382e-14	chr1	176275313	176276312	1000	-	promoter:3306	uc007dtw.1	319455	Pld5	mm10_genes_promoters
chr1	176273800	176275799	2000	*	1883sicer	1.9382e-14	chr1	176275313	176276312	1000	-	promoter:3307	uc007dtx.1	319455	Pld5	mm10_genes_promoters
chr1	177442800	177449999	7200	*	1894sicer	8.29852e-19	chr1	177443661	177444660	1000	+	promoter:1562	uc007dum.1	30928	Zbtb18	mm10_genes_promoters
chr1	177442800	177449999	7200	*	1894sicer	8.29852e-19	chr1	177443661	177444660	1000	+	promoter:1563	uc007dun.2	30928	Zbtb18	mm10_genes_promoters
chr1	177442800	177449999	7200	*	1894sicer	8.29852e-19	chr1	177444821	177445820	1000	+	promoter:1564	uc011wxi.2	30928	Zbtb18	mm10_genes_promoters
chr1	177982600	177984799	2200	*	1900sicer	6.07876e-06	chr1	177982423	177983422	1000	+	promoter:1568	uc011wxj.1	545391	Gm16432	mm10_genes_promoters
chr1	178186800	178197199	10400	*	1904sicer	1.23001e-12	chr1	178186417	178187416	1000	+	promoter:1571	uc007dux.1	78825	Desi2	mm10_genes_promoters
chr1	178186800	178197199	10400	*	1904sicer	1.23001e-12	chr1	178186417	178187416	1000	+	promoter:1572	uc011wxk.1	78825	Desi2	mm10_genes_promoters
chr1	178217200	178220799	3600	*	1907sicer	1.9025e-12	chr1	178218218	178219217	1000	+	promoter:1573	uc057avy.1	NA	NA	mm10_genes_promoters
chr1	178318400	178326599	8200	*	1910sicer	3.98248e-10	chr1	178318153	178319152	1000	+	promoter:1575	uc007duz.1	66359	Cox20	mm10_genes_promoters
chr1	178318400	178326599	8200	*	1910sicer	3.98248e-10	chr1	178318550	178319549	1000	-	promoter:3324	uc007duy.1	NA	NA	mm10_genes_promoters
chr1	178318400	178326599	8200	*	1910sicer	3.98248e-10	chr1	178323966	178324965	1000	-	promoter:3325	uc007dva.1	NA	NA	mm10_genes_promoters
chr1	178329400	178335599	6200	*	1911sicer	1.12116e-12	chr1	178328991	178329990	1000	-	promoter:3327	uc007dvc.2	NA	NA	mm10_genes_promoters
chr1	178527400	178531199	3800	*	1913sicer	2.43957e-42	chr1	178528125	178529124	1000	+	promoter:1577	uc007dvf.1	269152	Kif26b	mm10_genes_promoters
chr1	178527400	178531199	3800	*	1913sicer	2.43957e-42	chr1	178528125	178529124	1000	+	promoter:1578	uc007dvh.2	269152	Kif26b	mm10_genes_promoters
chr1	179543800	179564599	20800	*	1918sicer	5.17571e-75	chr1	179545529	179546528	1000	+	promoter:1580	uc007dvm.1	226744	Cnst	mm10_genes_promoters
chr1	179543800	179564599	20800	*	1918sicer	5.17571e-75	chr1	179545529	179546528	1000	+	promoter:1581	uc007dvn.1	226744	Cnst	mm10_genes_promoters
chr1	179543800	179564599	20800	*	1918sicer	5.17571e-75	chr1	179545529	179546528	1000	+	promoter:1582	uc007dvo.1	226744	Cnst	mm10_genes_promoters
chr1	179543800	179564599	20800	*	1918sicer	5.17571e-75	chr1	179546268	179547267	1000	-	promoter:3332	uc007dvl.1	15278	Tfb2m	mm10_genes_promoters
chr1	179667000	179671799	4800	*	1927sicer	1.78414e-17	chr1	179667231	179668230	1000	+	promoter:1583	uc007dvp.1	109232	Sccpdh	mm10_genes_promoters
chr1	179801400	179805199	3800	*	1931sicer	0.000296229	chr1	179804016	179805015	1000	-	promoter:3333	uc011wxn.1	226747	Ahctf1	mm10_genes_promoters
chr1	179801400	179805199	3800	*	1931sicer	0.000296229	chr1	179802073	179803072	1000	-	promoter:3335	uc056yfk.1	NA	NA	mm10_genes_promoters
chr1	180179400	180196999	17600	*	1937sicer	2.86651e-32	chr1	180193486	180194485	1000	-	promoter:3336	uc007dvx.2	67426	Coq8a	mm10_genes_promoters
chr1	180179400	180196999	17600	*	1937sicer	2.86651e-32	chr1	180196021	180197020	1000	-	promoter:3337	uc007dvy.2	67426	Coq8a	mm10_genes_promoters
chr1	180179400	180196999	17600	*	1937sicer	2.86651e-32	chr1	180196021	180197020	1000	-	promoter:3338	uc007dvz.2	67426	Coq8a	mm10_genes_promoters
chr1	180179400	180196999	17600	*	1937sicer	2.86651e-32	chr1	180196021	180197020	1000	-	promoter:3339	uc011wxo.1	67426	Coq8a	mm10_genes_promoters
chr1	180246200	180252799	6600	*	1939sicer	5.52831e-22	chr1	180245758	180246757	1000	-	promoter:3341	uc007dwb.2	19165	Psen2	mm10_genes_promoters
chr1	180246200	180252799	6600	*	1939sicer	5.52831e-22	chr1	180245951	180246950	1000	-	promoter:3342	uc007dwc.3	19165	Psen2	mm10_genes_promoters
chr1	180253800	180258199	4400	*	1940sicer	9.81467e-07	chr1	180256301	180257300	1000	-	promoter:3343	uc007dwd.2	19165	Psen2	mm10_genes_promoters
chr1	180253800	180258199	4400	*	1940sicer	9.81467e-07	chr1	180256301	180257300	1000	-	promoter:3344	uc007dwe.1	19165	Psen2	mm10_genes_promoters
chr1	180327000	180418199	91200	*	1945sicer	0	chr1	180329476	180330475	1000	+	promoter:1589	uc007dwg.1	320404	Itpkb	mm10_genes_promoters
chr1	180327000	180418199	91200	*	1945sicer	0	chr1	180332866	180333865	1000	+	promoter:1590	uc056yfl.1	NA	NA	mm10_genes_promoters
chr1	180327000	180418199	91200	*	1945sicer	0	chr1	180330550	180331549	1000	-	promoter:3345	uc007dwf.1	277333	Gm5069	mm10_genes_promoters
chr1	180479600	180486199	6600	*	1949sicer	2.47001e-23	chr1	180483505	180484504	1000	-	promoter:3346	uc007dwh.2	381310	Stum	mm10_genes_promoters
chr1	180567200	180573399	6200	*	1952sicer	4.44912e-20	chr1	180567975	180568974	1000	+	promoter:1591	uc007dwi.1	11545	Parp1	mm10_genes_promoters
chr1	180640000	180642399	2400	*	1954sicer	4.70477e-08	chr1	180640150	180641149	1000	+	promoter:1593	uc007dwj.3	72568	Lin9	mm10_genes_promoters
chr1	180640000	180642399	2400	*	1954sicer	4.70477e-08	chr1	180640150	180641149	1000	+	promoter:1594	uc007dwk.3	72568	Lin9	mm10_genes_promoters
chr1	180640000	180642399	2400	*	1954sicer	4.70477e-08	chr1	180640150	180641149	1000	+	promoter:1595	uc007dwl.3	72568	Lin9	mm10_genes_promoters
chr1	180640000	180642399	2400	*	1954sicer	4.70477e-08	chr1	180640150	180641149	1000	+	promoter:1596	uc007dwm.3	72568	Lin9	mm10_genes_promoters
chr1	180640000	180642399	2400	*	1954sicer	4.70477e-08	chr1	180640150	180641149	1000	+	promoter:1597	uc011wxp.2	72568	Lin9	mm10_genes_promoters
chr1	180695800	180698199	2400	*	1955sicer	9.02881e-12	chr1	180697035	180698034	1000	-	promoter:3347	uc007dwp.1	27217	Mixl1	mm10_genes_promoters
chr1	180806200	180816799	10600	*	1960sicer	1.00093e-22	chr1	180813606	180814605	1000	-	promoter:3348	uc007dwr.2	15078	H3f3a	mm10_genes_promoters
chr1	180806200	180816799	10600	*	1960sicer	1.00093e-22	chr1	180813606	180814605	1000	-	promoter:3349	uc007dws.2	15078	H3f3a	mm10_genes_promoters
chr1	180845600	180853399	7800	*	1961sicer	3.1604e-22	chr1	180850151	180851150	1000	+	promoter:1601	uc007dwt.1	208768	Sde2	mm10_genes_promoters
chr1	180903000	180908999	6000	*	1963sicer	4.20625e-08	chr1	180903274	180904273	1000	+	promoter:1603	uc007dwv.2	69051	Pycr2	mm10_genes_promoters
chr1	180903000	180908999	6000	*	1963sicer	4.20625e-08	chr1	180905199	180906198	1000	+	promoter:1604	uc029quw.1	NA	NA	mm10_genes_promoters
chr1	180933200	180937799	4600	*	1965sicer	3.06892e-07	chr1	180934039	180935038	1000	+	promoter:1605	uc007dww.1	13590	Lefty1	mm10_genes_promoters
chr1	180940000	180946999	7000	*	1966sicer	2.18069e-30	chr1	180941518	180942517	1000	+	promoter:1606	uc007dwx.1	208795	Tmem63a	mm10_genes_promoters
chr1	180940000	180946999	7000	*	1966sicer	2.18069e-30	chr1	180943082	180944081	1000	+	promoter:1607	uc007dwy.1	208795	Tmem63a	mm10_genes_promoters
chr1	181007400	181018599	11200	*	1969sicer	5.3867e-67	chr1	181017570	181018569	1000	-	promoter:3350	uc007dwz.2	13849	Ephx1	mm10_genes_promoters
chr1	181007400	181018599	11200	*	1969sicer	5.3867e-67	chr1	181017570	181018569	1000	-	promoter:3351	uc011wxq.2	13849	Ephx1	mm10_genes_promoters
chr1	181206600	181214599	8000	*	1971sicer	2.10339e-08	chr1	181211979	181212978	1000	-	promoter:3356	uc007dxf.2	226757	Wdr26	mm10_genes_promoters
chr1	181206600	181214599	8000	*	1971sicer	2.10339e-08	chr1	181211979	181212978	1000	-	promoter:3357	uc007dxg.2	226757	Wdr26	mm10_genes_promoters
chr1	181351400	181353799	2400	*	1976sicer	2.42509e-09	chr1	181351628	181352627	1000	+	promoter:1611	uc007dxh.2	72978	Cnih3	mm10_genes_promoters
chr1	181351400	181353799	2400	*	1976sicer	2.42509e-09	chr1	181351628	181352627	1000	+	promoter:1612	uc007dxi.2	72978	Cnih3	mm10_genes_promoters
chr1	181351400	181353799	2400	*	1976sicer	2.42509e-09	chr1	181351628	181352627	1000	+	promoter:1613	uc011wxs.1	72978	Cnih3	mm10_genes_promoters
chr1	181837400	181843199	5800	*	1980sicer	9.81467e-07	chr1	181842402	181843401	1000	-	promoter:3361	uc007dxo.2	98386	Lbr	mm10_genes_promoters
chr1	182276800	182285399	8600	*	1991sicer	1.30205e-12	chr1	182282760	182283759	1000	-	promoter:3368	uc007dxw.1	13244	Degs1	mm10_genes_promoters
chr1	182276800	182285399	8600	*	1991sicer	1.30205e-12	chr1	182282760	182283759	1000	-	promoter:3369	uc007dxx.1	13244	Degs1	mm10_genes_promoters
chr1	182287000	182290999	4000	*	1992sicer	1.264e-11	chr1	182287115	182288114	1000	+	promoter:1621	uc007dxy.1	NA	NA	mm10_genes_promoters
chr1	182408000	182430799	22800	*	1995sicer	2.53717e-81	chr1	182408167	182409166	1000	+	promoter:1623	uc007dyc.1	209456	Trp53bp2	mm10_genes_promoters
chr1	182439400	182442799	3400	*	1996sicer	8.39389e-12	chr1	182441076	182442075	1000	+	promoter:1624	uc007dyd.1	209456	Trp53bp2	mm10_genes_promoters
chr1	182482600	182485199	2600	*	2000sicer	4.696e-10	chr1	182483181	182484180	1000	+	promoter:1625	uc007dyg.1	NA	NA	mm10_genes_promoters
chr1	182486600	182508399	21800	*	2001sicer	5.81338e-75	chr1	182492562	182493561	1000	-	promoter:3373	uc007dyf.1	12334	Capn2	mm10_genes_promoters
chr1	182515400	182521199	5800	*	2003sicer	1.79224e-11	chr1	182517484	182518483	1000	-	promoter:3372	uc007dye.2	12334	Capn2	mm10_genes_promoters
chr1	182953400	182955999	2600	*	2006sicer	1.06661e-12	chr1	182953788	182954787	1000	+	promoter:1630	uc007dyl.1	53791	Tlr5	mm10_genes_promoters
chr1	183219600	183221799	2200	*	2013sicer	0.000128171	chr1	183221530	183222529	1000	-	promoter:3376	uc008icl.1	68897	Disp1	mm10_genes_promoters
chr1	183219600	183221799	2200	*	2013sicer	0.000128171	chr1	183221530	183222529	1000	-	promoter:3377	uc008icm.1	68897	Disp1	mm10_genes_promoters
chr1	183219600	183221799	2200	*	2013sicer	0.000128171	chr1	183221530	183222529	1000	-	promoter:3378	uc008icn.1	68897	Disp1	mm10_genes_promoters
chr1	183294600	183298799	4200	*	2014sicer	4.36941e-13	chr1	183296060	183297059	1000	+	promoter:1631	uc008ict.1	108909	Aida	mm10_genes_promoters
chr1	183294600	183298799	4200	*	2014sicer	4.36941e-13	chr1	183296060	183297059	1000	+	promoter:1632	uc012bom.1	108909	Aida	mm10_genes_promoters
chr1	183294600	183298799	4200	*	2014sicer	4.36941e-13	chr1	183296060	183297059	1000	+	promoter:1633	uc008icu.2	108909	Aida	mm10_genes_promoters
chr1	183294600	183298799	4200	*	2014sicer	4.36941e-13	chr1	183297009	183298008	1000	-	promoter:3380	uc008icq.1	71678	Brox	mm10_genes_promoters
chr1	183294600	183298799	4200	*	2014sicer	4.36941e-13	chr1	183297009	183298008	1000	-	promoter:3381	uc008icr.1	71678	Brox	mm10_genes_promoters
chr1	183294600	183298799	4200	*	2014sicer	4.36941e-13	chr1	183297257	183298256	1000	-	promoter:3382	uc008ics.1	71678	Brox	mm10_genes_promoters
chr1	184032600	184037599	5000	*	2017sicer	5.23973e-07	chr1	184033461	184034460	1000	+	promoter:1643	uc007dym.1	63953	Dusp10	mm10_genes_promoters
chr1	184032600	184037599	5000	*	2017sicer	5.23973e-07	chr1	184033999	184034998	1000	-	promoter:3387	uc011wxw.1	73363	1700056E22Rik	mm10_genes_promoters
chr1	184731400	184735599	4200	*	2024sicer	4.47506e-12	chr1	184732494	184733493	1000	-	promoter:3389	uc007dyn.2	15284	Hlx	mm10_genes_promoters
chr1	184810200	184812399	2200	*	2025sicer	3.99499e-07	chr1	184811301	184812300	1000	-	promoter:3390	uc007dyp.2	66112	43160	mm10_genes_promoters
chr1	184822600	184825999	3400	*	2026sicer	3.85084e-12	chr1	184822489	184823488	1000	-	promoter:3392	uc011wxx.1	100316821	Mir1981	mm10_genes_promoters
chr1	184843400	184846799	3400	*	2027sicer	0.000296229	chr1	184845848	184846847	1000	-	promoter:3391	uc007dyq.1	67247	43161	mm10_genes_promoters
chr1	184843400	184846799	3400	*	2027sicer	0.000296229	chr1	184845848	184846847	1000	-	promoter:3393	uc007dyr.1	67247	43161	mm10_genes_promoters
chr1	185200600	185206799	6200	*	2030sicer	3.51052e-14	chr1	185203168	185204167	1000	+	promoter:1645	uc007dyu.2	98732	Rab3gap2	mm10_genes_promoters
chr1	185200600	185206799	6200	*	2030sicer	3.51052e-14	chr1	185203178	185204177	1000	+	promoter:1646	uc056yfo.1	NA	NA	mm10_genes_promoters
chr1	185361400	185367199	5800	*	2034sicer	6.94487e-10	chr1	185362095	185363094	1000	+	promoter:1656	uc007dze.1	107508	Eprs	mm10_genes_promoters
chr1	185361400	185367199	5800	*	2034sicer	6.94487e-10	chr1	185362095	185363094	1000	+	promoter:1657	uc007dzf.1	107508	Eprs	mm10_genes_promoters
chr1	185361400	185367199	5800	*	2034sicer	6.94487e-10	chr1	185362095	185363094	1000	+	promoter:1658	uc007dzg.1	107508	Eprs	mm10_genes_promoters
chr1	185361400	185367199	5800	*	2034sicer	6.94487e-10	chr1	185366531	185367530	1000	+	promoter:1659	uc007dzh.1	107508	Eprs	mm10_genes_promoters
chr1	185454400	185456599	2200	*	2035sicer	1.08494e-13	chr1	185453848	185454847	1000	+	promoter:1661	uc007dzk.1	226781	Slc30a10	mm10_genes_promoters
chr1	185454400	185456599	2200	*	2035sicer	1.08494e-13	chr1	185453848	185454847	1000	+	promoter:1662	uc007dzl.3	226781	Slc30a10	mm10_genes_promoters
chr1	185454400	185456599	2200	*	2035sicer	1.08494e-13	chr1	185455569	185456568	1000	-	promoter:3402	uc007dzj.1	100039138	Gm2061	mm10_genes_promoters
chr1	186701600	186707599	6000	*	2053sicer	6.80106e-08	chr1	186705993	186706992	1000	-	promoter:3406	uc007dzo.2	21808	Tgfb2	mm10_genes_promoters
chr1	186701600	186707599	6000	*	2053sicer	6.80106e-08	chr1	186705993	186706992	1000	-	promoter:3407	uc007dzp.2	21808	Tgfb2	mm10_genes_promoters
chr1	186748200	186751199	3000	*	2054sicer	2.48568e-05	chr1	186748396	186749395	1000	+	promoter:1664	uc007dzr.1	NA	NA	mm10_genes_promoters
chr1	186748200	186751199	3000	*	2054sicer	2.48568e-05	chr1	186749359	186750358	1000	-	promoter:3408	uc007dzq.2	67223	Rrp15	mm10_genes_promoters
chr1	187606800	187610999	4200	*	2066sicer	4.86117e-12	chr1	187608006	187609005	1000	+	promoter:1671	uc007eaa.2	26381	Esrrg	mm10_genes_promoters
chr1	189342600	189344399	1800	*	2075sicer	1.20639e-10	chr1	189343354	189344353	1000	-	promoter:3417	uc007eak.2	16526	Kcnk2	mm10_genes_promoters
chr1	189342600	189344399	1800	*	2075sicer	1.20639e-10	chr1	189343708	189344707	1000	-	promoter:3418	uc011wyj.2	16526	Kcnk2	mm10_genes_promoters
chr1	189342600	189344399	1800	*	2075sicer	1.20639e-10	chr1	189344193	189345192	1000	-	promoter:3419	uc007eam.2	16526	Kcnk2	mm10_genes_promoters
chr1	189687400	189689399	2000	*	2077sicer	1.58937e-06	chr1	189688087	189689086	1000	-	promoter:3421	uc007eao.2	108000	Cenpf	mm10_genes_promoters
chr1	189687400	189689399	2000	*	2077sicer	1.58937e-06	chr1	189688087	189689086	1000	-	promoter:3422	uc007eaq.1	108000	Cenpf	mm10_genes_promoters
chr1	189726200	189733199	7000	*	2078sicer	2.5452e-16	chr1	189727268	189728267	1000	+	promoter:1680	uc007eas.1	19250	Ptpn14	mm10_genes_promoters
chr1	189726200	189733199	7000	*	2078sicer	2.5452e-16	chr1	189727268	189728267	1000	+	promoter:1681	uc007eat.1	19250	Ptpn14	mm10_genes_promoters
chr1	189726200	189733199	7000	*	2078sicer	2.5452e-16	chr1	189727268	189728267	1000	+	promoter:1682	uc007eau.1	19250	Ptpn14	mm10_genes_promoters
chr1	189920200	189923199	3000	*	2084sicer	1.60167e-07	chr1	189922289	189923288	1000	-	promoter:3423	uc007eax.1	226830	Smyd2	mm10_genes_promoters
chr1	190168200	190171799	3600	*	2085sicer	8.00118e-12	chr1	190169296	190170295	1000	+	promoter:1687	uc007ebd.1	NA	NA	mm10_genes_promoters
chr1	190168200	190171799	3600	*	2085sicer	8.00118e-12	chr1	190170681	190171680	1000	-	promoter:3427	uc033fol.1	19130	Prox1	mm10_genes_promoters
chr1	190168200	190171799	3600	*	2085sicer	8.00118e-12	chr1	190169400	190170399	1000	-	promoter:3428	uc007ebc.2	19130	Prox1	mm10_genes_promoters
chr1	190976600	190979799	3200	*	2089sicer	4.08474e-18	chr1	190978999	190979998	1000	-	promoter:3434	uc007ebr.2	226841	Vash2	mm10_genes_promoters
chr1	190976600	190979799	3200	*	2089sicer	4.08474e-18	chr1	190979297	190980296	1000	-	promoter:3435	uc007ebs.2	226841	Vash2	mm10_genes_promoters
chr1	191061000	191063399	2400	*	2090sicer	1.61208e-08	chr1	191062021	191063020	1000	+	promoter:1698	uc007eca.2	381318	Nsl1	mm10_genes_promoters
chr1	191061000	191063399	2400	*	2090sicer	1.61208e-08	chr1	191062021	191063020	1000	+	promoter:1699	uc011wyq.1	381318	Nsl1	mm10_genes_promoters
chr1	191061000	191063399	2400	*	2090sicer	1.61208e-08	chr1	191062933	191063932	1000	-	promoter:3442	uc007eby.2	68972	Tatdn3	mm10_genes_promoters
chr1	191061000	191063399	2400	*	2090sicer	1.61208e-08	chr1	191062933	191063932	1000	-	promoter:3443	uc007ebz.2	68972	Tatdn3	mm10_genes_promoters
chr1	191061000	191063399	2400	*	2090sicer	1.61208e-08	chr1	191062933	191063932	1000	-	promoter:3444	uc011wyp.1	68972	Tatdn3	mm10_genes_promoters
chr1	191096800	191099599	2800	*	2093sicer	3.34972e-21	chr1	191096880	191097879	1000	+	promoter:1700	uc007ecc.1	381319	Batf3	mm10_genes_promoters
chr1	191096800	191099599	2800	*	2093sicer	3.34972e-21	chr1	191097414	191098413	1000	+	promoter:1701	uc007ecd.1	381319	Batf3	mm10_genes_promoters
chr1	191181400	191186999	5600	*	2095sicer	5.39386e-33	chr1	191183334	191184333	1000	-	promoter:3446	uc007ece.1	11910	Atf3	mm10_genes_promoters
chr1	191181400	191186999	5600	*	2095sicer	5.39386e-33	chr1	191183334	191184333	1000	-	promoter:3447	uc011wys.1	11910	Atf3	mm10_genes_promoters
chr1	191223600	191226799	3200	*	2096sicer	9.62476e-08	chr1	191223474	191224473	1000	+	promoter:1702	uc007ecf.1	NA	NA	mm10_genes_promoters
chr1	191312000	191319199	7200	*	2100sicer	2.65349e-10	chr1	191318119	191319118	1000	-	promoter:3449	uc007ecg.1	66208	Nenf	mm10_genes_promoters
chr1	191325200	191333799	8600	*	2101sicer	1.9486e-12	chr1	191324965	191325964	1000	+	promoter:1703	uc007ech.1	66950	Tmem206	mm10_genes_promoters
chr1	191574200	191579599	5400	*	2114sicer	6.50219e-10	chr1	191574636	191575635	1000	+	promoter:1704	uc007eco.2	77065	Ints7	mm10_genes_promoters
chr1	191574200	191579599	5400	*	2114sicer	6.50219e-10	chr1	191574636	191575635	1000	+	promoter:1705	uc007ecp.2	77065	Ints7	mm10_genes_promoters
chr1	191574200	191579599	5400	*	2114sicer	6.50219e-10	chr1	191574636	191575635	1000	+	promoter:1706	uc007ecq.2	77065	Ints7	mm10_genes_promoters
chr1	191574200	191579599	5400	*	2114sicer	6.50219e-10	chr1	191574636	191575635	1000	+	promoter:1707	uc007ecr.2	77065	Ints7	mm10_genes_promoters
chr1	191574200	191579599	5400	*	2114sicer	6.50219e-10	chr1	191575545	191576544	1000	-	promoter:3452	uc007eck.2	76843	Dtl	mm10_genes_promoters
chr1	191574200	191579599	5400	*	2114sicer	6.50219e-10	chr1	191575545	191576544	1000	-	promoter:3453	uc007ecl.2	76843	Dtl	mm10_genes_promoters
chr1	191574200	191579599	5400	*	2114sicer	6.50219e-10	chr1	191575545	191576544	1000	-	promoter:3454	uc011wyu.2	76843	Dtl	mm10_genes_promoters
chr1	191574200	191579599	5400	*	2114sicer	6.50219e-10	chr1	191575545	191576544	1000	-	promoter:3455	uc007ecm.2	76843	Dtl	mm10_genes_promoters
chr1	191574200	191579599	5400	*	2114sicer	6.50219e-10	chr1	191575545	191576544	1000	-	promoter:3456	uc007ecn.2	76843	Dtl	mm10_genes_promoters
chr1	191717000	191726799	9800	*	2117sicer	5.54202e-12	chr1	191717024	191718023	1000	+	promoter:1708	uc007ecs.3	226856	Lpgat1	mm10_genes_promoters
chr1	191717000	191726799	9800	*	2117sicer	5.54202e-12	chr1	191717395	191718394	1000	+	promoter:1709	uc007ect.3	226856	Lpgat1	mm10_genes_promoters
chr1	191717000	191726799	9800	*	2117sicer	5.54202e-12	chr1	191717395	191718394	1000	+	promoter:1710	uc007ecu.3	226856	Lpgat1	mm10_genes_promoters
chr1	191814200	191818399	4200	*	2123sicer	4.87105e-15	chr1	191816396	191817395	1000	+	promoter:1711	uc007ecv.1	NA	NA	mm10_genes_promoters
chr1	191904600	191912399	7800	*	2126sicer	7.67801e-22	chr1	191905781	191906780	1000	+	promoter:1715	uc007edc.1	22782	Slc30a1	mm10_genes_promoters
chr1	191904600	191912399	7800	*	2126sicer	7.67801e-22	chr1	191907528	191908527	1000	-	promoter:3459	uc007edb.2	98736	1700034H15Rik	mm10_genes_promoters
chr1	191973800	191984999	11200	*	2128sicer	3.35051e-30	chr1	191976370	191977369	1000	+	promoter:1716	uc007edd.3	74023	Rd3	mm10_genes_promoters
chr1	191973800	191984999	11200	*	2128sicer	3.35051e-30	chr1	191976370	191977369	1000	+	promoter:1717	uc007ede.3	74023	Rd3	mm10_genes_promoters
chr1	191973800	191984999	11200	*	2128sicer	3.35051e-30	chr1	191977254	191978253	1000	+	promoter:1718	uc056yfs.1	74023	Rd3	mm10_genes_promoters
chr1	192135000	192141199	6200	*	2133sicer	3.24123e-09	chr1	192135898	192136897	1000	+	promoter:1719	uc007edm.1	100038712	Gm10516	mm10_genes_promoters
chr1	192135000	192141199	6200	*	2133sicer	3.24123e-09	chr1	192138041	192139040	1000	-	promoter:3463	uc007edh.2	214742	Rcor3	mm10_genes_promoters
chr1	192135000	192141199	6200	*	2133sicer	3.24123e-09	chr1	192138041	192139040	1000	-	promoter:3464	uc007edi.2	214742	Rcor3	mm10_genes_promoters
chr1	192135000	192141199	6200	*	2133sicer	3.24123e-09	chr1	192138041	192139040	1000	-	promoter:3465	uc007edj.2	214742	Rcor3	mm10_genes_promoters
chr1	192135000	192141199	6200	*	2133sicer	3.24123e-09	chr1	192138041	192139040	1000	-	promoter:3466	uc007edk.2	214742	Rcor3	mm10_genes_promoters
chr1	192135000	192141199	6200	*	2133sicer	3.24123e-09	chr1	192138041	192139040	1000	-	promoter:3467	uc007edl.2	214742	Rcor3	mm10_genes_promoters
chr1	192135000	192141199	6200	*	2133sicer	3.24123e-09	chr1	192138041	192139040	1000	-	promoter:3469	uc056yfu.1	214742	Rcor3	mm10_genes_promoters
chr1	192769200	192773999	4800	*	2144sicer	0.0081286	chr1	192771220	192772219	1000	-	promoter:3470	uc007edp.2	226861	Hhat	mm10_genes_promoters
chr1	192769200	192773999	4800	*	2144sicer	0.0081286	chr1	192771220	192772219	1000	-	promoter:3471	uc007edq.2	226861	Hhat	mm10_genes_promoters
chr1	192850800	192857599	6800	*	2151sicer	1.02907e-29	chr1	192853928	192854927	1000	+	promoter:1724	uc007edt.2	100503471	Gm15867	mm10_genes_promoters
chr1	192850800	192857599	6800	*	2151sicer	1.02907e-29	chr1	192851748	192852747	1000	-	promoter:3472	uc011wyx.1	214791	Sertad4	mm10_genes_promoters
chr1	192850800	192857599	6800	*	2151sicer	1.02907e-29	chr1	192855753	192856752	1000	-	promoter:3473	uc007eds.2	214791	Sertad4	mm10_genes_promoters
chr1	193034400	193036399	2000	*	2152sicer	3.92007e-07	chr1	193035776	193036775	1000	-	promoter:3474	uc007edu.2	329324	Syt14	mm10_genes_promoters
chr1	193034400	193036399	2000	*	2152sicer	3.92007e-07	chr1	193035776	193036775	1000	-	promoter:3475	uc011wyy.2	329324	Syt14	mm10_genes_promoters
chr1	193034400	193036399	2000	*	2152sicer	3.92007e-07	chr1	193035776	193036775	1000	-	promoter:3476	uc007edv.2	329324	Syt14	mm10_genes_promoters
chr1	193152600	193153999	1400	*	2153sicer	3.27322e-10	chr1	193152112	193153111	1000	+	promoter:1725	uc007edx.1	54139	Irf6	mm10_genes_promoters
chr1	193152600	193153999	1400	*	2153sicer	3.27322e-10	chr1	193152112	193153111	1000	+	promoter:1726	uc007edy.1	54139	Irf6	mm10_genes_promoters
chr1	193171800	193175399	3600	*	2154sicer	9.07783e-14	chr1	193172469	193173468	1000	+	promoter:1729	uc011wza.1	319266	A130010J15Rik	mm10_genes_promoters
chr1	193171800	193175399	3600	*	2154sicer	9.07783e-14	chr1	193172577	193173576	1000	+	promoter:1730	uc007eeb.2	319266	A130010J15Rik	mm10_genes_promoters
chr1	193171800	193175399	3600	*	2154sicer	9.07783e-14	chr1	193172577	193173576	1000	+	promoter:1731	uc011wzb.1	319266	A130010J15Rik	mm10_genes_promoters
chr1	193171800	193175399	3600	*	2154sicer	9.07783e-14	chr1	193173342	193174341	1000	+	promoter:1732	uc033fom.1	NA	NA	mm10_genes_promoters
chr1	193241400	193245999	4600	*	2158sicer	1.54294e-16	chr1	193241598	193242597	1000	-	promoter:3480	uc007eef.1	15483	Hsd11b1	mm10_genes_promoters
chr1	193241400	193245999	4600	*	2158sicer	1.54294e-16	chr1	193242361	193243360	1000	-	promoter:3481	uc007eeg.1	15483	Hsd11b1	mm10_genes_promoters
chr1	193270800	193275199	4400	*	2160sicer	3.02087e-07	chr1	193273189	193274188	1000	-	promoter:3483	uc007eei.2	14373	G0s2	mm10_genes_promoters
chr1	193270800	193275199	4400	*	2160sicer	3.02087e-07	chr1	193272775	193273774	1000	-	promoter:3484	uc033fon.1	NA	NA	mm10_genes_promoters
chr1	193299600	193302999	3400	*	2161sicer	7.68168e-14	chr1	193300994	193301993	1000	+	promoter:1735	uc007eek.1	16780	Lamb3	mm10_genes_promoters
chr1	193299600	193302999	3400	*	2161sicer	7.68168e-14	chr1	193301243	193302242	1000	+	promoter:1736	uc033foo.1	16780	Lamb3	mm10_genes_promoters
chr1	193367200	193370799	3600	*	2165sicer	0.000191954	chr1	193370283	193371282	1000	-	promoter:3486	uc007eel.1	215303	Camk1g	mm10_genes_promoters
chr1	194618800	194642999	24200	*	2175sicer	8.28333e-105	chr1	194618829	194619828	1000	+	promoter:1737	uc007een.1	18845	Plxna2	mm10_genes_promoters
chr1	194820600	194823599	3000	*	2187sicer	2.17754e-08	chr1	194821001	194822000	1000	+	promoter:1739	uc056yfv.1	NA	NA	mm10_genes_promoters
chr1	194975400	194978999	3600	*	2189sicer	4.54512e-25	chr1	194976960	194977959	1000	-	promoter:3490	uc011wzd.1	320400	Gm16897	mm10_genes_promoters
chr1	195014000	195026999	13000	*	2192sicer	8.46423e-39	chr1	195016399	195017398	1000	+	promoter:1743	uc007eer.2	320977	A330023F24Rik	mm10_genes_promoters
chr1	195014000	195026999	13000	*	2192sicer	8.46423e-39	chr1	195017581	195018580	1000	+	promoter:1744	uc007ees.1	320977	A330023F24Rik	mm10_genes_promoters
chr2	3327600	3332399	4800	*	2204sicer	6.72182e-10	chr2	3329864	3330863	1000	-	promoter:6408	uc033hli.1	NA	NA	mm10_genes_promoters
chr2	3510400	3513599	3200	*	2206sicer	1.34712e-05	chr2	3512065	3513064	1000	+	promoter:3520	uc008iej.1	227526	Cdnf	mm10_genes_promoters
chr2	3510400	3513599	3200	*	2206sicer	1.34712e-05	chr2	3512815	3513814	1000	-	promoter:6416	uc008ief.1	50497	Hspa14	mm10_genes_promoters
chr2	3510400	3513599	3200	*	2206sicer	1.34712e-05	chr2	3512815	3513814	1000	-	promoter:6417	uc008ieg.1	50497	Hspa14	mm10_genes_promoters
chr2	3510400	3513599	3200	*	2206sicer	1.34712e-05	chr2	3512815	3513814	1000	-	promoter:6418	uc008ieh.1	50497	Hspa14	mm10_genes_promoters
chr2	3510400	3513599	3200	*	2206sicer	1.34712e-05	chr2	3512815	3513814	1000	-	promoter:6419	uc008iei.1	50497	Hspa14	mm10_genes_promoters
chr2	3711800	3747399	35600	*	2209sicer	2.71696e-145	chr2	3712458	3713457	1000	+	promoter:3521	uc008iek.1	66540	Fam107b	mm10_genes_promoters
chr2	4017600	4019599	2000	*	2214sicer	8.1267e-12	chr2	4016734	4017733	1000	+	promoter:3522	uc008iel.1	NA	NA	mm10_genes_promoters
chr2	4297000	4303199	6200	*	2216sicer	2.92853e-13	chr2	4299885	4300884	1000	+	promoter:3525	uc008ieq.1	209630	Frmd4a	mm10_genes_promoters
chr2	4297000	4303199	6200	*	2216sicer	2.92853e-13	chr2	4301104	4302103	1000	-	promoter:6421	uc008iep.1	NA	NA	mm10_genes_promoters
chr2	4400200	4403199	3000	*	2220sicer	4.5802e-22	chr2	4399976	4400975	1000	+	promoter:3526	uc008ier.2	209630	Frmd4a	mm10_genes_promoters
chr2	4400200	4403199	3000	*	2220sicer	4.5802e-22	chr2	4399976	4400975	1000	+	promoter:3527	uc008ies.2	209630	Frmd4a	mm10_genes_promoters
chr2	4413000	4414199	1200	*	2221sicer	1.17744e-12	chr2	4412771	4413770	1000	+	promoter:3528	uc057bmc.1	NA	NA	mm10_genes_promoters
chr2	4555600	4563199	7600	*	2228sicer	1.57154e-24	chr2	4558754	4559753	1000	+	promoter:3529	uc008iet.2	209630	Frmd4a	mm10_genes_promoters
chr2	4555600	4563199	7600	*	2228sicer	1.57154e-24	chr2	4558754	4559753	1000	+	promoter:3530	uc008ieu.2	209630	Frmd4a	mm10_genes_promoters
chr2	4555600	4563199	7600	*	2228sicer	1.57154e-24	chr2	4558754	4559753	1000	+	promoter:3531	uc008iev.2	209630	Frmd4a	mm10_genes_promoters
chr2	4586200	4589999	3800	*	2232sicer	7.84748e-08	chr2	4587288	4588287	1000	-	promoter:6422	uc008iew.1	NA	NA	mm10_genes_promoters
chr2	4649400	4652399	3000	*	2235sicer	1.43074e-13	chr2	4652087	4653086	1000	-	promoter:6423	uc008iex.1	67229	Prpf18	mm10_genes_promoters
chr2	4717200	4719999	2800	*	2236sicer	4.77427e-05	chr2	4716831	4717830	1000	+	promoter:3532	uc008iey.2	209645	Bend7	mm10_genes_promoters
chr2	4717200	4719999	2800	*	2236sicer	4.77427e-05	chr2	4716831	4717830	1000	+	promoter:3533	uc008iez.2	209645	Bend7	mm10_genes_promoters
chr2	4717200	4719999	2800	*	2236sicer	4.77427e-05	chr2	4716831	4717830	1000	+	promoter:3534	uc008ifa.2	209645	Bend7	mm10_genes_promoters
chr2	4917000	4920399	3400	*	2241sicer	9.78421e-12	chr2	4917996	4918995	1000	+	promoter:3538	uc008ifd.2	16922	Phyh	mm10_genes_promoters
chr2	5058000	5064599	6600	*	2243sicer	3.75659e-12	chr2	5063939	5064938	1000	-	promoter:6432	uc008ifm.1	71648	Optn	mm10_genes_promoters
chr2	5058000	5064599	6600	*	2243sicer	3.75659e-12	chr2	5063939	5064938	1000	-	promoter:6433	uc008ifn.1	71648	Optn	mm10_genes_promoters
chr2	5058000	5064599	6600	*	2243sicer	3.75659e-12	chr2	5060059	5061058	1000	-	promoter:6434	uc057bmd.1	NA	NA	mm10_genes_promoters
chr2	5137600	5141799	4200	*	2246sicer	5.56387e-08	chr2	5136776	5137775	1000	+	promoter:3549	uc008ifo.1	74186	Ccdc3	mm10_genes_promoters
chr2	5712800	5714999	2200	*	2253sicer	3.448e-11	chr2	5714763	5715762	1000	-	promoter:6436	uc008ifp.2	227541	Camk1d	mm10_genes_promoters
chr2	5712800	5714999	2200	*	2253sicer	3.448e-11	chr2	5714763	5715762	1000	-	promoter:6437	uc008ifq.2	227541	Camk1d	mm10_genes_promoters
chr2	5712800	5714999	2200	*	2253sicer	3.448e-11	chr2	5714763	5715762	1000	-	promoter:6438	uc012box.2	227541	Camk1d	mm10_genes_promoters
chr2	5712800	5714999	2200	*	2253sicer	3.448e-11	chr2	5714763	5715762	1000	-	promoter:6439	uc008ifr.2	227541	Camk1d	mm10_genes_promoters
chr2	6207800	6213799	6000	*	2261sicer	1.01514e-10	chr2	6212995	6213994	1000	-	promoter:6455	uc008igi.1	67856	Echdc3	mm10_genes_promoters
chr2	6348200	6353599	5400	*	2264sicer	5.50446e-07	chr2	6351736	6352735	1000	+	promoter:3560	uc008igl.1	98910	Usp6nl	mm10_genes_promoters
chr2	6720800	6723199	2400	*	2271sicer	2.17754e-08	chr2	6721663	6722662	1000	-	promoter:6457	uc008igq.4	14007	Celf2	mm10_genes_promoters
chr2	6720800	6723199	2400	*	2271sicer	2.17754e-08	chr2	6721663	6722662	1000	-	promoter:6467	uc057bmg.1	14007	Celf2	mm10_genes_promoters
chr2	6720800	6723199	2400	*	2271sicer	2.17754e-08	chr2	6721663	6722662	1000	-	promoter:6469	uc057bmh.1	14007	Celf2	mm10_genes_promoters
chr2	6720800	6723199	2400	*	2271sicer	2.17754e-08	chr2	6721847	6722846	1000	-	promoter:6470	uc008igy.1	14007	Celf2	mm10_genes_promoters
chr2	7079600	7083399	3800	*	2275sicer	1.67615e-07	chr2	7081303	7082302	1000	-	promoter:6461	uc008igs.3	14007	Celf2	mm10_genes_promoters
chr2	7079600	7083399	3800	*	2275sicer	1.67615e-07	chr2	7081303	7082302	1000	-	promoter:6462	uc008igt.3	14007	Celf2	mm10_genes_promoters
chr2	7079600	7083399	3800	*	2275sicer	1.67615e-07	chr2	7081303	7082302	1000	-	promoter:6463	uc008igu.3	14007	Celf2	mm10_genes_promoters
chr2	9876800	9880199	3400	*	2280sicer	6.20943e-23	chr2	9878601	9879600	1000	-	promoter:6475	uc008ihe.1	14462	Gata3	mm10_genes_promoters
chr2	9876800	9880199	3400	*	2280sicer	6.20943e-23	chr2	9878601	9879600	1000	-	promoter:6476	uc008ihf.1	14462	Gata3	mm10_genes_promoters
chr2	9876800	9880199	3400	*	2280sicer	6.20943e-23	chr2	9878601	9879600	1000	-	promoter:6477	uc008ihg.1	14462	Gata3	mm10_genes_promoters
chr2	9881000	9884999	4000	*	2281sicer	8.10904e-11	chr2	9880246	9881245	1000	+	promoter:3565	uc008ihh.2	381347	4930412O13Rik	mm10_genes_promoters
chr2	10069800	10080199	10400	*	2284sicer	1.0023e-35	chr2	10079612	10080611	1000	+	promoter:3567	uc008iho.1	16588	Kin	mm10_genes_promoters
chr2	10069800	10080199	10400	*	2284sicer	1.0023e-35	chr2	10079612	10080611	1000	+	promoter:3568	uc008ihp.1	16588	Kin	mm10_genes_promoters
chr2	10069800	10080199	10400	*	2284sicer	1.0023e-35	chr2	10079612	10080611	1000	+	promoter:3569	uc012bpd.1	16588	Kin	mm10_genes_promoters
chr2	10081000	10087799	6800	*	2285sicer	2.27776e-10	chr2	10080511	10081510	1000	-	promoter:6482	uc008ihm.3	11949	Atp5c1	mm10_genes_promoters
chr2	10081000	10087799	6800	*	2285sicer	2.27776e-10	chr2	10080511	10081510	1000	-	promoter:6483	uc008ihn.3	11949	Atp5c1	mm10_genes_promoters
chr2	10151600	10154999	3400	*	2286sicer	0.000112413	chr2	10152543	10153542	1000	+	promoter:3570	uc008ihr.1	209378	Itih5	mm10_genes_promoters
chr2	10370400	10375799	5400	*	2288sicer	1.53676e-16	chr2	10369451	10370450	1000	+	promoter:3572	uc008iht.2	353282	Sfmbt2	mm10_genes_promoters
chr2	10370400	10375799	5400	*	2288sicer	1.53676e-16	chr2	10369451	10370450	1000	+	promoter:3573	uc008ihu.2	353282	Sfmbt2	mm10_genes_promoters
chr2	10370400	10375799	5400	*	2288sicer	1.53676e-16	chr2	10369451	10370450	1000	+	promoter:3574	uc008ihv.2	353282	Sfmbt2	mm10_genes_promoters
chr2	10370400	10375799	5400	*	2288sicer	1.53676e-16	chr2	10371436	10372435	1000	+	promoter:3575	uc008ihw.2	353282	Sfmbt2	mm10_genes_promoters
chr2	10370400	10375799	5400	*	2288sicer	1.53676e-16	chr2	10371436	10372435	1000	+	promoter:3576	uc008ihx.2	353282	Sfmbt2	mm10_genes_promoters
chr2	10370400	10375799	5400	*	2288sicer	1.53676e-16	chr2	10371436	10372435	1000	+	promoter:3577	uc008ihy.2	353282	Sfmbt2	mm10_genes_promoters
chr2	10370400	10375799	5400	*	2288sicer	1.53676e-16	chr2	10374042	10375041	1000	-	promoter:6485	uc008ihs.1	NA	NA	mm10_genes_promoters
chr2	11171200	11188599	17400	*	2291sicer	3.60481e-42	chr2	11171382	11172381	1000	+	promoter:3638	uc008iia.1	18761	Prkcq	mm10_genes_promoters
chr2	11171200	11188599	17400	*	2291sicer	3.60481e-42	chr2	11171382	11172381	1000	+	promoter:3639	uc008iib.1	18761	Prkcq	mm10_genes_promoters
chr2	11171200	11188599	17400	*	2291sicer	3.60481e-42	chr2	11171382	11172381	1000	+	promoter:3640	uc008iic.1	18761	Prkcq	mm10_genes_promoters
chr2	11494600	11503399	8800	*	2297sicer	7.7041e-32	chr2	11502091	11503090	1000	-	promoter:6487	uc008iie.2	170768	Pfkfb3	mm10_genes_promoters
chr2	11494600	11503399	8800	*	2297sicer	7.7041e-32	chr2	11502091	11503090	1000	-	promoter:6488	uc008iif.2	170768	Pfkfb3	mm10_genes_promoters
chr2	11494600	11503399	8800	*	2297sicer	7.7041e-32	chr2	11502091	11503090	1000	-	promoter:6489	uc008iig.2	170768	Pfkfb3	mm10_genes_promoters
chr2	11494600	11503399	8800	*	2297sicer	7.7041e-32	chr2	11502091	11503090	1000	-	promoter:6490	uc008iij.2	170768	Pfkfb3	mm10_genes_promoters
chr2	11494600	11503399	8800	*	2297sicer	7.7041e-32	chr2	11502091	11503090	1000	-	promoter:6491	uc008iik.2	170768	Pfkfb3	mm10_genes_promoters
chr2	11494600	11503399	8800	*	2297sicer	7.7041e-32	chr2	11502091	11503090	1000	-	promoter:6492	uc008iil.2	170768	Pfkfb3	mm10_genes_promoters
chr2	11494600	11503399	8800	*	2297sicer	7.7041e-32	chr2	11502091	11503090	1000	-	promoter:6493	uc008iim.2	170768	Pfkfb3	mm10_genes_promoters
chr2	11494600	11503399	8800	*	2297sicer	7.7041e-32	chr2	11498386	11499385	1000	-	promoter:6495	uc008iii.1	170768	Pfkfb3	mm10_genes_promoters
chr2	11494600	11503399	8800	*	2297sicer	7.7041e-32	chr2	11502091	11503090	1000	-	promoter:6496	uc008iin.2	170768	Pfkfb3	mm10_genes_promoters
chr2	11551400	11554599	3200	*	2298sicer	1.67514e-11	chr2	11553930	11554929	1000	-	promoter:6494	uc008iih.2	170768	Pfkfb3	mm10_genes_promoters
chr2	11600400	11603999	3600	*	2299sicer	7.53138e-14	chr2	11603200	11604199	1000	-	promoter:6497	uc008iio.1	76938	Rbm17	mm10_genes_promoters
chr2	11771000	11780799	9800	*	2300sicer	6.98957e-27	chr2	11776753	11777752	1000	+	promoter:3656	uc008ijg.2	320816	Ankrd16	mm10_genes_promoters
chr2	11771000	11780799	9800	*	2300sicer	6.98957e-27	chr2	11776753	11777752	1000	+	promoter:3657	uc008ijh.2	320816	Ankrd16	mm10_genes_promoters
chr2	11771000	11780799	9800	*	2300sicer	6.98957e-27	chr2	11776753	11777752	1000	+	promoter:3658	uc012bqv.1	320816	Ankrd16	mm10_genes_promoters
chr2	11771000	11780799	9800	*	2300sicer	6.98957e-27	chr2	11777528	11778527	1000	-	promoter:6498	uc008ijc.1	50755	Fbxo18	mm10_genes_promoters
chr2	11771000	11780799	9800	*	2300sicer	6.98957e-27	chr2	11777550	11778549	1000	-	promoter:6499	uc008ijd.1	50755	Fbxo18	mm10_genes_promoters
chr2	11771000	11780799	9800	*	2300sicer	6.98957e-27	chr2	11777508	11778507	1000	-	promoter:6500	uc008ije.1	50755	Fbxo18	mm10_genes_promoters
chr2	12411800	12420399	8600	*	2302sicer	1.92703e-15	chr2	12419461	12420460	1000	-	promoter:6506	uc008ijn.1	66960	Fam188a	mm10_genes_promoters
chr2	12411800	12420399	8600	*	2302sicer	1.92703e-15	chr2	12419461	12420460	1000	-	promoter:6507	uc008ijo.1	66960	Fam188a	mm10_genes_promoters
chr2	12411800	12420399	8600	*	2302sicer	1.92703e-15	chr2	12419461	12420460	1000	-	promoter:6508	uc008ijp.1	66960	Fam188a	mm10_genes_promoters
chr2	12411800	12420399	8600	*	2302sicer	1.92703e-15	chr2	12419461	12420460	1000	-	promoter:6509	uc008ijq.1	66960	Fam188a	mm10_genes_promoters
chr2	12411800	12420399	8600	*	2302sicer	1.92703e-15	chr2	12419461	12420460	1000	-	promoter:6510	uc008ijr.1	66960	Fam188a	mm10_genes_promoters
chr2	12411800	12420399	8600	*	2302sicer	1.92703e-15	chr2	12419461	12420460	1000	-	promoter:6511	uc008ijs.1	66960	Fam188a	mm10_genes_promoters
chr2	13009000	13011999	3000	*	2305sicer	2.3541e-14	chr2	13010865	13011864	1000	-	promoter:6512	uc008ijv.1	227580	C1ql3	mm10_genes_promoters
chr2	13268000	13273599	5600	*	2307sicer	5.88903e-13	chr2	13271416	13272415	1000	-	promoter:6513	uc008ijw.2	20163	Rsu1	mm10_genes_promoters
chr2	13268000	13273599	5600	*	2307sicer	5.88903e-13	chr2	13271416	13272415	1000	-	promoter:6514	uc008ijx.2	20163	Rsu1	mm10_genes_promoters
chr2	13268000	13273599	5600	*	2307sicer	5.88903e-13	chr2	13271416	13272415	1000	-	promoter:6515	uc008ijy.2	20163	Rsu1	mm10_genes_promoters
chr2	13490400	13493999	3600	*	2312sicer	1.04388e-09	chr2	13491877	13492876	1000	-	promoter:6516	uc008ijz.1	65969	Cubn	mm10_genes_promoters
chr2	13540000	13545399	5400	*	2315sicer	6.67484e-10	chr2	13544665	13545664	1000	-	promoter:6517	uc008ika.2	13434	Trdmt1	mm10_genes_promoters
chr2	13572000	13579999	8000	*	2316sicer	6.48438e-17	chr2	13573311	13574310	1000	+	promoter:3666	uc008ikb.2	22352	Vim	mm10_genes_promoters
chr2	13791600	13794199	2600	*	2317sicer	1.53207e-16	chr2	13793521	13794520	1000	-	promoter:6519	uc008ikc.2	241230	St8sia6	mm10_genes_promoters
chr2	14074000	14082599	8600	*	2319sicer	9.30122e-13	chr2	14073112	14074111	1000	+	promoter:3667	uc008ikg.1	20844	Stam	mm10_genes_promoters
chr2	14074000	14082599	8600	*	2319sicer	9.30122e-13	chr2	14073112	14074111	1000	+	promoter:3668	uc008ikh.1	20844	Stam	mm10_genes_promoters
chr2	14074000	14082599	8600	*	2319sicer	9.30122e-13	chr2	14073935	14074934	1000	-	promoter:6524	uc008ikf.1	70957	Stamos	mm10_genes_promoters
chr2	14602400	14605399	3000	*	2323sicer	1.10703e-11	chr2	14603306	14604305	1000	+	promoter:3675	uc008ikm.2	12296	Cacnb2	mm10_genes_promoters
chr2	14602400	14605399	3000	*	2323sicer	1.10703e-11	chr2	14604116	14605115	1000	+	promoter:3676	uc008ikn.1	12296	Cacnb2	mm10_genes_promoters
chr2	15054400	15059399	5000	*	2324sicer	7.1459e-11	chr2	15054362	15055361	1000	+	promoter:3683	uc008ikx.1	75869	Arl5b	mm10_genes_promoters
chr2	15054400	15059399	5000	*	2324sicer	7.1459e-11	chr2	15054362	15055361	1000	+	promoter:3684	uc008iky.1	75869	Arl5b	mm10_genes_promoters
chr2	15054400	15059399	5000	*	2324sicer	7.1459e-11	chr2	15054873	15055872	1000	-	promoter:6528	uc008iku.2	74455	Nsun6	mm10_genes_promoters
chr2	15054400	15059399	5000	*	2324sicer	7.1459e-11	chr2	15054873	15055872	1000	-	promoter:6529	uc008ikv.2	74455	Nsun6	mm10_genes_promoters
chr2	16355800	16358799	3000	*	2330sicer	2.66114e-06	chr2	16355304	16356303	1000	+	promoter:3687	uc008ikz.2	67448	Plxdc2	mm10_genes_promoters
chr2	17729800	17733199	3400	*	2338sicer	2.94405e-07	chr2	17731069	17732068	1000	-	promoter:6532	uc008ila.1	74103	Nebl	mm10_genes_promoters
chr2	17729800	17733199	3400	*	2338sicer	2.94405e-07	chr2	17730271	17731270	1000	-	promoter:6540	uc056zlb.1	NA	NA	mm10_genes_promoters
chr2	18025600	18029199	3600	*	2340sicer	2.03451e-06	chr2	18026249	18027248	1000	+	promoter:3689	uc008ilk.2	100034739	Gm17762	mm10_genes_promoters
chr2	18057200	18060799	3600	*	2343sicer	1.26319e-06	chr2	18056846	18057845	1000	+	promoter:3692	uc033hln.1	102466840	Mir7655	mm10_genes_promoters
chr2	18388200	18393199	5000	*	2348sicer	3.39194e-08	chr2	18392831	18393830	1000	-	promoter:6545	uc008ilt.2	13418	Dnajc1	mm10_genes_promoters
chr2	18388200	18393199	5000	*	2348sicer	3.39194e-08	chr2	18392831	18393830	1000	-	promoter:6546	uc008ilu.2	13418	Dnajc1	mm10_genes_promoters
chr2	18388200	18393199	5000	*	2348sicer	3.39194e-08	chr2	18392831	18393830	1000	-	promoter:6547	uc008ilv.2	13418	Dnajc1	mm10_genes_promoters
chr2	18388200	18393199	5000	*	2348sicer	3.39194e-08	chr2	18392831	18393830	1000	-	promoter:6548	uc012brd.1	13418	Dnajc1	mm10_genes_promoters
chr2	18388200	18393199	5000	*	2348sicer	3.39194e-08	chr2	18392831	18393830	1000	-	promoter:6549	uc008ilw.2	13418	Dnajc1	mm10_genes_promoters
chr2	18677000	18681599	4600	*	2350sicer	2.6515e-05	chr2	18676018	18677017	1000	+	promoter:3699	uc008ily.1	12151	Bmi1	mm10_genes_promoters
chr2	18677000	18681599	4600	*	2350sicer	2.6515e-05	chr2	18679374	18680373	1000	+	promoter:3700	uc008ilz.1	12151	Bmi1	mm10_genes_promoters
chr2	18798400	18802199	3800	*	2353sicer	7.85052e-19	chr2	18801819	18802818	1000	-	promoter:6552	uc057bmo.1	66774	Carlr	mm10_genes_promoters
chr2	18994000	18998999	5000	*	2366sicer	5.74571e-15	chr2	18997319	18998318	1000	+	promoter:3702	uc012bre.1	74629	4930426L09Rik	mm10_genes_promoters
chr2	18994000	18998999	5000	*	2366sicer	5.74571e-15	chr2	18998122	18999121	1000	-	promoter:6553	uc008imb.1	18718	Pip4k2a	mm10_genes_promoters
chr2	19551200	19554399	3200	*	2369sicer	8.41576e-15	chr2	19553911	19554910	1000	-	promoter:6556	uc008imi.1	70909	4921504E06Rik	mm10_genes_promoters
chr2	19653000	19666199	13200	*	2371sicer	1.22669e-23	chr2	19657062	19658061	1000	+	promoter:3710	uc008imj.2	71198	Otud1	mm10_genes_promoters
chr2	19653000	19666199	13200	*	2371sicer	1.22669e-23	chr2	19657898	19658897	1000	-	promoter:6558	uc012brj.1	100041244	Gm3230	mm10_genes_promoters
chr2	20518400	20524199	5800	*	2378sicer	2.04789e-09	chr2	20518513	20519512	1000	+	promoter:3716	uc008imp.1	208618	Etl4	mm10_genes_promoters
chr2	20518400	20524199	5800	*	2378sicer	2.04789e-09	chr2	20518513	20519512	1000	+	promoter:3717	uc008imq.1	208618	Etl4	mm10_genes_promoters
chr2	20518400	20524199	5800	*	2378sicer	2.04789e-09	chr2	20518513	20519512	1000	+	promoter:3718	uc012brk.1	208618	Etl4	mm10_genes_promoters
chr2	20721800	20725799	4000	*	2387sicer	3.18051e-10	chr2	20721378	20722377	1000	+	promoter:3720	uc008ims.1	208618	Etl4	mm10_genes_promoters
chr2	20721800	20725799	4000	*	2387sicer	3.18051e-10	chr2	20721378	20722377	1000	+	promoter:3721	uc008imt.1	208618	Etl4	mm10_genes_promoters
chr2	20735400	20741599	6200	*	2388sicer	6.29694e-33	chr2	20736315	20737314	1000	+	promoter:3722	uc008imu.1	208618	Etl4	mm10_genes_promoters
chr2	20960800	20968199	7400	*	2395sicer	5.2997e-12	chr2	20967874	20968873	1000	+	promoter:3725	uc012brm.1	433408	Gm13375	mm10_genes_promoters
chr2	20960800	20968199	7400	*	2395sicer	5.2997e-12	chr2	20967722	20968721	1000	-	promoter:6560	uc008imz.1	71435	Arhgap21	mm10_genes_promoters
chr2	20960800	20968199	7400	*	2395sicer	5.2997e-12	chr2	20967722	20968721	1000	-	promoter:6561	uc012brl.1	71435	Arhgap21	mm10_genes_promoters
chr2	22620000	22624999	5000	*	2401sicer	9.39714e-23	chr2	22621327	22622326	1000	+	promoter:3735	uc008ini.1	14417	Gad2	mm10_genes_promoters
chr2	22620000	22624999	5000	*	2401sicer	9.39714e-23	chr2	22621327	22622326	1000	+	promoter:3736	uc008inj.1	14417	Gad2	mm10_genes_promoters
chr2	22620000	22624999	5000	*	2401sicer	9.39714e-23	chr2	22621327	22622326	1000	+	promoter:3737	uc008ink.1	14417	Gad2	mm10_genes_promoters
chr2	23029400	23041199	11800	*	2408sicer	9.3155e-20	chr2	23040242	23041241	1000	-	promoter:6564	uc008ins.2	11308	Abi1	mm10_genes_promoters
chr2	23029400	23041199	11800	*	2408sicer	9.3155e-20	chr2	23040242	23041241	1000	-	promoter:6565	uc008int.2	11308	Abi1	mm10_genes_promoters
chr2	23029400	23041199	11800	*	2408sicer	9.3155e-20	chr2	23040242	23041241	1000	-	promoter:6566	uc008inu.2	11308	Abi1	mm10_genes_promoters
chr2	23029400	23041199	11800	*	2408sicer	9.3155e-20	chr2	23040242	23041241	1000	-	promoter:6567	uc008inv.2	11308	Abi1	mm10_genes_promoters
chr2	23029400	23041199	11800	*	2408sicer	9.3155e-20	chr2	23040242	23041241	1000	-	promoter:6568	uc008inw.2	11308	Abi1	mm10_genes_promoters
chr2	24761200	24763399	2200	*	2414sicer	1.31649e-26	chr2	24763153	24764152	1000	-	promoter:6579	uc008ipe.2	12287	Cacna1b	mm10_genes_promoters
chr2	24761200	24763399	2200	*	2414sicer	1.31649e-26	chr2	24763153	24764152	1000	-	promoter:6580	uc008ipf.2	12287	Cacna1b	mm10_genes_promoters
chr2	24761200	24763399	2200	*	2414sicer	1.31649e-26	chr2	24763153	24764152	1000	-	promoter:6581	uc033hlr.1	12287	Cacna1b	mm10_genes_promoters
chr2	24933600	24936999	3400	*	2421sicer	0.000260473	chr2	24935282	24936281	1000	-	promoter:6590	uc008ipm.2	215705	Arrdc1	mm10_genes_promoters
chr2	24933600	24936999	3400	*	2421sicer	0.000260473	chr2	24935282	24936281	1000	-	promoter:6591	uc008ipn.2	215705	Arrdc1	mm10_genes_promoters
chr2	24961200	24965599	4400	*	2422sicer	2.55141e-06	chr2	24961422	24962421	1000	+	promoter:3771	uc008ipq.2	67228	Dph7	mm10_genes_promoters
chr2	24961200	24965599	4400	*	2422sicer	2.55141e-06	chr2	24961422	24962421	1000	+	promoter:3772	uc008ipr.2	67228	Dph7	mm10_genes_promoters
chr2	24961200	24965599	4400	*	2422sicer	2.55141e-06	chr2	24961422	24962421	1000	+	promoter:3773	uc008ips.2	67228	Dph7	mm10_genes_promoters
chr2	24961200	24965599	4400	*	2422sicer	2.55141e-06	chr2	24961466	24962465	1000	+	promoter:3774	uc008ipt.1	67228	Dph7	mm10_genes_promoters
chr2	25053000	25055999	3000	*	2424sicer	0.000231171	chr2	25053379	25054378	1000	+	promoter:3781	uc008iqa.1	56876	Nsmf	mm10_genes_promoters
chr2	25053000	25055999	3000	*	2424sicer	0.000231171	chr2	25053379	25054378	1000	+	promoter:3782	uc008iqb.1	56876	Nsmf	mm10_genes_promoters
chr2	25053000	25055999	3000	*	2424sicer	0.000231171	chr2	25053379	25054378	1000	+	promoter:3783	uc008iqc.1	56876	Nsmf	mm10_genes_promoters
chr2	25053000	25055999	3000	*	2424sicer	0.000231171	chr2	25053379	25054378	1000	+	promoter:3784	uc008iqd.1	56876	Nsmf	mm10_genes_promoters
chr2	25053000	25055999	3000	*	2424sicer	0.000231171	chr2	25053379	25054378	1000	+	promoter:3785	uc008iqe.1	56876	Nsmf	mm10_genes_promoters
chr2	25053000	25055999	3000	*	2424sicer	0.000231171	chr2	25053379	25054378	1000	+	promoter:3786	uc012brt.1	56876	Nsmf	mm10_genes_promoters
chr2	25053000	25055999	3000	*	2424sicer	0.000231171	chr2	25053379	25054378	1000	+	promoter:3787	uc033hlt.1	56876	Nsmf	mm10_genes_promoters
chr2	25175000	25183399	8400	*	2427sicer	1.59974e-41	chr2	25179758	25180757	1000	+	promoter:3792	uc008iqk.1	67122	Nrarp	mm10_genes_promoters
chr2	25192800	25199599	6800	*	2429sicer	3.10692e-30	chr2	25196814	25197813	1000	-	promoter:6597	uc008iql.2	227612	Tor4a	mm10_genes_promoters
chr2	25192800	25199599	6800	*	2429sicer	3.10692e-30	chr2	25195890	25196889	1000	-	promoter:6598	uc033hlu.1	NA	NA	mm10_genes_promoters
chr2	25206200	25211999	5800	*	2430sicer	9.95982e-07	chr2	25211490	25212489	1000	-	promoter:6599	uc008iqm.2	58202	Nelfb	mm10_genes_promoters
chr2	25206200	25211999	5800	*	2430sicer	9.95982e-07	chr2	25211490	25212489	1000	-	promoter:6600	uc008iqn.3	58202	Nelfb	mm10_genes_promoters
chr2	25220800	25229999	9200	*	2431sicer	3.24591e-12	chr2	25224703	25225702	1000	-	promoter:6604	uc008iqs.2	227613	Tubb4b	mm10_genes_promoters
chr2	25239800	25244199	4400	*	2432sicer	5.82318e-14	chr2	25241929	25242928	1000	+	promoter:3794	uc012bru.1	68846	Rnf208	mm10_genes_promoters
chr2	25239800	25244199	4400	*	2432sicer	5.82318e-14	chr2	25241938	25242937	1000	+	promoter:3795	uc012brv.1	NA	NA	mm10_genes_promoters
chr2	25239800	25244199	4400	*	2432sicer	5.82318e-14	chr2	25239898	25240897	1000	-	promoter:6609	uc008iqv.2	67859	Cysrt1	mm10_genes_promoters
chr2	25239800	25244199	4400	*	2432sicer	5.82318e-14	chr2	25239499	25240498	1000	-	promoter:6610	uc029twa.2	NA	NA	mm10_genes_promoters
chr2	25253000	25257599	4600	*	2433sicer	1.18621e-12	chr2	25254439	25255438	1000	+	promoter:3796	uc008iqz.1	227615	Tmem203	mm10_genes_promoters
chr2	25253000	25257599	4600	*	2433sicer	1.18621e-12	chr2	25255415	25256414	1000	-	promoter:6611	uc008iqw.2	78797	Ndor1	mm10_genes_promoters
chr2	25253000	25257599	4600	*	2433sicer	1.18621e-12	chr2	25255415	25256414	1000	-	promoter:6612	uc008iqx.2	78797	Ndor1	mm10_genes_promoters
chr2	25253000	25257599	4600	*	2433sicer	1.18621e-12	chr2	25255415	25256414	1000	-	promoter:6613	uc012brw.2	78797	Ndor1	mm10_genes_promoters
chr2	25253000	25257599	4600	*	2433sicer	1.18621e-12	chr2	25255415	25256414	1000	-	promoter:6614	uc008iqy.1	78797	Ndor1	mm10_genes_promoters
chr2	25258800	25269199	10400	*	2434sicer	1.01422e-40	chr2	25261598	25262597	1000	+	promoter:3797	uc008ira.2	97031	Tprn	mm10_genes_promoters
chr2	25270600	25273799	3200	*	2435sicer	1.37169e-17	chr2	25271466	25272465	1000	+	promoter:3798	uc008ird.2	99152	Anapc2	mm10_genes_promoters
chr2	25270600	25273799	3200	*	2435sicer	1.37169e-17	chr2	25271511	25272510	1000	+	promoter:3799	uc008ire.2	99152	Anapc2	mm10_genes_promoters
chr2	25270600	25273799	3200	*	2435sicer	1.37169e-17	chr2	25272393	25273392	1000	-	promoter:6615	uc008irb.1	68475	Ssna1	mm10_genes_promoters
chr2	25270600	25273799	3200	*	2435sicer	1.37169e-17	chr2	25272419	25273418	1000	-	promoter:6616	uc008irc.1	68475	Ssna1	mm10_genes_promoters
chr2	25289000	25293199	4200	*	2436sicer	5.73016e-17	chr2	25288911	25289910	1000	+	promoter:3801	uc008irg.2	227618	Lrrc26	mm10_genes_promoters
chr2	25289000	25293199	4200	*	2436sicer	5.73016e-17	chr2	25290220	25291219	1000	+	promoter:3802	uc008irj.1	320354	Grin1os	mm10_genes_promoters
chr2	25333000	25335399	2400	*	2437sicer	0.0016067	chr2	25332572	25333571	1000	-	promoter:6622	uc008irn.1	100272219	AA543186	mm10_genes_promoters
chr2	25353600	25359599	6000	*	2438sicer	1.97058e-24	chr2	25356333	25357332	1000	-	promoter:6623	uc008irq.1	83768	Dpp7	mm10_genes_promoters
chr2	25361800	25369999	8200	*	2439sicer	3.78475e-32	chr2	25365627	25366626	1000	-	promoter:6624	uc008irr.1	227620	Uap1l1	mm10_genes_promoters
chr2	25361800	25369999	8200	*	2439sicer	3.78475e-32	chr2	25365627	25366626	1000	-	promoter:6625	uc008irs.1	227620	Uap1l1	mm10_genes_promoters
chr2	25370800	25373999	3200	*	2440sicer	0.000106073	chr2	25371035	25372034	1000	+	promoter:3805	uc008irt.2	72080	Sapcd2	mm10_genes_promoters
chr2	25370800	25373999	3200	*	2440sicer	0.000106073	chr2	25371035	25372034	1000	+	promoter:3806	uc008iru.2	72080	Sapcd2	mm10_genes_promoters
chr2	25370800	25373999	3200	*	2440sicer	0.000106073	chr2	25371035	25372034	1000	+	promoter:3807	uc008irv.2	72080	Sapcd2	mm10_genes_promoters
chr2	25393600	25398399	4800	*	2441sicer	3.12342e-10	chr2	25394874	25395873	1000	+	promoter:3808	uc008irw.2	12496	Entpd2	mm10_genes_promoters
chr2	25401600	25406599	5000	*	2442sicer	5.90442e-13	chr2	25402050	25403049	1000	+	promoter:3809	uc008irx.2	18146	Npdc1	mm10_genes_promoters
chr2	25401600	25406599	5000	*	2442sicer	5.90442e-13	chr2	25406026	25407025	1000	+	promoter:3810	uc008iry.1	18146	Npdc1	mm10_genes_promoters
chr2	25426800	25431399	4600	*	2443sicer	6.99869e-17	chr2	25427674	25428673	1000	+	promoter:3819	uc008isc.1	11305	Abca2	mm10_genes_promoters
chr2	25455200	25462599	7400	*	2444sicer	3.34939e-43	chr2	25455843	25456842	1000	+	promoter:3821	uc008isd.1	69454	Clic3	mm10_genes_promoters
chr2	25455200	25462599	7400	*	2444sicer	3.34939e-43	chr2	25461095	25462094	1000	-	promoter:6626	uc008ise.1	227622	BC029214	mm10_genes_promoters
chr2	25463800	25480999	17200	*	2445sicer	1.19196e-38	chr2	25469750	25470749	1000	-	promoter:6627	uc008isf.1	19215	Ptgds	mm10_genes_promoters
chr2	25497000	25500399	3400	*	2447sicer	2.89734e-14	chr2	25499778	25500777	1000	+	promoter:3822	uc008isj.1	30839	Fbxw5	mm10_genes_promoters
chr2	25497000	25500399	3400	*	2447sicer	2.89734e-14	chr2	25499889	25500888	1000	+	promoter:3823	uc008isk.1	30839	Fbxw5	mm10_genes_promoters
chr2	25501400	25505599	4200	*	2448sicer	2.62202e-28	chr2	25500507	25501506	1000	-	promoter:6630	uc008isi.2	69379	C8g	mm10_genes_promoters
chr2	25501400	25505599	4200	*	2448sicer	2.62202e-28	chr2	25501720	25502719	1000	-	promoter:6631	uc033hlw.1	69379	C8g	mm10_genes_promoters
chr2	25545000	25547599	2600	*	2450sicer	9.83167e-06	chr2	25546941	25547940	1000	-	promoter:6632	uc008isl.2	22030	Traf2	mm10_genes_promoters
chr2	25545000	25547599	2600	*	2450sicer	9.83167e-06	chr2	25546941	25547940	1000	-	promoter:6633	uc008ism.2	22030	Traf2	mm10_genes_promoters
chr2	25555800	25561799	6000	*	2451sicer	6.92644e-14	chr2	25556900	25557899	1000	+	promoter:3824	uc008isn.1	59022	Edf1	mm10_genes_promoters
chr2	25571200	25587799	16600	*	2452sicer	1.44201e-87	chr2	25571317	25572316	1000	-	promoter:6635	uc008iso.1	381352	Mamdc4	mm10_genes_promoters
chr2	25571200	25587799	16600	*	2452sicer	1.44201e-87	chr2	25574872	25575871	1000	-	promoter:6636	uc008isp.1	75454	Phpt1	mm10_genes_promoters
chr2	25571200	25587799	16600	*	2452sicer	1.44201e-87	chr2	25580100	25581099	1000	-	promoter:6637	uc008isq.1	381353	Gm996	mm10_genes_promoters
chr2	25605000	25609799	4800	*	2453sicer	1.12792e-09	chr2	25608447	25609446	1000	-	promoter:6638	uc008isr.1	227624	Rabl6	mm10_genes_promoters
chr2	25605000	25609799	4800	*	2453sicer	1.12792e-09	chr2	25608447	25609446	1000	-	promoter:6640	uc008ist.1	227624	Rabl6	mm10_genes_promoters
chr2	25605000	25609799	4800	*	2453sicer	1.12792e-09	chr2	25608447	25609446	1000	-	promoter:6641	uc008isu.1	227624	Rabl6	mm10_genes_promoters
chr2	25620600	25622799	2200	*	2454sicer	2.63669e-10	chr2	25622003	25623002	1000	-	promoter:6644	uc008isy.2	51875	Tmem141	mm10_genes_promoters
chr2	25620600	25622799	2200	*	2454sicer	2.63669e-10	chr2	25622006	25623005	1000	-	promoter:6645	uc008isx.2	51875	Tmem141	mm10_genes_promoters
chr2	25654800	25658399	3600	*	2455sicer	2.26152e-29	chr2	25656952	25657951	1000	+	promoter:3827	uc008itb.2	13863	Lcn5	mm10_genes_promoters
chr2	25654800	25658399	3600	*	2455sicer	2.26152e-29	chr2	25656952	25657951	1000	+	promoter:3828	uc033hlx.1	13863	Lcn5	mm10_genes_promoters
chr2	25654800	25658399	3600	*	2455sicer	2.26152e-29	chr2	25656952	25657951	1000	+	promoter:3829	uc008itc.2	13863	Lcn5	mm10_genes_promoters
chr2	25706200	25712999	6800	*	2457sicer	2.47794e-21	chr2	25705879	25706878	1000	+	promoter:3835	uc008itg.1	107771	Bmyc	mm10_genes_promoters
chr2	25706200	25712999	6800	*	2457sicer	2.47794e-21	chr2	25709717	25710716	1000	-	promoter:6648	uc012bsf.1	NA	NA	mm10_genes_promoters
chr2	25842000	25848199	6200	*	2460sicer	1.79832e-26	chr2	25847249	25848248	1000	-	promoter:6650	uc008itn.1	227631	Sohlh1	mm10_genes_promoters
chr2	25861600	25864599	3000	*	2461sicer	2.93591e-25	chr2	25862795	25863794	1000	+	promoter:3842	uc012bsh.2	227632	Kcnt1	mm10_genes_promoters
chr2	25975200	25984799	9600	*	2466sicer	4.09826e-45	chr2	25983283	25984282	1000	-	promoter:6652	uc008itu.2	227634	Camsap1	mm10_genes_promoters
chr2	25975200	25984799	9600	*	2466sicer	4.09826e-45	chr2	25983283	25984282	1000	-	promoter:6653	uc033hly.1	227634	Camsap1	mm10_genes_promoters
chr2	25975200	25984799	9600	*	2466sicer	4.09826e-45	chr2	25983283	25984282	1000	-	promoter:6654	uc033hlz.1	227634	Camsap1	mm10_genes_promoters
chr2	25975200	25984799	9600	*	2466sicer	4.09826e-45	chr2	25983283	25984282	1000	-	promoter:6655	uc008itx.1	227634	Camsap1	mm10_genes_promoters
chr2	26015400	26023399	8000	*	2467sicer	1.88466e-16	chr2	26021761	26022760	1000	-	promoter:6657	uc008itz.2	98766	Ubac1	mm10_genes_promoters
chr2	26086600	26095599	9000	*	2471sicer	1.19787e-49	chr2	26092397	26093396	1000	-	promoter:6659	uc008iub.1	67991	Nacc2	mm10_genes_promoters
chr2	26086600	26095599	9000	*	2471sicer	1.19787e-49	chr2	26092397	26093396	1000	-	promoter:6661	uc008iud.1	67991	Nacc2	mm10_genes_promoters
chr2	26104000	26126399	22400	*	2473sicer	8.68268e-109	chr2	26122812	26123811	1000	-	promoter:6660	uc008iuc.1	67991	Nacc2	mm10_genes_promoters
chr2	26128800	26142999	14200	*	2474sicer	7.77733e-28	chr2	26137546	26138545	1000	+	promoter:3849	uc008iuf.1	NA	NA	mm10_genes_promoters
chr2	26128800	26142999	14200	*	2474sicer	7.77733e-28	chr2	26139544	26140543	1000	-	promoter:6662	uc008iue.2	109299	C330006A16Rik	mm10_genes_promoters
chr2	26128800	26142999	14200	*	2474sicer	7.77733e-28	chr2	26140507	26141506	1000	-	promoter:6663	uc029twd.1	109299	C330006A16Rik	mm10_genes_promoters
chr2	26205200	26208199	3000	*	2477sicer	7.44846e-05	chr2	26206576	26207575	1000	-	promoter:6665	uc008iuh.2	16871	Lhx3	mm10_genes_promoters
chr2	26233000	26238199	5200	*	2479sicer	1.88063e-07	chr2	26237400	26238399	1000	-	promoter:6668	uc008iuj.2	227638	Qsox2	mm10_genes_promoters
chr2	26233000	26238199	5200	*	2479sicer	1.88063e-07	chr2	26237400	26238399	1000	-	promoter:6669	uc008iul.2	227638	Qsox2	mm10_genes_promoters
chr2	26313000	26322399	9400	*	2483sicer	1.60653e-58	chr2	26314533	26315532	1000	+	promoter:3850	uc008iun.2	67839	Gpsm1	mm10_genes_promoters
chr2	26313000	26322399	9400	*	2483sicer	1.60653e-58	chr2	26314533	26315532	1000	+	promoter:3851	uc008iuo.2	67839	Gpsm1	mm10_genes_promoters
chr2	26313000	26322399	9400	*	2483sicer	1.60653e-58	chr2	26318770	26319769	1000	+	promoter:3852	uc008iup.2	67839	Gpsm1	mm10_genes_promoters
chr2	26336800	26343199	6400	*	2485sicer	1.0829e-15	chr2	26341289	26342288	1000	+	promoter:3854	uc008iuq.2	67839	Gpsm1	mm10_genes_promoters
chr2	26350400	26354799	4400	*	2486sicer	0.00111587	chr2	26352111	26353110	1000	-	promoter:6671	uc008iur.2	52838	Dnlz	mm10_genes_promoters
chr2	26350400	26354799	4400	*	2486sicer	0.00111587	chr2	26352111	26353110	1000	-	promoter:6672	uc008ius.2	52838	Dnlz	mm10_genes_promoters
chr2	26350400	26354799	4400	*	2486sicer	0.00111587	chr2	26352111	26353110	1000	-	promoter:6673	uc012bsk.1	52838	Dnlz	mm10_genes_promoters
chr2	26379400	26381999	2600	*	2488sicer	1.9408e-05	chr2	26380654	26381653	1000	-	promoter:6676	uc008iuv.2	227644	Snapc4	mm10_genes_promoters
chr2	26379400	26381999	2600	*	2488sicer	1.9408e-05	chr2	26380654	26381653	1000	-	promoter:6677	uc008iuw.2	227644	Snapc4	mm10_genes_promoters
chr2	26386400	26391399	5000	*	2489sicer	2.16876e-08	chr2	26388348	26389347	1000	+	promoter:3855	uc008ivd.1	66865	Pmpca	mm10_genes_promoters
chr2	26386400	26391399	5000	*	2489sicer	2.16876e-08	chr2	26388348	26389347	1000	+	promoter:3856	uc008ive.1	66865	Pmpca	mm10_genes_promoters
chr2	26386400	26391399	5000	*	2489sicer	2.16876e-08	chr2	26385961	26386960	1000	-	promoter:6678	uc008iux.1	68112	Sdccag3	mm10_genes_promoters
chr2	26386400	26391399	5000	*	2489sicer	2.16876e-08	chr2	26389317	26390316	1000	-	promoter:6679	uc008iuy.1	68112	Sdccag3	mm10_genes_promoters
chr2	26386400	26391399	5000	*	2489sicer	2.16876e-08	chr2	26389317	26390316	1000	-	promoter:6680	uc008iuz.1	68112	Sdccag3	mm10_genes_promoters
chr2	26386400	26391399	5000	*	2489sicer	2.16876e-08	chr2	26389317	26390316	1000	-	promoter:6681	uc008iva.1	68112	Sdccag3	mm10_genes_promoters
chr2	26386400	26391399	5000	*	2489sicer	2.16876e-08	chr2	26389317	26390316	1000	-	promoter:6682	uc008ivb.1	68112	Sdccag3	mm10_genes_promoters
chr2	26386400	26391399	5000	*	2489sicer	2.16876e-08	chr2	26389317	26390316	1000	-	promoter:6683	uc008ivc.1	68112	Sdccag3	mm10_genes_promoters
chr2	26402800	26413799	11000	*	2490sicer	9.34132e-37	chr2	26409128	26410127	1000	-	promoter:6684	uc008ivg.2	64436	Inpp5e	mm10_genes_promoters
chr2	26402800	26413799	11000	*	2490sicer	9.34132e-37	chr2	26409220	26410219	1000	-	promoter:6685	uc008ivf.2	64436	Inpp5e	mm10_genes_promoters
chr2	26441000	26444999	4000	*	2492sicer	2.98075e-05	chr2	26444945	26445944	1000	+	promoter:3857	uc008ivk.1	NA	NA	mm10_genes_promoters
chr2	26441000	26444999	4000	*	2492sicer	2.98075e-05	chr2	26442071	26443070	1000	-	promoter:6688	uc008ivj.1	227648	Sec16a	mm10_genes_promoters
chr2	26453000	26468199	15200	*	2494sicer	2.06303e-79	chr2	26466699	26467698	1000	-	promoter:6691	uc008ivm.1	18128	Notch1	mm10_genes_promoters
chr2	26453000	26468199	15200	*	2494sicer	2.06303e-79	chr2	26466795	26467794	1000	-	promoter:6692	uc008ivn.1	18128	Notch1	mm10_genes_promoters
chr2	26471000	26509799	38800	*	2495sicer	1.88422e-284	chr2	26502927	26503926	1000	+	promoter:3858	uc057bms.1	102639736	Gm35978	mm10_genes_promoters
chr2	26471000	26509799	38800	*	2495sicer	1.88422e-284	chr2	26503823	26504822	1000	-	promoter:6689	uc008ivl.2	18128	Notch1	mm10_genes_promoters
chr2	26471000	26509799	38800	*	2495sicer	1.88422e-284	chr2	26470499	26471498	1000	-	promoter:6693	uc008ivo.1	18128	Notch1	mm10_genes_promoters
chr2	26471000	26509799	38800	*	2495sicer	1.88422e-284	chr2	26470120	26471119	1000	-	promoter:6694	uc033hma.1	102465602	Mir6996	mm10_genes_promoters
chr2	26471000	26509799	38800	*	2495sicer	1.88422e-284	chr2	26477211	26478210	1000	-	promoter:6695	uc057bmr.1	NA	NA	mm10_genes_promoters
chr2	26585600	26587399	1800	*	2498sicer	2.18784e-10	chr2	26585630	26586629	1000	+	promoter:3862	uc008ivs.2	353156	Egfl7	mm10_genes_promoters
chr2	26600200	26605799	5600	*	2499sicer	6.50851e-07	chr2	26604212	26605211	1000	-	promoter:6697	uc008ivu.2	67512	Agpat2	mm10_genes_promoters
chr2	26600200	26605799	5600	*	2499sicer	6.50851e-07	chr2	26604418	26605417	1000	-	promoter:6698	uc008ivt.2	67512	Agpat2	mm10_genes_promoters
chr2	26600200	26605799	5600	*	2499sicer	6.50851e-07	chr2	26604418	26605417	1000	-	promoter:6699	uc008ivv.2	67512	Agpat2	mm10_genes_promoters
chr2	26625200	26630199	5000	*	2500sicer	2.33531e-07	chr2	26627457	26628456	1000	+	promoter:3864	uc012bsn.1	56279	Fam69b	mm10_genes_promoters
chr2	26625200	26630199	5000	*	2500sicer	2.33531e-07	chr2	26627502	26628501	1000	+	promoter:3865	uc008ivx.2	56279	Fam69b	mm10_genes_promoters
chr2	26637400	26645199	7800	*	2501sicer	5.84065e-27	chr2	26639372	26640371	1000	+	promoter:3866	uc008ivz.1	NA	NA	mm10_genes_promoters
chr2	26637400	26645199	7800	*	2501sicer	5.84065e-27	chr2	26640245	26641244	1000	-	promoter:6700	uc008ivy.2	72091	Snhg7	mm10_genes_promoters
chr2	26637400	26645199	7800	*	2501sicer	5.84065e-27	chr2	26637986	26638985	1000	-	promoter:6701	uc012bso.2	100306955	Snora43	mm10_genes_promoters
chr2	26637400	26645199	7800	*	2501sicer	5.84065e-27	chr2	26639322	26640321	1000	-	promoter:6702	uc029twf.1	100306954	Snora17	mm10_genes_promoters
chr2	26901200	26918199	17000	*	2503sicer	7.83357e-53	chr2	26909807	26910806	1000	+	promoter:3867	uc008iwf.1	27176	Rpl7a	mm10_genes_promoters
chr2	26901200	26918199	17000	*	2503sicer	7.83357e-53	chr2	26915421	26916420	1000	+	promoter:3868	uc008iwi.1	20931	Surf2	mm10_genes_promoters
chr2	26901200	26918199	17000	*	2503sicer	7.83357e-53	chr2	26915421	26916420	1000	+	promoter:3869	uc008iwj.1	20931	Surf2	mm10_genes_promoters
chr2	26901200	26918199	17000	*	2503sicer	7.83357e-53	chr2	26916428	26917427	1000	+	promoter:3870	uc008iwk.1	20931	Surf2	mm10_genes_promoters
chr2	26901200	26918199	17000	*	2503sicer	7.83357e-53	chr2	26902814	26903813	1000	-	promoter:6706	uc008iwc.1	20935	Surf6	mm10_genes_promoters
chr2	26901200	26918199	17000	*	2503sicer	7.83357e-53	chr2	26910643	26911642	1000	-	promoter:6707	uc008iwd.1	20933	Med22	mm10_genes_promoters
chr2	26901200	26918199	17000	*	2503sicer	7.83357e-53	chr2	26910643	26911642	1000	-	promoter:6708	uc008iwe.1	20933	Med22	mm10_genes_promoters
chr2	26901200	26918199	17000	*	2503sicer	7.83357e-53	chr2	26908147	26909146	1000	-	promoter:6709	uc029twg.1	NA	NA	mm10_genes_promoters
chr2	26901200	26918199	17000	*	2503sicer	7.83357e-53	chr2	26916531	26917530	1000	-	promoter:6710	uc008iwh.2	20930	Surf1	mm10_genes_promoters
chr2	26901200	26918199	17000	*	2503sicer	7.83357e-53	chr2	26916531	26917530	1000	-	promoter:6711	uc012bsq.1	20930	Surf1	mm10_genes_promoters
chr2	26901200	26918199	17000	*	2503sicer	7.83357e-53	chr2	26916531	26917530	1000	-	promoter:6712	uc033hmc.1	20930	Surf1	mm10_genes_promoters
chr2	26927400	26934799	7400	*	2504sicer	3.21676e-33	chr2	26933069	26934068	1000	+	promoter:3871	uc008iwm.1	279029	Stkld1	mm10_genes_promoters
chr2	26927400	26934799	7400	*	2504sicer	3.21676e-33	chr2	26933512	26934511	1000	-	promoter:6713	uc008iwl.2	20932	Surf4	mm10_genes_promoters
chr2	26960600	26965399	4800	*	2506sicer	5.20948e-10	chr2	26964387	26965386	1000	-	promoter:6714	uc008iwn.1	227656	Rexo4	mm10_genes_promoters
chr2	27008600	27012399	3800	*	2508sicer	6.65935e-16	chr2	27008926	27009925	1000	+	promoter:3876	uc008iwq.2	381356	Cacfd1	mm10_genes_promoters
chr2	27008600	27012399	3800	*	2508sicer	6.65935e-16	chr2	27008926	27009925	1000	+	promoter:3877	uc008iwr.2	381356	Cacfd1	mm10_genes_promoters
chr2	27008600	27012399	3800	*	2508sicer	6.65935e-16	chr2	27008926	27009925	1000	+	promoter:3878	uc008iws.2	381356	Cacfd1	mm10_genes_promoters
chr2	27008600	27012399	3800	*	2508sicer	6.65935e-16	chr2	27008926	27009925	1000	+	promoter:3879	uc008iwt.2	381356	Cacfd1	mm10_genes_promoters
chr2	27008600	27012399	3800	*	2508sicer	6.65935e-16	chr2	27008926	27009925	1000	+	promoter:3880	uc008iwu.2	381356	Cacfd1	mm10_genes_promoters
chr2	27078000	27080799	2800	*	2509sicer	4.11496e-23	chr2	27078381	27079380	1000	+	promoter:3881	uc008ixa.1	77794	Adamtsl2	mm10_genes_promoters
chr2	27161200	27164399	3200	*	2512sicer	1.87485e-09	chr2	27162704	27163703	1000	-	promoter:6724	uc029twh.1	329371	Dbhos	mm10_genes_promoters
chr2	27244800	27250599	5800	*	2514sicer	1.05334e-39	chr2	27247304	27248303	1000	-	promoter:6726	uc008ixg.2	192166	Sardh	mm10_genes_promoters
chr2	27403800	27430799	27000	*	2523sicer	7.59127e-79	chr2	27427609	27428608	1000	-	promoter:6727	uc008ixh.2	22325	Vav2	mm10_genes_promoters
chr2	27403800	27430799	27000	*	2523sicer	7.59127e-79	chr2	27427609	27428608	1000	-	promoter:6728	uc008ixi.2	22325	Vav2	mm10_genes_promoters
chr2	27441200	27444199	3000	*	2524sicer	2.763e-09	chr2	27441519	27442518	1000	+	promoter:3884	uc008ixj.1	NA	NA	mm10_genes_promoters
chr2	27464200	27475199	11000	*	2525sicer	5.8526e-60	chr2	27464194	27465193	1000	-	promoter:6734	uc008ixq.1	67382	Brd3	mm10_genes_promoters
chr2	27539000	27542199	3200	*	2528sicer	1.67615e-07	chr2	27539429	27540428	1000	+	promoter:3886	uc008ixr.1	NA	NA	mm10_genes_promoters
chr2	27677800	27730999	53200	*	2533sicer	0	chr2	27708292	27709291	1000	+	promoter:3888	uc056zll.1	20181	Rxra	mm10_genes_promoters
chr2	27677800	27730999	53200	*	2533sicer	0	chr2	27709583	27710582	1000	+	promoter:3889	uc056zlm.1	20181	Rxra	mm10_genes_promoters
chr2	27884000	27890799	6800	*	2538sicer	7.63389e-15	chr2	27885425	27886424	1000	+	promoter:3890	uc008ixt.2	12831	Col5a1	mm10_genes_promoters
chr2	28111200	28119799	8600	*	2544sicer	6.5565e-31	chr2	28117207	28118206	1000	+	promoter:3894	uc012bsx.2	NA	NA	mm10_genes_promoters
chr2	28192200	28195399	3200	*	2546sicer	2.32047e-08	chr2	28192093	28193092	1000	+	promoter:3895	uc008iya.1	56177	Olfm1	mm10_genes_promoters
chr2	28192200	28195399	3200	*	2546sicer	2.32047e-08	chr2	28192093	28193092	1000	+	promoter:3896	uc008iyb.1	56177	Olfm1	mm10_genes_promoters
chr2	28204200	28217999	13800	*	2547sicer	2.79876e-47	chr2	28204689	28205688	1000	+	promoter:3897	uc008iyc.1	56177	Olfm1	mm10_genes_promoters
chr2	28204200	28217999	13800	*	2547sicer	2.79876e-47	chr2	28204689	28205688	1000	+	promoter:3898	uc008iyd.1	56177	Olfm1	mm10_genes_promoters
chr2	28446000	28448999	3000	*	2554sicer	1.23322e-05	chr2	28446941	28447940	1000	+	promoter:3899	uc008iye.1	241289	Ppp1r26	mm10_genes_promoters
chr2	28465800	28469199	3400	*	2555sicer	2.40082e-08	chr2	28466961	28467960	1000	+	promoter:3901	uc008iyg.1	118451	Mrps2	mm10_genes_promoters
chr2	28465800	28469199	3400	*	2555sicer	2.40082e-08	chr2	28466961	28467960	1000	+	promoter:3902	uc008iyh.3	118451	Mrps2	mm10_genes_promoters
chr2	28465800	28469199	3400	*	2555sicer	2.40082e-08	chr2	28466961	28467960	1000	+	promoter:3903	uc008iyi.1	118451	Mrps2	mm10_genes_promoters
chr2	28465800	28469199	3400	*	2555sicer	2.40082e-08	chr2	28466961	28467960	1000	+	promoter:3904	uc008iyj.1	118451	Mrps2	mm10_genes_promoters
chr2	28465800	28469199	3400	*	2555sicer	2.40082e-08	chr2	28466961	28467960	1000	+	promoter:3905	uc008iyk.1	118451	Mrps2	mm10_genes_promoters
chr2	28465800	28469199	3400	*	2555sicer	2.40082e-08	chr2	28466961	28467960	1000	+	promoter:3906	uc012bsy.1	118451	Mrps2	mm10_genes_promoters
chr2	28465800	28469199	3400	*	2555sicer	2.40082e-08	chr2	28468827	28469826	1000	+	promoter:3907	uc029twi.1	NA	NA	mm10_genes_promoters
chr2	28465800	28469199	3400	*	2555sicer	2.40082e-08	chr2	28466325	28467324	1000	-	promoter:6737	uc008iyf.1	69327	1700007K13Rik	mm10_genes_promoters
chr2	28494400	28497399	3000	*	2557sicer	2.10984e-19	chr2	28495891	28496890	1000	+	promoter:3908	uc008iyl.2	227671	Gbgt1	mm10_genes_promoters
chr2	28511400	28542599	31200	*	2558sicer	8.0421e-231	chr2	28512167	28513166	1000	+	promoter:3909	uc008iym.2	19730	Ralgds	mm10_genes_promoters
chr2	28511400	28542599	31200	*	2558sicer	8.0421e-231	chr2	28512167	28513166	1000	+	promoter:3910	uc008iyn.2	19730	Ralgds	mm10_genes_promoters
chr2	28511400	28542599	31200	*	2558sicer	8.0421e-231	chr2	28532464	28533463	1000	+	promoter:3911	uc008iyo.2	19730	Ralgds	mm10_genes_promoters
chr2	28511400	28542599	31200	*	2558sicer	8.0421e-231	chr2	28532464	28533463	1000	+	promoter:3912	uc008iyp.2	19730	Ralgds	mm10_genes_promoters
chr2	28698400	28702399	4000	*	2559sicer	6.32612e-07	chr2	28699161	28700160	1000	+	promoter:3918	uc008izd.1	68870	Ak8	mm10_genes_promoters
chr2	28698400	28702399	4000	*	2559sicer	6.32612e-07	chr2	28699652	28700651	1000	-	promoter:6744	uc008iza.1	69987	Spaca9	mm10_genes_promoters
chr2	28698400	28702399	4000	*	2559sicer	6.32612e-07	chr2	28699652	28700651	1000	-	promoter:6745	uc008izb.1	69987	Spaca9	mm10_genes_promoters
chr2	28698400	28702399	4000	*	2559sicer	6.32612e-07	chr2	28699652	28700651	1000	-	promoter:6746	uc008izc.1	69987	Spaca9	mm10_genes_promoters
chr2	28836200	28841599	5400	*	2560sicer	1.19569e-11	chr2	28839406	28840405	1000	+	promoter:3920	uc008izg.2	227674	Ddx31	mm10_genes_promoters
chr2	28836200	28841599	5400	*	2560sicer	1.19569e-11	chr2	28840361	28841360	1000	-	promoter:6747	uc008ize.2	269252	Gtf3c4	mm10_genes_promoters
chr2	28836200	28841599	5400	*	2560sicer	1.19569e-11	chr2	28840361	28841360	1000	-	promoter:6748	uc008izf.2	269252	Gtf3c4	mm10_genes_promoters
chr2	28917200	28918999	1800	*	2562sicer	4.81101e-09	chr2	28916422	28917421	1000	-	promoter:6749	uc008izh.2	54422	Barhl1	mm10_genes_promoters
chr2	28917200	28918999	1800	*	2562sicer	4.81101e-09	chr2	28916441	28917440	1000	-	promoter:6750	uc012btd.1	54422	Barhl1	mm10_genes_promoters
chr2	29052800	29055199	2400	*	2563sicer	1.28625e-13	chr2	29055067	29056066	1000	-	promoter:6751	uc012bte.1	329375	Cfap77	mm10_genes_promoters
chr2	29124000	29127599	3600	*	2565sicer	0.000134834	chr2	29123992	29124991	1000	+	promoter:3922	uc008izl.1	269254	Setx	mm10_genes_promoters
chr2	29124000	29127599	3600	*	2565sicer	0.000134834	chr2	29123992	29124991	1000	+	promoter:3923	uc008izm.1	269254	Setx	mm10_genes_promoters
chr2	29249400	29257799	8400	*	2570sicer	1.09118e-25	chr2	29252041	29253040	1000	-	promoter:6755	uc008izq.1	76220	6530402F18Rik	mm10_genes_promoters
chr2	29346800	29348599	1800	*	2572sicer	1.76022e-09	chr2	29345810	29346809	1000	+	promoter:3925	uc008izr.2	68975	Med27	mm10_genes_promoters
chr2	29346800	29348599	1800	*	2572sicer	1.76022e-09	chr2	29345810	29346809	1000	+	promoter:3926	uc008izs.2	68975	Med27	mm10_genes_promoters
chr2	29377800	29383599	5800	*	2575sicer	2.54769e-09	chr2	29377514	29378513	1000	+	promoter:3927	uc056zlo.1	68975	Med27	mm10_genes_promoters
chr2	29471400	29476599	5200	*	2586sicer	2.3619e-12	chr2	29475295	29476294	1000	-	promoter:6756	uc033hmf.1	102465170	Mir133c	mm10_genes_promoters
chr2	29619200	29647199	28000	*	2593sicer	2.781e-92	chr2	29618720	29619719	1000	+	promoter:3928	uc008izt.1	107746	Rapgef1	mm10_genes_promoters
chr2	29619200	29647199	28000	*	2593sicer	2.781e-92	chr2	29618720	29619719	1000	+	promoter:3929	uc008izu.1	107746	Rapgef1	mm10_genes_promoters
chr2	29619200	29647199	28000	*	2593sicer	2.781e-92	chr2	29618720	29619719	1000	+	promoter:3930	uc008izv.1	107746	Rapgef1	mm10_genes_promoters
chr2	29619200	29647199	28000	*	2593sicer	2.781e-92	chr2	29618720	29619719	1000	+	promoter:3931	uc008izw.1	107746	Rapgef1	mm10_genes_promoters
chr2	29867600	29870599	3000	*	2603sicer	1.01801e-08	chr2	29868494	29869493	1000	+	promoter:3942	uc008jai.1	99151	Cercam	mm10_genes_promoters
chr2	29888800	29893399	4600	*	2604sicer	2.41327e-11	chr2	29888720	29889719	1000	+	promoter:3943	uc008jaj.2	18286	Odf2	mm10_genes_promoters
chr2	29888800	29893399	4600	*	2604sicer	2.41327e-11	chr2	29888720	29889719	1000	+	promoter:3944	uc008jan.2	18286	Odf2	mm10_genes_promoters
chr2	29888800	29893399	4600	*	2604sicer	2.41327e-11	chr2	29888720	29889719	1000	+	promoter:3945	uc008jak.2	18286	Odf2	mm10_genes_promoters
chr2	29888800	29893399	4600	*	2604sicer	2.41327e-11	chr2	29888720	29889719	1000	+	promoter:3946	uc008jal.2	18286	Odf2	mm10_genes_promoters
chr2	29888800	29893399	4600	*	2604sicer	2.41327e-11	chr2	29888720	29889719	1000	+	promoter:3947	uc033hmh.1	18286	Odf2	mm10_genes_promoters
chr2	29888800	29893399	4600	*	2604sicer	2.41327e-11	chr2	29889063	29890062	1000	+	promoter:3948	uc008jam.2	18286	Odf2	mm10_genes_promoters
chr2	29962200	29976399	14200	*	2607sicer	9.34801e-67	chr2	29964560	29965559	1000	+	promoter:3952	uc008jas.1	20740	Sptan1	mm10_genes_promoters
chr2	29962200	29976399	14200	*	2607sicer	9.34801e-67	chr2	29964560	29965559	1000	+	promoter:3953	uc012btk.1	20740	Sptan1	mm10_genes_promoters
chr2	29962200	29976399	14200	*	2607sicer	9.34801e-67	chr2	29964560	29965559	1000	+	promoter:3954	uc057bmt.1	20740	Sptan1	mm10_genes_promoters
chr2	30061200	30066199	5000	*	2608sicer	9.05881e-27	chr2	30060773	30061772	1000	+	promoter:3958	uc008jav.1	NA	NA	mm10_genes_promoters
chr2	30061200	30066199	5000	*	2608sicer	9.05881e-27	chr2	30060996	30061995	1000	+	promoter:3959	uc008jaw.2	56086	Set	mm10_genes_promoters
chr2	30061200	30066199	5000	*	2608sicer	9.05881e-27	chr2	30060996	30061995	1000	+	promoter:3960	uc008jax.2	56086	Set	mm10_genes_promoters
chr2	30061200	30066199	5000	*	2608sicer	9.05881e-27	chr2	30065474	30066473	1000	+	promoter:3961	uc008jay.2	56086	Set	mm10_genes_promoters
chr2	30074800	30078599	3800	*	2609sicer	1.2266e-06	chr2	30076743	30077742	1000	+	promoter:3962	uc008jaz.1	263803	Pkn3	mm10_genes_promoters
chr2	30074800	30078599	3800	*	2609sicer	1.2266e-06	chr2	30077766	30078765	1000	+	promoter:3963	uc008jba.1	263803	Pkn3	mm10_genes_promoters
chr2	30074800	30078599	3800	*	2609sicer	1.2266e-06	chr2	30077766	30078765	1000	+	promoter:3964	uc008jbb.1	263803	Pkn3	mm10_genes_promoters
chr2	30074800	30078599	3800	*	2609sicer	1.2266e-06	chr2	30077766	30078765	1000	+	promoter:3965	uc008jbc.1	263803	Pkn3	mm10_genes_promoters
chr2	30091200	30098399	7200	*	2610sicer	2.08153e-09	chr2	30093636	30094635	1000	-	promoter:6764	uc008jbd.1	66220	Zdhhc12	mm10_genes_promoters
chr2	30091200	30098399	7200	*	2610sicer	2.08153e-09	chr2	30093636	30094635	1000	-	promoter:6765	uc008jbe.1	66220	Zdhhc12	mm10_genes_promoters
chr2	30122800	30125599	2800	*	2611sicer	4.5491e-05	chr2	30124612	30125611	1000	-	promoter:6766	uc008jbf.2	227693	Zer1	mm10_genes_promoters
chr2	30122800	30125599	2800	*	2611sicer	4.5491e-05	chr2	30124612	30125611	1000	-	promoter:6767	uc008jbg.2	227693	Zer1	mm10_genes_promoters
chr2	30122800	30125599	2800	*	2611sicer	4.5491e-05	chr2	30124612	30125611	1000	-	promoter:6768	uc008jbh.2	227693	Zer1	mm10_genes_promoters
chr2	30131000	30135999	5000	*	2612sicer	1.29127e-13	chr2	30132871	30133870	1000	+	promoter:3966	uc008jbi.1	70296	Tbc1d13	mm10_genes_promoters
chr2	30131000	30135999	5000	*	2612sicer	1.29127e-13	chr2	30132871	30133870	1000	+	promoter:3967	uc008jbj.1	70296	Tbc1d13	mm10_genes_promoters
chr2	30170800	30173199	2400	*	2613sicer	1.76535e-06	chr2	30170524	30171523	1000	+	promoter:3968	uc008jbk.1	13804	Endog	mm10_genes_promoters
chr2	30202800	30207999	5200	*	2614sicer	1.05449e-13	chr2	30205700	30206699	1000	-	promoter:6772	uc008jbo.1	70266	Kyat1	mm10_genes_promoters
chr2	30202800	30207999	5200	*	2614sicer	1.05449e-13	chr2	30205700	30206699	1000	-	promoter:6775	uc008jbr.1	70266	Kyat1	mm10_genes_promoters
chr2	30202800	30207999	5200	*	2614sicer	1.05449e-13	chr2	30205700	30206699	1000	-	promoter:6776	uc008jbs.1	70266	Kyat1	mm10_genes_promoters
chr2	30202800	30207999	5200	*	2614sicer	1.05449e-13	chr2	30206099	30207098	1000	-	promoter:6777	uc056zlr.1	NA	NA	mm10_genes_promoters
chr2	30235600	30237399	1800	*	2616sicer	1.2042e-09	chr2	30236769	30237768	1000	+	promoter:3969	uc008jbu.2	241296	Lrrc8a	mm10_genes_promoters
chr2	30238200	30254999	16800	*	2617sicer	1.21456e-91	chr2	30237632	30238631	1000	-	promoter:6778	uc008jbt.1	67350	1700084E18Rik	mm10_genes_promoters
chr2	30256000	30273199	17200	*	2618sicer	2.52178e-96	chr2	30265203	30266202	1000	+	promoter:3970	uc008jbv.3	227696	Phyhd1	mm10_genes_promoters
chr2	30256000	30273199	17200	*	2618sicer	2.52178e-96	chr2	30265203	30266202	1000	+	promoter:3971	uc012btl.3	227696	Phyhd1	mm10_genes_promoters
chr2	30256000	30273199	17200	*	2618sicer	2.52178e-96	chr2	30265203	30266202	1000	+	promoter:3972	uc012btm.3	227696	Phyhd1	mm10_genes_promoters
chr2	30256000	30273199	17200	*	2618sicer	2.52178e-96	chr2	30265721	30266720	1000	+	promoter:3973	uc008jbw.2	227696	Phyhd1	mm10_genes_promoters
chr2	30256000	30273199	17200	*	2618sicer	2.52178e-96	chr2	30265819	30266818	1000	+	promoter:3974	uc008jbx.2	227696	Phyhd1	mm10_genes_promoters
chr2	30256000	30273199	17200	*	2618sicer	2.52178e-96	chr2	30265819	30266818	1000	+	promoter:3975	uc029twj.1	227696	Phyhd1	mm10_genes_promoters
chr2	30256000	30273199	17200	*	2618sicer	2.52178e-96	chr2	30265819	30266818	1000	+	promoter:3976	uc029twk.1	227696	Phyhd1	mm10_genes_promoters
chr2	30283800	30288199	4400	*	2619sicer	1.67248e-21	chr2	30285433	30286432	1000	+	promoter:3977	uc008jbz.1	227699	Nup188	mm10_genes_promoters
chr2	30283800	30288199	4400	*	2619sicer	1.67248e-21	chr2	30285433	30286432	1000	+	promoter:3978	uc008jca.1	227699	Nup188	mm10_genes_promoters
chr2	30283800	30288199	4400	*	2619sicer	1.67248e-21	chr2	30285433	30286432	1000	+	promoter:3979	uc008jcb.1	227699	Nup188	mm10_genes_promoters
chr2	30283800	30288199	4400	*	2619sicer	1.67248e-21	chr2	30286355	30287354	1000	-	promoter:6779	uc008jby.1	227697	Dolk	mm10_genes_promoters
chr2	30355000	30359599	4600	*	2621sicer	2.14337e-21	chr2	30359317	30360316	1000	-	promoter:6780	uc008jcc.2	227700	Sh3glb2	mm10_genes_promoters
chr2	30355000	30359599	4600	*	2621sicer	2.14337e-21	chr2	30359317	30360316	1000	-	promoter:6781	uc008jcd.2	227700	Sh3glb2	mm10_genes_promoters
chr2	30355000	30359599	4600	*	2621sicer	2.14337e-21	chr2	30359317	30360316	1000	-	promoter:6782	uc008jce.2	227700	Sh3glb2	mm10_genes_promoters
chr2	30389800	30395199	5400	*	2623sicer	7.43629e-05	chr2	30391254	30392253	1000	+	promoter:3983	uc008jci.2	57170	Dolpp1	mm10_genes_promoters
chr2	30389800	30395199	5400	*	2623sicer	7.43629e-05	chr2	30391254	30392253	1000	+	promoter:3984	uc008jcj.2	57170	Dolpp1	mm10_genes_promoters
chr2	30389800	30395199	5400	*	2623sicer	7.43629e-05	chr2	30391254	30392253	1000	+	promoter:3985	uc056zls.1	57170	Dolpp1	mm10_genes_promoters
chr2	30389800	30395199	5400	*	2623sicer	7.43629e-05	chr2	30391254	30392253	1000	+	promoter:3986	uc056zlt.1	57170	Dolpp1	mm10_genes_promoters
chr2	30412200	30420399	8200	*	2625sicer	1.93307e-11	chr2	30415050	30416049	1000	+	promoter:3987	uc008jcn.2	110854	Ptpa	mm10_genes_promoters
chr2	30412200	30420399	8200	*	2625sicer	1.93307e-11	chr2	30415749	30416748	1000	-	promoter:6784	uc008jcl.1	12908	Crat	mm10_genes_promoters
chr2	30468200	30475599	7400	*	2629sicer	5.13206e-18	chr2	30474200	30475199	1000	-	promoter:6785	uc008jco.1	72500	Ier5l	mm10_genes_promoters
chr2	30592600	30607799	15200	*	2632sicer	8.52222e-74	chr2	30594044	30595043	1000	+	promoter:3988	uc008jcp.1	78617	Cstad	mm10_genes_promoters
chr2	30704400	30726599	22200	*	2640sicer	2.50738e-185	chr2	30720210	30721209	1000	+	promoter:3989	uc012btn.1	100526499	Mir3089	mm10_genes_promoters
chr2	30704400	30726599	22200	*	2640sicer	2.50738e-185	chr2	30717044	30718043	1000	-	promoter:6786	uc008jcq.1	NA	NA	mm10_genes_promoters
chr2	30800800	30803399	2600	*	2647sicer	6.45278e-11	chr2	30801738	30802737	1000	-	promoter:6787	uc008jcr.3	73598	1700001O22Rik	mm10_genes_promoters
chr2	30817400	30825799	8400	*	2649sicer	3.1676e-34	chr2	30821752	30822751	1000	+	promoter:3994	uc029twm.1	NA	NA	mm10_genes_promoters
chr2	30826600	30830799	4200	*	2650sicer	6.50627e-18	chr2	30828301	30829300	1000	-	promoter:6790	uc008jcx.1	72323	Asb6	mm10_genes_promoters
chr2	30844400	30856999	12600	*	2652sicer	2.05022e-17	chr2	30844367	30845366	1000	+	promoter:3995	uc008jcy.2	20204	Prrx2	mm10_genes_promoters
chr2	30895000	30904399	9400	*	2657sicer	3.66349e-49	chr2	30903298	30904297	1000	-	promoter:6791	uc008jcz.1	64292	Ptges	mm10_genes_promoters
chr2	30952600	30957799	5200	*	2660sicer	5.65127e-07	chr2	30952001	30953000	1000	+	promoter:3996	uc008jda.1	30934	Tor1b	mm10_genes_promoters
chr2	30952600	30957799	5200	*	2660sicer	5.65127e-07	chr2	30952001	30953000	1000	+	promoter:3997	uc008jdb.1	30934	Tor1b	mm10_genes_promoters
chr2	30963400	30968399	5000	*	2661sicer	3.24656e-10	chr2	30967919	30968918	1000	-	promoter:6792	uc008jdc.2	30931	Tor1a	mm10_genes_promoters
chr2	30980200	30981599	1400	*	2662sicer	2.63155e-11	chr2	30981279	30982278	1000	+	promoter:3998	uc008jde.2	74270	Usp20	mm10_genes_promoters
chr2	30982400	30983799	1400	*	2663sicer	1.17744e-12	chr2	30981942	30982941	1000	-	promoter:6793	uc008jdd.2	227707	BC005624	mm10_genes_promoters
chr2	31080200	31097599	17400	*	2669sicer	6.90188e-25	chr2	31096501	31097500	1000	-	promoter:6794	uc008jdh.1	14269	Fnbp1	mm10_genes_promoters
chr2	31142400	31144999	2600	*	2673sicer	2.40953e-10	chr2	31142009	31143008	1000	-	promoter:6795	uc008jdi.2	14269	Fnbp1	mm10_genes_promoters
chr2	31142400	31144999	2600	*	2673sicer	2.40953e-10	chr2	31142009	31143008	1000	-	promoter:6796	uc008jdj.2	14269	Fnbp1	mm10_genes_promoters
chr2	31142400	31144999	2600	*	2673sicer	2.40953e-10	chr2	31142009	31143008	1000	-	promoter:6797	uc008jdk.2	14269	Fnbp1	mm10_genes_promoters
chr2	31142400	31144999	2600	*	2673sicer	2.40953e-10	chr2	31142009	31143008	1000	-	promoter:6799	uc008jdm.2	14269	Fnbp1	mm10_genes_promoters
chr2	31149000	31154599	5600	*	2674sicer	3.02021e-10	chr2	31151316	31152315	1000	+	promoter:4000	uc008jdo.2	277463	Gpr107	mm10_genes_promoters
chr2	31149000	31154599	5600	*	2674sicer	3.02021e-10	chr2	31151316	31152315	1000	+	promoter:4001	uc008jdp.2	277463	Gpr107	mm10_genes_promoters
chr2	31149000	31154599	5600	*	2674sicer	3.02021e-10	chr2	31151351	31152350	1000	+	promoter:4002	uc056zlv.1	NA	NA	mm10_genes_promoters
chr2	31149000	31154599	5600	*	2674sicer	3.02021e-10	chr2	31152292	31153291	1000	-	promoter:6800	uc008jdn.2	320973	D330023K18Rik	mm10_genes_promoters
chr2	31244200	31248799	4600	*	2676sicer	8.72157e-28	chr2	31244923	31245922	1000	+	promoter:4003	uc008jdq.1	14299	Ncs1	mm10_genes_promoters
chr2	31469200	31471999	2800	*	2683sicer	9.10164e-13	chr2	31469270	31470269	1000	+	promoter:4006	uc008jdu.1	11898	Ass1	mm10_genes_promoters
chr2	31571800	31578599	6800	*	2684sicer	7.49808e-10	chr2	31571651	31572650	1000	+	promoter:4007	uc008jdw.3	320267	Fubp3	mm10_genes_promoters
chr2	31571800	31578599	6800	*	2684sicer	7.49808e-10	chr2	31571651	31572650	1000	+	promoter:4008	uc008jdx.3	320267	Fubp3	mm10_genes_promoters
chr2	31635000	31642399	7400	*	2685sicer	2.00064e-36	chr2	31639037	31640036	1000	+	promoter:4010	uc012bto.1	381359	Prdm12	mm10_genes_promoters
chr2	31687400	31692999	5600	*	2687sicer	7.60195e-15	chr2	31687537	31688536	1000	+	promoter:4012	uc008jdz.3	11350	Abl1	mm10_genes_promoters
chr2	31687400	31692999	5600	*	2687sicer	7.60195e-15	chr2	31687537	31688536	1000	+	promoter:4013	uc008jea.3	11350	Abl1	mm10_genes_promoters
chr2	31687400	31692999	5600	*	2687sicer	7.60195e-15	chr2	31687537	31688536	1000	+	promoter:4014	uc008jeb.3	11350	Abl1	mm10_genes_promoters
chr2	31687400	31692999	5600	*	2687sicer	7.60195e-15	chr2	31687537	31688536	1000	+	promoter:4015	uc033hmk.1	11350	Abl1	mm10_genes_promoters
chr2	31755800	31777399	21600	*	2690sicer	1.45887e-126	chr2	31758939	31759938	1000	+	promoter:4016	uc008jec.3	11350	Abl1	mm10_genes_promoters
chr2	31755800	31777399	21600	*	2690sicer	1.45887e-126	chr2	31759173	31760172	1000	+	promoter:4017	uc033hml.1	11350	Abl1	mm10_genes_promoters
chr2	31799600	31811799	12200	*	2693sicer	2.2216e-25	chr2	31810581	31811580	1000	-	promoter:6801	uc008jed.2	227717	Qrfp	mm10_genes_promoters
chr2	31845000	31847599	2600	*	2695sicer	1.13821e-34	chr2	31846006	31847005	1000	-	promoter:6802	uc008jee.2	98970	Fibcd1	mm10_genes_promoters
chr2	31949400	31951599	2200	*	2700sicer	1.58541e-06	chr2	31949303	31950302	1000	+	promoter:4020	uc008jeg.1	108897	Aif1l	mm10_genes_promoters
chr2	32033000	32035599	2600	*	2702sicer	8.59513e-08	chr2	32032203	32033202	1000	+	promoter:4022	uc008jei.1	227720	Nup214	mm10_genes_promoters
chr2	32081400	32085199	3800	*	2704sicer	3.26171e-21	chr2	32084670	32085669	1000	-	promoter:6803	uc008jej.1	241303	Fam78a	mm10_genes_promoters
chr2	32081400	32085199	3800	*	2704sicer	3.26171e-21	chr2	32083706	32084705	1000	-	promoter:6804	uc008jek.1	241303	Fam78a	mm10_genes_promoters
chr2	32095200	32097999	2800	*	2706sicer	0.000627543	chr2	32094651	32095650	1000	+	promoter:4024	uc008jel.1	227721	Plpp7	mm10_genes_promoters
chr2	32095200	32097999	2800	*	2706sicer	0.000627543	chr2	32094651	32095650	1000	+	promoter:4025	uc012btq.1	227721	Plpp7	mm10_genes_promoters
chr2	32150400	32192999	42600	*	2707sicer	0	chr2	32150148	32151147	1000	+	promoter:4026	uc008jem.2	227723	Prrc2b	mm10_genes_promoters
chr2	32150400	32192999	42600	*	2707sicer	0	chr2	32150148	32151147	1000	+	promoter:4027	uc008jen.2	227723	Prrc2b	mm10_genes_promoters
chr2	32150400	32192999	42600	*	2707sicer	0	chr2	32182123	32183122	1000	+	promoter:4028	uc008jeo.2	227723	Prrc2b	mm10_genes_promoters
chr2	32258000	32260399	2400	*	2708sicer	0.000798984	chr2	32260106	32261105	1000	-	promoter:6806	uc008jes.2	22245	Uck1	mm10_genes_promoters
chr2	32285800	32296799	11000	*	2709sicer	1.46799e-31	chr2	32287253	32288252	1000	+	promoter:4031	uc008jev.1	99412	Golga2	mm10_genes_promoters
chr2	32285800	32296799	11000	*	2709sicer	1.46799e-31	chr2	32287253	32288252	1000	+	promoter:4032	uc008jew.1	99412	Golga2	mm10_genes_promoters
chr2	32285800	32296799	11000	*	2709sicer	1.46799e-31	chr2	32287253	32288252	1000	+	promoter:4033	uc008jex.1	99412	Golga2	mm10_genes_promoters
chr2	32285800	32296799	11000	*	2709sicer	1.46799e-31	chr2	32291093	32292092	1000	+	promoter:4034	uc012btt.1	99412	Golga2	mm10_genes_promoters
chr2	32285800	32296799	11000	*	2709sicer	1.46799e-31	chr2	32296080	32297079	1000	+	promoter:4035	uc008jey.1	99412	Golga2	mm10_genes_promoters
chr2	32285800	32296799	11000	*	2709sicer	1.46799e-31	chr2	32288070	32289069	1000	-	promoter:6807	uc008jet.3	72931	Swi5	mm10_genes_promoters
chr2	32285800	32296799	11000	*	2709sicer	1.46799e-31	chr2	32288070	32289069	1000	-	promoter:6808	uc008jeu.3	72931	Swi5	mm10_genes_promoters
chr2	32285800	32296799	11000	*	2709sicer	1.46799e-31	chr2	32288070	32289069	1000	-	promoter:6809	uc012bts.2	72931	Swi5	mm10_genes_promoters
chr2	32314400	32321799	7400	*	2711sicer	1.06738e-25	chr2	32317265	32318264	1000	+	promoter:4036	uc056zly.1	104795665	Gm23363	mm10_genes_promoters
chr2	32314400	32321799	7400	*	2711sicer	1.06738e-25	chr2	32317460	32318459	1000	+	promoter:4037	uc012btv.1	387239	Mir199b	mm10_genes_promoters
chr2	32314400	32321799	7400	*	2711sicer	1.06738e-25	chr2	32315911	32316910	1000	-	promoter:6810	uc008jez.1	13429	Dnm1	mm10_genes_promoters
chr2	32348600	32355199	6600	*	2712sicer	3.19926e-10	chr2	32353330	32354329	1000	-	promoter:6812	uc008jfc.2	13429	Dnm1	mm10_genes_promoters
chr2	32348600	32355199	6600	*	2712sicer	3.19926e-10	chr2	32353330	32354329	1000	-	promoter:6813	uc008jfd.3	13429	Dnm1	mm10_genes_promoters
chr2	32348600	32355199	6600	*	2712sicer	3.19926e-10	chr2	32353330	32354329	1000	-	promoter:6814	uc029two.2	13429	Dnm1	mm10_genes_promoters
chr2	32348600	32355199	6600	*	2712sicer	3.19926e-10	chr2	32353330	32354329	1000	-	promoter:6815	uc029twp.2	13429	Dnm1	mm10_genes_promoters
chr2	32348600	32355199	6600	*	2712sicer	3.19926e-10	chr2	32353330	32354329	1000	-	promoter:6816	uc056zlw.1	13429	Dnm1	mm10_genes_promoters
chr2	32348600	32355199	6600	*	2712sicer	3.19926e-10	chr2	32353330	32354329	1000	-	promoter:6817	uc056zlx.1	13429	Dnm1	mm10_genes_promoters
chr2	32358000	32364799	6800	*	2713sicer	2.59194e-16	chr2	32362010	32363009	1000	+	promoter:4038	uc008jff.2	68379	Ciz1	mm10_genes_promoters
chr2	32358000	32364799	6800	*	2713sicer	2.59194e-16	chr2	32362010	32363009	1000	+	promoter:4039	uc008jfg.2	68379	Ciz1	mm10_genes_promoters
chr2	32358000	32364799	6800	*	2713sicer	2.59194e-16	chr2	32362198	32363197	1000	+	promoter:4040	uc008jfh.2	68379	Ciz1	mm10_genes_promoters
chr2	32358000	32364799	6800	*	2713sicer	2.59194e-16	chr2	32362198	32363197	1000	+	promoter:4041	uc008jfi.2	68379	Ciz1	mm10_genes_promoters
chr2	32358000	32364799	6800	*	2713sicer	2.59194e-16	chr2	32362198	32363197	1000	+	promoter:4042	uc008jfj.2	68379	Ciz1	mm10_genes_promoters
chr2	32380000	32382599	2600	*	2714sicer	1.15316e-09	chr2	32381916	32382915	1000	-	promoter:6819	uc008jfk.2	73737	1110008P14Rik	mm10_genes_promoters
chr2	32392200	32401799	9600	*	2715sicer	1.82338e-21	chr2	32394890	32395889	1000	+	promoter:4043	uc008jfm.2	96979	Ptges2	mm10_genes_promoters
chr2	32416000	32431999	16000	*	2717sicer	5.71899e-88	chr2	32424067	32425066	1000	-	promoter:6821	uc008jfn.2	227731	Slc25a25	mm10_genes_promoters
chr2	32416000	32431999	16000	*	2717sicer	5.71899e-88	chr2	32431152	32432151	1000	-	promoter:6822	uc008jfo.2	227731	Slc25a25	mm10_genes_promoters
chr2	32449400	32451399	2000	*	2719sicer	1.3225e-13	chr2	32449457	32450456	1000	+	promoter:4044	uc008jfr.1	71254	Naif1	mm10_genes_promoters
chr2	32452400	32455199	2800	*	2720sicer	2.89734e-14	chr2	32451471	32452470	1000	-	promoter:6823	uc008jfp.2	227731	Slc25a25	mm10_genes_promoters
chr2	32452400	32455199	2800	*	2720sicer	2.89734e-14	chr2	32451471	32452470	1000	-	promoter:6824	uc008jfq.2	227731	Slc25a25	mm10_genes_promoters
chr2	32532600	32562399	29800	*	2724sicer	1.19708e-183	chr2	32534359	32535358	1000	+	promoter:4045	uc008jfs.1	98952	Fam102a	mm10_genes_promoters
chr2	32585000	32592599	7600	*	2725sicer	9.65561e-23	chr2	32586078	32587077	1000	+	promoter:4049	uc008jfx.2	20448	St6galnac4	mm10_genes_promoters
chr2	32585000	32592599	7600	*	2725sicer	9.65561e-23	chr2	32586078	32587077	1000	+	promoter:4050	uc008jfy.2	20448	St6galnac4	mm10_genes_promoters
chr2	32585000	32592599	7600	*	2725sicer	9.65561e-23	chr2	32586078	32587077	1000	+	promoter:4051	uc008jfz.2	20448	St6galnac4	mm10_genes_promoters
chr2	32604800	32612999	8200	*	2727sicer	2.23327e-31	chr2	32605985	32606984	1000	+	promoter:4053	uc008jgb.2	50935	St6galnac6	mm10_genes_promoters
chr2	32604800	32612999	8200	*	2727sicer	2.23327e-31	chr2	32605985	32606984	1000	+	promoter:4054	uc008jgc.2	50935	St6galnac6	mm10_genes_promoters
chr2	32604800	32612999	8200	*	2727sicer	2.23327e-31	chr2	32605985	32606984	1000	+	promoter:4055	uc008jgd.2	50935	St6galnac6	mm10_genes_promoters
chr2	32604800	32612999	8200	*	2727sicer	2.23327e-31	chr2	32605985	32606984	1000	+	promoter:4056	uc008jge.2	50935	St6galnac6	mm10_genes_promoters
chr2	32604800	32612999	8200	*	2727sicer	2.23327e-31	chr2	32605985	32606984	1000	+	promoter:4057	uc008jgf.2	50935	St6galnac6	mm10_genes_promoters
chr2	32604800	32612999	8200	*	2727sicer	2.23327e-31	chr2	32605985	32606984	1000	+	promoter:4058	uc033hmn.1	50935	St6galnac6	mm10_genes_promoters
chr2	32604800	32612999	8200	*	2727sicer	2.23327e-31	chr2	32607042	32608041	1000	+	promoter:4059	uc008jgg.1	50935	St6galnac6	mm10_genes_promoters
chr2	32618000	32630599	12600	*	2728sicer	1.03507e-116	chr2	32620758	32621757	1000	+	promoter:4060	uc008jgh.2	11636	Ak1	mm10_genes_promoters
chr2	32618000	32630599	12600	*	2728sicer	1.03507e-116	chr2	32624437	32625436	1000	+	promoter:4061	uc008jgi.2	11636	Ak1	mm10_genes_promoters
chr2	32618000	32630599	12600	*	2728sicer	1.03507e-116	chr2	32627390	32628389	1000	+	promoter:4062	uc012btw.1	11636	Ak1	mm10_genes_promoters
chr2	32618000	32630599	12600	*	2728sicer	1.03507e-116	chr2	32628500	32629499	1000	+	promoter:4063	uc008jgj.2	11636	Ak1	mm10_genes_promoters
chr2	32642400	32651399	9000	*	2730sicer	1.05463e-06	chr2	32645595	32646594	1000	+	promoter:4064	uc008jgk.2	13805	Eng	mm10_genes_promoters
chr2	32642400	32651399	9000	*	2730sicer	1.05463e-06	chr2	32645595	32646594	1000	+	promoter:4065	uc008jgl.2	13805	Eng	mm10_genes_promoters
chr2	32642400	32651399	9000	*	2730sicer	1.05463e-06	chr2	32645595	32646594	1000	+	promoter:4066	uc012btx.1	13805	Eng	mm10_genes_promoters
chr2	32642400	32651399	9000	*	2730sicer	1.05463e-06	chr2	32651329	32652328	1000	+	promoter:4067	uc056zlz.1	NA	NA	mm10_genes_promoters
chr2	32692400	32696999	4600	*	2734sicer	2.26774e-12	chr2	32694176	32695175	1000	-	promoter:6826	uc008jgm.2	14287	Fpgs	mm10_genes_promoters
chr2	32708600	32715799	7200	*	2735sicer	2.73973e-12	chr2	32710905	32711904	1000	-	promoter:6827	uc008jgn.2	107951	Cdk9	mm10_genes_promoters
chr2	32708600	32715799	7200	*	2735sicer	2.73973e-12	chr2	32712785	32713784	1000	-	promoter:6828	uc008jgo.2	107951	Cdk9	mm10_genes_promoters
chr2	32708600	32715799	7200	*	2735sicer	2.73973e-12	chr2	32712889	32713888	1000	-	promoter:6829	uc012bty.1	100499514	Mir2861	mm10_genes_promoters
chr2	32708600	32715799	7200	*	2735sicer	2.73973e-12	chr2	32712973	32713972	1000	-	promoter:6830	uc029twr.1	100628606	Mir3960	mm10_genes_promoters
chr2	32740800	32742399	1600	*	2736sicer	1.52671e-08	chr2	32741017	32742016	1000	-	promoter:6831	uc029tws.1	70730	6330409D20Rik	mm10_genes_promoters
chr2	32773800	32777599	3800	*	2737sicer	1.20457e-07	chr2	32774821	32775820	1000	+	promoter:4073	uc008jgx.1	329384	Ptrh1	mm10_genes_promoters
chr2	32773800	32777599	3800	*	2737sicer	1.20457e-07	chr2	32774821	32775820	1000	+	promoter:4074	uc008jgy.1	329384	Ptrh1	mm10_genes_promoters
chr2	32773800	32777599	3800	*	2737sicer	1.20457e-07	chr2	32776988	32777987	1000	+	promoter:4075	uc029twt.1	100302592	Snord14a	mm10_genes_promoters
chr2	32773800	32777599	3800	*	2737sicer	1.20457e-07	chr2	32775634	32776633	1000	-	promoter:6832	uc056zma.1	338348	Ttc16	mm10_genes_promoters
chr2	32773800	32777599	3800	*	2737sicer	1.20457e-07	chr2	32775340	32776339	1000	-	promoter:6833	uc008jgu.2	338348	Ttc16	mm10_genes_promoters
chr2	32773800	32777599	3800	*	2737sicer	1.20457e-07	chr2	32775340	32776339	1000	-	promoter:6834	uc012btz.1	338348	Ttc16	mm10_genes_promoters
chr2	32773800	32777599	3800	*	2737sicer	1.20457e-07	chr2	32775340	32776339	1000	-	promoter:6835	uc012bua.1	338348	Ttc16	mm10_genes_promoters
chr2	32773800	32777599	3800	*	2737sicer	1.20457e-07	chr2	32775634	32776633	1000	-	promoter:6836	uc008jgv.3	338348	Ttc16	mm10_genes_promoters
chr2	32773800	32777599	3800	*	2737sicer	1.20457e-07	chr2	32775634	32776633	1000	-	promoter:6837	uc008jgw.3	338348	Ttc16	mm10_genes_promoters
chr2	32873600	32909399	35800	*	2740sicer	5.83127e-186	chr2	32875134	32876133	1000	+	promoter:4076	uc008jhc.2	227737	Fam129b	mm10_genes_promoters
chr2	32960400	32963799	3400	*	2743sicer	3.91984e-13	chr2	32960712	32961711	1000	+	promoter:4078	uc008jhe.2	269261	Rpl12	mm10_genes_promoters
chr2	32960400	32963799	3400	*	2743sicer	3.91984e-13	chr2	32962301	32963300	1000	+	promoter:4079	uc012bub.1	104367	Snora65	mm10_genes_promoters
chr2	32960400	32963799	3400	*	2743sicer	3.91984e-13	chr2	32961256	32962255	1000	-	promoter:6841	uc008jhd.2	227738	Lrsam1	mm10_genes_promoters
chr2	32980200	32984799	4600	*	2745sicer	9.83074e-14	chr2	32982057	32983056	1000	-	promoter:6842	uc008jhf.1	56017	Slc2a8	mm10_genes_promoters
chr2	32980200	32984799	4600	*	2745sicer	9.83074e-14	chr2	32982057	32983056	1000	-	promoter:6843	uc008jhg.1	56017	Slc2a8	mm10_genes_promoters
chr2	32980200	32984799	4600	*	2745sicer	9.83074e-14	chr2	32982057	32983056	1000	-	promoter:6844	uc012buc.1	56017	Slc2a8	mm10_genes_promoters
chr2	32980200	32984799	4600	*	2745sicer	9.83074e-14	chr2	32982057	32983056	1000	-	promoter:6845	uc012bud.1	56017	Slc2a8	mm10_genes_promoters
chr2	33215000	33237799	22800	*	2753sicer	9.25018e-108	chr2	33214961	33215960	1000	+	promoter:4080	uc008jhp.1	26360	Angptl2	mm10_genes_promoters
chr2	33215000	33237799	22800	*	2753sicer	9.25018e-108	chr2	33214961	33215960	1000	+	promoter:4081	uc008jhq.1	26360	Angptl2	mm10_genes_promoters
chr2	33215000	33237799	22800	*	2753sicer	9.25018e-108	chr2	33214961	33215960	1000	+	promoter:4082	uc008jhr.1	26360	Angptl2	mm10_genes_promoters
chr2	33244000	33251399	7400	*	2754sicer	1.47566e-22	chr2	33247116	33248115	1000	-	promoter:6853	uc008jhs.1	NA	NA	mm10_genes_promoters
chr2	33268200	33277399	9200	*	2757sicer	1.39852e-31	chr2	33273654	33274653	1000	-	promoter:6854	uc008jht.1	241308	Ralgps1	mm10_genes_promoters
chr2	33365200	33371799	6600	*	2765sicer	1.84919e-18	chr2	33371495	33372494	1000	-	promoter:6850	uc008jhm.2	241308	Ralgps1	mm10_genes_promoters
chr2	33365200	33371799	6600	*	2765sicer	1.84919e-18	chr2	33371495	33372494	1000	-	promoter:6851	uc008jhn.2	241308	Ralgps1	mm10_genes_promoters
chr2	33365200	33371799	6600	*	2765sicer	1.84919e-18	chr2	33371495	33372494	1000	-	promoter:6852	uc008jho.2	241308	Ralgps1	mm10_genes_promoters
chr2	33426200	33433399	7200	*	2767sicer	2.59086e-20	chr2	33431325	33432324	1000	-	promoter:6856	uc008jhu.1	241311	Zbtb34	mm10_genes_promoters
chr2	33426200	33433399	7200	*	2767sicer	2.59086e-20	chr2	33431325	33432324	1000	-	promoter:6857	uc033hmo.1	241311	Zbtb34	mm10_genes_promoters
chr2	33448800	33460399	11600	*	2769sicer	1.11999e-56	chr2	33455101	33456100	1000	-	promoter:6862	uc033hmp.1	NA	NA	mm10_genes_promoters
chr2	33464600	33469399	4800	*	2770sicer	4.18804e-16	chr2	33468533	33469532	1000	-	promoter:6858	uc008jhv.1	71834	Zbtb43	mm10_genes_promoters
chr2	33464600	33469399	4800	*	2770sicer	4.18804e-16	chr2	33468533	33469532	1000	-	promoter:6859	uc008jhw.1	71834	Zbtb43	mm10_genes_promoters
chr2	33464600	33469399	4800	*	2770sicer	4.18804e-16	chr2	33468533	33469532	1000	-	promoter:6860	uc008jhx.1	71834	Zbtb43	mm10_genes_promoters
chr2	33464600	33469399	4800	*	2770sicer	4.18804e-16	chr2	33468533	33469532	1000	-	promoter:6861	uc012bue.1	71834	Zbtb43	mm10_genes_promoters
chr2	33637000	33645599	8600	*	2778sicer	7.52518e-21	chr2	33640193	33641192	1000	+	promoter:4083	uc008jhz.1	100504399	C130021I20Rik	mm10_genes_promoters
chr2	33637000	33645599	8600	*	2778sicer	7.52518e-21	chr2	33640331	33641330	1000	+	promoter:4084	uc008jia.1	100504399	C130021I20Rik	mm10_genes_promoters
chr2	33637000	33645599	8600	*	2778sicer	7.52518e-21	chr2	33640512	33641511	1000	-	promoter:6863	uc008jhy.2	16917	Lmx1b	mm10_genes_promoters
chr2	33800400	33807199	6800	*	2788sicer	2.03549e-21	chr2	33804816	33805815	1000	+	promoter:4085	uc008jid.1	320482	Nron	mm10_genes_promoters
chr2	33800400	33807199	6800	*	2788sicer	2.03549e-21	chr2	33804816	33805815	1000	+	promoter:4086	uc012buf.1	320482	Nron	mm10_genes_promoters
chr2	33800400	33807199	6800	*	2788sicer	2.03549e-21	chr2	33804816	33805815	1000	+	promoter:4087	uc029tww.1	320482	Nron	mm10_genes_promoters
chr2	33867800	33889199	21400	*	2793sicer	4.84316e-149	chr2	33887947	33888946	1000	-	promoter:6864	uc008jib.1	72543	Mvb12b	mm10_genes_promoters
chr2	33867800	33889199	21400	*	2793sicer	4.84316e-149	chr2	33886846	33887845	1000	-	promoter:6865	uc008jic.1	72543	Mvb12b	mm10_genes_promoters
chr2	33867800	33889199	21400	*	2793sicer	4.84316e-149	chr2	33887947	33888946	1000	-	promoter:6866	uc008jie.2	72543	Mvb12b	mm10_genes_promoters
chr2	34248200	34253199	5000	*	2798sicer	7.28393e-08	chr2	34248458	34249457	1000	-	promoter:6871	uc056zmb.1	NA	NA	mm10_genes_promoters
chr2	34368400	34374599	6200	*	2799sicer	1.18517e-05	chr2	34372046	34373045	1000	-	promoter:6869	uc008jih.2	18516	Pbx3	mm10_genes_promoters
chr2	34368400	34374599	6200	*	2799sicer	1.18517e-05	chr2	34372046	34373045	1000	-	promoter:6870	uc008jii.2	18516	Pbx3	mm10_genes_promoters
chr2	34368400	34374599	6200	*	2799sicer	1.18517e-05	chr2	34372046	34373045	1000	-	promoter:6872	uc008jik.2	18516	Pbx3	mm10_genes_promoters
chr2	34406200	34413999	7800	*	2800sicer	9.269e-19	chr2	34405771	34406770	1000	+	promoter:4089	uc008jil.2	227743	Mapkap1	mm10_genes_promoters
chr2	34406200	34413999	7800	*	2800sicer	9.269e-19	chr2	34405851	34406850	1000	+	promoter:4090	uc008jim.2	227743	Mapkap1	mm10_genes_promoters
chr2	34406200	34413999	7800	*	2800sicer	9.269e-19	chr2	34405851	34406850	1000	+	promoter:4091	uc008jin.2	227743	Mapkap1	mm10_genes_promoters
chr2	34429600	34434199	4600	*	2802sicer	1.53686e-11	chr2	34432598	34433597	1000	+	promoter:4092	uc056zmc.1	NA	NA	mm10_genes_promoters
chr2	34801800	34811799	10000	*	2810sicer	5.31558e-30	chr2	34801318	34802317	1000	+	promoter:4095	uc008jiw.1	NA	NA	mm10_genes_promoters
chr2	34823000	34828399	5400	*	2811sicer	8.07515e-11	chr2	34822976	34823975	1000	-	promoter:6882	uc012buh.1	30050	Fbxw2	mm10_genes_promoters
chr2	34823000	34828399	5400	*	2811sicer	8.07515e-11	chr2	34823182	34824181	1000	-	promoter:6883	uc008jix.2	30050	Fbxw2	mm10_genes_promoters
chr2	34823000	34828399	5400	*	2811sicer	8.07515e-11	chr2	34826236	34827235	1000	-	promoter:6884	uc008jiy.2	30050	Fbxw2	mm10_genes_promoters
chr2	34823000	34828399	5400	*	2811sicer	8.07515e-11	chr2	34826236	34827235	1000	-	promoter:6885	uc008jiz.2	30050	Fbxw2	mm10_genes_promoters
chr2	34823000	34828399	5400	*	2811sicer	8.07515e-11	chr2	34826236	34827235	1000	-	promoter:6886	uc008jja.2	30050	Fbxw2	mm10_genes_promoters
chr2	34823000	34828399	5400	*	2811sicer	8.07515e-11	chr2	34826155	34827154	1000	-	promoter:6887	uc008jjb.2	30050	Fbxw2	mm10_genes_promoters
chr2	34823000	34828399	5400	*	2811sicer	8.07515e-11	chr2	34826236	34827235	1000	-	promoter:6888	uc008jjc.2	30050	Fbxw2	mm10_genes_promoters
chr2	34823000	34828399	5400	*	2811sicer	8.07515e-11	chr2	34826236	34827235	1000	-	promoter:6889	uc057bmx.1	30050	Fbxw2	mm10_genes_promoters
chr2	34873000	34875799	2800	*	2812sicer	2.86792e-10	chr2	34873396	34874395	1000	+	promoter:4096	uc008jjf.2	77996	Cutal	mm10_genes_promoters
chr2	34873000	34875799	2800	*	2812sicer	2.86792e-10	chr2	34873396	34874395	1000	+	promoter:4097	uc008jjg.2	77996	Cutal	mm10_genes_promoters
chr2	34913000	34914999	2000	*	2816sicer	1.2656e-18	chr2	34913977	34914976	1000	-	promoter:6892	uc008jjh.1	74016	Phf19	mm10_genes_promoters
chr2	34913000	34914999	2000	*	2816sicer	1.2656e-18	chr2	34913977	34914976	1000	-	promoter:6893	uc008jji.1	74016	Phf19	mm10_genes_promoters
chr2	34960400	34971399	11000	*	2818sicer	7.92977e-19	chr2	34961773	34962772	1000	-	promoter:6895	uc008jjk.1	22029	Traf1	mm10_genes_promoters
chr2	34960400	34971399	11000	*	2818sicer	7.92977e-19	chr2	34961773	34962772	1000	-	promoter:6896	uc008jjl.1	22029	Traf1	mm10_genes_promoters
chr2	34960400	34971399	11000	*	2818sicer	7.92977e-19	chr2	34961773	34962772	1000	-	promoter:6897	uc008jjm.1	22029	Traf1	mm10_genes_promoters
chr2	35192400	35201599	9200	*	2821sicer	1.99819e-08	chr2	35201121	35202120	1000	-	promoter:6902	uc008jjz.1	68365	Rab14	mm10_genes_promoters
chr2	35192400	35201599	9200	*	2821sicer	1.99819e-08	chr2	35201121	35202120	1000	-	promoter:6903	uc008jka.1	68365	Rab14	mm10_genes_promoters
chr2	35192400	35201599	9200	*	2821sicer	1.99819e-08	chr2	35201121	35202120	1000	-	promoter:6905	uc008jkb.1	68365	Rab14	mm10_genes_promoters
chr2	35255000	35257999	3000	*	2824sicer	9.7806e-16	chr2	35255359	35256358	1000	+	promoter:4107	uc008jkc.2	227753	Gsn	mm10_genes_promoters
chr2	35255000	35257999	3000	*	2824sicer	9.7806e-16	chr2	35255359	35256358	1000	+	promoter:4108	uc008jkd.2	227753	Gsn	mm10_genes_promoters
chr2	35265200	35285599	20400	*	2825sicer	1.70975e-92	chr2	35265744	35266743	1000	+	promoter:4109	uc008jke.2	227753	Gsn	mm10_genes_promoters
chr2	35265200	35285599	20400	*	2825sicer	1.70975e-92	chr2	35265820	35266819	1000	+	promoter:4110	uc008jkf.1	227753	Gsn	mm10_genes_promoters
chr2	35265200	35285599	20400	*	2825sicer	1.70975e-92	chr2	35281380	35282379	1000	+	promoter:4111	uc008jkg.2	227753	Gsn	mm10_genes_promoters
chr2	35332200	35339799	7600	*	2827sicer	1.60838e-17	chr2	35337010	35338009	1000	-	promoter:6906	uc008jkh.1	13830	Stom	mm10_genes_promoters
chr2	35460000	35465199	5200	*	2830sicer	2.82701e-15	chr2	35461450	35462449	1000	-	promoter:6910	uc008jkk.3	14594	Ggta1	mm10_genes_promoters
chr2	35460000	35465199	5200	*	2830sicer	2.82701e-15	chr2	35461450	35462449	1000	-	promoter:6911	uc008jkl.3	14594	Ggta1	mm10_genes_promoters
chr2	35460000	35465199	5200	*	2830sicer	2.82701e-15	chr2	35461450	35462449	1000	-	promoter:6912	uc008jkm.3	14594	Ggta1	mm10_genes_promoters
chr2	35460000	35465199	5200	*	2830sicer	2.82701e-15	chr2	35461450	35462449	1000	-	promoter:6913	uc008jkn.3	14594	Ggta1	mm10_genes_promoters
chr2	35556400	35560599	4200	*	2835sicer	6.67484e-10	chr2	35557458	35558457	1000	+	promoter:4112	uc008jkx.2	69601	Dab2ip	mm10_genes_promoters
chr2	35556400	35560599	4200	*	2835sicer	6.67484e-10	chr2	35558703	35559702	1000	-	promoter:6914	uc008jko.2	100042194	Gm13446	mm10_genes_promoters
chr2	35580200	35590799	10600	*	2837sicer	1.30418e-40	chr2	35581840	35582839	1000	+	promoter:4113	uc056zmf.1	69601	Dab2ip	mm10_genes_promoters
chr2	35619800	35625799	6000	*	2840sicer	4.76392e-35	chr2	35620981	35621980	1000	+	promoter:4114	uc008jkr.2	69601	Dab2ip	mm10_genes_promoters
chr2	35619800	35625799	6000	*	2840sicer	4.76392e-35	chr2	35620981	35621980	1000	+	promoter:4115	uc008jks.2	69601	Dab2ip	mm10_genes_promoters
chr2	35667600	35720599	53000	*	2845sicer	0	chr2	35690994	35691993	1000	+	promoter:4116	uc008jkt.2	69601	Dab2ip	mm10_genes_promoters
chr2	35667600	35720599	53000	*	2845sicer	0	chr2	35690994	35691993	1000	+	promoter:4117	uc056zmg.1	69601	Dab2ip	mm10_genes_promoters
chr2	35667600	35720599	53000	*	2845sicer	0	chr2	35695732	35696731	1000	+	promoter:4118	uc008jku.2	69601	Dab2ip	mm10_genes_promoters
chr2	35667600	35720599	53000	*	2845sicer	0	chr2	35708818	35709817	1000	+	promoter:4119	uc008jkv.2	69601	Dab2ip	mm10_genes_promoters
chr2	35667600	35720599	53000	*	2845sicer	0	chr2	35708818	35709817	1000	+	promoter:4120	uc008jkw.1	69601	Dab2ip	mm10_genes_promoters
chr2	35975200	35981199	6000	*	2849sicer	2.91987e-14	chr2	35979625	35980624	1000	-	promoter:6916	uc008jkz.3	74410	Ttll11	mm10_genes_promoters
chr2	35975200	35981199	6000	*	2849sicer	2.91987e-14	chr2	35979541	35980540	1000	-	promoter:6917	uc008jla.2	NA	NA	mm10_genes_promoters
chr2	36043400	36049199	5800	*	2852sicer	1.53657e-19	chr2	36048473	36049472	1000	+	promoter:4122	uc008jlc.1	75495	Morn5	mm10_genes_promoters
chr2	36101800	36105799	4000	*	2854sicer	1.19874e-29	chr2	36104061	36105060	1000	-	promoter:6919	uc008jld.1	16874	Lhx6	mm10_genes_promoters
chr2	36101800	36105799	4000	*	2854sicer	1.19874e-29	chr2	36104061	36105060	1000	-	promoter:6920	uc008jle.1	16874	Lhx6	mm10_genes_promoters
chr2	36101800	36105799	4000	*	2854sicer	1.19874e-29	chr2	36105409	36106408	1000	-	promoter:6921	uc008jlf.1	16874	Lhx6	mm10_genes_promoters
chr2	36101800	36105799	4000	*	2854sicer	1.19874e-29	chr2	36105409	36106408	1000	-	promoter:6922	uc008jlg.1	16874	Lhx6	mm10_genes_promoters
chr2	36201000	36205599	4600	*	2855sicer	8.89881e-13	chr2	36201312	36202311	1000	+	promoter:4124	uc008jlk.1	NA	NA	mm10_genes_promoters
chr2	36229200	36238399	9200	*	2857sicer	2.59438e-15	chr2	36229426	36230425	1000	+	promoter:4125	uc008jll.2	19224	Ptgs1	mm10_genes_promoters
chr2	37429000	37433599	4600	*	2863sicer	9.99333e-05	chr2	37430980	37431979	1000	-	promoter:6942	uc008jms.2	241322	Zbtb6	mm10_genes_promoters
chr2	37429000	37433599	4600	*	2863sicer	9.99333e-05	chr2	37429915	37430914	1000	-	promoter:6944	uc033hmr.1	NA	NA	mm10_genes_promoters
chr2	37440800	37445199	4400	*	2864sicer	7.40742e-06	chr2	37442285	37443284	1000	+	promoter:4147	uc008jmw.1	227800	Rabgap1	mm10_genes_promoters
chr2	37440800	37445199	4400	*	2864sicer	7.40742e-06	chr2	37442285	37443284	1000	+	promoter:4148	uc008jmx.1	227800	Rabgap1	mm10_genes_promoters
chr2	37440800	37445199	4400	*	2864sicer	7.40742e-06	chr2	37443122	37444121	1000	-	promoter:6943	uc008jmt.2	241322	Zbtb6	mm10_genes_promoters
chr2	37440800	37445199	4400	*	2864sicer	7.40742e-06	chr2	37443121	37444120	1000	-	promoter:6945	uc008jmu.1	320633	Zbtb26	mm10_genes_promoters
chr2	37440800	37445199	4400	*	2864sicer	7.40742e-06	chr2	37443122	37444121	1000	-	promoter:6946	uc008jmv.1	320633	Zbtb26	mm10_genes_promoters
chr2	37440800	37445199	4400	*	2864sicer	7.40742e-06	chr2	37443136	37444135	1000	-	promoter:6948	uc056zmj.1	NA	NA	mm10_genes_promoters
chr2	37701800	37704399	2600	*	2865sicer	1.9408e-05	chr2	37703349	37704348	1000	-	promoter:6951	uc008jnd.2	20744	Strbp	mm10_genes_promoters
chr2	37701800	37704399	2600	*	2865sicer	1.9408e-05	chr2	37703349	37704348	1000	-	promoter:6952	uc008jne.2	20744	Strbp	mm10_genes_promoters
chr2	37774400	37793999	19600	*	2869sicer	2.15448e-73	chr2	37775249	37776248	1000	+	promoter:4152	uc008jnf.2	241324	Crb2	mm10_genes_promoters
chr2	38283800	38288399	4600	*	2897sicer	2.36577e-06	chr2	38287385	38288384	1000	-	promoter:6954	uc008jng.2	227801	Dennd1a	mm10_genes_promoters
chr2	38283800	38288399	4600	*	2897sicer	2.36577e-06	chr2	38287385	38288384	1000	-	promoter:6955	uc008jnh.2	227801	Dennd1a	mm10_genes_promoters
chr2	38283800	38288399	4600	*	2897sicer	2.36577e-06	chr2	38287385	38288384	1000	-	promoter:6956	uc008jni.2	227801	Dennd1a	mm10_genes_promoters
chr2	38338200	38340799	2600	*	2898sicer	1.33542e-11	chr2	38338281	38339280	1000	+	promoter:4153	uc008jnk.2	16870	Lhx2	mm10_genes_promoters
chr2	38346200	38367399	21200	*	2899sicer	2.90288e-48	chr2	38350308	38351307	1000	+	promoter:4154	uc008jnl.2	16870	Lhx2	mm10_genes_promoters
chr2	38423400	38425199	1800	*	2902sicer	1.20639e-10	chr2	38423002	38424001	1000	+	promoter:4155	uc008jnm.1	NA	NA	mm10_genes_promoters
chr2	38508800	38512199	3400	*	2906sicer	1.24359e-21	chr2	38510697	38511696	1000	+	promoter:4156	uc008jnn.2	59126	Nek6	mm10_genes_promoters
chr2	38508800	38512199	3400	*	2906sicer	1.24359e-21	chr2	38510876	38511875	1000	+	promoter:4157	uc008jno.2	59126	Nek6	mm10_genes_promoters
chr2	38642400	38644599	2200	*	2917sicer	0.00151968	chr2	38643907	38644906	1000	-	promoter:6959	uc008jnp.1	19177	Psmb7	mm10_genes_promoters
chr2	38642400	38644599	2200	*	2917sicer	0.00151968	chr2	38643907	38644906	1000	-	promoter:6960	uc008jnq.1	19177	Psmb7	mm10_genes_promoters
chr2	38709200	38712799	3600	*	2921sicer	6.74209e-15	chr2	38712235	38713234	1000	-	promoter:6961	uc008jnr.2	26423	Nr5a1	mm10_genes_promoters
chr2	38709200	38712799	3600	*	2921sicer	6.74209e-15	chr2	38711189	38712188	1000	-	promoter:6963	uc008jnt.1	26423	Nr5a1	mm10_genes_promoters
chr2	38782000	38784799	2800	*	2923sicer	1.3918e-11	chr2	38784516	38785515	1000	-	promoter:6964	uc012bus.1	14536	Nr6a1	mm10_genes_promoters
chr2	38782000	38784799	2800	*	2923sicer	1.3918e-11	chr2	38784516	38785515	1000	-	promoter:6965	uc012but.1	14536	Nr6a1	mm10_genes_promoters
chr2	38930600	38938399	7800	*	2926sicer	3.23796e-15	chr2	38930980	38931979	1000	+	promoter:4160	uc008jnv.1	241327	Olfml2a	mm10_genes_promoters
chr2	38996000	39001199	5200	*	2929sicer	4.1518e-09	chr2	38997309	38998308	1000	+	promoter:4161	uc008jnx.2	76646	Wdr38	mm10_genes_promoters
chr2	39002200	39007599	5400	*	2930sicer	3.88385e-12	chr2	39007139	39008138	1000	+	promoter:4162	uc008joa.1	74192	Arpc5l	mm10_genes_promoters
chr2	39002200	39007599	5400	*	2930sicer	3.88385e-12	chr2	39005132	39006131	1000	-	promoter:6967	uc008jnz.1	66489	Rpl35	mm10_genes_promoters
chr2	39221800	39227799	6000	*	2934sicer	1.54218e-09	chr2	39226339	39227338	1000	-	promoter:6980	uc008joi.1	67857	Ppp6c	mm10_genes_promoters
chr2	44925600	44932399	6800	*	2945sicer	6.36004e-09	chr2	44927237	44928236	1000	-	promoter:6991	uc008jpb.1	227835	Gtdc1	mm10_genes_promoters
chr2	45021600	45030399	8800	*	2949sicer	6.40208e-17	chr2	45023178	45024177	1000	-	promoter:6997	uc029txb.1	100628598	Mir5129	mm10_genes_promoters
chr2	45094600	45110199	15600	*	2953sicer	8.76286e-60	chr2	45110138	45111137	1000	+	promoter:4177	uc012bvd.3	433424	Zeb2os	mm10_genes_promoters
chr2	48942400	48948999	6600	*	2966sicer	4.74821e-07	chr2	48948508	48949507	1000	+	promoter:4185	uc008jpt.2	109241	Mbd5	mm10_genes_promoters
chr2	48942400	48948999	6600	*	2966sicer	4.74821e-07	chr2	48948508	48949507	1000	+	promoter:4186	uc008jpu.2	109241	Mbd5	mm10_genes_promoters
chr2	49618800	49621999	3200	*	2974sicer	3.99499e-07	chr2	49618314	49619313	1000	+	promoter:4191	uc008jpy.1	16574	Kif5c	mm10_genes_promoters
chr2	49786000	49790199	4200	*	2977sicer	1.1525e-17	chr2	49786686	49787685	1000	+	promoter:4192	uc008jpz.1	71897	Lypd6b	mm10_genes_promoters
chr2	50065800	50072599	6800	*	2984sicer	1.39692e-13	chr2	50065429	50066428	1000	+	promoter:4194	uc008jqa.3	320343	Lypd6	mm10_genes_promoters
chr2	50065800	50072599	6800	*	2984sicer	1.39692e-13	chr2	50065429	50066428	1000	+	promoter:4195	uc012bvg.2	320343	Lypd6	mm10_genes_promoters
chr2	50289000	50298399	9400	*	2991sicer	1.30159e-23	chr2	50295810	50296809	1000	+	promoter:4196	uc008jqd.1	100502624	Gm13483	mm10_genes_promoters
chr2	50289000	50298399	9400	*	2991sicer	1.30159e-23	chr2	50295810	50296809	1000	+	promoter:4197	uc008jqe.1	100502624	Gm13483	mm10_genes_promoters
chr2	50289000	50298399	9400	*	2991sicer	1.30159e-23	chr2	50296678	50297677	1000	-	promoter:7006	uc008jqc.1	109129	Mmadhc	mm10_genes_promoters
chr2	51731800	51735999	4200	*	3005sicer	2.69384e-09	chr2	51732010	51733009	1000	-	promoter:7012	uc029txh.1	433426	Gm13490	mm10_genes_promoters
chr2	52070800	52074199	3400	*	3007sicer	5.43331e-05	chr2	52071837	52072836	1000	+	promoter:4202	uc008jqq.1	51869	Rif1	mm10_genes_promoters
chr2	52070800	52074199	3400	*	3007sicer	5.43331e-05	chr2	52071837	52072836	1000	+	promoter:4203	uc008jqr.1	51869	Rif1	mm10_genes_promoters
chr2	52674600	52678599	4000	*	3013sicer	3.04236e-12	chr2	52675860	52676859	1000	-	promoter:7026	uc008jrc.1	12298	Cacnb4	mm10_genes_promoters
chr2	52674600	52678599	4000	*	3013sicer	3.04236e-12	chr2	52676144	52677143	1000	-	promoter:7027	uc033hmw.1	12298	Cacnb4	mm10_genes_promoters
chr2	52674600	52678599	4000	*	3013sicer	3.04236e-12	chr2	52676610	52677609	1000	-	promoter:7028	uc008jrd.2	12298	Cacnb4	mm10_genes_promoters
chr2	52857200	52875199	18000	*	3016sicer	2.30319e-32	chr2	52856868	52857867	1000	+	promoter:4210	uc008jrh.1	71409	Fmnl2	mm10_genes_promoters
chr2	53187400	53190599	3200	*	3033sicer	1.06661e-12	chr2	53190432	53191431	1000	+	promoter:4213	uc008jrn.2	65103	Arl6ip6	mm10_genes_promoters
chr2	53191600	53193999	2400	*	3034sicer	8.59513e-08	chr2	53191084	53192083	1000	+	promoter:4214	uc008jro.2	65103	Arl6ip6	mm10_genes_promoters
chr2	53191600	53193999	2400	*	3034sicer	8.59513e-08	chr2	53191188	53192187	1000	-	promoter:7034	uc008jrk.2	56194	Prpf40a	mm10_genes_promoters
chr2	53191600	53193999	2400	*	3034sicer	8.59513e-08	chr2	53191229	53192228	1000	-	promoter:7035	uc008jrl.1	56194	Prpf40a	mm10_genes_promoters
chr2	53191600	53193999	2400	*	3034sicer	8.59513e-08	chr2	53191188	53192187	1000	-	promoter:7036	uc008jrm.1	56194	Prpf40a	mm10_genes_promoters
chr2	54083600	54085999	2400	*	3036sicer	1.23042e-12	chr2	54085553	54086552	1000	-	promoter:7037	uc008jrp.1	67874	Rprm	mm10_genes_promoters
chr2	55435600	55438199	2600	*	3038sicer	2.48443e-14	chr2	55434970	55435969	1000	+	promoter:4220	uc008jru.2	16519	Kcnj3	mm10_genes_promoters
chr2	55435600	55438199	2600	*	3038sicer	2.48443e-14	chr2	55434970	55435969	1000	+	promoter:4221	uc008jrv.2	16519	Kcnj3	mm10_genes_promoters
chr2	57114200	57118999	4800	*	3044sicer	1.02093e-09	chr2	57115039	57116038	1000	-	promoter:7038	uc008jrw.2	18227	Nr4a2	mm10_genes_promoters
chr2	57114200	57118999	4800	*	3044sicer	1.02093e-09	chr2	57115039	57116038	1000	-	promoter:7039	uc012bvn.1	18227	Nr4a2	mm10_genes_promoters
chr2	57629200	57630999	1800	*	3051sicer	0.015508	chr2	57629153	57630152	1000	-	promoter:7046	uc008jsf.1	NA	NA	mm10_genes_promoters
chr2	58356400	58358399	2000	*	3053sicer	8.35437e-08	chr2	58357759	58358758	1000	-	promoter:7054	uc008jsp.2	269275	Acvr1c	mm10_genes_promoters
chr2	58562000	58569599	7600	*	3060sicer	1.95328e-27	chr2	58566334	58567333	1000	+	promoter:4233	uc008jsv.2	76654	Upp2	mm10_genes_promoters
chr2	58562000	58569599	7600	*	3060sicer	1.95328e-27	chr2	58566829	58567828	1000	-	promoter:7055	uc008jss.1	11477	Acvr1	mm10_genes_promoters
chr2	58562000	58569599	7600	*	3060sicer	1.95328e-27	chr2	58566829	58567828	1000	-	promoter:7056	uc008jst.1	11477	Acvr1	mm10_genes_promoters
chr2	58562000	58569599	7600	*	3060sicer	1.95328e-27	chr2	58566829	58567828	1000	-	promoter:7057	uc008jsu.1	11477	Acvr1	mm10_genes_promoters
chr2	59199000	59205199	6200	*	3069sicer	1.97998e-11	chr2	59199773	59200772	1000	+	promoter:4241	uc008jte.1	227937	Pkp4	mm10_genes_promoters
chr2	59608200	59617599	9400	*	3081sicer	1.22667e-26	chr2	59611042	59612041	1000	+	promoter:4246	uc008jtj.2	66860	Tanc1	mm10_genes_promoters
chr2	59642600	59649199	6600	*	3084sicer	1.27777e-49	chr2	59645769	59646768	1000	+	promoter:4247	uc012bvr.2	66860	Tanc1	mm10_genes_promoters
chr2	59741800	59744199	2400	*	3089sicer	3.98658e-07	chr2	59741802	59742801	1000	+	promoter:4248	uc008jtk.1	66860	Tanc1	mm10_genes_promoters
chr2	59838000	59844199	6200	*	3095sicer	1.95525e-16	chr2	59840740	59841739	1000	+	promoter:4250	uc008jtm.2	66860	Tanc1	mm10_genes_promoters
chr2	60210200	60218399	8200	*	3106sicer	1.49217e-21	chr2	60209840	60210839	1000	-	promoter:7073	uc008jtw.1	NA	NA	mm10_genes_promoters
chr2	60221000	60230199	9200	*	3107sicer	1.08336e-13	chr2	60223770	60224769	1000	+	promoter:4253	uc008jtz.1	57438	43166	mm10_genes_promoters
chr2	60550800	60553599	2800	*	3109sicer	2.30536e-08	chr2	60553309	60554308	1000	-	promoter:7078	uc008jug.2	18779	Pla2r1	mm10_genes_promoters
chr2	60550800	60553599	2800	*	3109sicer	2.30536e-08	chr2	60553309	60554308	1000	-	promoter:7079	uc008juh.2	18779	Pla2r1	mm10_genes_promoters
chr2	60550800	60553599	2800	*	3109sicer	2.30536e-08	chr2	60553309	60554308	1000	-	promoter:7080	uc008jui.2	18779	Pla2r1	mm10_genes_promoters
chr2	60665000	60674599	9600	*	3110sicer	3.71751e-21	chr2	60673694	60674693	1000	-	promoter:7081	uc008juj.2	16420	Itgb6	mm10_genes_promoters
chr2	60665000	60674599	9600	*	3110sicer	3.71751e-21	chr2	60673694	60674693	1000	-	promoter:7084	uc008jun.2	16420	Itgb6	mm10_genes_promoters
chr2	60665000	60674599	9600	*	3110sicer	3.71751e-21	chr2	60673755	60674754	1000	-	promoter:7085	uc008juo.1	16420	Itgb6	mm10_genes_promoters
chr2	60722200	60723599	1400	*	3113sicer	1.50871e-27	chr2	60722604	60723603	1000	-	promoter:7082	uc008jul.2	16420	Itgb6	mm10_genes_promoters
chr2	60722200	60723599	1400	*	3113sicer	1.50871e-27	chr2	60722604	60723603	1000	-	promoter:7083	uc008jum.2	16420	Itgb6	mm10_genes_promoters
chr2	60874600	60885999	11400	*	3123sicer	2.72666e-53	chr2	60881439	60882438	1000	-	promoter:7088	uc008jur.2	56878	Rbms1	mm10_genes_promoters
chr2	60874600	60885999	11400	*	3123sicer	2.72666e-53	chr2	60881439	60882438	1000	-	promoter:7089	uc008jus.2	56878	Rbms1	mm10_genes_promoters
chr2	60874600	60885999	11400	*	3123sicer	2.72666e-53	chr2	60881439	60882438	1000	-	promoter:7092	uc008juv.1	56878	Rbms1	mm10_genes_promoters
chr2	61591600	61595399	3800	*	3135sicer	7.26766e-05	chr2	61592097	61593096	1000	+	promoter:4258	uc008jux.2	21353	Tank	mm10_genes_promoters
chr2	61591600	61595399	3800	*	3135sicer	7.26766e-05	chr2	61592097	61593096	1000	+	promoter:4259	uc008juy.2	21353	Tank	mm10_genes_promoters
chr2	61591600	61595399	3800	*	3135sicer	7.26766e-05	chr2	61592097	61593096	1000	+	promoter:4260	uc008juz.2	21353	Tank	mm10_genes_promoters
chr2	61591600	61595399	3800	*	3135sicer	7.26766e-05	chr2	61592097	61593096	1000	+	promoter:4261	uc008jva.2	21353	Tank	mm10_genes_promoters
chr2	61591600	61595399	3800	*	3135sicer	7.26766e-05	chr2	61592097	61593096	1000	+	promoter:4262	uc008jvb.2	21353	Tank	mm10_genes_promoters
chr2	61710200	61713599	3400	*	3138sicer	0.000113262	chr2	61710694	61711693	1000	+	promoter:4263	uc008jvc.1	59029	Psmd14	mm10_genes_promoters
chr2	62552400	62564199	11800	*	3142sicer	1.48437e-21	chr2	62563718	62564717	1000	-	promoter:7100	uc008jvl.1	14089	Fap	mm10_genes_promoters
chr2	62643000	62647399	4400	*	3143sicer	1.91231e-05	chr2	62646256	62647255	1000	-	promoter:7101	uc008jvm.2	71586	Ifih1	mm10_genes_promoters
chr2	62643000	62647399	4400	*	3143sicer	1.91231e-05	chr2	62646256	62647255	1000	-	promoter:7102	uc012bvy.1	71586	Ifih1	mm10_genes_promoters
chr2	62643000	62647399	4400	*	3143sicer	1.91231e-05	chr2	62646256	62647255	1000	-	promoter:7103	uc008jvn.2	71586	Ifih1	mm10_genes_promoters
chr2	62643000	62647399	4400	*	3143sicer	1.91231e-05	chr2	62646256	62647255	1000	-	promoter:7104	uc008jvo.2	71586	Ifih1	mm10_genes_promoters
chr2	65021800	65023199	1400	*	3154sicer	9.91672e-14	chr2	65022767	65023766	1000	-	promoter:7114	uc008jvx.2	50915	Grb14	mm10_genes_promoters
chr2	65237000	65240599	3600	*	3159sicer	1.44699e-05	chr2	65237759	65238758	1000	+	promoter:4280	uc008jwi.1	NA	NA	mm10_genes_promoters
[truncated: 23,085 more rows]

## Sheet: Exp2 H3K4me1 peaks
seqnames	start	end	peak	pvalue
chr1	3154000	3156199	1sicer	5.00655e-05
chr1	3157600	3161399	2sicer	0.000756741
chr1	3345000	3348199	3sicer	1.91905e-07
chr1	3499600	3502199	4sicer	7.79229e-06
chr1	3612200	3613599	5sicer	1.42059e-08
chr1	3670600	3672399	6sicer	7.15425e-08
chr1	3896200	3898399	7sicer	5.11856e-08
chr1	4083600	4085799	8sicer	0.00383935
chr1	4249400	4255399	9sicer	3.86828e-09
chr1	4256800	4258799	10sicer	0.027181
chr1	4558400	4560999	11sicer	4.67279e-09
chr1	4784200	4785399	12sicer	9.53116e-05
chr1	4801800	4803199	13sicer	5.2001e-06
chr1	4814800	4816199	14sicer	7.66529e-09
chr1	4819000	4821599	15sicer	5.72545e-18
chr1	4823200	4824799	16sicer	4.25274e-10
chr1	4831200	4835999	17sicer	4.78238e-16
chr1	4864400	4866799	18sicer	0.000234798
chr1	4873200	4876599	19sicer	7.30118e-07
chr1	4914600	4915199	20sicer	1.13539e-12
chr1	5018000	5020799	21sicer	2.88624e-18
chr1	5022600	5023799	22sicer	1.51671e-11
chr1	5034800	5037399	23sicer	0.000683796
chr1	5072000	5072999	24sicer	0.000498056
chr1	5110000	5111999	25sicer	1.28816e-06
chr1	5250800	5251999	26sicer	1.10801e-11
chr1	5252800	5255999	27sicer	4.22063e-14
chr1	5552000	5553399	28sicer	2.96994e-07
chr1	5804600	5806599	29sicer	1.76958e-05
chr1	5807400	5810599	30sicer	1.30439e-07
chr1	6169000	6170999	31sicer	0.00050059
chr1	6212000	6214199	32sicer	8.97217e-07
chr1	6216200	6221399	33sicer	5.5512e-11
chr1	6382800	6383799	34sicer	1.7703e-05
chr1	6434000	6437399	35sicer	7.77936e-06
chr1	6565200	6567799	36sicer	5.88253e-07
chr1	7090000	7093199	37sicer	1.30497e-12
chr1	7098600	7102199	38sicer	8.10296e-11
chr1	7111200	7114399	39sicer	9.33372e-09
chr1	7121200	7122799	40sicer	3.0815e-08
chr1	7131000	7134599	41sicer	3.81027e-10
chr1	7137000	7140199	42sicer	5.54402e-20
chr1	7332600	7335599	43sicer	5.52201e-08
chr1	7476400	7477199	44sicer	9.41233e-11
chr1	7478200	7482399	45sicer	8.46628e-18
chr1	7718600	7719799	46sicer	5.1412e-09
chr1	7943000	7943799	47sicer	8.28526e-06
chr1	7948000	7949999	48sicer	5.08837e-13
chr1	7993600	7996399	49sicer	7.35299e-06
chr1	7997800	8000399	50sicer	3.21716e-06
chr1	8156400	8161599	51sicer	6.94322e-08
chr1	8216600	8219199	52sicer	0.0115813
chr1	8253800	8255599	53sicer	0.00014931
chr1	8658000	8659999	54sicer	1.60186e-08
chr1	8660800	8662599	55sicer	6.03688e-05
chr1	8688200	8689599	56sicer	0.00269442
chr1	8788600	8790199	57sicer	7.9832e-06
chr1	8798400	8799599	58sicer	7.9832e-06
chr1	9045000	9048799	59sicer	3.54948e-05
chr1	9049800	9051199	60sicer	5.36863e-08
chr1	9058000	9061199	61sicer	1.49577e-05
chr1	9175400	9177199	62sicer	0.000153848
chr1	9235600	9241199	63sicer	7.04655e-36
chr1	9544800	9550999	64sicer	9.92811e-13
chr1	9742000	9749199	65sicer	2.15911e-22
chr1	9798400	9807799	66sicer	4.18685e-26
chr1	9814600	9827399	67sicer	8.29388e-51
chr1	9828200	9829599	68sicer	3.02553e-10
chr1	9833200	9837399	69sicer	5.66516e-06
chr1	9845400	9848799	70sicer	4.07548e-12
chr1	9852600	9863399	71sicer	1.33062e-30
chr1	9906000	9909199	72sicer	3.85788e-07
chr1	9941200	9944799	73sicer	5.65784e-06
chr1	9966800	9968599	74sicer	2.55409e-08
chr1	10007400	10009799	75sicer	1.82272e-06
chr1	10023800	10024999	76sicer	1.41687e-12
chr1	10034800	10037599	77sicer	3.65859e-08
chr1	10039000	10040199	78sicer	0.0044776
chr1	10156000	10158399	79sicer	7.79229e-06
chr1	10231000	10233999	80sicer	0.0527162
chr1	10358400	10361399	81sicer	7.60604e-05
chr1	10729200	10732799	82sicer	7.59733e-08
chr1	10734800	10736399	83sicer	2.70081e-06
chr1	10787000	10788999	84sicer	4.89127e-07
chr1	10805400	10807599	85sicer	0.00396434
chr1	10817000	10819799	86sicer	2.46393e-14
chr1	10889600	10895999	87sicer	2.89494e-12
chr1	10922600	10925599	88sicer	0.000106526
chr1	10974400	10980199	89sicer	4.48769e-12
chr1	10981000	10983799	90sicer	3.50154e-11
chr1	11029600	11032799	91sicer	1.75646e-06
chr1	11257800	11263799	92sicer	2.85588e-20
chr1	11619000	11621399	93sicer	1.5838e-08
chr1	11622200	11624799	94sicer	0.0012022
chr1	11678200	11680799	95sicer	0.00909152
chr1	11706800	11708399	96sicer	8.59365e-08
chr1	11723400	11724799	97sicer	1.88563e-05
chr1	11726200	11729999	98sicer	2.56062e-07
chr1	11779600	11783599	99sicer	7.74339e-10
chr1	11835600	11837799	100sicer	1.15095e-09
chr1	11842400	11845399	101sicer	1.72048e-13
chr1	11858200	11859599	102sicer	1.15074e-05
chr1	11887200	11891799	103sicer	5.13751e-05
chr1	11946800	11950799	104sicer	0.000414775
chr1	12038800	12041599	105sicer	5.09899e-05
chr1	12079400	12081599	106sicer	5.6273e-06
chr1	12220800	12223199	107sicer	1.15677e-09
chr1	12379200	12380199	108sicer	4.43497e-07
chr1	12570800	12573599	109sicer	3.40694e-15
chr1	12577000	12578199	110sicer	3.67841e-09
chr1	12644600	12644999	111sicer	1.78462e-13
chr1	12689600	12692399	112sicer	1.53679e-09
chr1	12694400	12701799	113sicer	1.22713e-20
chr1	12703000	12706599	114sicer	8.94791e-10
chr1	12709200	12727599	115sicer	6.5787e-66
chr1	12734200	12738199	116sicer	1.66268e-24
chr1	12743800	12746399	117sicer	3.42608e-11
chr1	12747600	12749999	118sicer	4.82525e-08
chr1	12762800	12765999	119sicer	1.73759e-07
chr1	12775000	12778399	120sicer	4.12108e-15
chr1	12781400	12786599	121sicer	5.65515e-25
chr1	12790400	12792799	122sicer	7.36833e-08
chr1	12810000	12812199	123sicer	2.27159e-06
chr1	12814400	12815399	124sicer	4.489e-08
chr1	12831600	12837399	125sicer	9.71497e-23
chr1	12861400	12866199	126sicer	1.00156e-13
chr1	12990400	12992799	127sicer	3.65825e-12
chr1	13102800	13104199	128sicer	4.87373e-06
chr1	13187600	13189399	129sicer	9.66398e-06
chr1	13195400	13198199	130sicer	7.79229e-06
chr1	13201600	13205599	131sicer	7.36937e-24
chr1	13206800	13215199	132sicer	3.52479e-13
chr1	13231200	13236799	133sicer	1.11736e-10
chr1	13244000	13246399	134sicer	2.03742e-14
chr1	13255800	13257599	135sicer	1.73788e-05
chr1	13299400	13301399	136sicer	6.71158e-13
chr1	13312600	13314999	137sicer	1.75521e-10
chr1	13327800	13329999	138sicer	1.459e-15
chr1	13330800	13333999	139sicer	4.71943e-14
chr1	13337800	13343199	140sicer	0.000127483
chr1	13365000	13368399	141sicer	6.5725e-12
chr1	13370600	13374999	142sicer	3.57272e-06
chr1	13549000	13551599	143sicer	0.000103813
chr1	13552400	13554599	144sicer	1.35257e-05
chr1	13585200	13589199	145sicer	8.94791e-10
chr1	13658600	13659799	146sicer	3.02553e-10
chr1	13860600	13862399	147sicer	4.28128e-10
chr1	13891200	13893999	148sicer	1.70326e-07
chr1	14083000	14086999	149sicer	5.58084e-06
chr1	14113400	14115399	150sicer	0.00168457
chr1	14450000	14453999	151sicer	0.000142092
chr1	14506400	14507199	152sicer	0.000997385
chr1	14990600	14994999	153sicer	4.65084e-10
chr1	15020400	15022999	154sicer	1.05111e-07
chr1	15080200	15084799	155sicer	4.86212e-06
chr1	15262200	15264399	156sicer	3.22262e-07
chr1	15286600	15287999	157sicer	1.95378e-07
chr1	15892200	15893199	158sicer	8.23831e-05
chr1	15929200	15930399	159sicer	1.58815e-08
chr1	16008200	16008399	160sicer	4.55905e-05
chr1	16092800	16093799	161sicer	3.48884e-05
chr1	16102200	16103999	162sicer	1.14989e-06
chr1	16107000	16108799	163sicer	7.11068e-09
chr1	16111200	16123199	164sicer	2.21059e-46
chr1	16127400	16137199	165sicer	4.38989e-54
chr1	16186000	16187599	166sicer	7.66529e-09
chr1	16201400	16203399	167sicer	3.85788e-07
chr1	16304400	16305799	168sicer	3.53792e-06
chr1	16605600	16608999	169sicer	6.734e-12
chr1	16615600	16618199	170sicer	3.16093e-08
chr1	16622000	16625999	171sicer	5.03959e-14
chr1	16654600	16656999	172sicer	3.47437e-05
chr1	16664600	16667599	173sicer	7.58388e-06
chr1	16687600	16689599	174sicer	6.15324e-07
chr1	16711200	16713599	175sicer	4.77541e-06
chr1	16738400	16740799	176sicer	2.87996e-06
chr1	16742200	16745199	177sicer	5.75015e-09
chr1	16892000	16898399	178sicer	1.38091e-23
chr1	16947200	16948399	179sicer	5.08943e-10
chr1	16952200	16953799	180sicer	5.00655e-05
chr1	17007800	17010399	181sicer	7.7117e-14
chr1	17288800	17290799	182sicer	9.41932e-07
chr1	17385800	17389999	183sicer	7.62383e-08
chr1	17472400	17474399	184sicer	5.16825e-06
chr1	17475400	17476999	185sicer	4.94359e-11
chr1	17524200	17527199	186sicer	0.000226904
chr1	17699200	17700799	187sicer	0.000128027
chr1	17916400	17919599	188sicer	3.7799e-09
chr1	17956800	17959599	189sicer	3.7799e-09
chr1	18083200	18087399	190sicer	0.000125312
chr1	18156200	18157999	191sicer	5.28504e-10
chr1	18252800	18255199	192sicer	0.000106549
chr1	18477800	18481399	193sicer	8.04577e-06
chr1	18516800	18520999	194sicer	1.83226e-11
chr1	18537400	18539999	195sicer	2.14011e-08
chr1	18658600	18664999	196sicer	8.16162e-12
chr1	18761400	18762999	197sicer	7.49155e-07
chr1	18927600	18930999	198sicer	7.9914e-09
chr1	19129000	19131999	199sicer	2.07357e-09
chr1	19176000	19176599	200sicer	0.041878
chr1	19283400	19285199	201sicer	9.59568e-05
chr1	19375600	19378799	202sicer	5.2381e-05
chr1	19437200	19440799	203sicer	0.000400807
chr1	19622400	19630399	204sicer	8.31783e-12
chr1	19687400	19690799	205sicer	6.8597e-09
chr1	19839000	19840199	206sicer	1.13682e-05
chr1	19899400	19901799	207sicer	2.96398e-13
chr1	19982800	19983999	208sicer	3.53792e-06
chr1	19997000	19999599	209sicer	0.00631357
chr1	20126800	20128199	210sicer	0.00611672
chr1	20282000	20284799	211sicer	1.5838e-08
chr1	20393000	20394799	212sicer	2.66513e-05
chr1	20432200	20435199	213sicer	1.68296e-05
chr1	20486600	20487799	214sicer	9.60549e-09
chr1	20577800	20580599	215sicer	1.42874e-05
chr1	20951200	20952399	216sicer	2.96994e-07
chr1	20993600	20999399	217sicer	1.54934e-09
chr1	21008000	21009599	218sicer	4.01212e-05
chr1	21014000	21016399	219sicer	2.55409e-08
chr1	21039600	21042599	220sicer	7.21153e-05
chr1	21052200	21053399	221sicer	6.43054e-14
chr1	21071800	21079799	222sicer	1.20532e-33
chr1	21165800	21167399	223sicer	5.61159e-05
chr1	21200200	21203599	224sicer	9.95907e-12
chr1	21217600	21220999	225sicer	4.5968e-08
chr1	21229200	21234599	226sicer	9.57525e-27
chr1	21244400	21245199	227sicer	3.87246e-07
chr1	21252400	21253799	228sicer	3.65175e-11
chr1	21582000	21584999	229sicer	0.000284387
chr1	21587800	21589799	230sicer	7.43923e-06
chr1	21631600	21633199	231sicer	0.00011054
chr1	21695000	21696199	232sicer	1.58299e-06
chr1	22056800	22059399	233sicer	3.10172e-06
chr1	22154000	22156199	234sicer	8.60829e-07
chr1	22157400	22160399	235sicer	2.36276e-06
chr1	22555800	22556199	236sicer	1.90261e-05
chr1	22871200	22874599	237sicer	6.91954e-08
chr1	23172600	23174999	238sicer	1.33139e-08
chr1	23176800	23178799	239sicer	3.61051e-14
chr1	23257800	23262399	240sicer	1.85211e-11
chr1	23263800	23265999	241sicer	2.09018e-09
chr1	23271000	23275799	242sicer	2.17361e-11
chr1	23300400	23307199	243sicer	7.00301e-09
chr1	23358400	23360399	244sicer	5.88253e-07
chr1	23382600	23383999	245sicer	0.00302726
chr1	23556400	23557399	246sicer	2.13806e-10
chr1	23615400	23620399	247sicer	4.16357e-07
chr1	23761800	23764599	248sicer	1.35273e-09
chr1	23782600	23785199	249sicer	1.00872e-09
chr1	23832600	23835399	250sicer	2.12831e-05
chr1	23842000	23844199	251sicer	1.65112e-11
chr1	23863800	23867999	252sicer	1.0526e-10
chr1	23883000	23886599	253sicer	3.6873e-08
chr1	23889400	23894399	254sicer	9.79399e-18
chr1	23895800	23897799	255sicer	9.03989e-10
chr1	23898600	23902799	256sicer	6.77562e-10
chr1	23911600	23922799	257sicer	1.36786e-24
chr1	23934200	23935599	258sicer	7.43923e-06
chr1	23947600	23949399	259sicer	2.77604e-07
chr1	24073400	24078799	260sicer	5.59837e-14
chr1	24088400	24092599	261sicer	5.98041e-61
chr1	24097000	24101199	262sicer	0.0172503
chr1	24194400	24196799	263sicer	8.94669e-07
chr1	24496200	24497799	264sicer	8.57052e-06
chr1	24679600	24682799	265sicer	3.11135e-09
chr1	24695200	24696999	266sicer	1.31882e-09
chr1	24698400	24699599	267sicer	2.96994e-07
chr1	24702800	24704599	268sicer	5.75418e-07
chr1	24721400	24721999	269sicer	1.49815e-06
chr1	24802400	24804399	270sicer	0.000204903
chr1	25015200	25019199	271sicer	2.24421e-16
chr1	25119600	25120599	272sicer	1.5127e-06
chr1	25523600	25526399	273sicer	3.89416e-08
chr1	25590800	25592599	274sicer	9.66398e-06
chr1	25662000	25666599	275sicer	1.34021e-12
chr1	25829600	25830999	276sicer	5.75418e-07
chr1	25913600	25916799	277sicer	6.6078e-07
chr1	26349200	26353999	278sicer	1.16799e-13
chr1	26414600	26417599	279sicer	3.17208e-05
chr1	26418800	26420999	280sicer	2.27159e-06
chr1	26428400	26430999	281sicer	3.39342e-05
chr1	26441000	26442799	282sicer	1.29696e-07
chr1	26470400	26472199	283sicer	0.000340678
chr1	26473400	26475799	284sicer	3.69202e-10
chr1	26666000	26668199	285sicer	1.13682e-05
chr1	27159200	27160399	286sicer	0.000489042
chr1	27180000	27183199	287sicer	3.14921e-07
chr1	27184000	27187399	288sicer	6.93582e-11
chr1	27270800	27272999	289sicer	1.58264e-08
chr1	27730600	27733799	290sicer	2.44741e-05
chr1	27755000	27759799	291sicer	0.00165275
chr1	28287400	28290599	292sicer	3.54948e-05
chr1	29580400	29583599	293sicer	1.28407e-09
chr1	29607000	29608799	294sicer	3.76594e-08
chr1	29643200	29644999	295sicer	6.72724e-15
chr1	29645800	29649799	296sicer	2.71191e-06
chr1	29703200	29706999	297sicer	1.1246e-06
chr1	29942800	29948999	298sicer	3.80833e-10
chr1	30036200	30037599	299sicer	9.89616e-07
chr1	30041400	30043399	300sicer	1.6339e-13
chr1	30066600	30068799	301sicer	1.52558e-11
chr1	30160000	30162199	302sicer	0.000108547
chr1	30306000	30307999	303sicer	0.000342528
chr1	30310000	30313799	304sicer	8.15335e-07
chr1	30337600	30339399	305sicer	3.38477e-05
chr1	30370800	30372999	306sicer	0.0139942
chr1	30375000	30377399	307sicer	2.04959e-06
chr1	30546400	30548999	308sicer	0.000683796
chr1	30611000	30612599	309sicer	0.00157719
chr1	30660600	30661799	310sicer	0.00157719
chr1	30838800	30840199	311sicer	7.18079e-14
chr1	30858200	30860799	312sicer	0.000627378
chr1	30870200	30872199	313sicer	3.76594e-08
chr1	30893600	30895399	314sicer	0.00151267
chr1	30937000	30939599	315sicer	1.44262e-06
chr1	30944000	30945799	316sicer	7.80798e-08
chr1	30950800	30952399	317sicer	0.000724175
chr1	31074000	31075999	318sicer	9.07836e-05
chr1	31245600	31247999	319sicer	1.42874e-05
chr1	31280400	31282199	320sicer	2.13806e-10
chr1	31490400	31492399	321sicer	0.000143523
chr1	31699400	31701399	322sicer	1.20819e-13
chr1	32066800	32068999	323sicer	3.05638e-06
chr1	32073000	32074599	324sicer	2.49114e-08
chr1	32259600	32262199	325sicer	0.000485856
chr1	32485200	32486999	326sicer	1.64722e-08
chr1	32665800	32668199	327sicer	0.000342317
chr1	32910200	32912599	328sicer	0.000329746
chr1	33013400	33017599	329sicer	2.44452e-06
chr1	33064600	33066599	330sicer	1.38256e-07
chr1	33407400	33409399	331sicer	7.47548e-11
chr1	33501600	33503799	332sicer	4.50654e-09
chr1	33615600	33617199	333sicer	6.48011e-09
chr1	33756400	33758199	334sicer	8.59365e-08
chr1	33791800	33794199	335sicer	5.2824e-20
chr1	33812800	33813599	336sicer	1.5155e-09
chr1	34005000	34007399	337sicer	0.0103467
chr1	34033800	34037199	338sicer	4.36139e-15
chr1	34060600	34061999	339sicer	4.23942e-07
chr1	34078600	34084399	340sicer	1.34683e-10
chr1	34121600	34125799	341sicer	4.553e-19
chr1	34138600	34140999	342sicer	9.58349e-06
chr1	34229200	34232199	343sicer	2.80334e-28
chr1	34233200	34236399	344sicer	6.77226e-06
chr1	34237200	34241799	345sicer	1.64242e-08
chr1	34298400	34300999	346sicer	0.00014939
chr1	34347200	34349999	347sicer	4.53147e-11
chr1	34417600	34418599	348sicer	2.94682e-07
chr1	34432400	34435799	349sicer	5.95641e-09
chr1	34438200	34442599	350sicer	1.44131e-09
chr1	34471800	34473999	351sicer	1.49123e-07
chr1	34603200	34605599	352sicer	5.2205e-05
chr1	34644800	34650999	353sicer	3.35366e-16
chr1	34678000	34679199	354sicer	5.56508e-18
chr1	34750400	34751399	355sicer	2.40591e-08
chr1	34801400	34802799	356sicer	8.81193e-07
chr1	34817400	34818399	357sicer	2.94682e-07
chr1	34822000	34841999	358sicer	7.70553e-81
chr1	34850800	34853399	359sicer	4.62174e-09
chr1	34854200	34855399	360sicer	4.51409e-07
chr1	34857200	34866599	361sicer	1.09844e-60
chr1	34874000	34878399	362sicer	2.23067e-10
chr1	34915600	34919199	363sicer	8.96839e-09
chr1	35154800	35159399	364sicer	1.64705e-10
chr1	35316400	35318999	365sicer	0.000302531
chr1	35408200	35409999	366sicer	2.85411e-05
chr1	35749200	35751399	367sicer	3.42888e-13
chr1	35788400	35791599	368sicer	6.95397e-07
chr1	35805800	35807199	369sicer	3.33258e-17
chr1	35867400	35869999	370sicer	0.000226904
chr1	35896200	35899399	371sicer	5.02267e-05
chr1	35941200	35942399	372sicer	2.9324e-09
chr1	36015600	36018799	373sicer	1.23297e-10
chr1	36030400	36031399	374sicer	3.20336e-08
chr1	36032600	36037799	375sicer	2.04521e-17
chr1	36064200	36065799	376sicer	1.29696e-07
chr1	36067800	36075199	377sicer	1.67784e-20
chr1	36087600	36092399	378sicer	9.27334e-43
chr1	36097800	36100199	379sicer	2.36211e-15
chr1	36254200	36255399	380sicer	2.06988e-06
chr1	36267600	36271999	381sicer	2.88013e-10
chr1	36300600	36305599	382sicer	2.54478e-19
chr1	36307000	36310999	383sicer	2.61313e-16
chr1	36354000	36355199	384sicer	2.15914e-13
chr1	36358200	36359399	385sicer	6.11046e-11
chr1	36366000	36370199	386sicer	4.82559e-15
chr1	36470800	36478399	387sicer	2.78341e-21
chr1	36491000	36493399	388sicer	5.89147e-18
chr1	36512600	36516999	389sicer	1.6159e-16
chr1	36521600	36524199	390sicer	2.71459e-22
chr1	36534000	36541199	391sicer	4.71208e-37
chr1	36542000	36544399	392sicer	2.62951e-07
chr1	36546200	36549199	393sicer	4.59965e-14
chr1	36554000	36559199	394sicer	8.28681e-17
chr1	36567800	36574599	395sicer	1.78918e-26
chr1	36577800	36581599	396sicer	1.47e-34
chr1	36587400	36591599	397sicer	3.35658e-23
chr1	36601600	36603999	398sicer	9.72219e-22
chr1	36617200	36620399	399sicer	4.77541e-06
chr1	36672600	36676799	400sicer	1.59103e-07
chr1	36679400	36681799	401sicer	3.0844e-25
chr1	36683000	36685599	402sicer	5.62255e-10
chr1	36691000	36692999	403sicer	1.35257e-05
chr1	36707600	36709599	404sicer	7.32476e-11
chr1	36784600	36785599	405sicer	0.00016371
chr1	36830600	36831599	406sicer	9.72601e-09
chr1	36859600	36862199	407sicer	4.06335e-14
chr1	36916600	36919199	408sicer	0.000340298
chr1	36920000	36923199	409sicer	3.14921e-07
chr1	36937000	36939599	410sicer	2.07133e-08
chr1	36949800	36952199	411sicer	8.57052e-06
chr1	36953000	36957399	412sicer	7.14354e-05
chr1	37028200	37031399	413sicer	2.02647e-08
chr1	37279000	37281999	414sicer	0.00146432
chr1	37300000	37301799	415sicer	4.02155e-07
chr1	37311000	37316199	416sicer	8.46628e-18
chr1	37317400	37319799	417sicer	5.26045e-12
chr1	37320800	37324999	418sicer	2.16351e-09
chr1	37341600	37342999	419sicer	5.28467e-09
chr1	37345600	37347999	420sicer	6.09671e-12
chr1	37434600	37435199	421sicer	3.14111e-12
chr1	37457800	37459599	422sicer	8.95474e-10
chr1	37511200	37513999	423sicer	2.06389e-20
chr1	37537000	37541799	424sicer	2.94281e-07
chr1	37573600	37574399	425sicer	1.5155e-09
chr1	37604000	37605999	426sicer	3.19515e-07
chr1	37719400	37720399	427sicer	6.37076e-06
chr1	37774000	37778399	428sicer	1.25444e-10
chr1	37871600	37873199	429sicer	2.94682e-07
chr1	37890800	37892799	430sicer	6.22019e-09
chr1	37995400	37996599	431sicer	2.96994e-07
chr1	37998600	38001599	432sicer	5.61811e-06
chr1	38011600	38013199	433sicer	2.09018e-09
chr1	38025400	38027799	434sicer	1.37857e-10
chr1	38121600	38124999	435sicer	6.6078e-07
chr1	38126400	38128599	436sicer	1.64722e-08
chr1	38209600	38211999	437sicer	1.64109e-08
chr1	38238200	38242799	438sicer	1.69692e-16
chr1	38257600	38259599	439sicer	2.2014e-08
chr1	38260400	38264599	440sicer	3.99373e-18
chr1	38267600	38270199	441sicer	1.10802e-15
chr1	38290800	38293399	442sicer	1.72004e-07
chr1	38306200	38310199	443sicer	0.000129668
chr1	38333600	38336799	444sicer	2.72005e-25
chr1	38357000	38358999	445sicer	5.89479e-14
chr1	38361200	38362399	446sicer	5.08943e-10
chr1	38363600	38365399	447sicer	2.93854e-11
chr1	38383600	38388999	448sicer	5.35162e-40
chr1	38392000	38395799	449sicer	6.77035e-25
chr1	38397000	38398999	450sicer	1.71622e-10
chr1	38410000	38412199	451sicer	8.30002e-09
chr1	38426000	38430599	452sicer	6.23872e-09
chr1	38435800	38443799	453sicer	2.87743e-52
chr1	38446600	38451799	454sicer	8.72442e-19
chr1	38453600	38457999	455sicer	1.99164e-15
chr1	38461000	38462599	456sicer	2.69053e-06
chr1	38474200	38482399	457sicer	2.946e-41
chr1	38506200	38506799	458sicer	1.53407e-11
chr1	38528000	38529399	459sicer	3.0815e-08
chr1	38545600	38548799	460sicer	3.71008e-17
chr1	38553000	38554199	461sicer	5.69043e-08
chr1	38560000	38562999	462sicer	6.734e-12
chr1	38564000	38565999	463sicer	1.75854e-06
chr1	38582400	38585399	464sicer	4.34833e-12
chr1	38588600	38591399	465sicer	1.06072e-18
chr1	38595400	38596999	466sicer	1.6925e-09
chr1	38600600	38605399	467sicer	7.84991e-25
chr1	38606200	38610799	468sicer	6.33973e-25
chr1	38611600	38615199	469sicer	2.25527e-21
chr1	38616000	38619199	470sicer	4.03542e-11
chr1	38622800	38629399	471sicer	7.79162e-11
chr1	38641800	38644199	472sicer	1.97789e-12
chr1	38705000	38708799	473sicer	1.85211e-11
chr1	38794000	38796799	474sicer	1.42874e-05
chr1	38815800	38817199	475sicer	6.37076e-06
chr1	38887000	38887799	476sicer	6.88914e-05
chr1	38988200	38992799	477sicer	1.10681e-14
chr1	39192200	39196599	478sicer	1.68884e-18
chr1	39229000	39230199	479sicer	8.00907e-08
chr1	39250200	39252399	480sicer	4.9226e-07
chr1	39256200	39258199	481sicer	6.41006e-05
chr1	39280200	39282199	482sicer	1.93212e-08
chr1	39285000	39288799	483sicer	1.32049e-18
chr1	39312000	39315199	484sicer	1.11485e-12
chr1	39317200	39319199	485sicer	2.07133e-08
chr1	39325600	39328799	486sicer	1.2858e-07
chr1	39335200	39336999	487sicer	3.29196e-14
chr1	39340600	39342399	488sicer	4.51158e-05
chr1	39392800	39394199	489sicer	5.69043e-08
chr1	39395000	39397999	490sicer	2.26793e-11
chr1	39406800	39413799	491sicer	1.49339e-19
chr1	39414800	39419599	492sicer	1.68762e-15
chr1	39430200	39434799	493sicer	2.82166e-19
chr1	39435600	39437199	494sicer	3.76594e-08
chr1	39438200	39447399	495sicer	3.25682e-33
chr1	39448200	39458599	496sicer	3.52367e-53
chr1	39463000	39464799	497sicer	4.36296e-09
chr1	39467000	39471799	498sicer	3.75086e-19
chr1	39473000	39478599	499sicer	1.21982e-11
chr1	39525200	39527799	500sicer	2.02243e-05
chr1	39534800	39538199	501sicer	8.31562e-08
chr1	39650400	39651799	502sicer	3.52514e-11
chr1	39712200	39715399	503sicer	0.000102459
chr1	39720600	39724199	504sicer	1.02269e-09
chr1	39729800	39732399	505sicer	1.12764e-15
chr1	39755600	39762999	506sicer	2.4716e-16
chr1	39765000	39766999	507sicer	1.17448e-05
chr1	39808200	39810799	508sicer	1.09814e-06
chr1	39867400	39871599	509sicer	8.59817e-22
chr1	39902000	39908999	510sicer	2.42492e-36
chr1	39912000	39915399	511sicer	5.31221e-09
chr1	39917600	39924399	512sicer	2.48301e-28
chr1	39925400	39927399	513sicer	6.734e-12
chr1	39928600	39934399	514sicer	4.4527e-22
chr1	39935200	39954999	515sicer	2.07908e-115
chr1	39960000	39966199	516sicer	1.11468e-18
chr1	39971200	39973599	517sicer	1.64109e-08
chr1	39978000	39983199	518sicer	2.29311e-24
chr1	39988800	39991399	519sicer	1.07412e-05
chr1	39992200	39994399	520sicer	8.39672e-16
chr1	40194400	40197799	521sicer	1.37552e-06
[truncated: 56,638 more rows]

## Sheet: Exp2 H3K4me1 promoters
seqnames	start	end	width	strand	peak	pvalue	annot.seqnames	annot.start	annot.end	annot.width	annot.strand	annot.id	annot.tx_id	annot.gene_id	annot.symbol	annot.type
[truncated: 22,830 more rows]

[truncated: 13 more sheets: Exp1 H3K4me3 peaks, Exp1 H3K4me3 promoters, Exp2 H3K4me3 peaks, Exp2 H3K4me3 promoters, Exp1 H3K9me3 peaks, Exp1 H3K9me3 promoters, Exp2 H3K9me3 peaks, Exp2 H3K9me3 promoters, Exp1 H3K27me3 peaks, Exp1 H3K27me3 promoters, Exp2 H3K27me3 peaks, Exp2 H3K27me3 promoters, stat]
