# Supplementary material for: The epigenetic basis for the impaired ability of adult murine retinal pigment epithelium cells to regenerate retinal tissue
Source: Sci Rep. 2019 Mar 7;9:3860. doi: 10.1038/s41598-019-40262-w (PMC6405859; doi:10.1038/s41598-019-40262-w)
Supplement: Supplementary file 3 — Supplementary Data S3 [file 41598_2019_40262_MOESM3_ESM.xlsx]

## Sheet: title page 
Title: The epigenetic basis for the impaired ability of adult murine retinal pigment epithelium cells to regenerate retinal tissue
Galina Dvoriantchikova, Bascom Palmer Eye Institute, Department of Ophthalmology, University of Miami Miller School of Medicine, Miami, FL, 33136, USA
Rajeev J. Seemungal, Bascom Palmer Eye Institute, Department of Ophthalmology, University of Miami Miller School of Medicine, Miami, FL, 33136, USA
Dmitry Ivanov *, Bascom Palmer Eye Institute, Department of Ophthalmology, University of Miami Miller School of Medicine, Miami, FL, 33136, USA; Department of Microbiology and Immunology, University of Miami Miller School of Medicine, Miami, FL, 33136, USA; divanov@med.miami.edu.
Supplementary Data S3: Identified chromHMM states and their annotations

## Sheet: RPE_Exp1_segments
chr10	0	3105400	E6
chr10	3105400	3105800	E3
chr10	3105800	3109200	E6
chr10	3109200	3110600	E4
chr10	3110600	3111200	E6
chr10	3111200	3115400	E4
chr10	3115400	3115800	E9
chr10	3115800	3117200	E4
chr10	3117200	3117400	E9
chr10	3117400	3129400	E6
chr10	3129400	3129600	E2
chr10	3129600	3129800	E5
chr10	3129800	3135000	E2
chr10	3135000	3205800	E6
chr10	3205800	3206200	E5
chr10	3206200	3211600	E2
chr10	3211600	3211800	E5
chr10	3211800	3212000	E3
chr10	3212000	3212400	E5
chr10	3212400	3213200	E2
chr10	3213200	3217600	E6
chr10	3217600	3219600	E2
chr10	3219600	3221800	E5
chr10	3221800	3226000	E2
chr10	3226000	3234200	E6
chr10	3234200	3238800	E2
chr10	3238800	3239400	E1
chr10	3239400	3246200	E2
chr10	3246200	3248200	E1
chr10	3248200	3248400	E3
chr10	3248400	3248800	E5
chr10	3248800	3249600	E2
chr10	3249600	3250000	E5
chr10	3250000	3250400	E3
chr10	3250400	3251000	E5
chr10	3251000	3251200	E1
chr10	3251200	3252000	E3
chr10	3252000	3252200	E1
chr10	3252200	3253000	E3
chr10	3253000	3253600	E5
chr10	3253600	3254400	E1
chr10	3254400	3254800	E3
chr10	3254800	3255000	E5
chr10	3255000	3256000	E2
chr10	3256000	3257800	E5
chr10	3257800	3260600	E2
chr10	3260600	3264800	E6
chr10	3264800	3275400	E2
chr10	3275400	3276600	E1
chr10	3276600	3278200	E2
chr10	3278200	3305400	E6
chr10	3305400	3305600	E2
chr10	3305600	3306000	E5
chr10	3306000	3306400	E2
chr10	3306400	3307200	E5
chr10	3307200	3308200	E2
chr10	3308200	3315600	E6
chr10	3315600	3316200	E2
chr10	3316200	3321000	E1
chr10	3321000	3321400	E3
chr10	3321400	3349800	E6
chr10	3349800	3350200	E1
chr10	3350200	3366000	E6
chr10	3366000	3367800	E9
chr10	3367800	3577200	E6
chr10	3577200	3578600	E1
chr10	3578600	3582400	E2
chr10	3582400	3583000	E1
chr10	3583000	3585000	E2
chr10	3585000	3601000	E6
chr10	3601000	3601800	E3
chr10	3601800	3605000	E1
chr10	3605000	3607200	E3
chr10	3607200	3607600	E5
chr10	3607600	3607800	E3
chr10	3607800	3609800	E5
chr10	3609800	3610200	E2
chr10	3610200	3620800	E6
chr10	3620800	3622000	E3
chr10	3622000	3622200	E1
chr10	3622200	3626000	E2
chr10	3626000	3627400	E1
chr10	3627400	3668200	E6
chr10	3668200	3678000	E2
chr10	3678000	3740200	E6
chr10	3740200	3741600	E10
chr10	3741600	3746400	E6
chr10	3746400	3747400	E7
chr10	3747400	3810200	E6
chr10	3810200	3811800	E7
chr10	3811800	3827000	E6
chr10	3827000	3830800	E7
chr10	3830800	3846600	E6
chr10	3846600	3847800	E7
chr10	3847800	3910000	E6
chr10	3910000	3910400	E2
chr10	3910400	3911800	E1
chr10	3911800	3912200	E2
chr10	3912200	3972800	E6
chr10	3972800	3973000	E10
chr10	3973000	3974000	E8
chr10	3974000	3974200	E10
chr10	3974200	3986800	E6
chr10	3986800	3987000	E3
chr10	3987000	3987200	E1
chr10	3987200	4055400	E6
chr10	4055400	4055600	E9
chr10	4055600	4079800	E6
chr10	4079800	4080000	E10
chr10	4080000	4080200	E8
chr10	4080200	4080800	E7
chr10	4080800	4105600	E6
chr10	4105600	4107800	E7
chr10	4107800	4192200	E6
chr10	4192200	4193600	E1
chr10	4193600	4194000	E3
chr10	4194000	4196000	E5
chr10	4196000	4196200	E3
chr10	4196200	4196800	E5
chr10	4196800	4210600	E6
chr10	4210600	4217200	E2
chr10	4217200	4266000	E6
chr10	4266000	4268400	E10
chr10	4268400	4274200	E6
chr10	4274200	4275000	E7
chr10	4275000	4281600	E6
chr10	4281600	4291000	E7
chr10	4291000	4328000	E6
chr10	4328000	4329600	E7
chr10	4329600	4333600	E6
chr10	4333600	4336600	E10
chr10	4336600	4337000	E7
chr10	4337000	4337200	E8
chr10	4337200	4338800	E7
chr10	4338800	4339400	E8
chr10	4339400	4340800	E7
chr10	4340800	4343000	E6
chr10	4343000	4343600	E1
chr10	4343600	4346600	E6
chr10	4346600	4347000	E10
chr10	4347000	4347400	E7
chr10	4347400	4382800	E6
chr10	4382800	4386200	E7
chr10	4386200	4389200	E10
chr10	4389200	4389600	E8
chr10	4389600	4393600	E7
chr10	4393600	4397400	E6
chr10	4397400	4399200	E7
chr10	4399200	4404200	E6
chr10	4404200	4407600	E7
chr10	4407600	4430200	E6
chr10	4430200	4430600	E7
chr10	4430600	4430800	E8
chr10	4430800	4431600	E7
chr10	4431600	4433600	E10
chr10	4433600	4462200	E6
chr10	4462200	4462600	E1
chr10	4462600	4495400	E6
chr10	4495400	4499000	E2
chr10	4499000	4499400	E1
chr10	4499400	4503400	E2
chr10	4503400	4611400	E6
chr10	4611400	4612600	E10
chr10	4612600	4621000	E6
chr10	4621000	4621800	E7
chr10	4621800	4712200	E6
chr10	4712200	4713000	E9
chr10	4713000	4761400	E6
chr10	4761400	4761800	E2
chr10	4761800	4763800	E1
chr10	4763800	4769000	E2
chr10	4769000	4787600	E6
chr10	4787600	4789400	E2
chr10	4789400	4790000	E5
chr10	4790000	4794400	E2
chr10	4794400	4794600	E1
chr10	4794600	4831600	E6
chr10	4831600	4833200	E1
chr10	4833200	4837000	E2
chr10	4837000	4837200	E5
chr10	4837200	4838000	E3
chr10	4838000	4872200	E6
chr10	4872200	4872800	E2
chr10	4872800	4873000	E5
chr10	4873000	4901800	E6
chr10	4901800	4902000	E2
chr10	4902000	4902200	E5
chr10	4902200	4903600	E2
chr10	4903600	4906000	E5
chr10	4906000	4911000	E2
chr10	4911000	4911400	E5
chr10	4911400	4912600	E3
chr10	4912600	4913600	E5
chr10	4913600	4913800	E2
chr10	4913800	4914000	E5
chr10	4914000	4916600	E2
chr10	4916600	4918200	E1
chr10	4918200	4935200	E6
chr10	4935200	4937800	E1
chr10	4937800	5067800	E6
chr10	5067800	5070800	E10
chr10	5070800	5071200	E7
chr10	5071200	5071400	E8
chr10	5071400	5081200	E6
chr10	5081200	5082400	E1
chr10	5082400	5083200	E9
chr10	5083200	5089800	E6
chr10	5089800	5090800	E3
chr10	5090800	5092000	E1
chr10	5092000	5095000	E2
chr10	5095000	5095800	E1
chr10	5095800	5194400	E6
chr10	5194400	5194600	E10
chr10	5194600	5195000	E8
chr10	5195000	5195600	E7
chr10	5195600	5257400	E6
chr10	5257400	5258000	E3
chr10	5258000	5281400	E6
chr10	5281400	5281600	E2
chr10	5281600	5282200	E1
chr10	5282200	5284000	E2
chr10	5284000	5288800	E6
chr10	5288800	5289400	E10
chr10	5289400	5289600	E8
chr10	5289600	5370800	E6
chr10	5370800	5375400	E2
chr10	5375400	5388800	E6
chr10	5388800	5389600	E3
chr10	5389600	5390000	E5
chr10	5390000	5394400	E2
chr10	5394400	5394800	E1
chr10	5394800	5395000	E2
chr10	5395000	5550000	E6
chr10	5550000	5550400	E10
chr10	5550400	5551000	E8
chr10	5551000	5551400	E7
chr10	5551400	5578000	E6
chr10	5578000	5581000	E2
chr10	5581000	5583800	E1
chr10	5583800	5584000	E3
chr10	5584000	5584200	E1
chr10	5584200	5585200	E5
chr10	5585200	5585400	E3
chr10	5585400	5605600	E6
chr10	5605600	5609200	E2
chr10	5609200	5640600	E6
chr10	5640600	5640800	E3
chr10	5640800	5656200	E6
chr10	5656200	5663000	E2
chr10	5663000	5717600	E6
chr10	5717600	5718400	E1
chr10	5718400	5720200	E9
chr10	5720200	5721200	E5
chr10	5721200	5724400	E1
chr10	5724400	5725000	E3
chr10	5725000	5726800	E1
chr10	5726800	5804200	E6
chr10	5804200	5804600	E7
chr10	5804600	5805200	E8
chr10	5805200	5806600	E10
chr10	5806600	5822600	E6
chr10	5822600	5823000	E8
chr10	5823000	5825000	E10
chr10	5825000	5888600	E6
chr10	5888600	5893200	E2
chr10	5893200	5893400	E1
chr10	5893400	5894000	E5
chr10	5894000	5894200	E1
chr10	5894200	5921000	E6
chr10	5921000	5921600	E5
chr10	5921600	5922800	E9
chr10	5922800	5926600	E6
chr10	5926600	5933200	E2
chr10	5933200	5937600	E6
chr10	5937600	5939600	E2
chr10	5939600	5940400	E1
chr10	5940400	5945200	E2
chr10	5945200	5956000	E6
chr10	5956000	5956800	E2
chr10	5956800	5959200	E1
chr10	5959200	5961600	E2
chr10	5961600	5964000	E1
chr10	5964000	6080200	E6
chr10	6080200	6081400	E1
chr10	6081400	6082400	E3
chr10	6082400	6086200	E1
chr10	6086200	6087200	E3
chr10	6087200	6089000	E1
chr10	6089000	6093000	E2
chr10	6093000	6171000	E6
chr10	6171000	6171400	E1
chr10	6171400	6175400	E2
chr10	6175400	6175600	E1
chr10	6175600	6175800	E3
chr10	6175800	6176000	E1
chr10	6176000	6193000	E6
chr10	6193000	6193200	E3
chr10	6193200	6210000	E6
chr10	6210000	6210200	E1
chr10	6210200	6210400	E3
chr10	6210400	6210600	E1
chr10	6210600	6221800	E2
chr10	6221800	6281200	E6
chr10	6281200	6282800	E1
chr10	6282800	6287200	E2
chr10	6287200	6349000	E6
chr10	6349000	6355200	E2
chr10	6355200	6398800	E6
chr10	6398800	6399200	E1
chr10	6399200	6401200	E3
chr10	6401200	6401400	E1
chr10	6401400	6402000	E3
chr10	6402000	6402600	E1
chr10	6402600	6403000	E3
chr10	6403000	6404200	E1
chr10	6404200	6405000	E3
chr10	6405000	6407600	E1
chr10	6407600	6411000	E2
chr10	6411000	6446200	E6
chr10	6446200	6452000	E2
chr10	6452000	6452200	E1
chr10	6452200	6452400	E2
chr10	6452400	6452600	E1
chr10	6452600	6453000	E2
chr10	6453000	6470600	E6
chr10	6470600	6471600	E2
chr10	6471600	6508200	E6
chr10	6508200	6508400	E1
chr10	6508400	6512200	E2
chr10	6512200	6541400	E6
chr10	6541400	6541600	E3
chr10	6541600	6548800	E6
chr10	6548800	6549400	E2
chr10	6549400	6549600	E5
chr10	6549600	6550000	E2
chr10	6550000	6566800	E6
chr10	6566800	6567200	E3
chr10	6567200	6571200	E1
chr10	6571200	6571600	E3
chr10	6571600	6623600	E6
chr10	6623600	6623800	E5
chr10	6623800	6624000	E3
chr10	6624000	6625200	E5
chr10	6625200	6626800	E2
chr10	6626800	6630800	E5
chr10	6630800	6631600	E2
chr10	6631600	6637800	E6
chr10	6637800	6638600	E5
chr10	6638600	6642200	E2
chr10	6642200	6642800	E1
chr10	6642800	6643000	E5
chr10	6643000	6643200	E1
chr10	6643200	6643600	E5
chr10	6643600	6643800	E1
chr10	6643800	6646200	E2
chr10	6646200	6654400	E6
chr10	6654400	6655000	E5
chr10	6655000	6655200	E3
chr10	6655200	6655600	E5
chr10	6655600	6659600	E2
chr10	6659600	6660600	E1
chr10	6660600	6661200	E2
chr10	6661200	6678600	E6
chr10	6678600	6679000	E5
chr10	6679000	6738400	E6
chr10	6738400	6741000	E2
chr10	6741000	6741400	E1
chr10	6741400	6741600	E2
chr10	6741600	6777600	E6
chr10	6777600	6785800	E2
chr10	6785800	6830800	E6
chr10	6830800	6831000	E3
chr10	6831000	6948000	E6
chr10	6948000	6951200	E2
chr10	6951200	6951400	E3
chr10	6951400	6961400	E6
chr10	6961400	6963200	E2
chr10	6963200	6994800	E6
chr10	6994800	6995200	E1
chr10	6995200	6998200	E2
chr10	6998200	7052200	E6
chr10	7052200	7053000	E7
chr10	7053000	7080800	E6
chr10	7080800	7084400	E2
chr10	7084400	7085400	E5
chr10	7085400	7087400	E2
chr10	7087400	7089200	E1
chr10	7089200	7091800	E2
chr10	7091800	7092200	E1
chr10	7092200	7092600	E3
chr10	7092600	7093000	E1
chr10	7093000	7093400	E5
chr10	7093400	7095400	E2
chr10	7095400	7097600	E1
chr10	7097600	7098400	E2
chr10	7098400	7098600	E1
chr10	7098600	7102400	E2
chr10	7102400	7110200	E6
chr10	7110200	7110600	E5
chr10	7110600	7158400	E6
chr10	7158400	7158600	E8
chr10	7158600	7160200	E7
chr10	7160200	7176200	E6
chr10	7176200	7183800	E7
chr10	7183800	7191600	E6
chr10	7191600	7191800	E7
chr10	7191800	7195600	E6
chr10	7195600	7197400	E7
chr10	7197400	7210000	E6
chr10	7210000	7213200	E10
chr10	7213200	7214400	E7
chr10	7214400	7239800	E6
chr10	7239800	7241400	E2
chr10	7241400	7242000	E5
chr10	7242000	7243000	E1
chr10	7243000	7244400	E2
chr10	7244400	7298000	E6
chr10	7298000	7298800	E7
chr10	7298800	7329600	E6
chr10	7329600	7329800	E2
chr10	7329800	7330000	E5
chr10	7330000	7330600	E2
chr10	7330600	7331200	E5
chr10	7331200	7352600	E2
chr10	7352600	7360400	E6
chr10	7360400	7360600	E2
chr10	7360600	7361000	E1
chr10	7361000	7365200	E2
chr10	7365200	7367600	E5
chr10	7367600	7374400	E2
chr10	7374400	7376400	E6
chr10	7376400	7382000	E2
chr10	7382000	7382200	E1
chr10	7382200	7382600	E2
chr10	7382600	7390600	E6
chr10	7390600	7391000	E9
chr10	7391000	7392000	E10
chr10	7392000	7393000	E8
chr10	7393000	7393800	E7
chr10	7393800	7395800	E6
chr10	7395800	7396800	E5
chr10	7396800	7397600	E2
chr10	7397600	7398000	E5
chr10	7398000	7399600	E2
chr10	7399600	7400800	E1
chr10	7400800	7401600	E3
chr10	7401600	7402200	E5
chr10	7402200	7409600	E2
chr10	7409600	7411600	E5
chr10	7411600	7412000	E3
chr10	7412000	7415800	E1
chr10	7415800	7416600	E3
chr10	7416600	7423600	E6
chr10	7423600	7424400	E2
chr10	7424400	7427800	E1
chr10	7427800	7428800	E2
chr10	7428800	7429800	E5
chr10	7429800	7430000	E2
chr10	7430000	7444200	E6
chr10	7444200	7451400	E2
chr10	7451400	7451800	E1
chr10	7451800	7460400	E2
chr10	7460400	7470200	E6
chr10	7470200	7470400	E2
chr10	7470400	7473400	E6
chr10	7473400	7474800	E5
chr10	7474800	7478200	E1
chr10	7478200	7479000	E3
chr10	7479000	7481400	E1
chr10	7481400	7481800	E3
chr10	7481800	7482000	E1
chr10	7482000	7482800	E3
chr10	7482800	7483600	E5
chr10	7483600	7485800	E2
chr10	7485800	7491600	E6
chr10	7491600	7492400	E10
chr10	7492400	7492800	E7
chr10	7492800	7495800	E6
chr10	7495800	7496400	E5
chr10	7496400	7500400	E2
chr10	7500400	7500600	E1
chr10	7500600	7589200	E6
chr10	7589200	7590400	E10
chr10	7590400	7590600	E8
chr10	7590600	7590800	E7
chr10	7590800	7591600	E6
chr10	7591600	7592400	E5
chr10	7592400	7614800	E6
chr10	7614800	7615000	E3
chr10	7615000	7615200	E1
chr10	7615200	7662400	E6
chr10	7662400	7664000	E10
chr10	7664000	7667200	E6
chr10	7667200	7668200	E10
chr10	7668200	7678600	E6
chr10	7678600	7680000	E7
chr10	7680000	7682400	E10
chr10	7682400	7682600	E8
chr10	7682600	7685200	E7
chr10	7685200	7725600	E6
chr10	7725600	7727400	E10
chr10	7727400	7733600	E6
chr10	7733600	7741400	E7
chr10	7741400	7780000	E6
chr10	7780000	7781600	E10
chr10	7781600	7782000	E7
chr10	7782000	7792000	E6
chr10	7792000	7792200	E8
chr10	7792200	7793600	E10
chr10	7793600	7793800	E8
chr10	7793800	7794200	E7
chr10	7794200	7832200	E6
chr10	7832200	7832400	E8
chr10	7832400	7832600	E10
chr10	7832600	7864000	E6
chr10	7864000	7865000	E7
chr10	7865000	7867200	E6
chr10	7867200	7867400	E5
chr10	7867400	7867600	E3
chr10	7867600	7867800	E5
chr10	7867800	7890200	E6
chr10	7890200	7890400	E1
chr10	7890400	7890800	E3
chr10	7890800	7894600	E1
chr10	7894600	7895400	E2
chr10	7895400	7897400	E1
chr10	7897400	7949600	E6
chr10	7949600	7951400	E7
chr10	7951400	7954600	E6
chr10	7954600	7957200	E10
chr10	7957200	8034400	E6
chr10	8034400	8037800	E7
chr10	8037800	8110600	E6
chr10	8110600	8112800	E7
chr10	8112800	8114800	E6
chr10	8114800	8115000	E7
chr10	8115000	8145600	E6
chr10	8145600	8145800	E1
chr10	8145800	8146000	E3
chr10	8146000	8146400	E1
chr10	8146400	8150800	E2
chr10	8150800	8153600	E1
chr10	8153600	8164800	E2
chr10	8164800	8166000	E1
chr10	8166000	8169200	E2
chr10	8169200	8169800	E1
chr10	8169800	8170000	E2
chr10	8170000	8172800	E6
chr10	8172800	8177400	E7
chr10	8177400	8233000	E6
chr10	8233000	8233800	E7
chr10	8233800	8262200	E6
chr10	8262200	8267800	E2
chr10	8267800	8269200	E1
chr10	8269200	8276400	E2
chr10	8276400	8310600	E6
chr10	8310600	8311000	E2
chr10	8311000	8315200	E1
chr10	8315200	8316800	E2
chr10	8316800	8318200	E5
chr10	8318200	8318800	E2
chr10	8318800	8319400	E5
chr10	8319400	8319800	E3
chr10	8319800	8320600	E5
chr10	8320600	8378000	E6
chr10	8378000	8382600	E2
chr10	8382600	8382800	E1
chr10	8382800	8385800	E2
chr10	8385800	8397400	E6
chr10	8397400	8400400	E3
chr10	8400400	8402800	E5
chr10	8402800	8404200	E1
chr10	8404200	8452200	E6
chr10	8452200	8453600	E2
chr10	8453600	8517200	E6
chr10	8517200	8519600	E10
chr10	8519600	8537200	E6
chr10	8537200	8544200	E2
chr10	8544200	8544600	E1
chr10	8544600	8546400	E5
chr10	8546400	8547400	E3
chr10	8547400	8549400	E5
chr10	8549400	8550600	E9
chr10	8550600	8551400	E7
chr10	8551400	8598400	E6
chr10	8598400	8599200	E5
chr10	8599200	8599400	E3
chr10	8599400	8600200	E1
chr10	8600200	8601600	E3
chr10	8601600	8606600	E1
chr10	8606600	8610200	E2
chr10	8610200	8627800	E6
chr10	8627800	8631200	E2
chr10	8631200	8631400	E1
chr10	8631400	8635200	E2
chr10	8635200	8637200	E5
chr10	8637200	8637600	E3
chr10	8637600	8637800	E5
chr10	8637800	8700800	E6
chr10	8700800	8701200	E5
chr10	8701200	8711600	E2
chr10	8711600	8752200	E6
chr10	8752200	8753200	E7
chr10	8753200	8757400	E6
chr10	8757400	8757600	E8
chr10	8757600	8761800	E7
chr10	8761800	8762800	E10
chr10	8762800	8763800	E6
chr10	8763800	8764400	E9
chr10	8764400	8800800	E6
chr10	8800800	8804600	E7
chr10	8804600	8809400	E6
chr10	8809400	8813600	E7
chr10	8813600	8829200	E6
chr10	8829200	8829400	E5
chr10	8829400	8830000	E3
chr10	8830000	8843000	E6
chr10	8843000	8844200	E7
chr10	8844200	8873000	E6
chr10	8873000	8875000	E7
chr10	8875000	8880600	E6
chr10	8880600	8883800	E7
chr10	8883800	8886800	E10
chr10	8886800	8910000	E6
chr10	8910000	8911600	E7
chr10	8911600	8943200	E6
chr10	8943200	8945600	E7
chr10	8945600	8945800	E10
chr10	8945800	8968800	E6
chr10	8968800	8973600	E7
chr10	8973600	9033200	E6
chr10	9033200	9033800	E1
chr10	9033800	9036600	E2
chr10	9036600	9036800	E1
chr10	9036800	9072400	E6
chr10	9072400	9083000	E2
chr10	9083000	9084800	E6
chr10	9084800	9090800	E2
chr10	9090800	9091400	E5
chr10	9091400	9092000	E2
chr10	9092000	9117600	E6
chr10	9117600	9118400	E10
chr10	9118400	9198000	E6
chr10	9198000	9199400	E5
chr10	9199400	9337200	E6
chr10	9337200	9337400	E5
chr10	9337400	9337600	E3
chr10	9337600	9373000	E6
chr10	9373000	9373400	E5
chr10	9373400	9441200	E6
chr10	9441200	9443200	E1
chr10	9443200	9565000	E6
chr10	9565000	9565800	E5
chr10	9565800	9674200	E6
chr10	9674200	9674600	E10
chr10	9674600	9675400	E8
chr10	9675400	9676200	E10
chr10	9676200	9676800	E7
chr10	9676800	9677200	E8
chr10	9677200	9677400	E10
chr10	9677400	9729800	E6
chr10	9729800	9731800	E5
chr10	9731800	9754200	E6
chr10	9754200	9754400	E8
chr10	9754400	9847000	E6
chr10	9847000	9849400	E1
chr10	9849400	9850400	E3
chr10	9850400	9852000	E1
chr10	9852000	9862400	E6
chr10	9862400	9863400	E7
chr10	9863400	9899200	E6
chr10	9899200	9902200	E10
chr10	9902200	9968600	E6
chr10	9968600	9969400	E5
chr10	9969400	9986600	E6
chr10	9986600	9987000	E2
chr10	9987000	9987200	E1
chr10	9987200	9993200	E2
chr10	9993200	10013000	E6
chr10	10013000	10026600	E2
chr10	10026600	10026800	E1
chr10	10026800	10027400	E3
chr10	10027400	10027600	E1
chr10	10027600	10033600	E2
chr10	10033600	10079000	E6
chr10	10079000	10080600	E1
chr10	10080600	10084600	E2
chr10	10084600	10084800	E5
chr10	10084800	10085200	E3
chr10	10085200	10092600	E6
chr10	10092600	10092800	E3
chr10	10092800	10138800	E6
chr10	10138800	10141600	E2
chr10	10141600	10143000	E1
chr10	10143000	10147000	E2
chr10	10147000	10147200	E1
chr10	10147200	10157200	E2
chr10	10157200	10321000	E6
chr10	10321000	10321600	E10
chr10	10321600	10322000	E7
chr10	10322000	10416400	E6
chr10	10416400	10421000	E2
chr10	10421000	10421200	E5
chr10	10421200	10421600	E1
chr10	10421600	10471800	E6
chr10	10471800	10472200	E7
chr10	10472200	10472600	E8
chr10	10472600	10478400	E6
chr10	10478400	10478600	E3
chr10	10478600	10501000	E6
chr10	10501000	10502000	E2
chr10	10502000	10504000	E5
chr10	10504000	10507600	E2
chr10	10507600	10508000	E1
chr10	10508000	10511000	E2
chr10	10511000	10511600	E1
chr10	10511600	10524000	E2
chr10	10524000	10524600	E1
chr10	10524600	10556800	E6
chr10	10556800	10558400	E10
chr10	10558400	10564800	E6
chr10	10564800	10565000	E2
chr10	10565000	10565800	E5
chr10	10565800	10567200	E2
chr10	10567200	10568800	E1
chr10	10568800	10572600	E2
chr10	10572600	10572800	E5
chr10	10572800	10573400	E3
chr10	10573400	10584400	E6
chr10	10584400	10585400	E3
chr10	10585400	10587400	E5
chr10	10587400	10589200	E2
chr10	10589200	10592400	E5
chr10	10592400	10593000	E3
chr10	10593000	10594400	E1
chr10	10594400	10620800	E6
chr10	10620800	10621000	E3
chr10	10621000	10621200	E5
chr10	10621200	10624200	E2
chr10	10624200	10626200	E1
chr10	10626200	10627200	E2
chr10	10627200	10667200	E6
chr10	10667200	10668000	E3
chr10	10668000	10669800	E5
chr10	10669800	10672000	E2
chr10	10672000	10672600	E1
chr10	10672600	10673400	E5
chr10	10673400	10689200	E6
chr10	10689200	10689600	E9
chr10	10689600	10824000	E6
chr10	10824000	10824400	E1
chr10	10824400	10955800	E6
chr10	10955800	10956400	E3
chr10	10956400	10956600	E1
chr10	10956600	10961000	E2
chr10	10961000	10961400	E3
chr10	10961400	10962000	E1
chr10	10962000	10975400	E6
chr10	10975400	10976000	E3
chr10	10976000	10981400	E5
chr10	10981400	11023400	E6
chr10	11023400	11024800	E5
chr10	11024800	11027600	E2
chr10	11027600	11079400	E6
chr10	11079400	11083400	E5
chr10	11083400	11100800	E6
chr10	11100800	11102200	E5
chr10	11102200	11102400	E2
chr10	11102400	11117200	E6
chr10	11117200	11142000	E2
chr10	11142000	11149000	E6
chr10	11149000	11150400	E10
chr10	11150400	11219400	E6
chr10	11219400	11221400	E1
chr10	11221400	11224600	E5
chr10	11224600	11279800	E6
chr10	11279800	11280400	E7
chr10	11280400	11283000	E10
chr10	11283000	11343000	E6
chr10	11343000	11344400	E10
chr10	11344400	11344800	E7
chr10	11344800	11352600	E6
chr10	11352600	11353200	E4
chr10	11353200	11353400	E3
chr10	11353400	11370800	E6
chr10	11370800	11372600	E5
chr10	11372600	11376400	E2
chr10	11376400	11376600	E1
chr10	11376600	11376800	E3
chr10	11376800	11400800	E6
chr10	11400800	11405400	E2
chr10	11405400	11405800	E1
chr10	11405800	11406000	E2
chr10	11406000	11448000	E6
chr10	11448000	11448200	E3
chr10	11448200	11461800	E6
chr10	11461800	11471000	E2
chr10	11471000	11471600	E1
chr10	11471600	11491600	E2
chr10	11491600	11491800	E5
chr10	11491800	11492000	E3
chr10	11492000	11492400	E4
chr10	11492400	11494200	E5
chr10	11494200	11523600	E6
chr10	11523600	11523800	E2
chr10	11523800	11524200	E1
chr10	11524200	11525400	E2
chr10	11525400	11527800	E1
chr10	11527800	11529400	E2
chr10	11529400	11531000	E1
chr10	11531000	11556600	E6
chr10	11556600	11557400	E5
chr10	11557400	11580000	E6
chr10	11580000	11581200	E1
chr10	11581200	11585000	E2
chr10	11585000	11586000	E1
chr10	11586000	11609200	E6
chr10	11609200	11609600	E10
chr10	11609600	11621400	E6
chr10	11621400	11623200	E2
chr10	11623200	11623400	E1
chr10	11623400	11627000	E2
chr10	11627000	11629200	E1
chr10	11629200	11635800	E6
chr10	11635800	11636800	E3
chr10	11636800	11637000	E1
chr10	11637000	11639400	E2
chr10	11639400	11640200	E1
chr10	11640200	11641200	E2
chr10	11641200	11641400	E5
chr10	11641400	11642000	E3
chr10	11642000	11655400	E6
chr10	11655400	11657800	E2
chr10	11657800	11658200	E5
chr10	11658200	11679400	E6
chr10	11679400	11692400	E2
chr10	11692400	11695200	E1
chr10	11695200	11696800	E3
chr10	11696800	11698200	E1
chr10	11698200	11698400	E3
chr10	11698400	11699000	E1
chr10	11699000	11699400	E3
chr10	11699400	11701400	E1
chr10	11701400	11703000	E2
chr10	11703000	11771000	E6
chr10	11771000	11773200	E2
chr10	11773200	11788400	E6
chr10	11788400	11789800	E1
chr10	11789800	11794000	E2
chr10	11794000	11795000	E1
chr10	11795000	11800200	E2
chr10	11800200	11832600	E6
chr10	11832600	11839200	E2
chr10	11839200	11856200	E6
chr10	11856200	11856400	E3
chr10	11856400	11856600	E1
chr10	11856600	11856800	E5
chr10	11856800	11861000	E2
chr10	11861000	11862400	E1
chr10	11862400	11862600	E2
chr10	11862600	11900800	E6
chr10	11900800	11903800	E1
chr10	11903800	11911400	E2
chr10	11911400	11951800	E6
chr10	11951800	11957200	E2
chr10	11957200	11957400	E1
chr10	11957400	11984800	E6
chr10	11984800	11990200	E2
chr10	11990200	12009600	E6
chr10	12009600	12009800	E3
chr10	12009800	12013000	E2
chr10	12013000	12018200	E6
chr10	12018200	12020000	E7
chr10	12020000	12027400	E6
chr10	12027400	12027800	E1
chr10	12027800	12029200	E2
chr10	12029200	12064200	E6
chr10	12064200	12065600	E5
chr10	12065600	12071800	E2
chr10	12071800	12072400	E1
chr10	12072400	12077200	E2
chr10	12077200	12132400	E6
chr10	12132400	12133200	E2
chr10	12133200	12133600	E1
chr10	12133600	12201200	E6
chr10	12201200	12201400	E3
chr10	12201400	12234600	E6
chr10	12234600	12234800	E2
chr10	12234800	12235000	E5
chr10	12235000	12235200	E1
chr10	12235200	12240400	E2
chr10	12240400	12265800	E6
chr10	12265800	12266000	E2
chr10	12266000	12266400	E6
chr10	12266400	12267400	E3
chr10	12267400	12267800	E5
chr10	12267800	12271200	E2
chr10	12271200	12272400	E1
chr10	12272400	12272800	E3
chr10	12272800	12301200	E6
chr10	12301200	12308600	E2
chr10	12308600	12355000	E6
chr10	12355000	12359400	E2
chr10	12359400	12361400	E5
chr10	12361400	12385800	E6
chr10	12385800	12386800	E3
chr10	12386800	12390000	E2
chr10	12390000	12391200	E1
chr10	12391200	12392000	E3
chr10	12392000	12392200	E1
chr10	12392200	12392400	E3
chr10	12392400	12394800	E1
chr10	12394800	12395200	E2
chr10	12395200	12396000	E5
chr10	12396000	12495800	E6
chr10	12495800	12498200	E7
chr10	12498200	12546200	E6
chr10	12546200	12548000	E7
chr10	12548000	12548200	E10
chr10	12548200	12548400	E8
chr10	12548400	12549000	E10
chr10	12549000	12554000	E7
chr10	12554000	12704000	E6
chr10	12704000	12704800	E7
chr10	12704800	12737000	E6
chr10	12737000	12741600	E7
chr10	12741600	12757800	E6
chr10	12757800	12758600	E7
chr10	12758600	12796000	E6
chr10	12796000	12798000	E7
chr10	12798000	12806600	E6
chr10	12806600	12813400	E7
chr10	12813400	12813600	E8
chr10	12813600	12818800	E7
chr10	12818800	12822000	E6
chr10	12822000	12827600	E7
chr10	12827600	12831600	E6
chr10	12831600	12843400	E7
chr10	12843400	12848000	E6
chr10	12848000	12854600	E7
chr10	12854600	12866600	E6
chr10	12866600	12869800	E10
chr10	12869800	12921600	E6
chr10	12921600	12923600	E10
chr10	12923600	12924000	E7
chr10	12924000	12962200	E6
chr10	12962200	12963400	E7
chr10	12963400	12964800	E10
chr10	12964800	12997200	E6
chr10	12997200	12997600	E2
chr10	12997600	12999600	E1
chr10	12999600	13003200	E2
chr10	13003200	13003400	E5
chr10	13003400	13003800	E3
chr10	13003800	13007800	E6
chr10	13007800	13009200	E10
chr10	13009200	13010200	E7
chr10	13010200	13042800	E6
chr10	13042800	13047400	E2
chr10	13047400	13050800	E6
chr10	13050800	13058000	E2
chr10	13058000	13061800	E5
chr10	13061800	13063800	E2
chr10	13063800	13090200	E6
chr10	13090200	13092200	E10
chr10	13092200	13160600	E6
chr10	13160600	13160800	E3
chr10	13160800	13161000	E5
chr10	13161000	13192000	E6
chr10	13192000	13192400	E7
chr10	13192400	13193600	E10
chr10	13193600	13299600	E6
chr10	13299600	13304600	E7
chr10	13304600	13304800	E8
chr10	13304800	13315400	E7
chr10	13315400	13321800	E6
chr10	13321800	13322000	E10
chr10	13322000	13322600	E7
chr10	13322600	13324800	E10
chr10	13324800	13326800	E7
chr10	13326800	13328000	E6
chr10	13328000	13328600	E7
chr10	13328600	13388600	E6
chr10	13388600	13388800	E8
chr10	13388800	13389000	E10
chr10	13389000	13402000	E6
chr10	13402000	13402400	E9
chr10	13402400	13412000	E6
chr10	13412000	13412800	E7
chr10	13412800	13473600	E6
chr10	13473600	13474800	E10
chr10	13474800	13495800	E6
chr10	13495800	13496200	E5
chr10	13496200	13500800	E6
chr10	13500800	13502000	E10
chr10	13502000	13552400	E6
chr10	13552400	13554000	E10
chr10	13554000	13601000	E6
chr10	13601000	13605400	E2
chr10	13605400	13606400	E1
chr10	13606400	13606800	E2
chr10	13606800	13607000	E1
chr10	13607000	13610400	E2
chr10	13610400	13611400	E1
chr10	13611400	13634000	E6
chr10	13634000	13635200	E5
chr10	13635200	13669000	E6
chr10	13669000	13669400	E1
chr10	13669400	13868200	E6
chr10	13868200	13868400	E8
chr10	13868400	13869400	E10
chr10	13869400	13892800	E6
chr10	13892800	13893000	E5
chr10	13893000	13894400	E3
chr10	13894400	13895000	E5
chr10	13895000	13895400	E3
chr10	13895400	13900000	E2
chr10	13900000	13900400	E1
chr10	13900400	13902200	E2
chr10	13902200	13907200	E6
chr10	13907200	13912400	E2
chr10	13912400	13913200	E1
chr10	13913200	13919200	E2
chr10	13919200	13963800	E6
chr10	13963800	13968400	E10
chr10	13968400	13982400	E6
chr10	13982400	13983600	E10
chr10	13983600	14017800	E6
chr10	14017800	14018400	E10
chr10	14018400	14019200	E7
chr10	14019200	14045800	E6
chr10	14045800	14049800	E7
chr10	14049800	14054000	E6
chr10	14054000	14057800	E7
chr10	14057800	14242000	E6
chr10	14242000	14247600	E2
chr10	14247600	14250000	E1
chr10	14250000	14251800	E2
chr10	14251800	14252400	E1
chr10	14252400	14258200	E2
chr10	14258200	14258800	E1
chr10	14258800	14260800	E2
chr10	14260800	14289400	E6
chr10	14289400	14291200	E1
chr10	14291200	14292400	E2
chr10	14292400	14292600	E1
chr10	14292600	14295600	E2
chr10	14295600	14296000	E5
chr10	14296000	14483800	E6
chr10	14483800	14484000	E2
chr10	14484000	14484400	E1
chr10	14484400	14489400	E2
chr10	14489400	14499400	E6
chr10	14499400	14499600	E2
chr10	14499600	14500000	E1
chr10	14500000	14523200	E6
chr10	14523200	14523400	E9
chr10	14523400	14544600	E6
chr10	14544600	14545400	E10
chr10	14545400	14546200	E8
chr10	14546200	14559600	E6
chr10	14559600	14560600	E5
chr10	14560600	14561400	E3
chr10	14561400	14561600	E5
chr10	14561600	14566600	E2
chr10	14566600	14567000	E5
chr10	14567000	14575600	E2
chr10	14575600	14576400	E1
chr10	14576400	14578400	E2
chr10	14578400	14582400	E6
chr10	14582400	14583800	E2
chr10	14583800	14584400	E1
chr10	14584400	14603200	E6
chr10	14603200	14603600	E5
chr10	14603600	14609600	E2
chr10	14609600	14609800	E5
chr10	14609800	14610000	E3
chr10	14610000	14613200	E1
chr10	14613200	14613800	E5
chr10	14613800	14641600	E6
chr10	14641600	14645600	E2
chr10	14645600	14646800	E5
chr10	14646800	14647800	E1
chr10	14647800	14648200	E5
chr10	14648200	14662600	E6
chr10	14662600	14663400	E1
chr10	14663400	14663800	E3
chr10	14663800	14664200	E5
chr10	14664200	14703000	E6
chr10	14703000	14704400	E7
chr10	14704400	14706000	E10
chr10	14706000	14709200	E6
chr10	14709200	14709400	E2
chr10	14709400	14709600	E5
chr10	14709600	14710600	E2
chr10	14710600	14711200	E5
chr10	14711200	14711400	E2
chr10	14711400	14745800	E6
chr10	14745800	14746000	E10
chr10	14746000	14746400	E8
chr10	14746400	14747200	E7
chr10	14747200	14747400	E10
chr10	14747400	14759800	E6
chr10	14759800	14760000	E5
chr10	14760000	14760200	E3
chr10	14760200	14760400	E5
chr10	14760400	14865400	E6
chr10	14865400	14866800	E5
chr10	14866800	14910600	E6
chr10	14910600	14911400	E5
chr10	14911400	14922800	E6
chr10	14922800	14924000	E3
chr10	14924000	14924200	E5
chr10	14924200	14929000	E2
chr10	14929000	14999000	E6
chr10	14999000	14999400	E1
chr10	14999400	14999600	E3
chr10	14999600	15000000	E1
chr10	15000000	15004400	E2
chr10	15004400	15004600	E1
chr10	15004600	15010000	E2
chr10	15010000	15047600	E6
chr10	15047600	15049000	E1
chr10	15049000	15057200	E2
chr10	15057200	15063800	E6
chr10	15063800	15064800	E3
chr10	15064800	15066200	E1
chr10	15066200	15068800	E2
chr10	15068800	15069600	E1
chr10	15069600	15070000	E3
chr10	15070000	15070400	E1
chr10	15070400	15081800	E6
chr10	15081800	15082000	E2
chr10	15082000	15085200	E1
chr10	15085200	15098000	E6
chr10	15098000	15100200	E2
chr10	15100200	15100600	E1
chr10	15100600	15101200	E2
chr10	15101200	15110800	E6
chr10	15110800	15113800	E2
chr10	15113800	15114000	E1
chr10	15114000	15124800	E6
chr10	15124800	15126400	E2
chr10	15126400	15126600	E5
chr10	15126600	15126800	E3
chr10	15126800	15127600	E1
chr10	15127600	15130200	E2
chr10	15130200	15156200	E6
chr10	15156200	15165200	E2
chr10	15165200	15165800	E1
chr10	15165800	15169000	E2
chr10	15169000	15175400	E6
chr10	15175400	15180000	E2
chr10	15180000	15183600	E1
chr10	15183600	15190800	E2
chr10	15190800	15191000	E5
chr10	15191000	15192200	E2
chr10	15192200	15192800	E5
chr10	15192800	15193000	E3
chr10	15193000	15195000	E5
chr10	15195000	15195800	E3
chr10	15195800	15196200	E5
chr10	15196200	15197200	E2
chr10	15197200	15197800	E5
chr10	15197800	15198400	E3
chr10	15198400	15199400	E5
chr10	15199400	15200800	E2
chr10	15200800	15203800	E1
chr10	15203800	15205400	E2
chr10	15205400	15206400	E1
chr10	15206400	15207000	E2
chr10	15207000	15207200	E1
chr10	15207200	15208000	E2
chr10	15208000	15283800	E6
chr10	15283800	15285000	E2
chr10	15285000	15285400	E1
chr10	15285400	15288000	E2
chr10	15288000	15300400	E6
chr10	15300400	15300600	E10
chr10	15300600	15301600	E7
chr10	15301600	15335800	E6
chr10	15335800	15340400	E2
chr10	15340400	15342000	E5
chr10	15342000	15342800	E3
chr10	15342800	15343200	E6
chr10	15343200	15345800	E2
chr10	15345800	15346400	E6
chr10	15346400	15346800	E3
chr10	15346800	15347200	E5
chr10	15347200	15350600	E2
chr10	15350600	15352200	E1
chr10	15352200	15368800	E6
chr10	15368800	15372200	E2
chr10	15372200	15373200	E5
chr10	15373200	15374200	E2
chr10	15374200	15379200	E6
chr10	15379200	15381200	E2
chr10	15381200	15382600	E1
chr10	15382600	15386400	E2
chr10	15386400	15386800	E5
chr10	15386800	15387400	E3
chr10	15387400	15423600	E6
chr10	15423600	15423800	E1
chr10	15423800	15424000	E3
chr10	15424000	15424600	E1
chr10	15424600	15437000	E6
chr10	15437000	15440400	E2
chr10	15440400	15455600	E6
chr10	15455600	15456000	E5
chr10	15456000	15465000	E6
chr10	15465000	15466200	E1
chr10	15466200	15470000	E2
chr10	15470000	15470600	E1
chr10	15470600	15472000	E2
chr10	15472000	15475600	E6
chr10	15475600	15476800	E2
chr10	15476800	15477000	E3
chr10	15477000	15490200	E6
chr10	15490200	15490800	E1
chr10	15490800	15496000	E2
chr10	15496000	15528400	E6
chr10	15528400	15529000	E2
chr10	15529000	15530600	E1
chr10	15530600	15534000	E2
chr10	15534000	15534800	E5
chr10	15534800	15549000	E6
chr10	15549000	15549400	E1
chr10	15549400	15567000	E6
chr10	15567000	15567800	E1
chr10	15567800	15568000	E5
chr10	15568000	15569400	E2
chr10	15569400	15571000	E1
chr10	15571000	15571200	E3
chr10	15571200	15572600	E5
chr10	15572600	15573400	E3
chr10	15573400	15573800	E1
chr10	15573800	15578200	E2
chr10	15578200	15579600	E1
chr10	15579600	15584600	E2
chr10	15584600	15585000	E5
chr10	15585000	15585400	E3
chr10	15585400	15585600	E5
chr10	15585600	15596000	E6
chr10	15596000	15597600	E1
chr10	15597600	15600600	E2
chr10	15600600	15600800	E1
chr10	15600800	15601400	E3
chr10	15601400	15620000	E6
chr10	15620000	15621200	E1
chr10	15621200	15624200	E2
chr10	15624200	15625400	E1
chr10	15625400	15627000	E3
chr10	15627000	15634800	E6
chr10	15634800	15636000	E3
chr10	15636000	15636400	E5
chr10	15636400	15639800	E2
chr10	15639800	15641000	E5
chr10	15641000	15686200	E6
chr10	15686200	15695600	E2
chr10	15695600	15745200	E6
chr10	15745200	15745800	E2
chr10	15745800	15746000	E1
chr10	15746000	15772800	E6
chr10	15772800	15780200	E2
chr10	15780200	15780400	E5
chr10	15780400	15781000	E3
chr10	15781000	15842800	E6
chr10	15842800	15844200	E2
chr10	15844200	15875600	E6
chr10	15875600	15876000	E1
chr10	15876000	15891200	E6
chr10	15891200	15891800	E1
chr10	15891800	15896400	E2
chr10	15896400	15896800	E1
chr10	15896800	15899600	E2
chr10	15899600	15899800	E1
chr10	15899800	15900600	E2
chr10	15900600	15920000	E6
chr10	15920000	15920600	E1
chr10	15920600	15935600	E6
chr10	15935600	15937600	E5
chr10	15937600	15964400	E6
chr10	15964400	15965800	E1
chr10	15965800	15968200	E2
chr10	15968200	16021200	E6
chr10	16021200	16022000	E5
chr10	16022000	16022400	E3
chr10	16022400	16113600	E6
chr10	16113600	16114600	E5
chr10	16114600	16134200	E6
chr10	16134200	16137800	E2
chr10	16137800	16190800	E6
chr10	16190800	16192200	E1
chr10	16192200	16194400	E2
chr10	16194400	16197600	E6
chr10	16197600	16200200	E2
chr10	16200200	16200400	E5
chr10	16200400	16200600	E2
chr10	16200600	16304200	E6
chr10	16304200	16304800	E1
chr10	16304800	16318800	E2
chr10	16318800	16320200	E5
chr10	16320200	16320400	E6
chr10	16320400	16321000	E2
chr10	16321000	16323800	E6
chr10	16323800	16325400	E2
chr10	16325400	16325600	E3
chr10	16325600	16431000	E6
chr10	16431000	16434600	E2
chr10	16434600	16435600	E1
chr10	16435600	16437600	E2
chr10	16437600	16481400	E6
chr10	16481400	16482200	E5
chr10	16482200	16660600	E6
chr10	16660600	16661200	E1
chr10	16661200	16692200	E6
chr10	16692200	16692600	E3
chr10	16692600	16694200	E5
chr10	16694200	16696000	E2
chr10	16696000	16696200	E5
chr10	16696200	16697200	E2
chr10	16697200	16698000	E1
chr10	16698000	16721800	E6
chr10	16721800	16722400	E2
chr10	16722400	16743000	E6
chr10	16743000	16744600	E5
chr10	16744600	16748200	E2
chr10	16748200	16749600	E1
chr10	16749600	16772000	E6
chr10	16772000	16772200	E2
chr10	16772200	16772600	E1
chr10	16772600	16775400	E2
chr10	16775400	16777400	E1
chr10	16777400	16778000	E3
chr10	16778000	16820400	E6
chr10	16820400	16820800	E3
chr10	16820800	16821000	E1
chr10	16821000	16822600	E2
chr10	16822600	16823000	E1
chr10	16823000	16828200	E2
chr10	16828200	16941200	E6
chr10	16941200	16941600	E3
chr10	16941600	16942000	E1
chr10	16942000	16942400	E2
chr10	16942400	16943200	E1
chr10	16943200	16945400	E2
chr10	16945400	16946200	E1
chr10	16946200	16947400	E2
chr10	16947400	16965400	E6
chr10	16965400	16967800	E2
chr10	16967800	16969200	E1
chr10	16969200	16969400	E3
chr10	16969400	16970000	E1
chr10	16970000	16973200	E2
chr10	16973200	16973600	E1
chr10	16973600	17137200	E6
chr10	17137200	17137600	E3
chr10	17137600	17138000	E5
chr10	17138000	17141600	E2
chr10	17141600	17144200	E1
chr10	17144200	17149200	E2
chr10	17149200	17149600	E5
chr10	17149600	17263800	E6
chr10	17263800	17265200	E1
chr10	17265200	17268200	E2
chr10	17268200	17316800	E6
chr10	17316800	17320000	E5
chr10	17320000	17321200	E3
chr10	17321200	17322600	E1
chr10	17322600	17324000	E3
chr10	17324000	17324400	E1
chr10	17324400	17331400	E6
chr10	17331400	17331800	E10
chr10	17331800	17339200	E6
chr10	17339200	17344000	E2
chr10	17344000	17367200	E6
chr10	17367200	17367800	E7
chr10	17367800	17369000	E6
chr10	17369000	17369600	E7
chr10	17369600	17461800	E6
chr10	17461800	17463000	E1
chr10	17463000	17464200	E2
chr10	17464200	17499400	E6
chr10	17499400	17500400	E1
chr10	17500400	17500600	E3
chr10	17500600	17501600	E1
chr10	17501600	17502800	E2
chr10	17502800	17503600	E1
chr10	17503600	17504000	E5
chr10	17504000	17505600	E2
chr10	17505600	17506400	E1
chr10	17506400	17551800	E6
chr10	17551800	17553400	E7
chr10	17553400	17575000	E6
chr10	17575000	17575800	E7
chr10	17575800	17721600	E6
chr10	17721600	17726200	E10
chr10	17726200	17726400	E8
chr10	17726400	17726800	E10
chr10	17726800	17728400	E7
chr10	17728400	17794200	E6
chr10	17794200	17797200	E7
chr10	17797200	17811800	E6
chr10	17811800	17814600	E2
chr10	17814600	17818600	E6
chr10	17818600	17822400	E2
chr10	17822400	17852600	E6
chr10	17852600	17853400	E5
chr10	17853400	17853800	E3
chr10	17853800	17854600	E5
chr10	17854600	17930000	E6
chr10	17930000	17931600	E7
chr10	17931600	17946800	E6
chr10	17946800	17948600	E10
chr10	17948600	17949800	E7
chr10	17949800	17953800	E6
chr10	17953800	17958600	E2
chr10	17958600	18021800	E6
chr10	18021800	18023400	E10
chr10	18023400	18024600	E6
chr10	18024600	18025000	E3
chr10	18025000	18025400	E5
chr10	18025400	18025600	E1
chr10	18025600	18029400	E2
chr10	18029400	18055200	E6
chr10	18055200	18055400	E8
chr10	18055400	18056800	E10
chr10	18056800	18139000	E6
chr10	18139000	18139200	E1
chr10	18139200	18139400	E3
chr10	18139400	18139600	E5
chr10	18139600	18153200	E6
chr10	18153200	18156000	E2
chr10	18156000	18170800	E6
chr10	18170800	18171000	E3
chr10	18171000	18171200	E1
chr10	18171200	18171600	E5
chr10	18171600	18228600	E6
chr10	18228600	18228800	E3
chr10	18228800	18230600	E5
chr10	18230600	18234400	E6
chr10	18234400	18235600	E10
chr10	18235600	18239200	E6
chr10	18239200	18241000	E1
chr10	18241000	18241600	E3
chr10	18241600	18264000	E6
chr10	18264000	18264800	E5
chr10	18264800	18266200	E2
chr10	18266200	18269200	E6
chr10	18269200	18270600	E2
chr10	18270600	18311000	E6
chr10	18311000	18311200	E3
chr10	18311200	18311400	E1
chr10	18311400	18311600	E3
chr10	18311600	18311800	E1
chr10	18311800	18312400	E2
chr10	18312400	18312600	E1
chr10	18312600	18314600	E2
chr10	18314600	18315200	E1
chr10	18315200	18315400	E2
chr10	18315400	18318200	E6
chr10	18318200	18319800	E10
chr10	18319800	18327800	E6
chr10	18327800	18329400	E7
chr10	18329400	18329800	E8
chr10	18329800	18331400	E7
chr10	18331400	18339400	E6
chr10	18339400	18344400	E7
chr10	18344400	18370400	E6
chr10	18370400	18371400	E7
chr10	18371400	18379000	E6
chr10	18379000	18379400	E5
chr10	18379400	18385800	E6
chr10	18385800	18389400	E7
chr10	18389400	18407200	E6
chr10	18407200	18408800	E10
chr10	18408800	18430800	E6
chr10	18430800	18431400	E10
chr10	18431400	18445400	E6
chr10	18445400	18447000	E7
chr10	18447000	18469400	E6
chr10	18469400	18469600	E10
chr10	18469600	18469800	E8
chr10	18469800	18506600	E6
chr10	18506600	18507400	E7
chr10	18507400	18545200	E6
chr10	18545200	18546000	E10
chr10	18546000	18546400	E8
chr10	18546400	18549200	E6
chr10	18549200	18549800	E10
chr10	18549800	18553000	E6
chr10	18553000	18556200	E2
chr10	18556200	18557000	E1
chr10	18557000	18557400	E5
chr10	18557400	18557600	E2
chr10	18557600	18646200	E6
chr10	18646200	18646800	E5
chr10	18646800	18659600	E6
chr10	18659600	18663000	E2
chr10	18663000	18667400	E6
chr10	18667400	18673400	E2
chr10	18673400	18675000	E1
chr10	18675000	18677000	E2
chr10	18677000	18703200	E6
chr10	18703200	18705400	E2
chr10	18705400	18706200	E5
chr10	18706200	18724600	E6
chr10	18724600	18725800	E5
chr10	18725800	18743400	E6
chr10	18743400	18744200	E9
chr10	18744200	18750400	E6
chr10	18750400	18750800	E2
chr10	18750800	18752000	E1
chr10	18752000	18756000	E2
chr10	18756000	18815200	E6
chr10	18815200	18817000	E7
chr10	18817000	18844600	E6
chr10	18844600	18844800	E8
chr10	18844800	18847200	E10
chr10	18847200	19007200	E6
chr10	19007200	19008600	E7
chr10	19008600	19012800	E6
chr10	19012800	19016200	E10
chr10	19016200	19017600	E6
chr10	19017600	19018200	E7
chr10	19018200	19079200	E6
chr10	19079200	19079600	E5
chr10	19079600	19135800	E6
chr10	19135800	19136400	E1
chr10	19136400	19185800	E6
chr10	19185800	19186200	E10
chr10	19186200	19251800	E6
chr10	19251800	19252000	E5
chr10	19252000	19252600	E2
chr10	19252600	19271400	E6
chr10	19271400	19271600	E2
chr10	19271600	19273400	E1
chr10	19273400	19301000	E6
chr10	19301000	19302400	E2
chr10	19302400	19338600	E6
chr10	19338600	19352200	E2
chr10	19352200	19356800	E5
chr10	19356800	19357400	E3
chr10	19357400	19358400	E5
chr10	19358400	19359200	E2
chr10	19359200	19363400	E5
chr10	19363400	19369200	E2
chr10	19369200	19373400	E6
chr10	19373400	19374400	E2
chr10	19374400	19378600	E6
chr10	19378600	19384800	E2
chr10	19384800	19385800	E1
chr10	19385800	19392800	E2
chr10	19392800	19395800	E6
chr10	19395800	19397600	E2
chr10	19397600	19399400	E5
chr10	19399400	19406200	E2
chr10	19406200	19484000	E6
chr10	19484000	19490200	E2
chr10	19490200	19534600	E6
chr10	19534600	19535000	E2
chr10	19535000	19535200	E1
chr10	19535200	19537000	E2
chr10	19537000	19537400	E5
chr10	19537400	19538200	E2
chr10	19538200	19539000	E5
chr10	19539000	19540800	E3
chr10	19540800	19541000	E1
chr10	19541000	19541200	E3
chr10	19541200	19541800	E1
chr10	19541800	19542000	E3
chr10	19542000	19543000	E1
chr10	19543000	19543200	E3
chr10	19543200	19544400	E1
chr10	19544400	19545000	E3
chr10	19545000	19545600	E5
chr10	19545600	19546000	E3
chr10	19546000	19590400	E6
chr10	19590400	19591400	E7
chr10	19591400	19593400	E10
chr10	19593400	19594400	E7
chr10	19594400	19594600	E10
chr10	19594600	19697000	E6
chr10	19697000	19697600	E1
chr10	19697600	19698600	E2
chr10	19698600	19705000	E6
chr10	19705000	19706200	E5
chr10	19706200	19712600	E6
chr10	19712600	19713000	E9
chr10	19713000	19731200	E6
chr10	19731200	19732600	E1
chr10	19732600	19734000	E2
chr10	19734000	19735200	E1
chr10	19735200	19772400	E6
chr10	19772400	19773200	E5
chr10	19773200	19773400	E3
chr10	19773400	19774400	E5
chr10	19774400	19776200	E2
chr10	19776200	19778400	E5
chr10	19778400	19783200	E2
chr10	19783200	19783400	E1
chr10	19783400	19785800	E2
chr10	19785800	19786600	E1
chr10	19786600	19797200	E6
chr10	19797200	19797400	E1
chr10	19797400	19797600	E3
chr10	19797600	19798000	E1
chr10	19798000	19799200	E3
chr10	19799200	19800400	E1
chr10	19800400	19800600	E5
chr10	19800600	19801600	E3
chr10	19801600	19849200	E6
chr10	19849200	19851800	E9
chr10	19851800	19853200	E5
chr10	19853200	19907200	E6
chr10	19907200	19907800	E10
chr10	19907800	19933000	E6
chr10	19933000	19933400	E7
chr10	19933400	19936800	E10
chr10	19936800	19938200	E8
chr10	19938200	19950400	E7
chr10	19950400	19953600	E6
chr10	19953600	19970800	E7
chr10	19970800	19979600	E6
chr10	19979600	19981200	E5
chr10	19981200	19983200	E2
chr10	19983200	19985000	E1
chr10	19985000	19985600	E3
chr10	19985600	19991400	E6
chr10	19991400	19992200	E7
chr10	19992200	20010600	E6
chr10	20010600	20015800	E1
chr10	20015800	20016200	E3
chr10	20016200	20017800	E1
chr10	20017800	20021800	E6
chr10	20021800	20023600	E7
chr10	20023600	20030800	E6
chr10	20030800	20032400	E7
chr10	20032400	20045200	E6
chr10	20045200	20047200	E7
chr10	20047200	20065000	E6
chr10	20065000	20066600	E7
chr10	20066600	20070600	E6
chr10	20070600	20073800	E7
chr10	20073800	20095800	E6
chr10	20095800	20096000	E2
chr10	20096000	20097200	E1
chr10	20097200	20104600	E6
chr10	20104600	20106800	E7
chr10	20106800	20123200	E6
chr10	20123200	20125000	E7
chr10	20125000	20134800	E6
chr10	20134800	20137800	E7
chr10	20137800	20148400	E6
chr10	20148400	20150200	E10
chr10	20150200	20150400	E8
chr10	20150400	20153000	E6
chr10	20153000	20155800	E7
chr10	20155800	20160400	E6
chr10	20160400	20161800	E7
chr10	20161800	20168600	E6
chr10	20168600	20171200	E7
chr10	20171200	20171800	E8
chr10	20171800	20173600	E7
chr10	20173600	20173800	E8
chr10	20173800	20177800	E7
chr10	20177800	20180000	E6
chr10	20180000	20182400	E7
chr10	20182400	20194400	E6
chr10	20194400	20207400	E7
chr10	20207400	20283800	E6
chr10	20283800	20291200	E7
chr10	20291200	20310800	E6
chr10	20310800	20311200	E7
chr10	20311200	20313800	E10
chr10	20313800	20314200	E7
chr10	20314200	20314400	E10
chr10	20314400	20317000	E6
chr10	20317000	20318400	E7
chr10	20318400	20347000	E6
chr10	20347000	20347400	E7
chr10	20347400	20348000	E10
chr10	20348000	20348200	E8
chr10	20348200	20379000	E6
chr10	20379000	20379800	E7
chr10	20379800	20545000	E6
chr10	20545000	20546200	E7
chr10	20546200	20548800	E10
chr10	20548800	20549000	E8
chr10	20549000	20550600	E7
chr10	20550600	20621400	E6
chr10	20621400	20622400	E7
chr10	20622400	20628000	E6
chr10	20628000	20633800	E7
chr10	20633800	20643600	E6
chr10	20643600	20644800	E5
chr10	20644800	20649800	E2
chr10	20649800	20700400	E6
chr10	20700400	20701200	E7
chr10	20701200	20711200	E6
chr10	20711200	20711400	E3
chr10	20711400	20722800	E6
chr10	20722800	20725400	E10
chr10	20725400	20854800	E6
chr10	20854800	20855200	E5
chr10	20855200	20875400	E6
chr10	20875400	20875800	E3
chr10	20875800	20905600	E6
chr10	20905600	20909200	E7
chr10	20909200	20951800	E6
chr10	20951800	20953400	E10
chr10	20953400	20954200	E7
chr10	20954200	20954400	E8
chr10	20954400	20954600	E10
chr10	20954600	21091000	E6
chr10	21091000	21093000	E7
chr10	21093000	21100600	E6
chr10	21100600	21102800	E7
chr10	21102800	21144800	E6
chr10	21144800	21145400	E10
chr10	21145400	21158800	E6
chr10	21158800	21161600	E9
chr10	21161600	21188800	E6
chr10	21188800	21189400	E10
chr10	21189400	21210000	E6
chr10	21210000	21210600	E2
chr10	21210600	21211000	E6
chr10	21211000	21211200	E5
chr10	21211200	21212000	E3
chr10	21212000	21212400	E1
chr10	21212400	21212800	E3
chr10	21212800	21216200	E1
chr10	21216200	21278400	E6
chr10	21278400	21278800	E3
chr10	21278800	21279800	E5
chr10	21279800	21282800	E2
chr10	21282800	21283400	E1
chr10	21283400	21295600	E6
chr10	21295600	21297000	E10
chr10	21297000	21301400	E7
chr10	21301400	21398000	E6
chr10	21398000	21398200	E5
chr10	21398200	21398400	E3
chr10	21398400	21469600	E6
chr10	21469600	21471400	E7
chr10	21471400	21625200	E6
chr10	21625200	21625400	E3
chr10	21625400	21642400	E6
chr10	21642400	21643400	E1
chr10	21643400	21644400	E3
chr10	21644400	21647000	E5
chr10	21647000	21648400	E3
chr10	21648400	21649600	E1
chr10	21649600	21684800	E6
chr10	21684800	21686200	E7
chr10	21686200	21715800	E6
chr10	21715800	21719000	E7
chr10	21719000	21727400	E6
chr10	21727400	21728200	E5
chr10	21728200	21728400	E3
chr10	21728400	21728800	E1
chr10	21728800	21730800	E2
chr10	21730800	21735600	E1
chr10	21735600	21736000	E3
chr10	21736000	21736600	E5
chr10	21736600	21739800	E6
chr10	21739800	21744200	E7
chr10	21744200	21788200	E6
chr10	21788200	21790200	E7
chr10	21790200	21827200	E6
chr10	21827200	21829800	E7
chr10	21829800	21880600	E6
chr10	21880600	21881800	E7
chr10	21881800	21884600	E10
chr10	21884600	21888000	E6
chr10	21888000	21892400	E7
chr10	21892400	21906400	E6
chr10	21906400	21911000	E7
chr10	21911000	21918000	E6
chr10	21918000	21922800	E7
chr10	21922800	21923600	E10
chr10	21923600	21924000	E8
chr10	21924000	21938200	E7
chr10	21938200	21948800	E6
chr10	21948800	21950800	E7
chr10	21950800	21962800	E6
chr10	21962800	21966800	E7
chr10	21966800	21982600	E6
chr10	21982600	21984400	E7
chr10	21984400	21991600	E6
chr10	21991600	22001200	E10
chr10	22001200	22024600	E6
chr10	22024600	22040200	E2
chr10	22040200	22048000	E6
chr10	22048000	22048600	E1
chr10	22048600	22052000	E2
chr10	22052000	22058200	E6
chr10	22058200	22058400	E8
chr10	22058400	22059000	E10
chr10	22059000	22059200	E8
chr10	22059200	22066200	E6
chr10	22066200	22066600	E2
chr10	22066600	22067000	E5
chr10	22067000	22068600	E2
chr10	22068600	22089600	E6
chr10	22089600	22091800	E5
chr10	22091800	22113400	E6
chr10	22113400	22113800	E5
chr10	22113800	22125400	E6
chr10	22125400	22125800	E2
chr10	22125800	22126200	E1
chr10	22126200	22133200	E2
chr10	22133200	22138400	E6
chr10	22138400	22138600	E3
chr10	22138600	22140600	E6
chr10	22140600	22141200	E10
chr10	22141200	22142200	E6
chr10	22142200	22142600	E4
chr10	22142600	22148200	E6
chr10	22148200	22149200	E10
chr10	22149200	22151600	E9
chr10	22151600	22151800	E3
chr10	22151800	22154000	E5
chr10	22154000	22154600	E9
chr10	22154600	22156000	E5
chr10	22156000	22157800	E2
chr10	22157800	22158000	E5
chr10	22158000	22159200	E9
chr10	22159200	22160200	E5
chr10	22160200	22161000	E2
chr10	22161000	22163200	E6
chr10	22163200	22164400	E5
chr10	22164400	22172800	E6
chr10	22172800	22173200	E7
chr10	22173200	22173400	E10
chr10	22173400	22190600	E6
chr10	22190600	22193000	E5
chr10	22193000	22202000	E6
chr10	22202000	22204000	E7
chr10	22204000	22211600	E6
chr10	22211600	22212400	E7
chr10	22212400	22213800	E10
chr10	22213800	22219800	E6
chr10	22219800	22223800	E7
chr10	22223800	22224200	E8
chr10	22224200	22227200	E7
chr10	22227200	22246400	E6
chr10	22246400	22248400	E1
chr10	22248400	22250000	E2
chr10	22250000	22252000	E1
chr10	22252000	22258000	E2
chr10	22258000	22258400	E1
chr10	22258400	22266400	E2
chr10	22266400	22267000	E1
chr10	22267000	22271400	E6
chr10	22271400	22273200	E7
chr10	22273200	22274200	E8
chr10	22274200	22314600	E6
chr10	22314600	22318600	E1
chr10	22318600	22320400	E2
chr10	22320400	22320800	E1
chr10	22320800	22329200	E2
chr10	22329200	22329600	E5
chr10	22329600	22330000	E2
chr10	22330000	22330400	E5
chr10	22330400	22330600	E2
chr10	22330600	22361600	E6
chr10	22361600	22361800	E10
chr10	22361800	22362000	E8
chr10	22362000	22369000	E6
chr10	22369000	22370600	E1
chr10	22370600	22371000	E2
chr10	22371000	22382400	E6
chr10	22382400	22385000	E5
chr10	22385000	22392000	E6
chr10	22392000	22393000	E7
chr10	22393000	22393200	E8
chr10	22393200	22395000	E7
chr10	22395000	22402000	E6
chr10	22402000	22402600	E7
chr10	22402600	22403000	E8
chr10	22403000	22403800	E10
chr10	22403800	22410400	E6
chr10	22410400	22414000	E7
chr10	22414000	22414400	E8
chr10	22414400	22415000	E7
chr10	22415000	22418400	E6
chr10	22418400	22425200	E2
chr10	22425200	22428400	E6
chr10	22428400	22436400	E2
chr10	22436400	22436800	E5
chr10	22436800	22437400	E3
chr10	22437400	22437600	E1
chr10	22437600	22444600	E2
chr10	22444600	22448200	E6
chr10	22448200	22448600	E9
chr10	22448600	22470400	E6
chr10	22470400	22471600	E3
chr10	22471600	22500000	E6
chr10	22500000	22500400	E1
chr10	22500400	22522800	E6
chr10	22522800	22524600	E2
chr10	22524600	22527200	E1
chr10	22527200	22529400	E3
chr10	22529400	22530000	E1
chr10	22530000	22530400	E3
chr10	22530400	22533400	E2
chr10	22533400	22537600	E1
chr10	22537600	22539600	E5
chr10	22539600	22552200	E2
chr10	22552200	22553800	E5
chr10	22553800	22585000	E6
chr10	22585000	22589600	E2
chr10	22589600	22589800	E5
chr10	22589800	22590600	E3
chr10	22590600	22606200	E6
chr10	22606200	22611200	E2
chr10	22611200	22621200	E6
chr10	22621200	22621600	E2
chr10	22621600	22624000	E1
chr10	22624000	22626000	E2
chr10	22626000	22626800	E1
chr10	22626800	22644800	E6
chr10	22644800	22646600	E10
chr10	22646600	22653800	E6
chr10	22653800	22655000	E7
chr10	22655000	22671400	E6
chr10	22671400	22673000	E7
chr10	22673000	22683400	E6
chr10	22683400	22687600	E1
chr10	22687600	22687800	E5
chr10	22687800	22689400	E3
chr10	22689400	22690800	E5
chr10	22690800	22695800	E6
chr10	22695800	22700200	E7
chr10	22700200	22729800	E6
chr10	22729800	22730200	E7
chr10	22730200	22732400	E10
chr10	22732400	22734600	E6
chr10	22734600	22736600	E9
chr10	22736600	22737000	E5
chr10	22737000	22739200	E3
chr10	22739200	22741200	E1
chr10	22741200	22741800	E3
chr10	22741800	22742000	E1
chr10	22742000	22758000	E2
chr10	22758000	22759000	E5
chr10	22759000	22759600	E3
chr10	22759600	22760000	E5
chr10	22760000	22762400	E2
chr10	22762400	22765400	E1
chr10	22765400	22769400	E2
chr10	22769400	22796600	E6
chr10	22796600	22797400	E2
chr10	22797400	22799600	E1
chr10	22799600	22802800	E2
chr10	22802800	22803200	E1
chr10	22803200	22803600	E3
chr10	22803600	22812400	E2
chr10	22812400	22815000	E5
chr10	22815000	22815200	E3
chr10	22815200	22817600	E5
chr10	22817600	22818000	E3
chr10	22818000	22819200	E5
chr10	22819200	22820200	E3
chr10	22820200	22822200	E5
chr10	22822200	22831000	E2
chr10	22831000	22831600	E5
chr10	22831600	22835600	E2
chr10	22835600	22844400	E5
chr10	22844400	22859400	E6
chr10	22859400	22859800	E1
chr10	22859800	22863400	E2
chr10	22863400	22865400	E1
chr10	22865400	22932400	E6
chr10	22932400	22936600	E2
chr10	22936600	22938000	E1
chr10	22938000	22938800	E2
chr10	22938800	22939400	E1
chr10	22939400	22941200	E2
chr10	22941200	22941600	E1
chr10	22941600	22942200	E3
chr10	22942200	22966600	E6
chr10	22966600	22967600	E7
chr10	22967600	22967800	E10
chr10	22967800	22968800	E6
chr10	22968800	22971800	E2
chr10	22971800	22972800	E1
chr10	22972800	23076800	E6
chr10	23076800	23077400	E10
chr10	23077400	23298200	E6
chr10	23298200	23299000	E5
chr10	23299000	23347800	E6
chr10	23347800	23348000	E5
chr10	23348000	23349800	E9
chr10	23349800	23350000	E10
chr10	23350000	23350200	E8
chr10	23350200	23351000	E10
chr10	23351000	23405600	E6
chr10	23405600	23408200	E2
[truncated: 277,293+ more rows]

## Sheet: RPE_Exp1annotProm
seqnames	start	end	width	strand	name	annot.seqnames	annot.start	annot.end	annot.width	annot.strand	annot.id	annot.tx_id	annot.gene_id	annot.symbol	annot.type
chr10	3129801	3135000	5200	*	E2	chr10	3133194	3134193	1000	-	promoter:36379	uc029qvj.1	619314	B020014A21Rik	mm10_genes_promoters
chr10	3264801	3275400	10600	*	E2	chr10	3267772	3268771	1000	-	promoter:36380	uc011wzv.1	670558	H60c	mm10_genes_promoters
chr10	3264801	3275400	10600	*	E2	chr10	3267772	3268771	1000	-	promoter:36381	uc029qvk.1	670558	H60c	mm10_genes_promoters
chr10	3350201	3366000	15800	*	E6	chr10	3365142	3366141	1000	+	promoter:34554	uc007ehs.1	NA	NA	mm10_genes_promoters
chr10	3350201	3366000	15800	*	E6	chr10	3365150	3366149	1000	+	promoter:34555	uc007ehq.1	76142	Ppp1r14c	mm10_genes_promoters
chr10	3350201	3366000	15800	*	E6	chr10	3365150	3366149	1000	+	promoter:34556	uc007ehr.1	76142	Ppp1r14c	mm10_genes_promoters
chr10	3366001	3367800	1800	*	E9	chr10	3365142	3366141	1000	+	promoter:34554	uc007ehs.1	NA	NA	mm10_genes_promoters
chr10	3366001	3367800	1800	*	E9	chr10	3365150	3366149	1000	+	promoter:34555	uc007ehq.1	76142	Ppp1r14c	mm10_genes_promoters
chr10	3366001	3367800	1800	*	E9	chr10	3365150	3366149	1000	+	promoter:34556	uc007ehr.1	76142	Ppp1r14c	mm10_genes_promoters
chr10	3367801	3577200	209400	*	E6	chr10	3539279	3540278	1000	+	promoter:34557	uc007ehp.1	70337	Iyd	mm10_genes_promoters
chr10	3678001	3740200	62200	*	E6	chr10	3717165	3718164	1000	+	promoter:34558	uc056yfw.1	NA	NA	mm10_genes_promoters
chr10	3678001	3740200	62200	*	E6	chr10	3739377	3740376	1000	+	promoter:34559	uc007eho.1	213783	Plekhg1	mm10_genes_promoters
chr10	3678001	3740200	62200	*	E6	chr10	3739377	3740376	1000	+	promoter:34560	uc007ehm.2	213783	Plekhg1	mm10_genes_promoters
chr10	3678001	3740200	62200	*	E6	chr10	3739665	3740664	1000	+	promoter:34561	uc007ehn.1	213783	Plekhg1	mm10_genes_promoters
chr10	3740201	3741600	1400	*	E10	chr10	3739377	3740376	1000	+	promoter:34559	uc007eho.1	213783	Plekhg1	mm10_genes_promoters
chr10	3740201	3741600	1400	*	E10	chr10	3739377	3740376	1000	+	promoter:34560	uc007ehm.2	213783	Plekhg1	mm10_genes_promoters
chr10	3740201	3741600	1400	*	E10	chr10	3739665	3740664	1000	+	promoter:34561	uc007ehn.1	213783	Plekhg1	mm10_genes_promoters
chr10	3847801	3910000	62200	*	E6	chr10	3871667	3872666	1000	+	promoter:34562	uc007ehl.2	213783	Plekhg1	mm10_genes_promoters
chr10	3912201	3972800	60600	*	E6	chr10	3972075	3973074	1000	+	promoter:34563	uc007ehj.2	270685	Mthfd1l	mm10_genes_promoters
chr10	3912201	3972800	60600	*	E6	chr10	3972075	3973074	1000	+	promoter:34564	uc007ehk.2	270685	Mthfd1l	mm10_genes_promoters
chr10	3912201	3972800	60600	*	E6	chr10	3972075	3973074	1000	+	promoter:34565	uc011wzu.1	270685	Mthfd1l	mm10_genes_promoters
chr10	3972801	3973000	200	*	E10	chr10	3972075	3973074	1000	+	promoter:34563	uc007ehj.2	270685	Mthfd1l	mm10_genes_promoters
chr10	3972801	3973000	200	*	E10	chr10	3972075	3973074	1000	+	promoter:34564	uc007ehk.2	270685	Mthfd1l	mm10_genes_promoters
chr10	3972801	3973000	200	*	E10	chr10	3972075	3973074	1000	+	promoter:34565	uc011wzu.1	270685	Mthfd1l	mm10_genes_promoters
chr10	3973001	3974000	1000	*	E8	chr10	3972075	3973074	1000	+	promoter:34563	uc007ehj.2	270685	Mthfd1l	mm10_genes_promoters
chr10	3973001	3974000	1000	*	E8	chr10	3972075	3973074	1000	+	promoter:34564	uc007ehk.2	270685	Mthfd1l	mm10_genes_promoters
chr10	3973001	3974000	1000	*	E8	chr10	3972075	3973074	1000	+	promoter:34565	uc011wzu.1	270685	Mthfd1l	mm10_genes_promoters
chr10	4217201	4266000	48800	*	E6	chr10	4265329	4266328	1000	+	promoter:34566	uc007ehi.2	83397	Akap12	mm10_genes_promoters
chr10	4266001	4268400	2400	*	E10	chr10	4265329	4266328	1000	+	promoter:34566	uc007ehi.2	83397	Akap12	mm10_genes_promoters
chr10	4346601	4347000	400	*	E10	chr10	4346768	4347767	1000	+	promoter:34567	uc007ehh.1	83397	Akap12	mm10_genes_promoters
chr10	4347001	4347400	400	*	E7	chr10	4346768	4347767	1000	+	promoter:34567	uc007ehh.1	83397	Akap12	mm10_genes_promoters
chr10	4347401	4382800	35400	*	E6	chr10	4346768	4347767	1000	+	promoter:34567	uc007ehh.1	83397	Akap12	mm10_genes_promoters
chr10	4347401	4382800	35400	*	E6	chr10	4373876	4374875	1000	-	promoter:36384	uc056yfx.1	NA	NA	mm10_genes_promoters
chr10	4386201	4389200	3000	*	E10	chr10	4387463	4388462	1000	-	promoter:36382	uc007ehg.2	381990	Zbtb2	mm10_genes_promoters
chr10	4386201	4389200	3000	*	E10	chr10	4388109	4389108	1000	-	promoter:36383	uc007ehf.2	381990	Zbtb2	mm10_genes_promoters
chr10	4407601	4430200	22600	*	E6	chr10	4428297	4429296	1000	+	promoter:34568	uc007eha.1	73419	Armt1	mm10_genes_promoters
chr10	4407601	4430200	22600	*	E6	chr10	4429167	4430166	1000	-	promoter:36385	uc011wzt.1	66084	Rmnd1	mm10_genes_promoters
chr10	4407601	4430200	22600	*	E6	chr10	4429172	4430171	1000	-	promoter:36388	uc007ehe.1	66084	Rmnd1	mm10_genes_promoters
chr10	4431601	4433600	2000	*	E10	chr10	4431605	4432604	1000	+	promoter:34569	uc007ehb.1	73419	Armt1	mm10_genes_promoters
chr10	4431601	4433600	2000	*	E10	chr10	4431605	4432604	1000	+	promoter:34570	uc007egy.1	73419	Armt1	mm10_genes_promoters
chr10	4431601	4433600	2000	*	E10	chr10	4431605	4432604	1000	+	promoter:34571	uc007egz.1	73419	Armt1	mm10_genes_promoters
chr10	4431601	4433600	2000	*	E10	chr10	4432353	4433352	1000	-	promoter:36386	uc007ehd.2	66084	Rmnd1	mm10_genes_promoters
chr10	4431601	4433600	2000	*	E10	chr10	4432353	4433352	1000	-	promoter:36387	uc007ehc.2	66084	Rmnd1	mm10_genes_promoters
chr10	4503401	4611400	108000	*	E6	chr10	4508872	4509871	1000	+	promoter:34572	uc011wzs.1	100504234	Ccdc170	mm10_genes_promoters
chr10	4503401	4611400	108000	*	E6	chr10	4610989	4611988	1000	+	promoter:34573	uc007egx.3	13982	Esr1	mm10_genes_promoters
chr10	4503401	4611400	108000	*	E6	chr10	4610989	4611988	1000	+	promoter:34574	uc011wzr.2	13982	Esr1	mm10_genes_promoters
chr10	4503401	4611400	108000	*	E6	chr10	4610989	4611988	1000	+	promoter:34575	uc007egv.2	13982	Esr1	mm10_genes_promoters
chr10	4503401	4611400	108000	*	E6	chr10	4610989	4611988	1000	+	promoter:34576	uc007egw.2	13982	Esr1	mm10_genes_promoters
chr10	4611401	4612600	1200	*	E10	chr10	4610989	4611988	1000	+	promoter:34573	uc007egx.3	13982	Esr1	mm10_genes_promoters
chr10	4611401	4612600	1200	*	E10	chr10	4610989	4611988	1000	+	promoter:34574	uc011wzr.2	13982	Esr1	mm10_genes_promoters
chr10	4611401	4612600	1200	*	E10	chr10	4610989	4611988	1000	+	promoter:34575	uc007egv.2	13982	Esr1	mm10_genes_promoters
chr10	4611401	4612600	1200	*	E10	chr10	4610989	4611988	1000	+	promoter:34576	uc007egw.2	13982	Esr1	mm10_genes_promoters
chr10	4621801	4712200	90400	*	E6	chr10	4668225	4669224	1000	+	promoter:34577	uc056yfy.1	NA	NA	mm10_genes_promoters
chr10	4621801	4712200	90400	*	E6	chr10	4709158	4710157	1000	+	promoter:34578	uc056yfz.1	13982	Esr1	mm10_genes_promoters
chr10	4621801	4712200	90400	*	E6	chr10	4709158	4710157	1000	+	promoter:34579	uc007egu.3	13982	Esr1	mm10_genes_promoters
chr10	4621801	4712200	90400	*	E6	chr10	4709158	4710157	1000	+	promoter:34580	uc011wzp.2	13982	Esr1	mm10_genes_promoters
chr10	4621801	4712200	90400	*	E6	chr10	4711313	4712312	1000	+	promoter:34581	uc011wzq.2	13982	Esr1	mm10_genes_promoters
chr10	4712201	4713000	800	*	E9	chr10	4711313	4712312	1000	+	promoter:34581	uc011wzq.2	13982	Esr1	mm10_genes_promoters
chr10	4935201	4937800	2600	*	E1	chr10	4935523	4936522	1000	+	promoter:34582	uc011wzo.2	13982	Esr1	mm10_genes_promoters
chr10	5067801	5070800	3000	*	E10	chr10	5069064	5070063	1000	-	promoter:36389	uc007egs.2	64009	Syne1	mm10_genes_promoters
chr10	5067801	5070800	3000	*	E10	chr10	5069064	5070063	1000	-	promoter:36390	uc007egt.2	64009	Syne1	mm10_genes_promoters
chr10	5095801	5194400	98600	*	E6	chr10	5107960	5108959	1000	-	promoter:36391	uc007egr.2	64009	Syne1	mm10_genes_promoters
chr10	5194601	5195000	400	*	E8	chr10	5194708	5195707	1000	-	promoter:36392	uc007egq.2	64009	Syne1	mm10_genes_promoters
chr10	5195001	5195600	600	*	E7	chr10	5194708	5195707	1000	-	promoter:36392	uc007egq.2	64009	Syne1	mm10_genes_promoters
chr10	5195601	5257400	61800	*	E6	chr10	5194708	5195707	1000	-	promoter:36392	uc007egq.2	64009	Syne1	mm10_genes_promoters
chr10	5289601	5370800	81200	*	E6	chr10	5367660	5368659	1000	-	promoter:36393	uc007egp.1	64009	Syne1	mm10_genes_promoters
chr10	5289601	5370800	81200	*	E6	chr10	5368487	5369486	1000	-	promoter:36394	uc007ego.1	64009	Syne1	mm10_genes_promoters
chr10	5550401	5551000	600	*	E8	chr10	5550693	5551692	1000	-	promoter:36395	uc007egn.1	64009	Syne1	mm10_genes_promoters
chr10	5551001	5551400	400	*	E7	chr10	5550693	5551692	1000	-	promoter:36395	uc007egn.1	64009	Syne1	mm10_genes_promoters
chr10	5551401	5578000	26600	*	E6	chr10	5550693	5551692	1000	-	promoter:36395	uc007egn.1	64009	Syne1	mm10_genes_promoters
chr10	5551401	5578000	26600	*	E6	chr10	5551483	5552482	1000	-	promoter:36396	uc007egm.1	64009	Syne1	mm10_genes_promoters
chr10	5585401	5605600	20200	*	E6	chr10	5592728	5593727	1000	+	promoter:34583	uc007egl.2	68632	Myct1	mm10_genes_promoters
chr10	5609201	5640600	31400	*	E6	chr10	5638218	5639217	1000	+	promoter:34584	uc007egk.2	22353	Vip	mm10_genes_promoters
chr10	5609201	5640600	31400	*	E6	chr10	5638218	5639217	1000	+	promoter:34585	uc057awe.1	22353	Vip	mm10_genes_promoters
chr10	5805201	5806600	1400	*	E10	chr10	5805466	5806465	1000	-	promoter:36397	uc007egj.1	67141	Fbxo5	mm10_genes_promoters
chr10	5823001	5825000	2000	*	E10	chr10	5823944	5824943	1000	-	promoter:36398	uc007egi.1	108853	Mtrf1l	mm10_genes_promoters
chr10	5921601	5922800	1200	*	E9	chr10	5922401	5923400	1000	-	promoter:36399	uc007egg.2	56533	Rgs17	mm10_genes_promoters
chr10	5921601	5922800	1200	*	E9	chr10	5922401	5923400	1000	-	promoter:36400	uc007egh.2	56533	Rgs17	mm10_genes_promoters
chr10	5922801	5926600	3800	*	E6	chr10	5922401	5923400	1000	-	promoter:36399	uc007egg.2	56533	Rgs17	mm10_genes_promoters
chr10	5922801	5926600	3800	*	E6	chr10	5922401	5923400	1000	-	promoter:36400	uc007egh.2	56533	Rgs17	mm10_genes_promoters
chr10	6741601	6777600	36000	*	E6	chr10	6757593	6758592	1000	+	promoter:34586	uc007efy.1	18390	Oprm1	mm10_genes_promoters
chr10	6741601	6777600	36000	*	E6	chr10	6757593	6758592	1000	+	promoter:34587	uc007efz.1	18390	Oprm1	mm10_genes_promoters
chr10	6741601	6777600	36000	*	E6	chr10	6757593	6758592	1000	+	promoter:34588	uc007ega.1	18390	Oprm1	mm10_genes_promoters
chr10	6741601	6777600	36000	*	E6	chr10	6757593	6758592	1000	+	promoter:34589	uc007egb.1	18390	Oprm1	mm10_genes_promoters
chr10	6741601	6777600	36000	*	E6	chr10	6757593	6758592	1000	+	promoter:34590	uc011wzn.2	18390	Oprm1	mm10_genes_promoters
chr10	6741601	6777600	36000	*	E6	chr10	6757593	6758592	1000	+	promoter:34591	uc007egc.2	18390	Oprm1	mm10_genes_promoters
chr10	6741601	6777600	36000	*	E6	chr10	6757593	6758592	1000	+	promoter:34592	uc007efp.2	18390	Oprm1	mm10_genes_promoters
chr10	6741601	6777600	36000	*	E6	chr10	6757593	6758592	1000	+	promoter:34593	uc007efq.2	18390	Oprm1	mm10_genes_promoters
chr10	6785801	6830800	45000	*	E6	chr10	6787570	6788569	1000	+	promoter:34594	uc007egf.2	18390	Oprm1	mm10_genes_promoters
chr10	6785801	6830800	45000	*	E6	chr10	6787570	6788569	1000	+	promoter:34595	uc007ege.2	18390	Oprm1	mm10_genes_promoters
chr10	6785801	6830800	45000	*	E6	chr10	6787570	6788569	1000	+	promoter:34596	uc056yga.1	18390	Oprm1	mm10_genes_promoters
chr10	6785801	6830800	45000	*	E6	chr10	6787570	6788569	1000	+	promoter:34597	uc007efw.3	18390	Oprm1	mm10_genes_promoters
chr10	6785801	6830800	45000	*	E6	chr10	6787570	6788569	1000	+	promoter:34598	uc007eff.2	18390	Oprm1	mm10_genes_promoters
chr10	6785801	6830800	45000	*	E6	chr10	6787570	6788569	1000	+	promoter:34599	uc007efl.2	18390	Oprm1	mm10_genes_promoters
chr10	6785801	6830800	45000	*	E6	chr10	6787570	6788569	1000	+	promoter:34600	uc007efn.1	18390	Oprm1	mm10_genes_promoters
chr10	6785801	6830800	45000	*	E6	chr10	6787570	6788569	1000	+	promoter:34601	uc007efo.1	18390	Oprm1	mm10_genes_promoters
chr10	6785801	6830800	45000	*	E6	chr10	6787744	6788743	1000	+	promoter:34602	uc007egd.1	18390	Oprm1	mm10_genes_promoters
chr10	6785801	6830800	45000	*	E6	chr10	6787744	6788743	1000	+	promoter:34603	uc007efx.1	18390	Oprm1	mm10_genes_promoters
chr10	6785801	6830800	45000	*	E6	chr10	6787744	6788743	1000	+	promoter:34604	uc029qvl.1	18390	Oprm1	mm10_genes_promoters
chr10	6785801	6830800	45000	*	E6	chr10	6787744	6788743	1000	+	promoter:34605	uc007eft.1	18390	Oprm1	mm10_genes_promoters
chr10	6785801	6830800	45000	*	E6	chr10	6787744	6788743	1000	+	promoter:34606	uc007efu.1	18390	Oprm1	mm10_genes_promoters
chr10	6785801	6830800	45000	*	E6	chr10	6787744	6788743	1000	+	promoter:34607	uc007efg.1	18390	Oprm1	mm10_genes_promoters
chr10	6785801	6830800	45000	*	E6	chr10	6787744	6788743	1000	+	promoter:34608	uc007efh.1	18390	Oprm1	mm10_genes_promoters
chr10	6785801	6830800	45000	*	E6	chr10	6787744	6788743	1000	+	promoter:34609	uc007efi.1	18390	Oprm1	mm10_genes_promoters
chr10	6785801	6830800	45000	*	E6	chr10	6787744	6788743	1000	+	promoter:34610	uc007efj.1	18390	Oprm1	mm10_genes_promoters
chr10	6785801	6830800	45000	*	E6	chr10	6787744	6788743	1000	+	promoter:34611	uc007efk.1	18390	Oprm1	mm10_genes_promoters
chr10	6785801	6830800	45000	*	E6	chr10	6787744	6788743	1000	+	promoter:34612	uc007efm.1	18390	Oprm1	mm10_genes_promoters
chr10	6785801	6830800	45000	*	E6	chr10	6787744	6788743	1000	+	promoter:34613	uc011wzk.1	18390	Oprm1	mm10_genes_promoters
chr10	6785801	6830800	45000	*	E6	chr10	6828977	6829976	1000	+	promoter:34614	uc007efe.1	18390	Oprm1	mm10_genes_promoters
chr10	6785801	6830800	45000	*	E6	chr10	6828977	6829976	1000	+	promoter:34615	uc011wzj.1	18390	Oprm1	mm10_genes_promoters
chr10	6963201	6994800	31600	*	E6	chr10	6979712	6980711	1000	-	promoter:36401	uc007efv.1	320495	Ipcef1	mm10_genes_promoters
chr10	6963201	6994800	31600	*	E6	chr10	6980466	6981465	1000	-	promoter:36402	uc011wzm.1	320495	Ipcef1	mm10_genes_promoters
chr10	6963201	6994800	31600	*	E6	chr10	6980466	6981465	1000	-	promoter:36404	uc007efr.1	320495	Ipcef1	mm10_genes_promoters
chr10	6963201	6994800	31600	*	E6	chr10	6980466	6981465	1000	-	promoter:36405	uc007efs.1	320495	Ipcef1	mm10_genes_promoters
chr10	6998201	7052200	54000	*	E6	chr10	7023186	7024185	1000	-	promoter:36403	uc011wzl.1	320495	Ipcef1	mm10_genes_promoters
chr10	7110601	7158400	47800	*	E6	chr10	7135507	7136506	1000	-	promoter:36406	uc007efc.1	215748	Cnksr3	mm10_genes_promoters
chr10	7210001	7213200	3200	*	E10	chr10	7212238	7213237	1000	-	promoter:36407	uc007efb.1	215748	Cnksr3	mm10_genes_promoters
chr10	7213201	7214400	1200	*	E7	chr10	7212238	7213237	1000	-	promoter:36407	uc007efb.1	215748	Cnksr3	mm10_genes_promoters
chr10	7473401	7474800	1400	*	E5	chr10	7473478	7474477	1000	-	promoter:36408	uc029qvm.1	77777	Ulbp1	mm10_genes_promoters
chr10	7473401	7474800	1400	*	E5	chr10	7473478	7474477	1000	-	promoter:36409	uc029qvn.1	77777	Ulbp1	mm10_genes_promoters
chr10	7473401	7474800	1400	*	E5	chr10	7473478	7474477	1000	-	promoter:36410	uc029qvo.1	77777	Ulbp1	mm10_genes_promoters
chr10	7473401	7474800	1400	*	E5	chr10	7473478	7474477	1000	-	promoter:36411	uc029qvp.1	77777	Ulbp1	mm10_genes_promoters
chr10	7500601	7589200	88600	*	E6	chr10	7588800	7589799	1000	+	promoter:34616	uc007ehv.2	237253	Lrp11	mm10_genes_promoters
chr10	7500601	7589200	88600	*	E6	chr10	7588800	7589799	1000	+	promoter:34617	uc007ehw.2	237253	Lrp11	mm10_genes_promoters
chr10	7500601	7589200	88600	*	E6	chr10	7588800	7589799	1000	+	promoter:34618	uc011wzw.1	237253	Lrp11	mm10_genes_promoters
chr10	7589201	7590400	1200	*	E10	chr10	7588800	7589799	1000	+	promoter:34616	uc007ehv.2	237253	Lrp11	mm10_genes_promoters
chr10	7589201	7590400	1200	*	E10	chr10	7588800	7589799	1000	+	promoter:34617	uc007ehw.2	237253	Lrp11	mm10_genes_promoters
chr10	7589201	7590400	1200	*	E10	chr10	7588800	7589799	1000	+	promoter:34618	uc011wzw.1	237253	Lrp11	mm10_genes_promoters
chr10	7615201	7662400	47200	*	E6	chr10	7649156	7650155	1000	-	promoter:36414	uc011wzx.1	18537	Pcmt1	mm10_genes_promoters
chr10	7615201	7662400	47200	*	E6	chr10	7662371	7663370	1000	+	promoter:34619	uc007eib.2	320642	A630066F11Rik	mm10_genes_promoters
chr10	7662401	7664000	1600	*	E10	chr10	7662371	7663370	1000	+	promoter:34619	uc007eib.2	320642	A630066F11Rik	mm10_genes_promoters
chr10	7662401	7664000	1600	*	E10	chr10	7663585	7664584	1000	-	promoter:36412	uc007ehx.2	18537	Pcmt1	mm10_genes_promoters
chr10	7662401	7664000	1600	*	E10	chr10	7663585	7664584	1000	-	promoter:36413	uc007ehy.2	18537	Pcmt1	mm10_genes_promoters
chr10	7662401	7664000	1600	*	E10	chr10	7663585	7664584	1000	-	promoter:36415	uc007ehz.2	18537	Pcmt1	mm10_genes_promoters
chr10	7662401	7664000	1600	*	E10	chr10	7663585	7664584	1000	-	promoter:36416	uc007eia.2	18537	Pcmt1	mm10_genes_promoters
chr10	7664001	7667200	3200	*	E6	chr10	7663585	7664584	1000	-	promoter:36412	uc007ehx.2	18537	Pcmt1	mm10_genes_promoters
chr10	7664001	7667200	3200	*	E6	chr10	7663585	7664584	1000	-	promoter:36413	uc007ehy.2	18537	Pcmt1	mm10_genes_promoters
chr10	7664001	7667200	3200	*	E6	chr10	7663585	7664584	1000	-	promoter:36415	uc007ehz.2	18537	Pcmt1	mm10_genes_promoters
chr10	7664001	7667200	3200	*	E6	chr10	7663585	7664584	1000	-	promoter:36416	uc007eia.2	18537	Pcmt1	mm10_genes_promoters
chr10	7664001	7667200	3200	*	E6	chr10	7666504	7667503	1000	+	promoter:34620	uc007eic.2	69912	Nup43	mm10_genes_promoters
chr10	7664001	7667200	3200	*	E6	chr10	7666504	7667503	1000	+	promoter:34621	uc007eid.2	69912	Nup43	mm10_genes_promoters
chr10	7667201	7668200	1000	*	E10	chr10	7666504	7667503	1000	+	promoter:34620	uc007eic.2	69912	Nup43	mm10_genes_promoters
chr10	7667201	7668200	1000	*	E10	chr10	7666504	7667503	1000	+	promoter:34621	uc007eid.2	69912	Nup43	mm10_genes_promoters
chr10	7680001	7682400	2400	*	E10	chr10	7680209	7681208	1000	+	promoter:34622	uc007eig.2	16798	Lats1	mm10_genes_promoters
chr10	7680001	7682400	2400	*	E10	chr10	7681159	7682158	1000	-	promoter:36417	uc007eie.2	407824	BC020402	mm10_genes_promoters
chr10	7685201	7725600	40400	*	E6	chr10	7690247	7691246	1000	+	promoter:34623	uc011wzy.1	16798	Lats1	mm10_genes_promoters
chr10	7685201	7725600	40400	*	E6	chr10	7725000	7725999	1000	+	promoter:34624	uc007eii.2	23924	Katna1	mm10_genes_promoters
chr10	7725601	7727400	1800	*	E10	chr10	7725000	7725999	1000	+	promoter:34624	uc007eii.2	23924	Katna1	mm10_genes_promoters
chr10	7741401	7780000	38600	*	E6	chr10	7770552	7771551	1000	-	promoter:36418	uc007eik.2	215751	Ginm1	mm10_genes_promoters
chr10	7741401	7780000	38600	*	E6	chr10	7779268	7780267	1000	+	promoter:34625	uc007eim.1	NA	NA	mm10_genes_promoters
chr10	7780001	7781600	1600	*	E10	chr10	7779268	7780267	1000	+	promoter:34625	uc007eim.1	NA	NA	mm10_genes_promoters
chr10	7780001	7781600	1600	*	E10	chr10	7780918	7781917	1000	-	promoter:36419	uc007eil.2	215751	Ginm1	mm10_genes_promoters
chr10	7780001	7781600	1600	*	E10	chr10	7780918	7781917	1000	-	promoter:36420	uc011wzz.1	215751	Ginm1	mm10_genes_promoters
chr10	7781601	7782000	400	*	E7	chr10	7780918	7781917	1000	-	promoter:36419	uc007eil.2	215751	Ginm1	mm10_genes_promoters
chr10	7781601	7782000	400	*	E7	chr10	7780918	7781917	1000	-	promoter:36420	uc011wzz.1	215751	Ginm1	mm10_genes_promoters
chr10	7782001	7792000	10000	*	E6	chr10	7791894	7792893	1000	+	promoter:34626	uc007eio.2	67418	Ppil4	mm10_genes_promoters
chr10	7782001	7792000	10000	*	E6	chr10	7791894	7792893	1000	+	promoter:34627	uc007eip.2	67418	Ppil4	mm10_genes_promoters
chr10	7792001	7792200	200	*	E8	chr10	7791894	7792893	1000	+	promoter:34626	uc007eio.2	67418	Ppil4	mm10_genes_promoters
chr10	7792001	7792200	200	*	E8	chr10	7791894	7792893	1000	+	promoter:34627	uc007eip.2	67418	Ppil4	mm10_genes_promoters
chr10	7792201	7793600	1400	*	E10	chr10	7791894	7792893	1000	+	promoter:34626	uc007eio.2	67418	Ppil4	mm10_genes_promoters
chr10	7792201	7793600	1400	*	E10	chr10	7791894	7792893	1000	+	promoter:34627	uc007eip.2	67418	Ppil4	mm10_genes_promoters
chr10	7792201	7793600	1400	*	E10	chr10	7792825	7793824	1000	-	promoter:36421	uc007ein.1	NA	NA	mm10_genes_promoters
chr10	7793601	7793800	200	*	E8	chr10	7792825	7793824	1000	-	promoter:36421	uc007ein.1	NA	NA	mm10_genes_promoters
chr10	7793801	7794200	400	*	E7	chr10	7792825	7793824	1000	-	promoter:36421	uc007ein.1	NA	NA	mm10_genes_promoters
chr10	7794201	7832200	38000	*	E6	chr10	7831470	7832469	1000	+	promoter:34628	uc007eiq.2	237256	Zc3h12d	mm10_genes_promoters
chr10	7832201	7832400	200	*	E8	chr10	7831470	7832469	1000	+	promoter:34628	uc007eiq.2	237256	Zc3h12d	mm10_genes_promoters
chr10	7832401	7832600	200	*	E10	chr10	7831470	7832469	1000	+	promoter:34628	uc007eiq.2	237256	Zc3h12d	mm10_genes_promoters
chr10	7832601	7864000	31400	*	E6	chr10	7835381	7836380	1000	+	promoter:34629	uc029qvq.1	100628581	Mir5104	mm10_genes_promoters
chr10	7897401	7949600	52200	*	E6	chr10	7925821	7926820	1000	-	promoter:36423	uc057awf.1	NA	NA	mm10_genes_promoters
chr10	7954601	7957200	2600	*	E10	chr10	7956124	7957123	1000	-	promoter:36422	uc007eir.2	68652	Tab2	mm10_genes_promoters
chr10	8276401	8310600	34200	*	E6	chr10	8302243	8303242	1000	-	promoter:36424	uc011xaa.1	338362	Ust	mm10_genes_promoters
chr10	8517201	8519600	2400	*	E10	chr10	8518826	8519825	1000	-	promoter:36425	uc007eit.1	338362	Ust	mm10_genes_promoters
chr10	8519601	8537200	17600	*	E6	chr10	8518826	8519825	1000	-	promoter:36425	uc007eit.1	338362	Ust	mm10_genes_promoters
chr10	8883801	8886800	3000	*	E10	chr10	8886071	8887070	1000	-	promoter:36426	uc007eiu.1	70097	Sash1	mm10_genes_promoters
chr10	8883801	8886800	3000	*	E10	chr10	8886071	8887070	1000	-	promoter:36427	uc007eiv.1	70097	Sash1	mm10_genes_promoters
chr10	8886801	8910000	23200	*	E6	chr10	8886071	8887070	1000	-	promoter:36426	uc007eiu.1	70097	Sash1	mm10_genes_promoters
chr10	8886801	8910000	23200	*	E6	chr10	8886071	8887070	1000	-	promoter:36427	uc007eiv.1	70097	Sash1	mm10_genes_promoters
chr10	8943201	8945600	2400	*	E7	chr10	8945304	8946303	1000	-	promoter:36428	uc056ygd.1	NA	NA	mm10_genes_promoters
chr10	8945601	8945800	200	*	E10	chr10	8945304	8946303	1000	-	promoter:36428	uc056ygd.1	NA	NA	mm10_genes_promoters
chr10	8945801	8968800	23000	*	E6	chr10	8945304	8946303	1000	-	promoter:36428	uc056ygd.1	NA	NA	mm10_genes_promoters
chr10	9443201	9565000	121800	*	E6	chr10	9535682	9536681	1000	-	promoter:36429	uc056yge.1	NA	NA	mm10_genes_promoters
chr10	9674601	9675400	800	*	E8	chr10	9675209	9676208	1000	-	promoter:36430	uc007eiw.1	320825	Samd5	mm10_genes_promoters
chr10	9675401	9676200	800	*	E10	chr10	9675209	9676208	1000	-	promoter:36430	uc007eiw.1	320825	Samd5	mm10_genes_promoters
chr10	9676201	9676800	600	*	E7	chr10	9675209	9676208	1000	-	promoter:36430	uc007eiw.1	320825	Samd5	mm10_genes_promoters
chr10	9677401	9729800	52400	*	E6	chr10	9683722	9684721	1000	+	promoter:34630	uc007eix.2	620417	Gm6150	mm10_genes_promoters
chr10	9754401	9847000	92600	*	E6	chr10	9770522	9771521	1000	-	promoter:36435	uc007ejc.1	78808	Stxbp5	mm10_genes_promoters
chr10	9754401	9847000	92600	*	E6	chr10	9780329	9781328	1000	-	promoter:36431	uc007eiy.1	78808	Stxbp5	mm10_genes_promoters
chr10	9754401	9847000	92600	*	E6	chr10	9798038	9799037	1000	-	promoter:36432	uc011xab.1	78808	Stxbp5	mm10_genes_promoters
chr10	9754401	9847000	92600	*	E6	chr10	9838161	9839160	1000	-	promoter:36433	uc007eja.1	78808	Stxbp5	mm10_genes_promoters
chr10	9899201	9902200	3000	*	E10	chr10	9901041	9902040	1000	-	promoter:36434	uc007eiz.2	78808	Stxbp5	mm10_genes_promoters
chr10	10157201	10321000	163800	*	E6	chr10	10233994	10234993	1000	+	promoter:34631	uc007ejd.1	NA	NA	mm10_genes_promoters
chr10	10322001	10416400	94400	*	E6	chr10	10411889	10412888	1000	-	promoter:36436	uc007eje.2	215772	Adgb	mm10_genes_promoters
chr10	10421601	10471800	50200	*	E6	chr10	10429840	10430839	1000	-	promoter:36438	uc007ejf.1	215772	Adgb	mm10_genes_promoters
chr10	10472201	10472600	400	*	E8	chr10	10472315	10473314	1000	-	promoter:36437	uc029qvr.1	215772	Adgb	mm10_genes_promoters
chr10	10472601	10478400	5800	*	E6	chr10	10472315	10473314	1000	-	promoter:36437	uc029qvr.1	215772	Adgb	mm10_genes_promoters
chr10	10556801	10558400	1600	*	E10	chr10	10558208	10559207	1000	-	promoter:36439	uc007ejg.1	67844	Rab32	mm10_genes_promoters
chr10	10558401	10564800	6400	*	E6	chr10	10558208	10559207	1000	-	promoter:36439	uc007ejg.1	67844	Rab32	mm10_genes_promoters
chr10	10594401	10620800	26400	*	E6	chr10	10604945	10605944	1000	+	promoter:34632	uc011xac.1	382450	Gm5177	mm10_genes_promoters
chr10	10689601	10824000	134400	*	E6	chr10	10747930	10748929	1000	+	promoter:34633	uc007ejk.1	78056	4930567K20Rik	mm10_genes_promoters
chr10	10689601	10824000	134400	*	E6	chr10	10750046	10751045	1000	+	promoter:34634	uc007ejl.1	78056	4930567K20Rik	mm10_genes_promoters
chr10	10689601	10824000	134400	*	E6	chr10	10750046	10751045	1000	+	promoter:34635	uc007ejm.2	78056	4930567K20Rik	mm10_genes_promoters
chr10	11079401	11083400	4000	*	E5	chr10	11080957	11081956	1000	-	promoter:36440	uc007ejh.2	14816	Grm1	mm10_genes_promoters
chr10	11079401	11083400	4000	*	E5	chr10	11082332	11083331	1000	-	promoter:36441	uc007eji.2	14816	Grm1	mm10_genes_promoters
chr10	11079401	11083400	4000	*	E5	chr10	11082332	11083331	1000	-	promoter:36442	uc007ejj.2	14816	Grm1	mm10_genes_promoters
chr10	11142001	11149000	7000	*	E6	chr10	11148430	11149429	1000	+	promoter:34636	uc007ejn.1	268281	Shprh	mm10_genes_promoters
chr10	11142001	11149000	7000	*	E6	chr10	11148430	11149429	1000	+	promoter:34637	uc007ejo.1	268281	Shprh	mm10_genes_promoters
chr10	11142001	11149000	7000	*	E6	chr10	11148430	11149429	1000	+	promoter:34638	uc033fop.1	268281	Shprh	mm10_genes_promoters
chr10	11142001	11149000	7000	*	E6	chr10	11148430	11149429	1000	+	promoter:34639	uc007ejp.1	268281	Shprh	mm10_genes_promoters
chr10	11142001	11149000	7000	*	E6	chr10	11148430	11149429	1000	+	promoter:34640	uc007ejq.1	268281	Shprh	mm10_genes_promoters
chr10	11149001	11150400	1400	*	E10	chr10	11148430	11149429	1000	+	promoter:34636	uc007ejn.1	268281	Shprh	mm10_genes_promoters
chr10	11149001	11150400	1400	*	E10	chr10	11148430	11149429	1000	+	promoter:34637	uc007ejo.1	268281	Shprh	mm10_genes_promoters
chr10	11149001	11150400	1400	*	E10	chr10	11148430	11149429	1000	+	promoter:34638	uc033fop.1	268281	Shprh	mm10_genes_promoters
chr10	11149001	11150400	1400	*	E10	chr10	11148430	11149429	1000	+	promoter:34639	uc007ejp.1	268281	Shprh	mm10_genes_promoters
chr10	11149001	11150400	1400	*	E10	chr10	11148430	11149429	1000	+	promoter:34640	uc007ejq.1	268281	Shprh	mm10_genes_promoters
chr10	11150401	11219400	69000	*	E6	chr10	11165457	11166456	1000	+	promoter:34641	uc007ejr.1	268281	Shprh	mm10_genes_promoters
chr10	11150401	11219400	69000	*	E6	chr10	11204019	11205018	1000	+	promoter:34642	uc007ejs.1	268281	Shprh	mm10_genes_promoters
chr10	11279801	11280400	600	*	E7	chr10	11280330	11281329	1000	+	promoter:34643	uc007ejt.2	71865	Fbxo30	mm10_genes_promoters
chr10	11280401	11283000	2600	*	E10	chr10	11280330	11281329	1000	+	promoter:34643	uc007ejt.2	71865	Fbxo30	mm10_genes_promoters
chr10	11280401	11283000	2600	*	E10	chr10	11280587	11281586	1000	+	promoter:34644	uc011xad.1	71865	Fbxo30	mm10_genes_promoters
chr10	11283001	11343000	60000	*	E6	chr10	11342432	11343431	1000	+	promoter:34645	uc007eju.1	NA	NA	mm10_genes_promoters
chr10	11283001	11343000	60000	*	E6	chr10	11342445	11343444	1000	+	promoter:34646	uc007ejv.1	13853	Epm2a	mm10_genes_promoters
chr10	11343001	11344400	1400	*	E10	chr10	11342432	11343431	1000	+	promoter:34645	uc007eju.1	NA	NA	mm10_genes_promoters
chr10	11343001	11344400	1400	*	E10	chr10	11342445	11343444	1000	+	promoter:34646	uc007ejv.1	13853	Epm2a	mm10_genes_promoters
chr10	11586001	11609200	23200	*	E6	chr10	11608224	11609223	1000	+	promoter:34647	uc057awg.1	30058	Timm8a1	mm10_genes_promoters
chr10	11609201	11609600	400	*	E10	chr10	11608224	11609223	1000	+	promoter:34647	uc057awg.1	30058	Timm8a1	mm10_genes_promoters
chr10	11692401	11695200	2800	*	E1	chr10	11693815	11694814	1000	-	promoter:36443	uc029qvs.1	NA	NA	mm10_genes_promoters
chr10	12554001	12704000	150000	*	E6	chr10	12614892	12615891	1000	-	promoter:36445	uc007ejx.1	22288	Utrn	mm10_genes_promoters
chr10	12554001	12704000	150000	*	E6	chr10	12614892	12615891	1000	-	promoter:36446	uc007ejy.1	22288	Utrn	mm10_genes_promoters
chr10	12554001	12704000	150000	*	E6	chr10	12688863	12689862	1000	-	promoter:36447	uc007ejz.1	22288	Utrn	mm10_genes_promoters
chr10	12813601	12818800	5200	*	E7	chr10	12813616	12814615	1000	-	promoter:36448	uc007eka.1	22288	Utrn	mm10_genes_promoters
chr10	12813601	12818800	5200	*	E7	chr10	12813616	12814615	1000	-	promoter:36449	uc007ekb.1	22288	Utrn	mm10_genes_promoters
chr10	12854601	12866600	12000	*	E6	chr10	12861736	12862735	1000	-	promoter:36444	uc007ejw.1	22288	Utrn	mm10_genes_promoters
chr10	12866601	12869800	3200	*	E10	chr10	12868172	12869171	1000	-	promoter:36450	uc007ekc.1	22288	Utrn	mm10_genes_promoters
chr10	12866601	12869800	3200	*	E10	chr10	12868172	12869171	1000	-	promoter:36451	uc007ekd.1	22288	Utrn	mm10_genes_promoters
chr10	12866601	12869800	3200	*	E10	chr10	12869366	12870365	1000	-	promoter:36452	uc007eke.1	22288	Utrn	mm10_genes_promoters
chr10	12869801	12921600	51800	*	E6	chr10	12869366	12870365	1000	-	promoter:36452	uc007eke.1	22288	Utrn	mm10_genes_promoters
chr10	12921601	12923600	2000	*	E10	chr10	12923128	12924127	1000	-	promoter:36453	uc007ekf.2	320273	B230208H11Rik	mm10_genes_promoters
chr10	12921601	12923600	2000	*	E10	chr10	12923128	12924127	1000	-	promoter:36454	uc029qvt.1	320273	B230208H11Rik	mm10_genes_promoters
chr10	12923601	12924000	400	*	E7	chr10	12923128	12924127	1000	-	promoter:36453	uc007ekf.2	320273	B230208H11Rik	mm10_genes_promoters
chr10	12923601	12924000	400	*	E7	chr10	12923128	12924127	1000	-	promoter:36454	uc029qvt.1	320273	B230208H11Rik	mm10_genes_promoters
chr10	12924001	12962200	38200	*	E6	chr10	12923128	12924127	1000	-	promoter:36453	uc007ekf.2	320273	B230208H11Rik	mm10_genes_promoters
chr10	12924001	12962200	38200	*	E6	chr10	12923128	12924127	1000	-	promoter:36454	uc029qvt.1	320273	B230208H11Rik	mm10_genes_promoters
chr10	12924001	12962200	38200	*	E6	chr10	12941979	12942978	1000	-	promoter:36458	uc033foq.1	NA	NA	mm10_genes_promoters
chr10	12963401	12964800	1400	*	E10	chr10	12964260	12965259	1000	-	promoter:36455	uc007ekg.2	74732	Stx11	mm10_genes_promoters
chr10	12963401	12964800	1400	*	E10	chr10	12964260	12965259	1000	-	promoter:36456	uc007ekh.2	74732	Stx11	mm10_genes_promoters
chr10	12963401	12964800	1400	*	E10	chr10	12964260	12965259	1000	-	promoter:36457	uc011xae.1	74732	Stx11	mm10_genes_promoters
chr10	12964801	12997200	32400	*	E6	chr10	12964260	12965259	1000	-	promoter:36455	uc007ekg.2	74732	Stx11	mm10_genes_promoters
chr10	12964801	12997200	32400	*	E6	chr10	12964260	12965259	1000	-	promoter:36456	uc007ekh.2	74732	Stx11	mm10_genes_promoters
chr10	12964801	12997200	32400	*	E6	chr10	12964260	12965259	1000	-	promoter:36457	uc011xae.1	74732	Stx11	mm10_genes_promoters
chr10	13003801	13007800	4000	*	E6	chr10	13007450	13008449	1000	+	promoter:34648	uc007eki.2	66125	Sf3b5	mm10_genes_promoters
chr10	13007801	13009200	1400	*	E10	chr10	13007450	13008449	1000	+	promoter:34648	uc007eki.2	66125	Sf3b5	mm10_genes_promoters
chr10	13058001	13061800	3800	*	E5	chr10	13059504	13060503	1000	+	promoter:34649	uc011xaf.1	22634	Plagl1	mm10_genes_promoters
chr10	13063801	13090200	26400	*	E6	chr10	13089788	13090787	1000	+	promoter:34650	uc011xag.1	22634	Plagl1	mm10_genes_promoters
chr10	13063801	13090200	26400	*	E6	chr10	13089788	13090787	1000	+	promoter:34651	uc007ekk.3	22634	Plagl1	mm10_genes_promoters
chr10	13063801	13090200	26400	*	E6	chr10	13089788	13090787	1000	+	promoter:34652	uc007ekl.3	22634	Plagl1	mm10_genes_promoters
chr10	13063801	13090200	26400	*	E6	chr10	13089788	13090787	1000	+	promoter:34653	uc007ekm.2	22634	Plagl1	mm10_genes_promoters
chr10	13090201	13092200	2000	*	E10	chr10	13089788	13090787	1000	+	promoter:34650	uc011xag.1	22634	Plagl1	mm10_genes_promoters
chr10	13090201	13092200	2000	*	E10	chr10	13089788	13090787	1000	+	promoter:34651	uc007ekk.3	22634	Plagl1	mm10_genes_promoters
chr10	13090201	13092200	2000	*	E10	chr10	13089788	13090787	1000	+	promoter:34652	uc007ekl.3	22634	Plagl1	mm10_genes_promoters
chr10	13090201	13092200	2000	*	E10	chr10	13089788	13090787	1000	+	promoter:34653	uc007ekm.2	22634	Plagl1	mm10_genes_promoters
chr10	13090201	13092200	2000	*	E10	chr10	13090775	13091774	1000	+	promoter:34654	uc007ekn.1	22634	Plagl1	mm10_genes_promoters
chr10	13090201	13092200	2000	*	E10	chr10	13090775	13091774	1000	+	promoter:34655	uc011xah.2	22634	Plagl1	mm10_genes_promoters
chr10	13092201	13160600	68400	*	E6	chr10	13150961	13151960	1000	-	promoter:36461	uc029qvu.1	NA	NA	mm10_genes_promoters
chr10	13161001	13192000	31000	*	E6	chr10	13178024	13179023	1000	-	promoter:36459	uc007eko.2	75122	Zc2hc1b	mm10_genes_promoters
chr10	13161001	13192000	31000	*	E6	chr10	13178024	13179023	1000	-	promoter:36460	uc011xai.1	75122	Zc2hc1b	mm10_genes_promoters
chr10	13192401	13193600	1200	*	E10	chr10	13193138	13194137	1000	-	promoter:36462	uc007ekp.1	353258	Ltv1	mm10_genes_promoters
chr10	13193601	13299600	106000	*	E6	chr10	13193138	13194137	1000	-	promoter:36462	uc007ekp.1	353258	Ltv1	mm10_genes_promoters
chr10	13322601	13324800	2200	*	E10	chr10	13324161	13325160	1000	-	promoter:36463	uc007ekq.2	215789	Phactr2	mm10_genes_promoters
chr10	13322601	13324800	2200	*	E10	chr10	13324161	13325160	1000	-	promoter:36464	uc007ekr.2	215789	Phactr2	mm10_genes_promoters
chr10	13324801	13326800	2000	*	E7	chr10	13324161	13325160	1000	-	promoter:36463	uc007ekq.2	215789	Phactr2	mm10_genes_promoters
chr10	13324801	13326800	2000	*	E7	chr10	13324161	13325160	1000	-	promoter:36464	uc007ekr.2	215789	Phactr2	mm10_genes_promoters
chr10	13388801	13389000	200	*	E10	chr10	13388971	13389970	1000	-	promoter:36465	uc007ekt.2	215789	Phactr2	mm10_genes_promoters
chr10	13389001	13402000	13000	*	E6	chr10	13388971	13389970	1000	-	promoter:36465	uc007ekt.2	215789	Phactr2	mm10_genes_promoters
chr10	13473601	13474800	1200	*	E10	chr10	13474397	13475396	1000	-	promoter:36466	uc007eks.2	215789	Phactr2	mm10_genes_promoters
chr10	13474801	13495800	21000	*	E6	chr10	13474397	13475396	1000	-	promoter:36466	uc007eks.2	215789	Phactr2	mm10_genes_promoters
chr10	13496201	13500800	4600	*	E6	chr10	13500028	13501027	1000	+	promoter:34656	uc007eku.1	66848	Fuca2	mm10_genes_promoters
chr10	13496201	13500800	4600	*	E6	chr10	13500028	13501027	1000	+	promoter:34657	uc007ekv.1	66848	Fuca2	mm10_genes_promoters
chr10	13496201	13500800	4600	*	E6	chr10	13500028	13501027	1000	+	promoter:34658	uc007ekw.1	66848	Fuca2	mm10_genes_promoters
chr10	13500801	13502000	1200	*	E10	chr10	13500028	13501027	1000	+	promoter:34656	uc007eku.1	66848	Fuca2	mm10_genes_promoters
chr10	13500801	13502000	1200	*	E10	chr10	13500028	13501027	1000	+	promoter:34657	uc007ekv.1	66848	Fuca2	mm10_genes_promoters
chr10	13500801	13502000	1200	*	E10	chr10	13500028	13501027	1000	+	promoter:34658	uc007ekw.1	66848	Fuca2	mm10_genes_promoters
chr10	13502001	13552400	50400	*	E6	chr10	13535962	13536961	1000	-	promoter:36470	uc007ekz.1	56535	Pex3	mm10_genes_promoters
chr10	13502001	13552400	50400	*	E6	chr10	13551907	13552906	1000	+	promoter:34659	uc007ela.2	66757	Adat2	mm10_genes_promoters
chr10	13552401	13554000	1600	*	E10	chr10	13551907	13552906	1000	+	promoter:34659	uc007ela.2	66757	Adat2	mm10_genes_promoters
chr10	13552401	13554000	1600	*	E10	chr10	13553121	13554120	1000	-	promoter:36468	uc011xaj.1	56535	Pex3	mm10_genes_promoters
chr10	13552401	13554000	1600	*	E10	chr10	13553143	13554142	1000	-	promoter:36467	uc007ekx.2	56535	Pex3	mm10_genes_promoters
chr10	13552401	13554000	1600	*	E10	chr10	13553143	13554142	1000	-	promoter:36469	uc007eky.2	56535	Pex3	mm10_genes_promoters
chr10	13554001	13601000	47000	*	E6	chr10	13553121	13554120	1000	-	promoter:36468	uc011xaj.1	56535	Pex3	mm10_genes_promoters
chr10	13554001	13601000	47000	*	E6	chr10	13553143	13554142	1000	-	promoter:36467	uc007ekx.2	56535	Pex3	mm10_genes_promoters
chr10	13554001	13601000	47000	*	E6	chr10	13553143	13554142	1000	-	promoter:36469	uc007eky.2	56535	Pex3	mm10_genes_promoters
chr10	13669401	13868200	198800	*	E6	chr10	13861327	13862326	1000	-	promoter:36473	uc033for.1	66253	Aig1	mm10_genes_promoters
chr10	13868401	13869400	1000	*	E10	chr10	13868831	13869830	1000	-	promoter:36471	uc007elb.1	66253	Aig1	mm10_genes_promoters
chr10	13868401	13869400	1000	*	E10	chr10	13868831	13869830	1000	-	promoter:36472	uc007elc.1	66253	Aig1	mm10_genes_promoters
chr10	13868401	13869400	1000	*	E10	chr10	13868831	13869830	1000	-	promoter:36474	uc007ele.1	66253	Aig1	mm10_genes_promoters
chr10	13869401	13892800	23400	*	E6	chr10	13868831	13869830	1000	-	promoter:36471	uc007elb.1	66253	Aig1	mm10_genes_promoters
chr10	13869401	13892800	23400	*	E6	chr10	13868831	13869830	1000	-	promoter:36472	uc007elc.1	66253	Aig1	mm10_genes_promoters
chr10	13869401	13892800	23400	*	E6	chr10	13868831	13869830	1000	-	promoter:36474	uc007ele.1	66253	Aig1	mm10_genes_promoters
chr10	13869401	13892800	23400	*	E6	chr10	13870280	13871279	1000	+	promoter:34660	uc007elf.1	NA	NA	mm10_genes_promoters
chr10	13963801	13968400	4600	*	E10	chr10	13965077	13966076	1000	+	promoter:34661	uc007elg.1	15273	Hivep2	mm10_genes_promoters
chr10	13963801	13968400	4600	*	E10	chr10	13965379	13966378	1000	+	promoter:34662	uc007elh.1	15273	Hivep2	mm10_genes_promoters
chr10	13963801	13968400	4600	*	E10	chr10	13965379	13966378	1000	+	promoter:34663	uc007eli.1	15273	Hivep2	mm10_genes_promoters
chr10	13963801	13968400	4600	*	E10	chr10	13965379	13966378	1000	+	promoter:34664	uc007elj.1	15273	Hivep2	mm10_genes_promoters
chr10	14544601	14545400	800	*	E10	chr10	14545037	14546036	1000	-	promoter:36475	uc007elk.1	215798	Adgrg6	mm10_genes_promoters
chr10	14545401	14546200	800	*	E8	chr10	14545037	14546036	1000	-	promoter:36475	uc007elk.1	215798	Adgrg6	mm10_genes_promoters
chr10	14648201	14662600	14400	*	E6	chr10	14660523	14661522	1000	-	promoter:36478	uc056ygf.1	NA	NA	mm10_genes_promoters
chr10	14704401	14706000	1600	*	E10	chr10	14704609	14705608	1000	+	promoter:34665	uc007eln.1	69412	1700016L04Rik	mm10_genes_promoters
chr10	14704401	14706000	1600	*	E10	chr10	14705490	14706489	1000	-	promoter:36476	uc007ell.1	66201	Vta1	mm10_genes_promoters
chr10	14704401	14706000	1600	*	E10	chr10	14705490	14706489	1000	-	promoter:36477	uc007elm.1	66201	Vta1	mm10_genes_promoters
chr10	14706001	14709200	3200	*	E6	chr10	14705490	14706489	1000	-	promoter:36476	uc007ell.1	66201	Vta1	mm10_genes_promoters
chr10	14706001	14709200	3200	*	E6	chr10	14705490	14706489	1000	-	promoter:36477	uc007elm.1	66201	Vta1	mm10_genes_promoters
chr10	14711401	14745800	34400	*	E6	chr10	14718215	14719214	1000	-	promoter:36479	uc007elo.1	76743	Gje1	mm10_genes_promoters
chr10	14747401	14759800	12400	*	E6	chr10	14759289	14760288	1000	+	promoter:34666	uc007elp.1	18101	Nmbr	mm10_genes_promoters
chr10	14747401	14759800	12400	*	E6	chr10	14759289	14760288	1000	+	promoter:34667	uc011xal.1	18101	Nmbr	mm10_genes_promoters
chr10	14747401	14759800	12400	*	E6	chr10	14759289	14760288	1000	+	promoter:34668	uc011xam.1	18101	Nmbr	mm10_genes_promoters
chr10	14759801	14760000	200	*	E5	chr10	14759289	14760288	1000	+	promoter:34666	uc007elp.1	18101	Nmbr	mm10_genes_promoters
chr10	14759801	14760000	200	*	E5	chr10	14759289	14760288	1000	+	promoter:34667	uc011xal.1	18101	Nmbr	mm10_genes_promoters
chr10	14759801	14760000	200	*	E5	chr10	14759289	14760288	1000	+	promoter:34668	uc011xam.1	18101	Nmbr	mm10_genes_promoters
chr10	14760001	14760200	200	*	E3	chr10	14759289	14760288	1000	+	promoter:34666	uc007elp.1	18101	Nmbr	mm10_genes_promoters
chr10	14760001	14760200	200	*	E3	chr10	14759289	14760288	1000	+	promoter:34667	uc011xal.1	18101	Nmbr	mm10_genes_promoters
chr10	14760001	14760200	200	*	E3	chr10	14759289	14760288	1000	+	promoter:34668	uc011xam.1	18101	Nmbr	mm10_genes_promoters
chr10	14760201	14760400	200	*	E5	chr10	14759289	14760288	1000	+	promoter:34666	uc007elp.1	18101	Nmbr	mm10_genes_promoters
chr10	14760201	14760400	200	*	E5	chr10	14759289	14760288	1000	+	promoter:34667	uc011xal.1	18101	Nmbr	mm10_genes_promoters
chr10	14760201	14760400	200	*	E5	chr10	14759289	14760288	1000	+	promoter:34668	uc011xam.1	18101	Nmbr	mm10_genes_promoters
chr10	15288001	15300400	12400	*	E6	chr10	15299392	15300391	1000	+	promoter:34669	uc007elq.1	NA	NA	mm10_genes_promoters
chr10	15781001	15842800	61800	*	E6	chr10	15790777	15791776	1000	+	promoter:34670	uc007elr.1	77538	C330004P14Rik	mm10_genes_promoters
chr10	16973601	17137200	163600	*	E6	chr10	17095783	17096782	1000	-	promoter:36480	uc007els.2	100504235	Gm20125	mm10_genes_promoters
chr10	16973601	17137200	163600	*	E6	chr10	17109680	17110679	1000	+	promoter:34671	uc029qvv.1	NA	NA	mm10_genes_promoters
chr10	17721601	17726200	4600	*	E10	chr10	17722228	17723227	1000	+	promoter:34672	uc007elt.2	17684	Cited2	mm10_genes_promoters
chr10	17721601	17726200	4600	*	E10	chr10	17722421	17723420	1000	+	promoter:34673	uc007elu.2	17684	Cited2	mm10_genes_promoters
chr10	17721601	17726200	4600	*	E10	chr10	17722946	17723945	1000	+	promoter:34674	uc033fos.1	NA	NA	mm10_genes_promoters
chr10	17794201	17797200	3000	*	E7	chr10	17795219	17796218	1000	+	promoter:34675	uc007elv.1	378431	Txlnb	mm10_genes_promoters
chr10	17931601	17946800	15200	*	E6	chr10	17941461	17942460	1000	-	promoter:36482	uc029qvw.1	NA	NA	mm10_genes_promoters
chr10	17946801	17948600	1800	*	E10	chr10	17948068	17949067	1000	-	promoter:36481	uc007elw.1	380629	Heca	mm10_genes_promoters
chr10	17948601	17949800	1200	*	E7	chr10	17948068	17949067	1000	-	promoter:36481	uc007elw.1	380629	Heca	mm10_genes_promoters
chr10	17958601	18021800	63200	*	E6	chr10	18013356	18014355	1000	-	promoter:36483	uc007elx.2	73112	Abracl	mm10_genes_promoters
chr10	18021801	18023400	1600	*	E10	chr10	18023253	18024252	1000	-	promoter:36484	uc007ely.2	73112	Abracl	mm10_genes_promoters
chr10	18021801	18023400	1600	*	E10	chr10	18023253	18024252	1000	-	promoter:36485	uc007elz.2	73112	Abracl	mm10_genes_promoters
chr10	18023401	18024600	1200	*	E6	chr10	18023253	18024252	1000	-	promoter:36484	uc007ely.2	73112	Abracl	mm10_genes_promoters
chr10	18023401	18024600	1200	*	E6	chr10	18023253	18024252	1000	-	promoter:36485	uc007elz.2	73112	Abracl	mm10_genes_promoters
chr10	18029401	18055200	25800	*	E6	chr10	18054940	18055939	1000	+	promoter:34676	uc007ema.2	19707	Reps1	mm10_genes_promoters
chr10	18029401	18055200	25800	*	E6	chr10	18054940	18055939	1000	+	promoter:34677	uc007emb.2	19707	Reps1	mm10_genes_promoters
chr10	18055201	18055400	200	*	E8	chr10	18054940	18055939	1000	+	promoter:34676	uc007ema.2	19707	Reps1	mm10_genes_promoters
chr10	18055201	18055400	200	*	E8	chr10	18054940	18055939	1000	+	promoter:34677	uc007emb.2	19707	Reps1	mm10_genes_promoters
chr10	18055401	18056800	1400	*	E10	chr10	18054940	18055939	1000	+	promoter:34676	uc007ema.2	19707	Reps1	mm10_genes_promoters
chr10	18055401	18056800	1400	*	E10	chr10	18054940	18055939	1000	+	promoter:34677	uc007emb.2	19707	Reps1	mm10_genes_promoters
chr10	18171601	18228600	57000	*	E6	chr10	18210891	18211890	1000	-	promoter:36486	uc011xan.1	100045792	Ect2l	mm10_genes_promoters
chr10	18234401	18235600	1200	*	E10	chr10	18234982	18235981	1000	-	promoter:36487	uc007eme.1	215814	Ccdc28a	mm10_genes_promoters
chr10	18234401	18235600	1200	*	E10	chr10	18234982	18235981	1000	-	promoter:36488	uc007emf.1	215814	Ccdc28a	mm10_genes_promoters
chr10	18235601	18239200	3600	*	E6	chr10	18234982	18235981	1000	-	promoter:36487	uc007eme.1	215814	Ccdc28a	mm10_genes_promoters
chr10	18235601	18239200	3600	*	E6	chr10	18234982	18235981	1000	-	promoter:36488	uc007emf.1	215814	Ccdc28a	mm10_genes_promoters
chr10	18389401	18407200	17800	*	E6	chr10	18406638	18407637	1000	+	promoter:34678	uc007emg.1	215819	Nhsl1	mm10_genes_promoters
chr10	18389401	18407200	17800	*	E6	chr10	18406675	18407674	1000	+	promoter:34679	uc007emh.1	215819	Nhsl1	mm10_genes_promoters
chr10	18389401	18407200	17800	*	E6	chr10	18406675	18407674	1000	+	promoter:34680	uc007emi.1	215819	Nhsl1	mm10_genes_promoters
chr10	18407201	18408800	1600	*	E10	chr10	18406638	18407637	1000	+	promoter:34678	uc007emg.1	215819	Nhsl1	mm10_genes_promoters
chr10	18407201	18408800	1600	*	E10	chr10	18406675	18407674	1000	+	promoter:34679	uc007emh.1	215819	Nhsl1	mm10_genes_promoters
chr10	18407201	18408800	1600	*	E10	chr10	18406675	18407674	1000	+	promoter:34680	uc007emi.1	215819	Nhsl1	mm10_genes_promoters
chr10	18447001	18469400	22400	*	E6	chr10	18468981	18469980	1000	+	promoter:34681	uc007emj.2	215819	Nhsl1	mm10_genes_promoters
chr10	18469401	18469600	200	*	E10	chr10	18468981	18469980	1000	+	promoter:34681	uc007emj.2	215819	Nhsl1	mm10_genes_promoters
chr10	18469601	18469800	200	*	E8	chr10	18468981	18469980	1000	+	promoter:34681	uc007emj.2	215819	Nhsl1	mm10_genes_promoters
chr10	18469801	18506600	36800	*	E6	chr10	18468981	18469980	1000	+	promoter:34681	uc007emj.2	215819	Nhsl1	mm10_genes_promoters
chr10	18546001	18546400	400	*	E8	chr10	18546077	18547076	1000	-	promoter:36489	uc007emk.1	56016	Hebp2	mm10_genes_promoters
chr10	18546001	18546400	400	*	E8	chr10	18546077	18547076	1000	-	promoter:36490	uc007eml.1	56016	Hebp2	mm10_genes_promoters
chr10	18546001	18546400	400	*	E8	chr10	18546077	18547076	1000	-	promoter:36491	uc007emm.1	56016	Hebp2	mm10_genes_promoters
chr10	18546401	18549200	2800	*	E6	chr10	18546077	18547076	1000	-	promoter:36489	uc007emk.1	56016	Hebp2	mm10_genes_promoters
chr10	18546401	18549200	2800	*	E6	chr10	18546077	18547076	1000	-	promoter:36490	uc007eml.1	56016	Hebp2	mm10_genes_promoters
chr10	18546401	18549200	2800	*	E6	chr10	18546077	18547076	1000	-	promoter:36491	uc007emm.1	56016	Hebp2	mm10_genes_promoters
chr10	18725801	18743400	17600	*	E6	chr10	18742471	18743470	1000	+	promoter:34682	uc007emp.1	NA	NA	mm10_genes_promoters
chr10	18743401	18744200	800	*	E9	chr10	18742471	18743470	1000	+	promoter:34682	uc007emp.1	NA	NA	mm10_genes_promoters
chr10	18743401	18744200	800	*	E9	chr10	18743759	18744758	1000	-	promoter:36492	uc007emn.1	215821	Arfgef3	mm10_genes_promoters
chr10	18743401	18744200	800	*	E9	chr10	18743759	18744758	1000	-	promoter:36493	uc007emo.1	215821	Arfgef3	mm10_genes_promoters
chr10	18744201	18750400	6200	*	E6	chr10	18743759	18744758	1000	-	promoter:36492	uc007emn.1	215821	Arfgef3	mm10_genes_promoters
chr10	18744201	18750400	6200	*	E6	chr10	18743759	18744758	1000	-	promoter:36493	uc007emo.1	215821	Arfgef3	mm10_genes_promoters
chr10	18756001	18815200	59200	*	E6	chr10	18784973	18785972	1000	-	promoter:36495	uc033fot.1	NA	NA	mm10_genes_promoters
chr10	18756001	18815200	59200	*	E6	chr10	18786794	18787793	1000	-	promoter:36494	uc007emq.1	237300	Gm4922	mm10_genes_promoters
chr10	18756001	18815200	59200	*	E6	chr10	18800485	18801484	1000	-	promoter:36500	uc029qvx.1	NA	NA	mm10_genes_promoters
chr10	18756001	18815200	59200	*	E6	chr10	18800957	18801956	1000	-	promoter:36502	uc007emu.2	NA	NA	mm10_genes_promoters
chr10	18756001	18815200	59200	*	E6	chr10	18801072	18802071	1000	-	promoter:36503	uc007emv.1	NA	NA	mm10_genes_promoters
chr10	18817001	18844600	27600	*	E6	chr10	18821048	18822047	1000	-	promoter:36509	uc007emx.2	NA	NA	mm10_genes_promoters
chr10	18817001	18844600	27600	*	E6	chr10	18831931	18832930	1000	-	promoter:36496	uc011xao.2	73968	4930444F02Rik	mm10_genes_promoters
chr10	18817001	18844600	27600	*	E6	chr10	18831931	18832930	1000	-	promoter:36497	uc011xap.2	73968	4930444F02Rik	mm10_genes_promoters
chr10	18817001	18844600	27600	*	E6	chr10	18831931	18832930	1000	-	promoter:36498	uc011xaq.2	73968	4930444F02Rik	mm10_genes_promoters
chr10	18817001	18844600	27600	*	E6	chr10	18831931	18832930	1000	-	promoter:36499	uc011xar.2	73968	4930444F02Rik	mm10_genes_promoters
chr10	18817001	18844600	27600	*	E6	chr10	18831931	18832930	1000	-	promoter:36501	uc011xas.2	73968	4930444F02Rik	mm10_genes_promoters
chr10	18817001	18844600	27600	*	E6	chr10	18831931	18832930	1000	-	promoter:36504	uc007emw.3	73968	4930444F02Rik	mm10_genes_promoters
chr10	18817001	18844600	27600	*	E6	chr10	18831931	18832930	1000	-	promoter:36505	uc011xat.2	73968	4930444F02Rik	mm10_genes_promoters
chr10	18817001	18844600	27600	*	E6	chr10	18831931	18832930	1000	-	promoter:36506	uc011xau.2	73968	4930444F02Rik	mm10_genes_promoters
chr10	18817001	18844600	27600	*	E6	chr10	18831931	18832930	1000	-	promoter:36507	uc011xav.2	73968	4930444F02Rik	mm10_genes_promoters
chr10	18817001	18844600	27600	*	E6	chr10	18831931	18832930	1000	-	promoter:36508	uc011xaw.2	73968	4930444F02Rik	mm10_genes_promoters
chr10	18817001	18844600	27600	*	E6	chr10	18844071	18845070	1000	+	promoter:34683	uc007emz.1	64058	Perp	mm10_genes_promoters
chr10	18844601	18844800	200	*	E8	chr10	18844071	18845070	1000	+	promoter:34683	uc007emz.1	64058	Perp	mm10_genes_promoters
chr10	18844801	18847200	2400	*	E10	chr10	18844071	18845070	1000	+	promoter:34683	uc007emz.1	64058	Perp	mm10_genes_promoters
chr10	19008601	19012800	4200	*	E6	chr10	19011964	19012963	1000	-	promoter:36510	uc007ena.3	21929	Tnfaip3	mm10_genes_promoters
chr10	19012801	19016200	3400	*	E10	chr10	19011964	19012963	1000	-	promoter:36510	uc007ena.3	21929	Tnfaip3	mm10_genes_promoters
chr10	19012801	19016200	3400	*	E10	chr10	19015411	19016410	1000	-	promoter:36511	uc007enb.3	21929	Tnfaip3	mm10_genes_promoters
chr10	19016201	19017600	1400	*	E6	chr10	19015411	19016410	1000	-	promoter:36511	uc007enb.3	21929	Tnfaip3	mm10_genes_promoters
chr10	19136401	19185800	49400	*	E6	chr10	19140749	19141748	1000	+	promoter:34684	uc007enc.2	100504265	Gm20139	mm10_genes_promoters
chr10	19136401	19185800	49400	*	E6	chr10	19166238	19167237	1000	+	promoter:34685	uc007end.2	100504265	Gm20139	mm10_genes_promoters
chr10	19352201	19356800	4600	*	E5	chr10	19355539	19356538	1000	+	promoter:34686	uc007ene.1	94222	Olig3	mm10_genes_promoters
chr10	19484001	19490200	6200	*	E2	chr10	19485715	19486714	1000	+	promoter:34687	uc007enf.1	NA	NA	mm10_genes_promoters
chr10	19590401	19591400	1000	*	E7	chr10	19590958	19591957	1000	+	promoter:34688	uc007eng.1	15979	Ifngr1	mm10_genes_promoters
chr10	19591401	19593400	2000	*	E10	chr10	19590958	19591957	1000	+	promoter:34688	uc007eng.1	15979	Ifngr1	mm10_genes_promoters
chr10	19594601	19697000	102400	*	E6	chr10	19621028	19622027	1000	+	promoter:34689	uc007enh.1	237310	Il22ra2	mm10_genes_promoters
chr10	19706201	19712600	6400	*	E6	chr10	19711587	19712586	1000	+	promoter:34690	uc011xax.1	237313	Il20ra	mm10_genes_promoters
chr10	19706201	19712600	6400	*	E6	chr10	19711587	19712586	1000	+	promoter:34691	uc007eni.1	237313	Il20ra	mm10_genes_promoters
chr10	19713001	19731200	18200	*	E6	chr10	19718705	19719704	1000	-	promoter:36512	uc007enj.1	NA	NA	mm10_genes_promoters
chr10	19849201	19851800	2600	*	E9	chr10	19851460	19852459	1000	-	promoter:36513	uc007enk.1	76157	Slc35d3	mm10_genes_promoters
chr10	19851801	19853200	1400	*	E5	chr10	19851460	19852459	1000	-	promoter:36513	uc007enk.1	76157	Slc35d3	mm10_genes_promoters
chr10	19907201	19907800	600	*	E10	chr10	19907652	19908651	1000	-	promoter:36516	uc057awh.1	NA	NA	mm10_genes_promoters
chr10	19907201	19907800	600	*	E10	chr10	19907675	19908674	1000	-	promoter:36514	uc007enl.2	18634	Pex7	mm10_genes_promoters
chr10	19907201	19907800	600	*	E10	chr10	19907675	19908674	1000	-	promoter:36515	uc011xay.1	18634	Pex7	mm10_genes_promoters
chr10	19907801	19933000	25200	*	E6	chr10	19907652	19908651	1000	-	promoter:36516	uc057awh.1	NA	NA	mm10_genes_promoters
chr10	19907801	19933000	25200	*	E6	chr10	19907675	19908674	1000	-	promoter:36514	uc007enl.2	18634	Pex7	mm10_genes_promoters
chr10	19907801	19933000	25200	*	E6	chr10	19907675	19908674	1000	-	promoter:36515	uc011xay.1	18634	Pex7	mm10_genes_promoters
chr10	19933401	19936800	3400	*	E10	chr10	19933526	19934525	1000	+	promoter:34692	uc007enm.2	26408	Map3k5	mm10_genes_promoters
chr10	19933401	19936800	3400	*	E10	chr10	19933526	19934525	1000	+	promoter:34693	uc011xaz.1	26408	Map3k5	mm10_genes_promoters
chr10	20137801	20148400	10600	*	E6	chr10	20147920	20148919	1000	+	promoter:34694	uc007enn.2	17761	Map7	mm10_genes_promoters
chr10	20137801	20148400	10600	*	E6	chr10	20147920	20148919	1000	+	promoter:34695	uc007eno.2	17761	Map7	mm10_genes_promoters
chr10	20137801	20148400	10600	*	E6	chr10	20147920	20148919	1000	+	promoter:34696	uc011xba.1	17761	Map7	mm10_genes_promoters
chr10	20148401	20150200	1800	*	E10	chr10	20147920	20148919	1000	+	promoter:34694	uc007enn.2	17761	Map7	mm10_genes_promoters
chr10	20148401	20150200	1800	*	E10	chr10	20147920	20148919	1000	+	promoter:34695	uc007eno.2	17761	Map7	mm10_genes_promoters
chr10	20148401	20150200	1800	*	E10	chr10	20147920	20148919	1000	+	promoter:34696	uc011xba.1	17761	Map7	mm10_genes_promoters
chr10	20168601	20171200	2600	*	E7	chr10	20169780	20170779	1000	+	promoter:34697	uc007enp.1	NA	NA	mm10_genes_promoters
chr10	20194401	20207400	13000	*	E7	chr10	20201855	20202854	1000	-	promoter:36517	uc007enq.2	73811	4930405J17Rik	mm10_genes_promoters
chr10	20207401	20283800	76400	*	E6	chr10	20207439	20208438	1000	+	promoter:34698	uc011xbb.1	621697	Rpl32l	mm10_genes_promoters
chr10	20207401	20283800	76400	*	E6	chr10	20228795	20229794	1000	+	promoter:34699	uc007enr.1	17761	Map7	mm10_genes_promoters
chr10	20283801	20291200	7400	*	E7	chr10	20286632	20287631	1000	-	promoter:36518	uc007ens.1	NA	NA	mm10_genes_promoters
chr10	20291201	20310800	19600	*	E6	chr10	20297689	20298688	1000	-	promoter:36519	uc033fou.1	102466647	Mir6413	mm10_genes_promoters
chr10	20311201	20313800	2600	*	E10	chr10	20311469	20312468	1000	+	promoter:34700	uc007ent.1	72567	Bclaf1	mm10_genes_promoters
chr10	20311201	20313800	2600	*	E10	chr10	20311469	20312468	1000	+	promoter:34701	uc007enu.1	72567	Bclaf1	mm10_genes_promoters
chr10	20311201	20313800	2600	*	E10	chr10	20311469	20312468	1000	+	promoter:34702	uc007env.1	72567	Bclaf1	mm10_genes_promoters
chr10	20318401	20347000	28600	*	E6	chr10	20321969	20322968	1000	+	promoter:34703	uc007enw.1	72567	Bclaf1	mm10_genes_promoters
chr10	20318401	20347000	28600	*	E6	chr10	20332254	20333253	1000	+	promoter:34704	uc007enx.1	72567	Bclaf1	mm10_genes_promoters
chr10	20318401	20347000	28600	*	E6	chr10	20346819	20347818	1000	+	promoter:34705	uc007eny.2	71804	Mtfr2	mm10_genes_promoters
chr10	20347001	20347400	400	*	E7	chr10	20346819	20347818	1000	+	promoter:34705	uc007eny.2	71804	Mtfr2	mm10_genes_promoters
chr10	20347001	20347400	400	*	E7	chr10	20347007	20348006	1000	+	promoter:34706	uc007enz.2	71804	Mtfr2	mm10_genes_promoters
chr10	20347401	20348000	600	*	E10	chr10	20346819	20347818	1000	+	promoter:34705	uc007eny.2	71804	Mtfr2	mm10_genes_promoters
chr10	20347401	20348000	600	*	E10	chr10	20347007	20348006	1000	+	promoter:34706	uc007enz.2	71804	Mtfr2	mm10_genes_promoters
chr10	20348001	20348200	200	*	E8	chr10	20347007	20348006	1000	+	promoter:34706	uc007enz.2	71804	Mtfr2	mm10_genes_promoters
chr10	20546201	20548800	2600	*	E10	chr10	20548329	20549328	1000	-	promoter:36520	uc007eoa.2	29863	Pde7b	mm10_genes_promoters
chr10	20548801	20549000	200	*	E8	chr10	20548329	20549328	1000	-	promoter:36520	uc007eoa.2	29863	Pde7b	mm10_genes_promoters
chr10	20549001	20550600	1600	*	E7	chr10	20548329	20549328	1000	-	promoter:36520	uc007eoa.2	29863	Pde7b	mm10_genes_promoters
chr10	20722801	20725400	2600	*	E10	chr10	20725069	20726068	1000	-	promoter:36521	uc007eob.2	29863	Pde7b	mm10_genes_promoters
chr10	20722801	20725400	2600	*	E10	chr10	20725069	20726068	1000	-	promoter:36522	uc007eoc.2	29863	Pde7b	mm10_genes_promoters
chr10	20725401	20854800	129400	*	E6	chr10	20725069	20726068	1000	-	promoter:36521	uc007eob.2	29863	Pde7b	mm10_genes_promoters
chr10	20725401	20854800	129400	*	E6	chr10	20725069	20726068	1000	-	promoter:36522	uc007eoc.2	29863	Pde7b	mm10_genes_promoters
chr10	20909201	20951800	42600	*	E6	chr10	20951547	20952546	1000	+	promoter:34707	uc011xbc.1	52906	Ahi1	mm10_genes_promoters
chr10	20909201	20951800	42600	*	E6	chr10	20951547	20952546	1000	+	promoter:34708	uc007eod.2	52906	Ahi1	mm10_genes_promoters
chr10	20951801	20953400	1600	*	E10	chr10	20951547	20952546	1000	+	promoter:34707	uc011xbc.1	52906	Ahi1	mm10_genes_promoters
chr10	20951801	20953400	1600	*	E10	chr10	20951547	20952546	1000	+	promoter:34708	uc007eod.2	52906	Ahi1	mm10_genes_promoters
chr10	20954601	21091000	136400	*	E6	chr10	20958612	20959611	1000	+	promoter:34709	uc007eoe.1	52906	Ahi1	mm10_genes_promoters
chr10	20954601	21091000	136400	*	E6	chr10	21039820	21040819	1000	+	promoter:34710	uc007eof.1	52906	Ahi1	mm10_genes_promoters
chr10	21102801	21144800	42000	*	E6	chr10	21143093	21144092	1000	-	promoter:36523	uc011xbd.1	17863	Myb	mm10_genes_promoters
chr10	21145401	21158800	13400	*	E6	chr10	21152992	21153991	1000	-	promoter:36527	uc007eoj.1	17863	Myb	mm10_genes_promoters
chr10	21158801	21161600	2800	*	E9	chr10	21160985	21161984	1000	-	promoter:36524	uc007eog.1	17863	Myb	mm10_genes_promoters
chr10	21158801	21161600	2800	*	E9	chr10	21160985	21161984	1000	-	promoter:36525	uc007eoh.1	17863	Myb	mm10_genes_promoters
chr10	21158801	21161600	2800	*	E9	chr10	21160985	21161984	1000	-	promoter:36526	uc007eoi.1	17863	Myb	mm10_genes_promoters
chr10	21161601	21188800	27200	*	E6	chr10	21160985	21161984	1000	-	promoter:36524	uc007eog.1	17863	Myb	mm10_genes_promoters
chr10	21161601	21188800	27200	*	E6	chr10	21160985	21161984	1000	-	promoter:36525	uc007eoh.1	17863	Myb	mm10_genes_promoters
chr10	21161601	21188800	27200	*	E6	chr10	21160985	21161984	1000	-	promoter:36526	uc007eoi.1	17863	Myb	mm10_genes_promoters
chr10	21161601	21188800	27200	*	E6	chr10	21185944	21186943	1000	+	promoter:34711	uc007eok.1	NA	NA	mm10_genes_promoters
chr10	21283401	21295600	12200	*	E6	chr10	21294979	21295978	1000	+	promoter:34712	uc007eol.2	56422	Hbs1l	mm10_genes_promoters
chr10	21283401	21295600	12200	*	E6	chr10	21294979	21295978	1000	+	promoter:34713	uc007eom.1	56422	Hbs1l	mm10_genes_promoters
chr10	21283401	21295600	12200	*	E6	chr10	21294979	21295978	1000	+	promoter:34714	uc007eon.1	56422	Hbs1l	mm10_genes_promoters
chr10	21283401	21295600	12200	*	E6	chr10	21294979	21295978	1000	+	promoter:34715	uc007eoo.1	56422	Hbs1l	mm10_genes_promoters
chr10	21295601	21297000	1400	*	E10	chr10	21294979	21295978	1000	+	promoter:34712	uc007eol.2	56422	Hbs1l	mm10_genes_promoters
chr10	21295601	21297000	1400	*	E10	chr10	21294979	21295978	1000	+	promoter:34713	uc007eom.1	56422	Hbs1l	mm10_genes_promoters
chr10	21295601	21297000	1400	*	E10	chr10	21294979	21295978	1000	+	promoter:34714	uc007eon.1	56422	Hbs1l	mm10_genes_promoters
chr10	21295601	21297000	1400	*	E10	chr10	21294979	21295978	1000	+	promoter:34715	uc007eoo.1	56422	Hbs1l	mm10_genes_promoters
chr10	21301401	21398000	96600	*	E6	chr10	21306351	21307350	1000	+	promoter:34716	uc007eop.1	56422	Hbs1l	mm10_genes_promoters
chr10	21301401	21398000	96600	*	E6	chr10	21342021	21343020	1000	-	promoter:36529	uc057awi.1	NA	NA	mm10_genes_promoters
chr10	21301401	21398000	96600	*	E6	chr10	21342056	21343055	1000	-	promoter:36528	uc011xbe.1	73990	4930455C13Rik	mm10_genes_promoters
chr10	21301401	21398000	96600	*	E6	chr10	21376300	21377299	1000	+	promoter:34717	uc007eoq.1	237320	Aldh8a1	mm10_genes_promoters
chr10	21398401	21469600	71200	*	E6	chr10	21418477	21419476	1000	+	promoter:34718	uc007eor.1	NA	NA	mm10_genes_promoters
chr10	21471401	21625200	153800	*	E6	chr10	21592145	21593144	1000	+	promoter:34719	uc007eos.2	67692	1700020N01Rik	mm10_genes_promoters
chr10	21686201	21715800	29600	*	E6	chr10	21689845	21690844	1000	+	promoter:34720	uc007eot.1	432436	Gm5420	mm10_genes_promoters
chr10	21880601	21881800	1200	*	E7	chr10	21881184	21882183	1000	+	promoter:34721	uc007eou.1	20393	Sgk1	mm10_genes_promoters
chr10	21880601	21881800	1200	*	E7	chr10	21881184	21882183	1000	+	promoter:34722	uc007eov.2	20393	Sgk1	mm10_genes_promoters
chr10	21881801	21884600	2800	*	E10	chr10	21881184	21882183	1000	+	promoter:34721	uc007eou.1	20393	Sgk1	mm10_genes_promoters
chr10	21881801	21884600	2800	*	E10	chr10	21881184	21882183	1000	+	promoter:34722	uc007eov.2	20393	Sgk1	mm10_genes_promoters
chr10	21966801	21982600	15800	*	E6	chr10	21977672	21978671	1000	+	promoter:34723	uc011xbf.1	20393	Sgk1	mm10_genes_promoters
chr10	21984401	21991600	7200	*	E6	chr10	21985104	21986103	1000	+	promoter:34724	uc011xbg.1	20393	Sgk1	mm10_genes_promoters
chr10	21984401	21991600	7200	*	E6	chr10	21991223	21992222	1000	+	promoter:34725	uc011xbh.1	20393	Sgk1	mm10_genes_promoters
chr10	21991601	22001200	9600	*	E10	chr10	21991223	21992222	1000	+	promoter:34725	uc011xbh.1	20393	Sgk1	mm10_genes_promoters
chr10	21991601	22001200	9600	*	E10	chr10	21992890	21993889	1000	+	promoter:34726	uc007eow.2	20393	Sgk1	mm10_genes_promoters
chr10	21991601	22001200	9600	*	E10	chr10	21993666	21994665	1000	+	promoter:34727	uc007eox.2	20393	Sgk1	mm10_genes_promoters
chr10	22052001	22058200	6200	*	E6	chr10	22053455	22054454	1000	-	promoter:36530	uc007eoy.1	NA	NA	mm10_genes_promoters
chr10	22052001	22058200	6200	*	E6	chr10	22053648	22054647	1000	-	promoter:36531	uc029qvy.1	NA	NA	mm10_genes_promoters
chr10	22052001	22058200	6200	*	E6	chr10	22053892	22054891	1000	-	promoter:36532	uc029qvz.1	NA	NA	mm10_genes_promoters
chr10	22052001	22058200	6200	*	E6	chr10	22053976	22054975	1000	-	promoter:36533	uc007eoz.1	NA	NA	mm10_genes_promoters
chr10	22052001	22058200	6200	*	E6	chr10	22054232	22055231	1000	-	promoter:36534	uc029qwa.1	NA	NA	mm10_genes_promoters
chr10	22052001	22058200	6200	*	E6	chr10	22054271	22055270	1000	-	promoter:36535	uc007epa.2	NA	NA	mm10_genes_promoters
chr10	22067001	22068600	1600	*	E2	chr10	22068080	22069079	1000	-	promoter:36536	uc011xbi.2	114671	4930444G20Rik	mm10_genes_promoters
chr10	22068601	22089600	21000	*	E6	chr10	22068080	22069079	1000	-	promoter:36536	uc011xbi.2	114671	4930444G20Rik	mm10_genes_promoters
chr10	22068601	22089600	21000	*	E6	chr10	22073677	22074676	1000	-	promoter:36537	uc007epb.1	NA	NA	mm10_genes_promoters
chr10	22149201	22151600	2400	*	E9	chr10	22149271	22150270	1000	-	promoter:36538	uc029qwb.1	319887	E030030I06Rik	mm10_genes_promoters
chr10	22149201	22151600	2400	*	E9	chr10	22149271	22150270	1000	-	promoter:36539	uc007epc.2	319887	E030030I06Rik	mm10_genes_promoters
chr10	22156001	22157800	1800	*	E2	chr10	22157609	22158608	1000	+	promoter:34728	uc011xbj.1	379043	Raet1e	mm10_genes_promoters
chr10	22156001	22157800	1800	*	E2	chr10	22157609	22158608	1000	+	promoter:34729	uc007epd.1	379043	Raet1e	mm10_genes_promoters
chr10	22156001	22157800	1800	*	E2	chr10	22157609	22158608	1000	+	promoter:34730	uc011xbk.1	379043	Raet1e	mm10_genes_promoters
chr10	22156001	22157800	1800	*	E2	chr10	22157609	22158608	1000	+	promoter:34731	uc011xbl.1	667281	H60b	mm10_genes_promoters
chr10	22156001	22157800	1800	*	E2	chr10	22157609	22158608	1000	+	promoter:34732	uc007epe.1	19368	Raet1a	mm10_genes_promoters
chr10	22157801	22158000	200	*	E5	chr10	22157609	22158608	1000	+	promoter:34728	uc011xbj.1	379043	Raet1e	mm10_genes_promoters
chr10	22157801	22158000	200	*	E5	chr10	22157609	22158608	1000	+	promoter:34729	uc007epd.1	379043	Raet1e	mm10_genes_promoters
chr10	22157801	22158000	200	*	E5	chr10	22157609	22158608	1000	+	promoter:34730	uc011xbk.1	379043	Raet1e	mm10_genes_promoters
chr10	22157801	22158000	200	*	E5	chr10	22157609	22158608	1000	+	promoter:34731	uc011xbl.1	667281	H60b	mm10_genes_promoters
chr10	22157801	22158000	200	*	E5	chr10	22157609	22158608	1000	+	promoter:34732	uc007epe.1	19368	Raet1a	mm10_genes_promoters
chr10	22158001	22159200	1200	*	E9	chr10	22157609	22158608	1000	+	promoter:34728	uc011xbj.1	379043	Raet1e	mm10_genes_promoters
chr10	22158001	22159200	1200	*	E9	chr10	22157609	22158608	1000	+	promoter:34729	uc007epd.1	379043	Raet1e	mm10_genes_promoters
chr10	22158001	22159200	1200	*	E9	chr10	22157609	22158608	1000	+	promoter:34730	uc011xbk.1	379043	Raet1e	mm10_genes_promoters
chr10	22158001	22159200	1200	*	E9	chr10	22157609	22158608	1000	+	promoter:34731	uc011xbl.1	667281	H60b	mm10_genes_promoters
chr10	22158001	22159200	1200	*	E9	chr10	22157609	22158608	1000	+	promoter:34732	uc007epe.1	19368	Raet1a	mm10_genes_promoters
chr10	22164401	22172800	8400	*	E6	chr10	22172521	22173520	1000	+	promoter:34733	uc007epf.1	379043	Raet1e	mm10_genes_promoters
chr10	22172801	22173200	400	*	E7	chr10	22172521	22173520	1000	+	promoter:34733	uc007epf.1	379043	Raet1e	mm10_genes_promoters
chr10	22172801	22173200	400	*	E7	chr10	22172876	22173875	1000	+	promoter:34734	uc033fov.1	19370	Raet1c	mm10_genes_promoters
chr10	22173201	22173400	200	*	E10	chr10	22172521	22173520	1000	+	promoter:34733	uc007epf.1	379043	Raet1e	mm10_genes_promoters
chr10	22173201	22173400	200	*	E10	chr10	22172876	22173875	1000	+	promoter:34734	uc033fov.1	19370	Raet1c	mm10_genes_promoters
chr10	22173401	22190600	17200	*	E6	chr10	22172521	22173520	1000	+	promoter:34733	uc007epf.1	379043	Raet1e	mm10_genes_promoters
chr10	22173401	22190600	17200	*	E6	chr10	22172876	22173875	1000	+	promoter:34734	uc033fov.1	19370	Raet1c	mm10_genes_promoters
chr10	22271401	22273200	1800	*	E7	chr10	22272474	22273473	1000	+	promoter:34735	uc011xbm.1	667281	H60b	mm10_genes_promoters
chr10	22271401	22273200	1800	*	E7	chr10	22272474	22273473	1000	+	promoter:34736	uc011xbn.1	667281	H60b	mm10_genes_promoters
chr10	22271401	22273200	1800	*	E7	chr10	22272474	22273473	1000	+	promoter:34737	uc011xbo.1	56554	Raet1d	mm10_genes_promoters
chr10	22273201	22274200	1000	*	E8	chr10	22272474	22273473	1000	+	promoter:34735	uc011xbm.1	667281	H60b	mm10_genes_promoters
chr10	22273201	22274200	1000	*	E8	chr10	22272474	22273473	1000	+	promoter:34736	uc011xbn.1	667281	H60b	mm10_genes_promoters
chr10	22273201	22274200	1000	*	E8	chr10	22272474	22273473	1000	+	promoter:34737	uc011xbo.1	56554	Raet1d	mm10_genes_promoters
chr10	22274201	22314600	40400	*	E6	chr10	22302836	22303835	1000	-	promoter:36540	uc007eph.1	NA	NA	mm10_genes_promoters
chr10	22274201	22314600	40400	*	E6	chr10	22302836	22303835	1000	-	promoter:36541	uc007epi.1	NA	NA	mm10_genes_promoters
chr10	22274201	22314600	40400	*	E6	chr10	22305720	22306719	1000	+	promoter:34738	uc007epk.2	606736	C920009B18Rik	mm10_genes_promoters
chr10	22274201	22314600	40400	*	E6	chr10	22305720	22306719	1000	+	promoter:34739	uc029qwc.1	606736	C920009B18Rik	mm10_genes_promoters
chr10	22274201	22314600	40400	*	E6	chr10	22305720	22306719	1000	+	promoter:34740	uc007epl.2	606736	C920009B18Rik	mm10_genes_promoters
chr10	22330601	22361600	31000	*	E6	chr10	22360894	22361893	1000	+	promoter:34741	uc007epm.1	56554	Raet1d	mm10_genes_promoters
chr10	22361601	22361800	200	*	E10	chr10	22360894	22361893	1000	+	promoter:34741	uc007epm.1	56554	Raet1d	mm10_genes_promoters
chr10	22361801	22362000	200	*	E8	chr10	22360894	22361893	1000	+	promoter:34741	uc007epm.1	56554	Raet1d	mm10_genes_promoters
chr10	22395001	22402000	7000	*	E6	chr10	22401813	22402812	1000	+	promoter:34742	uc007epn.2	100038752	Gm10825	mm10_genes_promoters
chr10	22402001	22402600	600	*	E7	chr10	22401813	22402812	1000	+	promoter:34742	uc007epn.2	100038752	Gm10825	mm10_genes_promoters
chr10	22402601	22403000	400	*	E8	chr10	22401813	22402812	1000	+	promoter:34742	uc007epn.2	100038752	Gm10825	mm10_genes_promoters
chr10	22626801	22644800	18000	*	E6	chr10	22644011	22645010	1000	+	promoter:34743	uc007epo.2	353169	Slc2a12	mm10_genes_promoters
chr10	22644801	22646600	1800	*	E10	chr10	22644011	22645010	1000	+	promoter:34743	uc007epo.2	353169	Slc2a12	mm10_genes_promoters
chr10	22700201	22729800	29600	*	E6	chr10	22729433	22730432	1000	-	promoter:36544	uc033fow.1	102465768	Mir7663	mm10_genes_promoters
chr10	22729801	22730200	400	*	E7	chr10	22729433	22730432	1000	-	promoter:36544	uc033fow.1	102465768	Mir7663	mm10_genes_promoters
chr10	22730201	22732400	2200	*	E10	chr10	22729433	22730432	1000	-	promoter:36544	uc033fow.1	102465768	Mir7663	mm10_genes_promoters
chr10	22730201	22732400	2200	*	E10	chr10	22731448	22732447	1000	-	promoter:36542	uc007epp.2	237336	Tbpl1	mm10_genes_promoters
chr10	22730201	22732400	2200	*	E10	chr10	22731934	22732933	1000	-	promoter:36543	uc007epq.2	237336	Tbpl1	mm10_genes_promoters
chr10	22732401	22734600	2200	*	E6	chr10	22731448	22732447	1000	-	promoter:36542	uc007epp.2	237336	Tbpl1	mm10_genes_promoters
chr10	22732401	22734600	2200	*	E6	chr10	22731934	22732933	1000	-	promoter:36543	uc007epq.2	237336	Tbpl1	mm10_genes_promoters
chr10	22812401	22815000	2600	*	E5	chr10	22814749	22815748	1000	+	promoter:34744	uc007epr.1	NA	NA	mm10_genes_promoters
chr10	22815001	22815200	200	*	E3	chr10	22814749	22815748	1000	+	promoter:34744	uc007epr.1	NA	NA	mm10_genes_promoters
chr10	22815201	22817600	2400	*	E5	chr10	22814749	22815748	1000	+	promoter:34744	uc007epr.1	NA	NA	mm10_genes_promoters
chr10	22819201	22820200	1000	*	E3	chr10	22820129	22821128	1000	-	promoter:36545	uc007eps.2	21412	Tcf21	mm10_genes_promoters
chr10	22820201	22822200	2000	*	E5	chr10	22820129	22821128	1000	-	promoter:36545	uc007eps.2	21412	Tcf21	mm10_genes_promoters
chr10	23077401	23298200	220800	*	E6	chr10	23115197	23116196	1000	-	promoter:36548	uc057awj.1	NA	NA	mm10_genes_promoters
chr10	23349801	23350000	200	*	E10	chr10	23349904	23350903	1000	-	promoter:36546	uc007ept.1	14051	Eya4	mm10_genes_promoters
chr10	23350001	23350200	200	*	E8	chr10	23349904	23350903	1000	-	promoter:36546	uc007ept.1	14051	Eya4	mm10_genes_promoters
chr10	23350201	23351000	800	*	E10	chr10	23349904	23350903	1000	-	promoter:36546	uc007ept.1	14051	Eya4	mm10_genes_promoters
chr10	23350201	23351000	800	*	E10	chr10	23350787	23351786	1000	-	promoter:36547	uc007epu.1	14051	Eya4	mm10_genes_promoters
chr10	23351001	23405600	54600	*	E6	chr10	23350787	23351786	1000	-	promoter:36547	uc007epu.1	14051	Eya4	mm10_genes_promoters
chr10	23529401	23623400	94000	*	E6	chr10	23622149	23623148	1000	-	promoter:36549	uc007epv.1	NA	NA	mm10_genes_promoters
chr10	23638401	23658400	20000	*	E2	chr10	23642764	23643763	1000	-	promoter:36550	uc029qwd.1	NA	NA	mm10_genes_promoters
chr10	23638401	23658400	20000	*	E2	chr10	23642839	23643838	1000	-	promoter:36551	uc029qwe.1	NA	NA	mm10_genes_promoters
chr10	23638401	23658400	20000	*	E2	chr10	23657347	23658346	1000	+	promoter:34745	uc029qwf.1	NA	NA	mm10_genes_promoters
chr10	23638401	23658400	20000	*	E2	chr10	23658381	23659380	1000	-	promoter:36552	uc029qwg.1	NA	NA	mm10_genes_promoters
chr10	23658401	23661000	2600	*	E1	chr10	23658381	23659380	1000	-	promoter:36552	uc029qwg.1	NA	NA	mm10_genes_promoters
chr10	23658401	23661000	2600	*	E1	chr10	23658987	23659986	1000	+	promoter:34746	uc029qwi.1	NA	NA	mm10_genes_promoters
chr10	23658401	23661000	2600	*	E1	chr10	23660021	23661020	1000	-	promoter:36553	uc029qwh.1	NA	NA	mm10_genes_promoters
chr10	23661001	23726400	65400	*	E6	chr10	23660021	23661020	1000	-	promoter:36553	uc029qwh.1	NA	NA	mm10_genes_promoters
chr10	23726801	23784800	58000	*	E6	chr10	23777155	23778154	1000	-	promoter:36554	uc033fox.1	NA	NA	mm10_genes_promoters
chr10	23784801	23786000	1200	*	E7	chr10	23785452	23786451	1000	-	promoter:36557	uc011xbp.1	100529074	Snora33	mm10_genes_promoters
chr10	23784801	23786000	1200	*	E7	chr10	23785822	23786821	1000	-	promoter:36558	uc011xbq.1	100529075	Snord100	mm10_genes_promoters
chr10	23786001	23786400	400	*	E8	chr10	23785452	23786451	1000	-	promoter:36557	uc011xbp.1	100529074	Snora33	mm10_genes_promoters
chr10	23786001	23786400	400	*	E8	chr10	23785822	23786821	1000	-	promoter:36558	uc011xbq.1	100529075	Snord100	mm10_genes_promoters
chr10	23786401	23788400	2000	*	E10	chr10	23785452	23786451	1000	-	promoter:36557	uc011xbp.1	100529074	Snora33	mm10_genes_promoters
chr10	23786401	23788400	2000	*	E10	chr10	23785822	23786821	1000	-	promoter:36558	uc011xbq.1	100529075	Snord100	mm10_genes_promoters
chr10	23786401	23788400	2000	*	E10	chr10	23787210	23788209	1000	-	promoter:36555	uc007epx.2	20042	Rps12	mm10_genes_promoters
chr10	23786401	23788400	2000	*	E10	chr10	23787210	23788209	1000	-	promoter:36556	uc007epw.2	20042	Rps12	mm10_genes_promoters
chr10	23788401	23796200	7800	*	E6	chr10	23795986	23796985	1000	+	promoter:34747	uc007eqa.2	76306	Slc18b1	mm10_genes_promoters
chr10	23796201	23798200	2000	*	E10	chr10	23795986	23796985	1000	+	promoter:34747	uc007eqa.2	76306	Slc18b1	mm10_genes_promoters
chr10	23798201	23831000	32800	*	E6	chr10	23804893	23805892	1000	+	promoter:34748	uc007epz.3	76306	Slc18b1	mm10_genes_promoters
chr10	23845401	23856800	11400	*	E6	chr10	23850462	23851461	1000	+	promoter:34749	uc007eqb.2	26464	Vnn3	mm10_genes_promoters
chr10	23878601	23915800	37200	*	E6	chr10	23893688	23894687	1000	+	promoter:34750	uc007eqc.2	22361	Vnn1	mm10_genes_promoters
chr10	23916401	23933200	16800	*	E6	chr10	23919406	23920405	1000	+	promoter:34751	uc007eqd.1	111174	Taar1	mm10_genes_promoters
chr10	23934001	23973200	39200	*	E6	chr10	23937572	23938571	1000	+	promoter:34752	uc007eqe.1	209512	Taar2	mm10_genes_promoters
chr10	23934001	23973200	39200	*	E6	chr10	23948558	23949557	1000	+	promoter:34753	uc007eqf.1	493809	Taar3	mm10_genes_promoters
chr10	23934001	23973200	39200	*	E6	chr10	23959494	23960493	1000	+	promoter:34754	uc007eqg.1	209513	Taar4	mm10_genes_promoters
chr10	23934001	23973200	39200	*	E6	chr10	23969706	23970705	1000	+	promoter:34755	uc007eqh.1	215854	Taar5	mm10_genes_promoters
chr10	23973401	23988400	15000	*	E6	chr10	23985647	23986646	1000	-	promoter:36559	uc007eqi.1	215855	Taar6	mm10_genes_promoters
chr10	23988801	24015600	26800	*	E6	chr10	23993482	23994481	1000	-	promoter:36560	uc007eqj.1	215856	Taar7a	mm10_genes_promoters
chr10	23988801	24015600	26800	*	E6	chr10	23998939	23999938	1000	+	promoter:34756	uc007eqk.1	209517	Taar7b	mm10_genes_promoters
chr10	24023601	24027600	4000	*	E2	chr10	24026222	24027221	1000	+	promoter:34757	uc007eql.1	435206	Taar7d	mm10_genes_promoters
chr10	24027601	24049600	22000	*	E6	chr10	24036614	24037613	1000	+	promoter:34758	uc007eqm.1	276742	Taar7e	mm10_genes_promoters
chr10	24027601	24049600	22000	*	E6	chr10	24048510	24049509	1000	+	promoter:34759	uc007eqn.1	435207	Taar7f	mm10_genes_promoters
chr10	24058201	24088200	30000	*	E6	chr10	24075500	24076499	1000	+	promoter:34760	uc007eqo.1	215859	Taar8a	mm10_genes_promoters
chr10	24088401	24131600	43200	*	E6	chr10	24092295	24093294	1000	-	promoter:36561	uc007eqp.1	382348	Taar8b	mm10_genes_promoters
chr10	24088401	24131600	43200	*	E6	chr10	24101952	24102951	1000	-	promoter:36562	uc007eqq.2	494546	Taar8c	mm10_genes_promoters
chr10	24088401	24131600	43200	*	E6	chr10	24109535	24110534	1000	-	promoter:36563	uc007eqr.1	503558	Taar9	mm10_genes_promoters
chr10	24132201	24149200	17000	*	E6	chr10	24148317	24149316	1000	+	promoter:34761	uc007eqs.1	53331	Stx7	mm10_genes_promoters
chr10	24132201	24149200	17000	*	E6	chr10	24148330	24149329	1000	+	promoter:34762	uc007eqt.1	53331	Stx7	mm10_genes_promoters
chr10	24149201	24150400	1200	*	E10	chr10	24148317	24149316	1000	+	promoter:34761	uc007eqs.1	53331	Stx7	mm10_genes_promoters
chr10	24149201	24150400	1200	*	E10	chr10	24148330	24149329	1000	+	promoter:34762	uc007eqt.1	53331	Stx7	mm10_genes_promoters
chr10	24172201	24223000	50800	*	E6	chr10	24222517	24223516	1000	+	promoter:34763	uc007equ.1	59012	Moxd1	mm10_genes_promoters
chr10	24223001	24224000	1000	*	E9	chr10	24222517	24223516	1000	+	promoter:34763	uc007equ.1	59012	Moxd1	mm10_genes_promoters
chr10	24561801	24595200	33400	*	E6	chr10	24594442	24595441	1000	+	promoter:34764	uc011xbr.1	14219	Ctgf	mm10_genes_promoters
chr10	24595201	24599000	3800	*	E10	chr10	24594442	24595441	1000	+	promoter:34764	uc011xbr.1	14219	Ctgf	mm10_genes_promoters
chr10	24595201	24599000	3800	*	E10	chr10	24595813	24596812	1000	-	promoter:36564	uc007eqv.1	NA	NA	mm10_genes_promoters
chr10	24711001	24712200	1200	*	E10	chr10	24712160	24713159	1000	-	promoter:36565	uc007eqx.2	18605	Enpp1	mm10_genes_promoters
chr10	24711001	24712200	1200	*	E10	chr10	24712160	24713159	1000	-	promoter:36566	uc007eqy.2	18605	Enpp1	mm10_genes_promoters
chr10	24711001	24712200	1200	*	E10	chr10	24712160	24713159	1000	-	promoter:36567	uc011xbs.2	18605	Enpp1	mm10_genes_promoters
chr10	24711001	24712200	1200	*	E10	chr10	24712160	24713159	1000	-	promoter:36568	uc007eqz.2	18605	Enpp1	mm10_genes_promoters
chr10	24712201	24712600	400	*	E8	chr10	24712160	24713159	1000	-	promoter:36565	uc007eqx.2	18605	Enpp1	mm10_genes_promoters
chr10	24712201	24712600	400	*	E8	chr10	24712160	24713159	1000	-	promoter:36566	uc007eqy.2	18605	Enpp1	mm10_genes_promoters
chr10	24712201	24712600	400	*	E8	chr10	24712160	24713159	1000	-	promoter:36567	uc011xbs.2	18605	Enpp1	mm10_genes_promoters
chr10	24712201	24712600	400	*	E8	chr10	24712160	24713159	1000	-	promoter:36568	uc007eqz.2	18605	Enpp1	mm10_genes_promoters
chr10	24712601	24754400	41800	*	E6	chr10	24712160	24713159	1000	-	promoter:36565	uc007eqx.2	18605	Enpp1	mm10_genes_promoters
chr10	24712601	24754400	41800	*	E6	chr10	24712160	24713159	1000	-	promoter:36566	uc007eqy.2	18605	Enpp1	mm10_genes_promoters
chr10	24712601	24754400	41800	*	E6	chr10	24712160	24713159	1000	-	promoter:36567	uc011xbs.2	18605	Enpp1	mm10_genes_promoters
chr10	24712601	24754400	41800	*	E6	chr10	24712160	24713159	1000	-	promoter:36568	uc007eqz.2	18605	Enpp1	mm10_genes_promoters
chr10	24754801	24835600	80800	*	E6	chr10	24785006	24786005	1000	-	promoter:36569	uc029qwj.1	209558	Enpp3	mm10_genes_promoters
chr10	24754801	24835600	80800	*	E6	chr10	24797791	24798790	1000	-	promoter:36570	uc011xbt.2	209558	Enpp3	mm10_genes_promoters
chr10	24836001	24837000	1000	*	E7	chr10	24836196	24837195	1000	-	promoter:36571	uc007era.1	209558	Enpp3	mm10_genes_promoters
chr10	24836001	24837000	1000	*	E7	chr10	24836196	24837195	1000	-	promoter:36572	uc007erb.1	209558	Enpp3	mm10_genes_promoters
chr10	24836001	24837000	1000	*	E7	chr10	24836196	24837195	1000	-	promoter:36573	uc007erc.1	209558	Enpp3	mm10_genes_promoters
chr10	24837001	24838200	1200	*	E6	chr10	24836196	24837195	1000	-	promoter:36571	uc007era.1	209558	Enpp3	mm10_genes_promoters
chr10	24837001	24838200	1200	*	E6	chr10	24836196	24837195	1000	-	promoter:36572	uc007erb.1	209558	Enpp3	mm10_genes_promoters
chr10	24837001	24838200	1200	*	E6	chr10	24836196	24837195	1000	-	promoter:36573	uc007erc.1	209558	Enpp3	mm10_genes_promoters
chr10	24861001	24869600	8600	*	E6	chr10	24868986	24869985	1000	+	promoter:34765	uc007erd.2	70208	Med23	mm10_genes_promoters
chr10	24861001	24869600	8600	*	E6	chr10	24868986	24869985	1000	+	promoter:34766	uc011xbu.2	70208	Med23	mm10_genes_promoters
chr10	24861001	24869600	8600	*	E6	chr10	24868986	24869985	1000	+	promoter:34767	uc007ere.2	70208	Med23	mm10_genes_promoters
chr10	24861001	24869600	8600	*	E6	chr10	24868986	24869985	1000	+	promoter:34768	uc007erf.2	70208	Med23	mm10_genes_promoters
chr10	24869601	24870600	1000	*	E10	chr10	24868986	24869985	1000	+	promoter:34765	uc007erd.2	70208	Med23	mm10_genes_promoters
chr10	24869601	24870600	1000	*	E10	chr10	24868986	24869985	1000	+	promoter:34766	uc011xbu.2	70208	Med23	mm10_genes_promoters
chr10	24869601	24870600	1000	*	E10	chr10	24868986	24869985	1000	+	promoter:34767	uc007ere.2	70208	Med23	mm10_genes_promoters
chr10	24869601	24870600	1000	*	E10	chr10	24868986	24869985	1000	+	promoter:34768	uc007erf.2	70208	Med23	mm10_genes_promoters
chr10	24870601	25006200	135600	*	E6	chr10	24909664	24910663	1000	+	promoter:34769	uc033foy.1	102465545	Mir6905	mm10_genes_promoters
chr10	24870601	25006200	135600	*	E6	chr10	24927471	24928470	1000	-	promoter:36574	uc007erg.2	11846	Arg1	mm10_genes_promoters
chr10	25109601	25199800	90200	*	E6	chr10	25118886	25119885	1000	+	promoter:34770	uc029qwk.1	NA	NA	mm10_genes_promoters
chr10	25109601	25199800	90200	*	E6	chr10	25171235	25172234	1000	-	promoter:36577	uc007erj.1	NA	NA	mm10_genes_promoters
chr10	25199801	25200400	600	*	E10	chr10	25200159	25201158	1000	-	promoter:36575	uc007erh.1	432442	Akap7	mm10_genes_promoters
chr10	25200401	25255800	55400	*	E6	chr10	25200159	25201158	1000	-	promoter:36575	uc007erh.1	432442	Akap7	mm10_genes_promoters
chr10	25298001	25300400	2400	*	E7	chr10	25299164	25300163	1000	-	promoter:36576	uc007eri.1	432442	Akap7	mm10_genes_promoters
chr10	25298001	25300400	2400	*	E7	chr10	25299164	25300163	1000	-	promoter:36578	uc011xbv.1	432442	Akap7	mm10_genes_promoters
chr10	25300401	25359200	58800	*	E6	chr10	25358798	25359797	1000	+	promoter:34771	uc007erk.2	13822	Epb41l2	mm10_genes_promoters
chr10	25300401	25359200	58800	*	E6	chr10	25358798	25359797	1000	+	promoter:34772	uc007erl.2	13822	Epb41l2	mm10_genes_promoters
chr10	25359201	25361200	2000	*	E10	chr10	25358798	25359797	1000	+	promoter:34771	uc007erk.2	13822	Epb41l2	mm10_genes_promoters
chr10	25359201	25361200	2000	*	E10	chr10	25358798	25359797	1000	+	promoter:34772	uc007erl.2	13822	Epb41l2	mm10_genes_promoters
chr10	25393801	25401400	7600	*	E7	chr10	25397659	25398658	1000	+	promoter:34773	uc007erm.1	13822	Epb41l2	mm10_genes_promoters
chr10	25401401	25408200	6800	*	E6	chr10	25407368	25408367	1000	+	promoter:34774	uc007ern.3	13822	Epb41l2	mm10_genes_promoters
chr10	25408201	25412400	4200	*	E7	chr10	25407368	25408367	1000	+	promoter:34774	uc007ern.3	13822	Epb41l2	mm10_genes_promoters
chr10	25435801	25447000	11200	*	E6	chr10	25440573	25441572	1000	+	promoter:34775	uc007erp.2	13822	Epb41l2	mm10_genes_promoters
chr10	25435801	25447000	11200	*	E6	chr10	25440573	25441572	1000	+	promoter:34776	uc007erq.2	13822	Epb41l2	mm10_genes_promoters
chr10	25459401	25499800	40400	*	E6	chr10	25465973	25466972	1000	+	promoter:34777	uc007err.1	13822	Epb41l2	mm10_genes_promoters
chr10	25459401	25499800	40400	*	E6	chr10	25494445	25495444	1000	+	promoter:34778	uc007ers.1	13822	Epb41l2	mm10_genes_promoters
chr10	25459401	25499800	40400	*	E6	chr10	25494445	25495444	1000	+	promoter:34779	uc007ert.1	13822	Epb41l2	mm10_genes_promoters
chr10	25459401	25499800	40400	*	E6	chr10	25498758	25499757	1000	+	promoter:34780	uc007eru.2	13822	Epb41l2	mm10_genes_promoters
chr10	25502601	25547000	44400	*	E6	chr10	25536273	25537272	1000	-	promoter:36579	uc007erv.2	100504474	Smlr1	mm10_genes_promoters
chr10	25801801	25861200	59400	*	E6	chr10	25837438	25838437	1000	-	promoter:36580	uc029qwl.1	73803	4930401C15Rik	mm10_genes_promoters
chr10	25973401	26078000	104600	*	E6	chr10	25994370	25995369	1000	-	promoter:36583	uc033foz.1	NA	NA	mm10_genes_promoters
chr10	25973401	26078000	104600	*	E6	chr10	26053961	26054960	1000	-	promoter:36584	uc057awk.1	NA	NA	mm10_genes_promoters
chr10	25973401	26078000	104600	*	E6	chr10	26077255	26078254	1000	+	promoter:34781	uc011xbw.1	100040851	Gm9767	mm10_genes_promoters
chr10	26078001	26079200	1200	*	E9	chr10	26077255	26078254	1000	+	promoter:34781	uc011xbw.1	100040851	Gm9767	mm10_genes_promoters
chr10	26078001	26079200	1200	*	E9	chr10	26078964	26079963	1000	-	promoter:36581	uc007erx.2	77220	Tmem200a	mm10_genes_promoters
chr10	26078001	26079200	1200	*	E9	chr10	26079053	26080052	1000	-	promoter:36582	uc007erw.2	77220	Tmem200a	mm10_genes_promoters
chr10	26079201	26107600	28400	*	E6	chr10	26078964	26079963	1000	-	promoter:36581	uc007erx.2	77220	Tmem200a	mm10_genes_promoters
chr10	26079201	26107600	28400	*	E6	chr10	26079053	26080052	1000	-	promoter:36582	uc007erw.2	77220	Tmem200a	mm10_genes_promoters
chr10	26182801	26373000	190200	*	E6	chr10	26228707	26229706	1000	+	promoter:34782	uc007ery.1	268288	Samd3	mm10_genes_promoters
chr10	26182801	26373000	190200	*	E6	chr10	26228707	26229706	1000	+	promoter:34783	uc011xbx.1	268288	Samd3	mm10_genes_promoters
chr10	26182801	26373000	190200	*	E6	chr10	26229596	26230595	1000	+	promoter:34784	uc007erz.1	268288	Samd3	mm10_genes_promoters
chr10	26373001	26376400	3400	*	E10	chr10	26373957	26374956	1000	-	promoter:36585	uc007esa.1	237339	L3mbtl3	mm10_genes_promoters
chr10	26373001	26376400	3400	*	E10	chr10	26375186	26376185	1000	-	promoter:36586	uc007esb.1	237339	L3mbtl3	mm10_genes_promoters
chr10	26373001	26376400	3400	*	E10	chr10	26375972	26376971	1000	-	promoter:36587	uc007esc.1	237339	L3mbtl3	mm10_genes_promoters
chr10	26373001	26376400	3400	*	E10	chr10	26375972	26376971	1000	-	promoter:36588	uc007esd.1	237339	L3mbtl3	mm10_genes_promoters
chr10	26376401	26400200	23800	*	E6	chr10	26375972	26376971	1000	-	promoter:36587	uc007esc.1	237339	L3mbtl3	mm10_genes_promoters
chr10	26376401	26400200	23800	*	E6	chr10	26375972	26376971	1000	-	promoter:36588	uc007esd.1	237339	L3mbtl3	mm10_genes_promoters
chr10	26641601	26643200	1600	*	E1	chr10	26641647	26642646	1000	+	promoter:34785	uc029qwn.1	NA	NA	mm10_genes_promoters
chr10	26663201	26695400	32200	*	E6	chr10	26674652	26675651	1000	-	promoter:36589	uc011xby.1	667572	Gm8709	mm10_genes_promoters
chr10	26663201	26695400	32200	*	E6	chr10	26694605	26695604	1000	+	promoter:34786	uc011xbz.1	NA	NA	mm10_genes_promoters
chr10	26663201	26695400	32200	*	E6	chr10	26694681	26695680	1000	+	promoter:34787	uc029qwo.1	NA	NA	mm10_genes_promoters
chr10	26695401	26695800	400	*	E5	chr10	26694605	26695604	1000	+	promoter:34786	uc011xbz.1	NA	NA	mm10_genes_promoters
chr10	26695401	26695800	400	*	E5	chr10	26694681	26695680	1000	+	promoter:34787	uc029qwo.1	NA	NA	mm10_genes_promoters
chr10	26735401	26772000	36600	*	E6	chr10	26741798	26742797	1000	+	promoter:34788	uc029qwp.1	NA	NA	mm10_genes_promoters
chr10	26735401	26772000	36600	*	E6	chr10	26742265	26743264	1000	+	promoter:34789	uc029qwq.1	NA	NA	mm10_genes_promoters
chr10	26735401	26772000	36600	*	E6	chr10	26745707	26746706	1000	+	promoter:34790	uc029qwr.1	NA	NA	mm10_genes_promoters
chr10	26735401	26772000	36600	*	E6	chr10	26771512	26772511	1000	+	promoter:34791	uc007ese.1	73910	Arhgap18	mm10_genes_promoters
chr10	26735401	26772000	36600	*	E6	chr10	26771547	26772546	1000	+	promoter:34792	uc056ygj.1	NA	NA	mm10_genes_promoters
chr10	26772001	26773800	1800	*	E10	chr10	26771512	26772511	1000	+	promoter:34791	uc007ese.1	73910	Arhgap18	mm10_genes_promoters
chr10	26772001	26773800	1800	*	E10	chr10	26771547	26772546	1000	+	promoter:34792	uc056ygj.1	NA	NA	mm10_genes_promoters
chr10	27199801	27254800	55000	*	E6	chr10	27212255	27213254	1000	-	promoter:36590	uc007esf.2	16773	Lama2	mm10_genes_promoters
chr10	27360801	27403400	42600	*	E6	chr10	27388866	27389865	1000	+	promoter:34793	uc056ygk.1	75855	4930579H20Rik	mm10_genes_promoters
chr10	27615801	27617000	1200	*	E10	chr10	27616943	27617942	1000	-	promoter:36591	uc007esg.2	16773	Lama2	mm10_genes_promoters
chr10	27615801	27617000	1200	*	E10	chr10	27616943	27617942	1000	-	promoter:36592	uc033fpa.1	16773	Lama2	mm10_genes_promoters
chr10	27615801	27617000	1200	*	E10	chr10	27616943	27617942	1000	-	promoter:36593	uc007esh.1	16773	Lama2	mm10_genes_promoters
chr10	27615801	27617000	1200	*	E10	chr10	27616943	27617942	1000	-	promoter:36594	uc007esi.1	16773	Lama2	mm10_genes_promoters
chr10	27617001	27640200	23200	*	E6	chr10	27616943	27617942	1000	-	promoter:36591	uc007esg.2	16773	Lama2	mm10_genes_promoters
chr10	27617001	27640200	23200	*	E6	chr10	27616943	27617942	1000	-	promoter:36592	uc033fpa.1	16773	Lama2	mm10_genes_promoters
chr10	27617001	27640200	23200	*	E6	chr10	27616943	27617942	1000	-	promoter:36593	uc007esh.1	16773	Lama2	mm10_genes_promoters
chr10	27617001	27640200	23200	*	E6	chr10	27616943	27617942	1000	-	promoter:36594	uc007esi.1	16773	Lama2	mm10_genes_promoters
chr10	27908601	27957600	49000	*	E6	chr10	27936885	27937884	1000	-	promoter:36595	uc029qws.1	NA	NA	mm10_genes_promoters
chr10	28046201	28074000	27800	*	E6	chr10	28073820	28074819	1000	+	promoter:34794	uc007esj.1	19272	Ptprk	mm10_genes_promoters
chr10	28046201	28074000	27800	*	E6	chr10	28073820	28074819	1000	+	promoter:34795	uc007esk.1	19272	Ptprk	mm10_genes_promoters
chr10	28046201	28074000	27800	*	E6	chr10	28073820	28074819	1000	+	promoter:34796	uc007esl.1	19272	Ptprk	mm10_genes_promoters
chr10	28046201	28074000	27800	*	E6	chr10	28073820	28074819	1000	+	promoter:34797	uc007esm.1	19272	Ptprk	mm10_genes_promoters
chr10	28046201	28074000	27800	*	E6	chr10	28073820	28074819	1000	+	promoter:34798	uc007esn.1	19272	Ptprk	mm10_genes_promoters
chr10	28046201	28074000	27800	*	E6	chr10	28073820	28074819	1000	+	promoter:34799	uc011xca.1	19272	Ptprk	mm10_genes_promoters
chr10	28046201	28074000	27800	*	E6	chr10	28073820	28074819	1000	+	promoter:34800	uc011xcb.1	19272	Ptprk	mm10_genes_promoters
chr10	28074001	28077000	3000	*	E10	chr10	28073820	28074819	1000	+	promoter:34794	uc007esj.1	19272	Ptprk	mm10_genes_promoters
chr10	28074001	28077000	3000	*	E10	chr10	28073820	28074819	1000	+	promoter:34795	uc007esk.1	19272	Ptprk	mm10_genes_promoters
chr10	28074001	28077000	3000	*	E10	chr10	28073820	28074819	1000	+	promoter:34796	uc007esl.1	19272	Ptprk	mm10_genes_promoters
chr10	28074001	28077000	3000	*	E10	chr10	28073820	28074819	1000	+	promoter:34797	uc007esm.1	19272	Ptprk	mm10_genes_promoters
chr10	28074001	28077000	3000	*	E10	chr10	28073820	28074819	1000	+	promoter:34798	uc007esn.1	19272	Ptprk	mm10_genes_promoters
chr10	28074001	28077000	3000	*	E10	chr10	28073820	28074819	1000	+	promoter:34799	uc011xca.1	19272	Ptprk	mm10_genes_promoters
chr10	28074001	28077000	3000	*	E10	chr10	28073820	28074819	1000	+	promoter:34800	uc011xcb.1	19272	Ptprk	mm10_genes_promoters
chr10	28629601	28707000	77400	*	E6	chr10	28667360	28668359	1000	+	promoter:34801	uc056ygl.1	210757	Themis	mm10_genes_promoters
chr10	28629601	28707000	77400	*	E6	chr10	28667360	28668359	1000	+	promoter:34802	uc007eso.2	210757	Themis	mm10_genes_promoters
chr10	28629601	28707000	77400	*	E6	chr10	28667360	28668359	1000	+	promoter:34803	uc007esp.2	210757	Themis	mm10_genes_promoters
chr10	28629601	28707000	77400	*	E6	chr10	28667360	28668359	1000	+	promoter:34804	uc007esq.2	210757	Themis	mm10_genes_promoters
chr10	28919601	28932800	13200	*	E6	chr10	28923508	28924507	1000	-	promoter:36596	uc011xcc.1	114676	4930519F09Rik	mm10_genes_promoters
chr10	28940201	29010400	70200	*	E6	chr10	28986307	28987306	1000	-	promoter:36597	uc007esr.2	67719	2310057J18Rik	mm10_genes_promoters
chr10	28940201	29010400	70200	*	E6	chr10	28986307	28987306	1000	-	promoter:36598	uc007ess.2	67719	2310057J18Rik	mm10_genes_promoters
chr10	29142801	29144200	1400	*	E5	chr10	29142996	29143995	1000	+	promoter:34805	uc007est.1	67412	Soga3	mm10_genes_promoters
chr10	29142801	29144200	1400	*	E5	chr10	29142996	29143995	1000	+	promoter:34806	uc007esu.1	67412	Soga3	mm10_genes_promoters
chr10	29203001	29214400	11400	*	E6	chr10	29210643	29211642	1000	+	promoter:34807	uc007esv.2	212448	9330159F19Rik	mm10_genes_promoters
chr10	29203001	29214400	11400	*	E6	chr10	29210643	29211642	1000	+	promoter:34808	uc011xcd.1	212448	9330159F19Rik	mm10_genes_promoters
chr10	29203001	29214400	11400	*	E6	chr10	29210643	29211642	1000	+	promoter:34809	uc011xce.1	212448	9330159F19Rik	mm10_genes_promoters
chr10	29311801	29312600	800	*	E7	chr10	29312166	29313165	1000	+	promoter:34810	uc007esw.2	52665	Echdc1	mm10_genes_promoters
chr10	29311801	29312600	800	*	E7	chr10	29312500	29313499	1000	+	promoter:34811	uc007esx.2	52665	Echdc1	mm10_genes_promoters
chr10	29312601	29314200	1600	*	E10	chr10	29312166	29313165	1000	+	promoter:34810	uc007esw.2	52665	Echdc1	mm10_genes_promoters
chr10	29312601	29314200	1600	*	E10	chr10	29312500	29313499	1000	+	promoter:34811	uc007esx.2	52665	Echdc1	mm10_genes_promoters
chr10	29314201	29360400	46200	*	E6	chr10	29344211	29345210	1000	+	promoter:34812	uc057awl.1	NA	NA	mm10_genes_promoters
chr10	29314201	29360400	46200	*	E6	chr10	29357714	29358713	1000	-	promoter:36599	uc033fpb.1	68031	Rnf146	mm10_genes_promoters
chr10	29360601	29362600	2000	*	E10	chr10	29361148	29362147	1000	+	promoter:34813	uc057awm.1	NA	NA	mm10_genes_promoters
chr10	29360601	29362600	2000	*	E10	chr10	29362443	29363442	1000	-	promoter:36600	uc007esy.2	68031	Rnf146	mm10_genes_promoters
chr10	29360601	29362600	2000	*	E10	chr10	29362443	29363442	1000	-	promoter:36601	uc007esz.2	68031	Rnf146	mm10_genes_promoters
chr10	29360601	29362600	2000	*	E10	chr10	29362443	29363442	1000	-	promoter:36602	uc007eta.2	68031	Rnf146	mm10_genes_promoters
chr10	29360601	29362600	2000	*	E10	chr10	29362443	29363442	1000	-	promoter:36603	uc011xcf.1	68031	Rnf146	mm10_genes_promoters
chr10	29362601	29435400	72800	*	E6	chr10	29362443	29363442	1000	-	promoter:36600	uc007esy.2	68031	Rnf146	mm10_genes_promoters
chr10	29362601	29435400	72800	*	E6	chr10	29362443	29363442	1000	-	promoter:36601	uc007esz.2	68031	Rnf146	mm10_genes_promoters
chr10	29362601	29435400	72800	*	E6	chr10	29362443	29363442	1000	-	promoter:36602	uc007eta.2	68031	Rnf146	mm10_genes_promoters
chr10	29362601	29435400	72800	*	E6	chr10	29362443	29363442	1000	-	promoter:36603	uc011xcf.1	68031	Rnf146	mm10_genes_promoters
chr10	29535401	29536200	800	*	E10	chr10	29535868	29536867	1000	-	promoter:36604	uc007etb.2	72780	Rspo3	mm10_genes_promoters
chr10	29536201	29619600	83400	*	E6	chr10	29535868	29536867	1000	-	promoter:36604	uc007etb.2	72780	Rspo3	mm10_genes_promoters
chr10	30200001	30201000	1000	*	E10	chr10	30200541	30201540	1000	-	promoter:36605	uc007etc.3	66311	Cenpw	mm10_genes_promoters
chr10	30200001	30201000	1000	*	E10	chr10	30200541	30201540	1000	-	promoter:36606	uc007etd.2	66311	Cenpw	mm10_genes_promoters
chr10	30201001	30203800	2800	*	E6	chr10	30200541	30201540	1000	-	promoter:36605	uc007etc.3	66311	Cenpw	mm10_genes_promoters
chr10	30201001	30203800	2800	*	E6	chr10	30200541	30201540	1000	-	promoter:36606	uc007etd.2	66311	Cenpw	mm10_genes_promoters
chr10	30600001	30601200	1200	*	E10	chr10	30600750	30601749	1000	-	promoter:36607	uc007ete.1	73681	Trmt11	mm10_genes_promoters
chr10	30600001	30601200	1200	*	E10	chr10	30600750	30601749	1000	-	promoter:36608	uc007etf.1	73681	Trmt11	mm10_genes_promoters
chr10	30601201	30617600	16400	*	E6	chr10	30600750	30601749	1000	-	promoter:36607	uc007ete.1	73681	Trmt11	mm10_genes_promoters
chr10	30601201	30617600	16400	*	E6	chr10	30600750	30601749	1000	-	promoter:36608	uc007etf.1	73681	Trmt11	mm10_genes_promoters
chr10	30601201	30617600	16400	*	E6	chr10	30606635	30607634	1000	-	promoter:36609	uc029qwt.1	100504586	Gm20300	mm10_genes_promoters
chr10	30617601	30619000	1400	*	E10	chr10	30618367	30619366	1000	-	promoter:36610	uc007etg.1	66847	Hint3	mm10_genes_promoters
chr10	30619001	30655400	36400	*	E6	chr10	30618367	30619366	1000	-	promoter:36610	uc007etg.1	66847	Hint3	mm10_genes_promoters
chr10	30655401	30656200	800	*	E10	chr10	30655868	30656867	1000	-	promoter:36611	uc007eth.3	211329	Ncoa7	mm10_genes_promoters
chr10	30655401	30656200	800	*	E10	chr10	30655868	30656867	1000	-	promoter:36612	uc007eti.2	211329	Ncoa7	mm10_genes_promoters
chr10	30655401	30656200	800	*	E10	chr10	30655868	30656867	1000	-	promoter:36613	uc007etj.2	211329	Ncoa7	mm10_genes_promoters
chr10	30655401	30656200	800	*	E10	chr10	30655868	30656867	1000	-	promoter:36618	uc007etm.2	211329	Ncoa7	mm10_genes_promoters
chr10	30655401	30656200	800	*	E10	chr10	30655868	30656867	1000	-	promoter:36619	uc007etn.2	211329	Ncoa7	mm10_genes_promoters
chr10	30656201	30776800	120600	*	E6	chr10	30655868	30656867	1000	-	promoter:36611	uc007eth.3	211329	Ncoa7	mm10_genes_promoters
chr10	30656201	30776800	120600	*	E6	chr10	30655868	30656867	1000	-	promoter:36612	uc007eti.2	211329	Ncoa7	mm10_genes_promoters
chr10	30656201	30776800	120600	*	E6	chr10	30655868	30656867	1000	-	promoter:36613	uc007etj.2	211329	Ncoa7	mm10_genes_promoters
chr10	30656201	30776800	120600	*	E6	chr10	30655868	30656867	1000	-	promoter:36618	uc007etm.2	211329	Ncoa7	mm10_genes_promoters
chr10	30656201	30776800	120600	*	E6	chr10	30655868	30656867	1000	-	promoter:36619	uc007etn.2	211329	Ncoa7	mm10_genes_promoters
chr10	30656201	30776800	120600	*	E6	chr10	30771841	30772840	1000	-	promoter:36614	uc011xcg.1	211329	Ncoa7	mm10_genes_promoters
chr10	30656201	30776800	120600	*	E6	chr10	30771841	30772840	1000	-	promoter:36615	uc011xch.1	211329	Ncoa7	mm10_genes_promoters
chr10	30656201	30776800	120600	*	E6	chr10	30771942	30772941	1000	-	promoter:36616	uc007etk.2	211329	Ncoa7	mm10_genes_promoters
chr10	30802201	30803800	1600	*	E10	chr10	30803108	30804107	1000	-	promoter:36617	uc007etl.2	211329	Ncoa7	mm10_genes_promoters
chr10	30802201	30803800	1600	*	E10	chr10	30803108	30804107	1000	-	promoter:36620	uc007eto.2	211329	Ncoa7	mm10_genes_promoters
chr10	30803801	30810200	6400	*	E6	chr10	30803108	30804107	1000	-	promoter:36617	uc007etl.2	211329	Ncoa7	mm10_genes_promoters
chr10	30803801	30810200	6400	*	E6	chr10	30803108	30804107	1000	-	promoter:36620	uc007eto.2	211329	Ncoa7	mm10_genes_promoters
chr10	30803801	30810200	6400	*	E6	chr10	30810140	30811139	1000	+	promoter:34814	uc033fpc.1	NA	NA	mm10_genes_promoters
chr10	30810201	30811200	1000	*	E10	chr10	30810140	30811139	1000	+	promoter:34814	uc033fpc.1	NA	NA	mm10_genes_promoters
chr10	30841801	30843800	2000	*	E10	chr10	30842784	30843783	1000	-	promoter:36621	uc007etp.1	15214	Hey2	mm10_genes_promoters
chr10	30905801	31054800	149000	*	E6	chr10	31046713	31047712	1000	+	promoter:34815	uc029qwu.1	NA	NA	mm10_genes_promoters
chr10	31113201	31312800	199600	*	E6	chr10	31226015	31227014	1000	+	promoter:34816	uc029qwv.1	NA	NA	mm10_genes_promoters
chr10	31113201	31312800	199600	*	E6	chr10	31312405	31313404	1000	+	promoter:34817	uc007etq.1	69692	Hddc2	mm10_genes_promoters
chr10	31312801	31314200	1400	*	E10	chr10	31312405	31313404	1000	+	promoter:34817	uc007etq.1	69692	Hddc2	mm10_genes_promoters
chr10	31314201	31362000	47800	*	E6	chr10	31346713	31347712	1000	-	promoter:36622	uc007etr.1	21987	Tpd52l1	mm10_genes_promoters
chr10	31412001	31445200	33200	*	E6	chr10	31414436	31415435	1000	-	promoter:36627	uc011xck.1	100041294	Supt4b	mm10_genes_promoters
chr10	31445201	31446000	800	*	E10	chr10	31445922	31446921	1000	-	promoter:36623	uc007ets.1	21987	Tpd52l1	mm10_genes_promoters
chr10	31445201	31446000	800	*	E10	chr10	31445922	31446921	1000	-	promoter:36624	uc007ett.1	21987	Tpd52l1	mm10_genes_promoters
chr10	31445201	31446000	800	*	E10	chr10	31445922	31446921	1000	-	promoter:36625	uc011xci.1	21987	Tpd52l1	mm10_genes_promoters
chr10	31445201	31446000	800	*	E10	chr10	31445922	31446921	1000	-	promoter:36626	uc011xcj.1	21987	Tpd52l1	mm10_genes_promoters
chr10	31446001	31446200	200	*	E8	chr10	31445922	31446921	1000	-	promoter:36623	uc007ets.1	21987	Tpd52l1	mm10_genes_promoters
chr10	31446001	31446200	200	*	E8	chr10	31445922	31446921	1000	-	promoter:36624	uc007ett.1	21987	Tpd52l1	mm10_genes_promoters
chr10	31446001	31446200	200	*	E8	chr10	31445922	31446921	1000	-	promoter:36625	uc011xci.1	21987	Tpd52l1	mm10_genes_promoters
chr10	31446001	31446200	200	*	E8	chr10	31445922	31446921	1000	-	promoter:36626	uc011xcj.1	21987	Tpd52l1	mm10_genes_promoters
chr10	31446201	31482800	36600	*	E6	chr10	31445922	31446921	1000	-	promoter:36623	uc007ets.1	21987	Tpd52l1	mm10_genes_promoters
chr10	31446201	31482800	36600	*	E6	chr10	31445922	31446921	1000	-	promoter:36624	uc007ett.1	21987	Tpd52l1	mm10_genes_promoters
chr10	31446201	31482800	36600	*	E6	chr10	31445922	31446921	1000	-	promoter:36625	uc011xci.1	21987	Tpd52l1	mm10_genes_promoters
chr10	31446201	31482800	36600	*	E6	chr10	31445922	31446921	1000	-	promoter:36626	uc011xcj.1	21987	Tpd52l1	mm10_genes_promoters
chr10	31607001	31610200	3200	*	E10	chr10	31609726	31610725	1000	-	promoter:36628	uc007etu.2	268291	Rnf217	mm10_genes_promoters
chr10	31610201	31666800	56600	*	E6	chr10	31609726	31610725	1000	-	promoter:36628	uc007etu.2	268291	Rnf217	mm10_genes_promoters
chr10	32338401	32408400	70000	*	E6	chr10	32402374	32403373	1000	-	promoter:36630	uc007etx.1	432450	Nkain2	mm10_genes_promoters
chr10	32889601	32890800	1200	*	E9	chr10	32889916	32890915	1000	-	promoter:36629	uc007etw.2	432450	Nkain2	mm10_genes_promoters
chr10	32889601	32890800	1200	*	E9	chr10	32889916	32890915	1000	-	promoter:36631	uc007ety.2	432450	Nkain2	mm10_genes_promoters
chr10	32890801	32898400	7600	*	E6	chr10	32889916	32890915	1000	-	promoter:36629	uc007etw.2	432450	Nkain2	mm10_genes_promoters
chr10	32890801	32898400	7600	*	E6	chr10	32889916	32890915	1000	-	promoter:36631	uc007ety.2	432450	Nkain2	mm10_genes_promoters
chr10	33012801	33178800	166000	*	E6	chr10	33082483	33083482	1000	+	promoter:34818	uc007etz.2	76757	Trdn	mm10_genes_promoters
chr10	33012801	33178800	166000	*	E6	chr10	33082483	33083482	1000	+	promoter:34819	uc007eua.2	76757	Trdn	mm10_genes_promoters
chr10	33012801	33178800	166000	*	E6	chr10	33082483	33083482	1000	+	promoter:34820	uc007eub.2	76757	Trdn	mm10_genes_promoters
chr10	33012801	33178800	166000	*	E6	chr10	33082483	33083482	1000	+	promoter:34821	uc011xcl.1	76757	Trdn	mm10_genes_promoters
chr10	33247001	33263800	16800	*	E6	chr10	33256358	33257357	1000	-	promoter:36632	uc007euc.1	442820	D830005E20Rik	mm10_genes_promoters
chr10	33612601	33637200	24600	*	E6	chr10	33624601	33625600	1000	-	promoter:36633	uc007eue.1	215890	Clvs2	mm10_genes_promoters
chr10	33612601	33637200	24600	*	E6	chr10	33624601	33625600	1000	-	promoter:36634	uc007euf.1	215890	Clvs2	mm10_genes_promoters
chr10	33777001	33808400	31400	*	E6	chr10	33782116	33783115	1000	-	promoter:36635	uc011xcm.1	215895	Sult3a2	mm10_genes_promoters
chr10	33848801	33882000	33200	*	E6	chr10	33856722	33857721	1000	+	promoter:34822	uc011xcn.1	57430	Sult3a1	mm10_genes_promoters
chr10	33902801	33904800	2000	*	E6	chr10	33904111	33905110	1000	+	promoter:34823	uc007euh.2	212892	Rsph4a	mm10_genes_promoters
chr10	33904801	33905400	600	*	E10	chr10	33904111	33905110	1000	+	promoter:34823	uc007euh.2	212892	Rsph4a	mm10_genes_promoters
chr10	33905401	33950400	45000	*	E6	chr10	33930009	33931008	1000	-	promoter:36639	uc007eul.1	72580	Zufsp	mm10_genes_promoters
chr10	33905401	33950400	45000	*	E6	chr10	33949865	33950864	1000	-	promoter:36636	uc007eui.1	72580	Zufsp	mm10_genes_promoters
chr10	33950401	33951600	1200	*	E10	chr10	33949865	33950864	1000	-	promoter:36636	uc007eui.1	72580	Zufsp	mm10_genes_promoters
chr10	33950401	33951600	1200	*	E10	chr10	33951213	33952212	1000	-	promoter:36637	uc007euj.1	72580	Zufsp	mm10_genes_promoters
chr10	33950401	33951600	1200	*	E10	chr10	33951213	33952212	1000	-	promoter:36638	uc007euk.1	72580	Zufsp	mm10_genes_promoters
chr10	33950401	33951600	1200	*	E10	chr10	33951213	33952212	1000	-	promoter:36640	uc007eum.1	72580	Zufsp	mm10_genes_promoters
chr10	33951601	34017600	66000	*	E6	chr10	33951213	33952212	1000	-	promoter:36637	uc007euj.1	72580	Zufsp	mm10_genes_promoters
chr10	33951601	34017600	66000	*	E6	chr10	33951213	33952212	1000	-	promoter:36638	uc007euk.1	72580	Zufsp	mm10_genes_promoters
chr10	33951601	34017600	66000	*	E6	chr10	33951213	33952212	1000	-	promoter:36640	uc007eum.1	72580	Zufsp	mm10_genes_promoters
chr10	33951601	34017600	66000	*	E6	chr10	33995056	33996055	1000	-	promoter:36641	uc011xco.2	414093	A830082N09Rik	mm10_genes_promoters
chr10	34018601	34020400	1800	*	E10	chr10	34019617	34020616	1000	-	promoter:36642	uc007eun.1	66521	Rwdd1	mm10_genes_promoters
chr10	34020401	34095400	75000	*	E6	chr10	34019617	34020616	1000	-	promoter:36642	uc007eun.1	66521	Rwdd1	mm10_genes_promoters
chr10	34020401	34095400	75000	*	E6	chr10	34036597	34037596	1000	+	promoter:34824	uc007euo.1	692132	Trappc3l	mm10_genes_promoters
chr10	34020401	34095400	75000	*	E6	chr10	34044314	34045313	1000	-	promoter:36643	uc007eup.1	270711	Fam26d	mm10_genes_promoters
chr10	34095401	34096600	1200	*	E10	chr10	34096520	34097519	1000	-	promoter:36644	uc007euq.1	103511	Fam26e	mm10_genes_promoters
chr10	34096601	34111200	14600	*	E6	chr10	34096520	34097519	1000	-	promoter:36644	uc007euq.1	103511	Fam26e	mm10_genes_promoters
chr10	34127401	34128000	600	*	E10	chr10	34127973	34128972	1000	-	promoter:36645	uc007eur.2	215900	Fam26f	mm10_genes_promoters
chr10	34128001	34131400	3400	*	E7	chr10	34127973	34128972	1000	-	promoter:36645	uc007eur.2	215900	Fam26f	mm10_genes_promoters
chr10	34206201	34208200	2000	*	E10	chr10	34207552	34208551	1000	-	promoter:36646	uc007eus.1	212898	Dse	mm10_genes_promoters
chr10	34208201	34280800	72600	*	E6	chr10	34207552	34208551	1000	-	promoter:36646	uc007eus.1	212898	Dse	mm10_genes_promoters
chr10	34280801	34283400	2600	*	E10	chr10	34281190	34282189	1000	+	promoter:34825	uc007eut.2	22110	Tspyl1	mm10_genes_promoters
chr10	34284401	34296600	12200	*	E6	chr10	34296421	34297420	1000	+	promoter:34826	uc007euu.1	72480	Tspyl4	mm10_genes_promoters
chr10	34296601	34298400	1800	*	E10	chr10	34296421	34297420	1000	+	promoter:34826	uc007euu.1	72480	Tspyl4	mm10_genes_promoters
chr10	34358201	34416000	57800	*	E6	chr10	34388981	34389980	1000	+	promoter:34827	uc011xcr.1	12813	Col10a1	mm10_genes_promoters
chr10	34417401	34419000	1600	*	E10	chr10	34418529	34419528	1000	-	promoter:36647	uc007euv.1	319638	Nt5dc1	mm10_genes_promoters
chr10	34417401	34419000	1600	*	E10	chr10	34418529	34419528	1000	-	promoter:36648	uc007euw.1	319638	Nt5dc1	mm10_genes_promoters
chr10	34417401	34419000	1600	*	E10	chr10	34418529	34419528	1000	-	promoter:36649	uc011xcq.1	319638	Nt5dc1	mm10_genes_promoters
chr10	34419001	34434400	15400	*	E6	chr10	34418529	34419528	1000	-	promoter:36647	uc007euv.1	319638	Nt5dc1	mm10_genes_promoters
chr10	34419001	34434400	15400	*	E6	chr10	34418529	34419528	1000	-	promoter:36648	uc007euw.1	319638	Nt5dc1	mm10_genes_promoters
chr10	34419001	34434400	15400	*	E6	chr10	34418529	34419528	1000	-	promoter:36649	uc011xcq.1	319638	Nt5dc1	mm10_genes_promoters
chr10	34440801	34483400	42600	*	E6	chr10	34482400	34483399	1000	+	promoter:34828	uc007eva.2	14302	Frk	mm10_genes_promoters
chr10	34440801	34483400	42600	*	E6	chr10	34482400	34483399	1000	+	promoter:34829	uc007euy.2	14302	Frk	mm10_genes_promoters
chr10	34440801	34483400	42600	*	E6	chr10	34482400	34483399	1000	+	promoter:34830	uc007euz.2	14302	Frk	mm10_genes_promoters
chr10	34440801	34483400	42600	*	E6	chr10	34482400	34483399	1000	+	promoter:34831	uc007evb.2	14302	Frk	mm10_genes_promoters
chr10	34561401	34668400	107000	*	E6	chr10	34608040	34609039	1000	+	promoter:34832	uc056ygm.1	NA	NA	mm10_genes_promoters
chr10	35711401	35711800	400	*	E10	chr10	35711560	35712559	1000	-	promoter:36650	uc033fpd.1	NA	NA	mm10_genes_promoters
chr10	35711801	35723200	11400	*	E6	chr10	35711560	35712559	1000	-	promoter:36650	uc033fpd.1	NA	NA	mm10_genes_promoters
chr10	36423001	36506600	83600	*	E6	chr10	36505807	36506806	1000	+	promoter:34833	uc007evc.1	319415	Hs3st5	mm10_genes_promoters
chr10	36423001	36506600	83600	*	E6	chr10	36505807	36506806	1000	+	promoter:34834	uc007evd.1	319415	Hs3st5	mm10_genes_promoters
chr10	36423001	36506600	83600	*	E6	chr10	36505807	36506806	1000	+	promoter:34835	uc011xcs.1	319415	Hs3st5	mm10_genes_promoters
chr10	36506601	36507600	1000	*	E9	chr10	36505807	36506806	1000	+	promoter:34833	uc007evc.1	319415	Hs3st5	mm10_genes_promoters
chr10	36506601	36507600	1000	*	E9	chr10	36505807	36506806	1000	+	promoter:34834	uc007evd.1	319415	Hs3st5	mm10_genes_promoters
chr10	36506601	36507600	1000	*	E9	chr10	36505807	36506806	1000	+	promoter:34835	uc011xcs.1	319415	Hs3st5	mm10_genes_promoters
chr10	36951001	36973800	22800	*	E6	chr10	36973544	36974543	1000	+	promoter:34836	uc007eve.1	15182	Hdac2	mm10_genes_promoters
chr10	36951001	36973800	22800	*	E6	chr10	36973544	36974543	1000	+	promoter:34837	uc007evf.1	15182	Hdac2	mm10_genes_promoters
chr10	36973801	36975600	1800	*	E10	chr10	36973544	36974543	1000	+	promoter:34836	uc007eve.1	15182	Hdac2	mm10_genes_promoters
chr10	36973801	36975600	1800	*	E10	chr10	36973544	36974543	1000	+	promoter:34837	uc007evf.1	15182	Hdac2	mm10_genes_promoters
chr10	37135001	37141800	6800	*	E10	chr10	37138914	37139913	1000	+	promoter:34838	uc007evi.1	NA	NA	mm10_genes_promoters
chr10	37135001	37141800	6800	*	E10	chr10	37138925	37139924	1000	-	promoter:36652	uc007evh.2	NA	NA	mm10_genes_promoters
chr10	37135001	37141800	6800	*	E10	chr10	37138927	37139926	1000	-	promoter:36651	uc007evg.1	17118	Marcks	mm10_genes_promoters
chr10	38168001	38178800	10800	*	E6	chr10	38174774	38175773	1000	+	promoter:34839	uc007evj.2	75877	4930591E09Rik	mm10_genes_promoters
chr10	38273601	38323000	49400	*	E6	chr10	38313847	38314846	1000	-	promoter:36653	uc007evk.1	NA	NA	mm10_genes_promoters
chr10	38814001	38826400	12400	*	E6	chr10	38821780	38822779	1000	-	promoter:36654	uc011xct.1	215919	Rfpl4b	mm10_genes_promoters
chr10	38957201	38965200	8000	*	E6	chr10	38964515	38965514	1000	+	promoter:34840	uc007evm.2	16775	Lama4	mm10_genes_promoters
chr10	38957201	38965200	8000	*	E6	chr10	38964515	38965514	1000	+	promoter:34841	uc007evn.2	16775	Lama4	mm10_genes_promoters
chr10	38957201	38965200	8000	*	E6	chr10	38964515	38965514	1000	+	promoter:34842	uc007evo.2	16775	Lama4	mm10_genes_promoters
chr10	38957201	38965200	8000	*	E6	chr10	38964515	38965514	1000	+	promoter:34843	uc007evp.2	16775	Lama4	mm10_genes_promoters
chr10	38957201	38965200	8000	*	E6	chr10	38964515	38965514	1000	+	promoter:34844	uc007evq.2	16775	Lama4	mm10_genes_promoters
chr10	38965201	38968800	3600	*	E10	chr10	38964515	38965514	1000	+	promoter:34840	uc007evm.2	16775	Lama4	mm10_genes_promoters
chr10	38965201	38968800	3600	*	E10	chr10	38964515	38965514	1000	+	promoter:34841	uc007evn.2	16775	Lama4	mm10_genes_promoters
chr10	38965201	38968800	3600	*	E10	chr10	38964515	38965514	1000	+	promoter:34842	uc007evo.2	16775	Lama4	mm10_genes_promoters
chr10	38965201	38968800	3600	*	E10	chr10	38964515	38965514	1000	+	promoter:34843	uc007evp.2	16775	Lama4	mm10_genes_promoters
chr10	38965201	38968800	3600	*	E10	chr10	38964515	38965514	1000	+	promoter:34844	uc007evq.2	16775	Lama4	mm10_genes_promoters
chr10	39129201	39133400	4200	*	E6	chr10	39133023	39134022	1000	+	promoter:34845	uc007evt.1	71924	Tube1	mm10_genes_promoters
chr10	39129201	39133400	4200	*	E6	chr10	39133023	39134022	1000	+	promoter:34846	uc007evu.1	71924	Tube1	mm10_genes_promoters
chr10	39129201	39133400	4200	*	E6	chr10	39133023	39134022	1000	+	promoter:34847	uc007evv.1	71924	Tube1	mm10_genes_promoters
chr10	39133401	39134600	1200	*	E10	chr10	39133023	39134022	1000	+	promoter:34845	uc007evt.1	71924	Tube1	mm10_genes_promoters
chr10	39133401	39134600	1200	*	E10	chr10	39133023	39134022	1000	+	promoter:34846	uc007evu.1	71924	Tube1	mm10_genes_promoters
chr10	39133401	39134600	1200	*	E10	chr10	39133023	39134022	1000	+	promoter:34847	uc007evv.1	71924	Tube1	mm10_genes_promoters
chr10	39133401	39134600	1200	*	E10	chr10	39133896	39134895	1000	-	promoter:36655	uc007evr.1	66337	Fam229b	mm10_genes_promoters
chr10	39133401	39134600	1200	*	E10	chr10	39133896	39134895	1000	-	promoter:36656	uc007evs.2	66337	Fam229b	mm10_genes_promoters
chr10	39134601	39165600	31000	*	E6	chr10	39133896	39134895	1000	-	promoter:36655	uc007evr.1	66337	Fam229b	mm10_genes_promoters
chr10	39134601	39165600	31000	*	E6	chr10	39133896	39134895	1000	-	promoter:36656	uc007evs.2	66337	Fam229b	mm10_genes_promoters
chr10	39134601	39165600	31000	*	E6	chr10	39135967	39136966	1000	+	promoter:34848	uc007evw.1	71924	Tube1	mm10_genes_promoters
chr10	39134601	39165600	31000	*	E6	chr10	39163795	39164794	1000	-	promoter:36657	uc011xcu.1	327743	Wisp3	mm10_genes_promoters
chr10	39292401	39369200	76800	*	E6	chr10	39368799	39369798	1000	+	promoter:34849	uc007evx.2	14360	Fyn	mm10_genes_promoters
chr10	39292401	39369200	76800	*	E6	chr10	39368799	39369798	1000	+	promoter:34850	uc007evy.2	14360	Fyn	mm10_genes_promoters
chr10	39292401	39369200	76800	*	E6	chr10	39368799	39369798	1000	+	promoter:34851	uc011xcv.1	14360	Fyn	mm10_genes_promoters
chr10	39369201	39371400	2200	*	E10	chr10	39368799	39369798	1000	+	promoter:34849	uc007evx.2	14360	Fyn	mm10_genes_promoters
chr10	39369201	39371400	2200	*	E10	chr10	39368799	39369798	1000	+	promoter:34850	uc007evy.2	14360	Fyn	mm10_genes_promoters
chr10	39369201	39371400	2200	*	E10	chr10	39368799	39369798	1000	+	promoter:34851	uc011xcv.1	14360	Fyn	mm10_genes_promoters
chr10	39500001	39526800	26800	*	E6	chr10	39518854	39519853	1000	+	promoter:34852	uc029qww.1	NA	NA	mm10_genes_promoters
chr10	39611601	39612200	600	*	E7	chr10	39611934	39612933	1000	+	promoter:34853	uc007ewa.1	103213	Traf3ip2	mm10_genes_promoters
chr10	39612201	39614200	2000	*	E10	chr10	39611934	39612933	1000	+	promoter:34853	uc007ewa.1	103213	Traf3ip2	mm10_genes_promoters
chr10	39731001	39734000	3000	*	E10	chr10	39731160	39732159	1000	+	promoter:34854	uc007ewc.1	19714	Rev3l	mm10_genes_promoters
chr10	39731001	39734000	3000	*	E10	chr10	39731160	39732159	1000	+	promoter:34855	uc007ewd.1	19714	Rev3l	mm10_genes_promoters
chr10	39731001	39734000	3000	*	E10	chr10	39732008	39733007	1000	-	promoter:36658	uc007ewb.2	327744	E130307A14Rik	mm10_genes_promoters
chr10	39764801	39898600	133800	*	E6	chr10	39826710	39827709	1000	+	promoter:34856	uc007ewe.1	19714	Rev3l	mm10_genes_promoters
chr10	39764801	39898600	133800	*	E6	chr10	39849584	39850583	1000	+	promoter:34857	uc057awn.1	NA	NA	mm10_genes_promoters
chr10	39764801	39898600	133800	*	E6	chr10	39898329	39899328	1000	+	promoter:34858	uc007ewf.1	NA	NA	mm10_genes_promoters
chr10	39764801	39898600	133800	*	E6	chr10	39898329	39899328	1000	+	promoter:34859	uc007ewg.1	NA	NA	mm10_genes_promoters
chr10	39898601	39899600	1000	*	E10	chr10	39898329	39899328	1000	+	promoter:34858	uc007ewf.1	NA	NA	mm10_genes_promoters
chr10	39898601	39899600	1000	*	E10	chr10	39898329	39899328	1000	+	promoter:34859	uc007ewg.1	NA	NA	mm10_genes_promoters
chr10	39898601	39899600	1000	*	E10	chr10	39899239	39900238	1000	-	promoter:36659	uc011xcw.1	213332	Mfsd4b4	mm10_genes_promoters
chr10	39899601	39919800	20200	*	E6	chr10	39899239	39900238	1000	-	promoter:36659	uc011xcw.1	213332	Mfsd4b4	mm10_genes_promoters
chr10	39926601	39927000	400	*	E9	chr10	39926924	39927923	1000	-	promoter:36660	uc007ewh.1	72045	Mfsd4b2	mm10_genes_promoters
chr10	39927001	39927800	800	*	E5	chr10	39926924	39927923	1000	-	promoter:36660	uc007ewh.1	72045	Mfsd4b2	mm10_genes_promoters
chr10	39927801	39937000	9200	*	E2	chr10	39926924	39927923	1000	-	promoter:36660	uc007ewh.1	72045	Mfsd4b2	mm10_genes_promoters
chr10	39959601	39960400	800	*	E10	chr10	39960154	39961153	1000	-	promoter:36661	uc007ewi.2	100041085	Mfsd4b3	mm10_genes_promoters
chr10	39960401	39961000	600	*	E7	chr10	39960154	39961153	1000	-	promoter:36661	uc007ewi.2	100041085	Mfsd4b3	mm10_genes_promoters
chr10	39961001	39976200	15200	*	E6	chr10	39960154	39961153	1000	-	promoter:36661	uc007ewi.2	100041085	Mfsd4b3	mm10_genes_promoters
chr10	39978201	40012200	34000	*	E6	chr10	39986647	39987646	1000	-	promoter:36662	uc007ewj.1	215928	Mfsd4b5	mm10_genes_promoters
chr10	39978201	40012200	34000	*	E6	chr10	39986647	39987646	1000	-	promoter:36663	uc007ewk.2	215928	Mfsd4b5	mm10_genes_promoters
chr10	39978201	40012200	34000	*	E6	chr10	39986647	39987646	1000	-	promoter:36664	uc011xcx.1	215928	Mfsd4b5	mm10_genes_promoters
chr10	40025001	40025600	600	*	E8	chr10	40025269	40026268	1000	-	promoter:36665	uc007ewl.2	215929	Mfsd4b1	mm10_genes_promoters
chr10	40025601	40045000	19400	*	E6	chr10	40025269	40026268	1000	-	promoter:36665	uc007ewl.2	215929	Mfsd4b1	mm10_genes_promoters
chr10	40025601	40045000	19400	*	E6	chr10	40037206	40038205	1000	-	promoter:36666	uc056ygo.1	NA	NA	mm10_genes_promoters
chr10	40141201	40142600	1400	*	E9	chr10	40142255	40143254	1000	-	promoter:36667	uc007ewm.2	72472	Slc16a10	mm10_genes_promoters
chr10	40141201	40142600	1400	*	E9	chr10	40142255	40143254	1000	-	promoter:36668	uc007ewn.2	72472	Slc16a10	mm10_genes_promoters
chr10	40142601	40153600	11000	*	E6	chr10	40142255	40143254	1000	-	promoter:36667	uc007ewm.2	72472	Slc16a10	mm10_genes_promoters
chr10	40142601	40153600	11000	*	E6	chr10	40142255	40143254	1000	-	promoter:36668	uc007ewn.2	72472	Slc16a10	mm10_genes_promoters
chr10	40246401	40247400	1000	*	E10	chr10	40246980	40247979	1000	-	promoter:36669	uc007ewo.1	67239	Rpf2	mm10_genes_promoters
chr10	40246401	40247400	1000	*	E10	chr10	40247040	40248039	1000	-	promoter:36670	uc007ewp.1	67239	Rpf2	mm10_genes_promoters
chr10	40247401	40247600	200	*	E8	chr10	40246980	40247979	1000	-	promoter:36669	uc007ewo.1	67239	Rpf2	mm10_genes_promoters
chr10	40247401	40247600	200	*	E8	chr10	40247040	40248039	1000	-	promoter:36670	uc007ewp.1	67239	Rpf2	mm10_genes_promoters
chr10	40247601	40256600	9000	*	E6	chr10	40246980	40247979	1000	-	promoter:36669	uc007ewo.1	67239	Rpf2	mm10_genes_promoters
chr10	40247601	40256600	9000	*	E6	chr10	40247040	40248039	1000	-	promoter:36670	uc007ewp.1	67239	Rpf2	mm10_genes_promoters
chr10	40256601	40258600	2000	*	E10	chr10	40257661	40258660	1000	-	promoter:36671	uc007ewq.1	67371	Gtf3c6	mm10_genes_promoters
chr10	40256601	40258600	2000	*	E10	chr10	40257666	40258665	1000	-	promoter:36672	uc007ewr.1	67371	Gtf3c6	mm10_genes_promoters
chr10	40258601	40299000	40400	*	E6	chr10	40257661	40258660	1000	-	promoter:36671	uc007ewq.1	67371	Gtf3c6	mm10_genes_promoters
chr10	40258601	40299000	40400	*	E6	chr10	40257666	40258665	1000	-	promoter:36672	uc007ewr.1	67371	Gtf3c6	mm10_genes_promoters
chr10	40300001	40303200	3200	*	E10	chr10	40302189	40303188	1000	-	promoter:36673	uc007ews.3	11702	Amd1	mm10_genes_promoters
chr10	40325801	40348400	22600	*	E6	chr10	40338564	40339563	1000	+	promoter:34860	uc007ewt.2	78334	Cdk19	mm10_genes_promoters
chr10	40325801	40348400	22600	*	E6	chr10	40348308	40349307	1000	+	promoter:34861	uc007ewu.2	78334	Cdk19	mm10_genes_promoters
chr10	40325801	40348400	22600	*	E6	chr10	40348308	40349307	1000	+	promoter:34862	uc007ewv.2	78334	Cdk19	mm10_genes_promoters
chr10	40325801	40348400	22600	*	E6	chr10	40348308	40349307	1000	+	promoter:34863	uc007eww.2	78334	Cdk19	mm10_genes_promoters
chr10	40325801	40348400	22600	*	E6	chr10	40348308	40349307	1000	+	promoter:34864	uc007ewx.2	78334	Cdk19	mm10_genes_promoters
chr10	40325801	40348400	22600	*	E6	chr10	40348308	40349307	1000	+	promoter:34865	uc007ewy.3	78334	Cdk19	mm10_genes_promoters
chr10	40348401	40350800	2400	*	E10	chr10	40348308	40349307	1000	+	promoter:34861	uc007ewu.2	78334	Cdk19	mm10_genes_promoters
chr10	40348401	40350800	2400	*	E10	chr10	40348308	40349307	1000	+	promoter:34862	uc007ewv.2	78334	Cdk19	mm10_genes_promoters
chr10	40348401	40350800	2400	*	E10	chr10	40348308	40349307	1000	+	promoter:34863	uc007eww.2	78334	Cdk19	mm10_genes_promoters
chr10	40348401	40350800	2400	*	E10	chr10	40348308	40349307	1000	+	promoter:34864	uc007ewx.2	78334	Cdk19	mm10_genes_promoters
chr10	40348401	40350800	2400	*	E10	chr10	40348308	40349307	1000	+	promoter:34865	uc007ewy.3	78334	Cdk19	mm10_genes_promoters
chr10	40564401	40582800	18400	*	E6	chr10	40569362	40570361	1000	+	promoter:34866	uc007ewz.1	70840	Slc22a16	mm10_genes_promoters
chr10	40627601	40645800	18200	*	E2	chr10	40629011	40630010	1000	+	promoter:34867	uc057awo.1	70503	Ddo	mm10_genes_promoters
chr10	40627601	40645800	18200	*	E2	chr10	40629011	40630010	1000	+	promoter:34868	uc007exa.2	70503	Ddo	mm10_genes_promoters
chr10	40627601	40645800	18200	*	E2	chr10	40629011	40630010	1000	+	promoter:34869	uc007exb.2	70503	Ddo	mm10_genes_promoters
chr10	40627601	40645800	18200	*	E2	chr10	40629011	40630010	1000	+	promoter:34870	uc057awp.1	70503	Ddo	mm10_genes_promoters
chr10	40627601	40645800	18200	*	E2	chr10	40629011	40630010	1000	+	promoter:34871	uc057awq.1	70503	Ddo	mm10_genes_promoters
chr10	40627601	40645800	18200	*	E2	chr10	40629011	40630010	1000	+	promoter:34872	uc007exc.2	70503	Ddo	mm10_genes_promoters
chr10	40662201	40683000	20800	*	E6	chr10	40682282	40683281	1000	+	promoter:34873	uc007exd.1	327747	Mettl24	mm10_genes_promoters
chr10	40683001	40683800	800	*	E9	chr10	40682282	40683281	1000	+	promoter:34873	uc007exd.1	327747	Mettl24	mm10_genes_promoters
chr10	40882201	40884000	1800	*	E10	chr10	40882534	40883533	1000	+	promoter:34874	uc007exi.2	83767	Wasf1	mm10_genes_promoters
chr10	40882201	40884000	1800	*	E10	chr10	40883144	40884143	1000	-	promoter:36674	uc007exe.3	71713	Cdc40	mm10_genes_promoters
chr10	40882201	40884000	1800	*	E10	chr10	40883144	40884143	1000	-	promoter:36675	uc007exf.2	71713	Cdc40	mm10_genes_promoters
chr10	40882201	40884000	1800	*	E10	chr10	40883144	40884143	1000	-	promoter:36676	uc007exg.2	71713	Cdc40	mm10_genes_promoters
chr10	40882201	40884000	1800	*	E10	chr10	40883144	40884143	1000	-	promoter:36677	uc007exh.2	71713	Cdc40	mm10_genes_promoters
chr10	40884001	40884800	800	*	E8	chr10	40883144	40884143	1000	-	promoter:36674	uc007exe.3	71713	Cdc40	mm10_genes_promoters
chr10	40884001	40884800	800	*	E8	chr10	40883144	40884143	1000	-	promoter:36675	uc007exf.2	71713	Cdc40	mm10_genes_promoters
chr10	40884001	40884800	800	*	E8	chr10	40883144	40884143	1000	-	promoter:36676	uc007exg.2	71713	Cdc40	mm10_genes_promoters
chr10	40884001	40884800	800	*	E8	chr10	40883144	40884143	1000	-	promoter:36677	uc007exh.2	71713	Cdc40	mm10_genes_promoters
chr10	40884801	40957400	72600	*	E6	chr10	40937175	40938174	1000	+	promoter:34875	uc056ygp.1	NA	NA	mm10_genes_promoters
chr10	41070801	41071600	800	*	E3	chr10	41071585	41072584	1000	-	promoter:36679	uc011xcz.1	140741	Gpr6	mm10_genes_promoters
chr10	41071601	41073800	2200	*	E5	chr10	41071585	41072584	1000	-	promoter:36679	uc011xcz.1	140741	Gpr6	mm10_genes_promoters
chr10	41071601	41073800	2200	*	E5	chr10	41072286	41073285	1000	-	promoter:36678	uc007exj.1	NA	NA	mm10_genes_promoters
chr10	41302601	41304400	1800	*	E10	chr10	41303242	41304241	1000	-	promoter:36680	uc007exk.1	103199	Fig4	mm10_genes_promoters
chr10	41445601	41449600	4000	*	E6	chr10	41449358	41450357	1000	+	promoter:34876	uc007exl.2	268294	Zbtb24	mm10_genes_promoters
chr10	41445601	41449600	4000	*	E6	chr10	41449358	41450357	1000	+	promoter:34877	uc007exm.2	268294	Zbtb24	mm10_genes_promoters
chr10	41445601	41449600	4000	*	E6	chr10	41449358	41450357	1000	+	promoter:34878	uc011xda.2	268294	Zbtb24	mm10_genes_promoters
chr10	41445601	41449600	4000	*	E6	chr10	41449358	41450357	1000	+	promoter:34879	uc011xdb.2	268294	Zbtb24	mm10_genes_promoters
chr10	41449601	41451400	1800	*	E10	chr10	41449358	41450357	1000	+	promoter:34876	uc007exl.2	268294	Zbtb24	mm10_genes_promoters
chr10	41449601	41451400	1800	*	E10	chr10	41449358	41450357	1000	+	promoter:34877	uc007exm.2	268294	Zbtb24	mm10_genes_promoters
chr10	41449601	41451400	1800	*	E10	chr10	41449358	41450357	1000	+	promoter:34878	uc011xda.2	268294	Zbtb24	mm10_genes_promoters
chr10	41449601	41451400	1800	*	E10	chr10	41449358	41450357	1000	+	promoter:34879	uc011xdb.2	268294	Zbtb24	mm10_genes_promoters
chr10	41462201	41475800	13600	*	E6	chr10	41475314	41476313	1000	+	promoter:34880	uc007exn.2	171580	Mical1	mm10_genes_promoters
chr10	41462201	41475800	13600	*	E6	chr10	41475314	41476313	1000	+	promoter:34881	uc007exo.2	171580	Mical1	mm10_genes_promoters
chr10	41462201	41475800	13600	*	E6	chr10	41475314	41476313	1000	+	promoter:34882	uc007exp.2	171580	Mical1	mm10_genes_promoters
chr10	41475801	41478000	2200	*	E10	chr10	41475314	41476313	1000	+	promoter:34880	uc007exn.2	171580	Mical1	mm10_genes_promoters
chr10	41475801	41478000	2200	*	E10	chr10	41475314	41476313	1000	+	promoter:34881	uc007exo.2	171580	Mical1	mm10_genes_promoters
chr10	41475801	41478000	2200	*	E10	chr10	41475314	41476313	1000	+	promoter:34882	uc007exp.2	171580	Mical1	mm10_genes_promoters
chr10	41475801	41478000	2200	*	E10	chr10	41477391	41478390	1000	+	promoter:34883	uc007exq.2	171580	Mical1	mm10_genes_promoters
chr10	41478001	41478400	400	*	E8	chr10	41477391	41478390	1000	+	promoter:34883	uc007exq.2	171580	Mical1	mm10_genes_promoters
chr10	41478401	41488400	10000	*	E7	chr10	41482012	41483011	1000	+	promoter:34884	uc057awr.1	171580	Mical1	mm10_genes_promoters
chr10	41489001	41491400	2400	*	E10	chr10	41489439	41490438	1000	+	promoter:34885	uc007exu.2	73075	Ppil6	mm10_genes_promoters
chr10	41489001	41491400	2400	*	E10	chr10	41490331	41491330	1000	-	promoter:36681	uc007exs.1	20598	Smpd2	mm10_genes_promoters
chr10	41489001	41491400	2400	*	E10	chr10	41490341	41491340	1000	-	promoter:36682	uc007ext.1	20598	Smpd2	mm10_genes_promoters
chr10	41491401	41518600	27200	*	E6	chr10	41518500	41519499	1000	+	promoter:34886	uc007exv.1	53599	Cd164	mm10_genes_promoters
chr10	41518601	41522400	3800	*	E10	chr10	41518500	41519499	1000	+	promoter:34886	uc007exv.1	53599	Cd164	mm10_genes_promoters
chr10	41554401	41575600	21200	*	E6	chr10	41560677	41561676	1000	-	promoter:36684	uc007exx.1	75973	Ccdc162	mm10_genes_promoters
chr10	41554401	41575600	21200	*	E6	chr10	41567016	41568015	1000	+	promoter:34887	uc007exy.1	70538	5730435O14Rik	mm10_genes_promoters
chr10	41605401	41639800	34400	*	E6	chr10	41606596	41607595	1000	-	promoter:36683	uc056ygq.2	75973	Ccdc162	mm10_genes_promoters
chr10	41717201	41774000	56800	*	E6	chr10	41745721	41746720	1000	+	promoter:34888	uc007eyd.1	NA	NA	mm10_genes_promoters
chr10	41717201	41774000	56800	*	E6	chr10	41746639	41747638	1000	-	promoter:36689	uc007eyc.1	103268	Cep57l1	mm10_genes_promoters
chr10	41809201	41812200	3000	*	E10	chr10	41809574	41810573	1000	+	promoter:34889	uc007eye.2	140742	Sesn1	mm10_genes_promoters
chr10	41809201	41812200	3000	*	E10	chr10	41809664	41810663	1000	-	promoter:36685	uc007exz.2	103268	Cep57l1	mm10_genes_promoters
chr10	41809201	41812200	3000	*	E10	chr10	41809664	41810663	1000	-	promoter:36686	uc007eya.2	103268	Cep57l1	mm10_genes_promoters
chr10	41809201	41812200	3000	*	E10	chr10	41809869	41810868	1000	-	promoter:36687	uc011xdc.2	103268	Cep57l1	mm10_genes_promoters
chr10	41809201	41812200	3000	*	E10	chr10	41809869	41810868	1000	-	promoter:36688	uc011xdd.2	103268	Cep57l1	mm10_genes_promoters
chr10	41880401	41887000	6600	*	E6	chr10	41886439	41887438	1000	+	promoter:34890	uc007eyf.2	140742	Sesn1	mm10_genes_promoters
chr10	41887001	41888600	1600	*	E10	chr10	41886439	41887438	1000	+	promoter:34890	uc007eyf.2	140742	Sesn1	mm10_genes_promoters
chr10	41935601	42018000	82400	*	E6	chr10	41976745	41977744	1000	-	promoter:36690	uc007eyg.3	213402	Armc2	mm10_genes_promoters
chr10	41935601	42018000	82400	*	E6	chr10	41976745	41977744	1000	-	promoter:36691	uc011xdf.2	213402	Armc2	mm10_genes_promoters
chr10	41935601	42018000	82400	*	E6	chr10	42017216	42018215	1000	+	promoter:34891	uc007eyj.1	NA	NA	mm10_genes_promoters
chr10	42018001	42019000	1000	*	E10	chr10	42017216	42018215	1000	+	promoter:34891	uc007eyj.1	NA	NA	mm10_genes_promoters
chr10	42018001	42019000	1000	*	E10	chr10	42018383	42019382	1000	-	promoter:36692	uc007eyh.3	213402	Armc2	mm10_genes_promoters
chr10	42018001	42019000	1000	*	E10	chr10	42018383	42019382	1000	-	promoter:36693	uc007eyi.2	213402	Armc2	mm10_genes_promoters
chr10	42019001	42031200	12200	*	E6	chr10	42018383	42019382	1000	-	promoter:36692	uc007eyh.3	213402	Armc2	mm10_genes_promoters
chr10	42019001	42031200	12200	*	E6	chr10	42018383	42019382	1000	-	promoter:36693	uc007eyi.2	213402	Armc2	mm10_genes_promoters
chr10	42171801	42187800	16000	*	E6	chr10	42184717	42185716	1000	-	promoter:36694	uc007eyk.2	NA	NA	mm10_genes_promoters
chr10	42275401	42278800	3400	*	E10	chr10	42275599	42276598	1000	-	promoter:36698	uc007eyo.1	56484	Foxo3	mm10_genes_promoters
chr10	42275401	42278800	3400	*	E10	chr10	42276743	42277742	1000	-	promoter:36695	uc007eyl.1	56484	Foxo3	mm10_genes_promoters
chr10	42275401	42278800	3400	*	E10	chr10	42276743	42277742	1000	-	promoter:36696	uc007eym.1	56484	Foxo3	mm10_genes_promoters
chr10	42275401	42278800	3400	*	E10	chr10	42276743	42277742	1000	-	promoter:36697	uc007eyn.1	56484	Foxo3	mm10_genes_promoters
chr10	42275401	42278800	3400	*	E10	chr10	42276743	42277742	1000	-	promoter:36699	uc007eyp.1	56484	Foxo3	mm10_genes_promoters
chr10	42478001	42478800	800	*	E10	chr10	42478566	42479565	1000	-	promoter:36700	uc007eyq.1	215951	Afg1l	mm10_genes_promoters
chr10	42478001	42478800	800	*	E10	chr10	42478566	42479565	1000	-	promoter:36701	uc011xdg.1	215951	Afg1l	mm10_genes_promoters
chr10	42478001	42478800	800	*	E10	chr10	42478566	42479565	1000	-	promoter:36702	uc011xdh.1	215951	Afg1l	mm10_genes_promoters
chr10	42478801	42479600	800	*	E7	chr10	42478566	42479565	1000	-	promoter:36700	uc007eyq.1	215951	Afg1l	mm10_genes_promoters
chr10	42478801	42479600	800	*	E7	chr10	42478566	42479565	1000	-	promoter:36701	uc011xdg.1	215951	Afg1l	mm10_genes_promoters
chr10	42478801	42479600	800	*	E7	chr10	42478566	42479565	1000	-	promoter:36702	uc011xdh.1	215951	Afg1l	mm10_genes_promoters
chr10	42479601	42501200	21600	*	E6	chr10	42501054	42502053	1000	+	promoter:34892	uc007eyr.2	54198	Snx3	mm10_genes_promoters
chr10	42501201	42501600	400	*	E7	chr10	42501054	42502053	1000	+	promoter:34892	uc007eyr.2	54198	Snx3	mm10_genes_promoters
chr10	42501601	42503400	1800	*	E10	chr10	42501054	42502053	1000	+	promoter:34892	uc007eyr.2	54198	Snx3	mm10_genes_promoters
chr10	42533401	42572200	38800	*	E6	chr10	42568820	42569819	1000	-	promoter:36703	uc007eys.1	21907	Nr2e1	mm10_genes_promoters
chr10	42583401	42583600	200	*	E8	chr10	42583589	42584588	1000	-	promoter:36704	uc007eyt.1	21907	Nr2e1	mm10_genes_promoters
chr10	42583601	42584200	600	*	E10	chr10	42583589	42584588	1000	-	promoter:36704	uc007eyt.1	21907	Nr2e1	mm10_genes_promoters
chr10	42584201	42585000	800	*	E9	chr10	42583589	42584588	1000	-	promoter:36704	uc007eyt.1	21907	Nr2e1	mm10_genes_promoters
chr10	42669401	42678600	9200	*	E6	chr10	42677916	42678915	1000	+	promoter:34893	uc007eyu.2	14628	Ostm1	mm10_genes_promoters
chr10	42669401	42678600	9200	*	E6	chr10	42677916	42678915	1000	+	promoter:34894	uc007eyv.2	14628	Ostm1	mm10_genes_promoters
chr10	42678601	42681000	2400	*	E10	chr10	42677916	42678915	1000	+	promoter:34893	uc007eyu.2	14628	Ostm1	mm10_genes_promoters
chr10	42678601	42681000	2400	*	E10	chr10	42677916	42678915	1000	+	promoter:34894	uc007eyv.2	14628	Ostm1	mm10_genes_promoters
chr10	42745001	42761000	16000	*	E6	chr10	42758661	42759660	1000	-	promoter:36705	uc007eyw.1	NA	NA	mm10_genes_promoters
chr10	42745001	42761000	16000	*	E6	chr10	42760496	42761495	1000	+	promoter:34895	uc007eyx.2	140740	Sec63	mm10_genes_promoters
chr10	42745001	42761000	16000	*	E6	chr10	42760496	42761495	1000	+	promoter:34896	uc007eyy.2	140740	Sec63	mm10_genes_promoters
chr10	42745001	42761000	16000	*	E6	chr10	42760496	42761495	1000	+	promoter:34897	uc007eyz.2	140740	Sec63	mm10_genes_promoters
chr10	42761001	42763000	2000	*	E10	chr10	42760496	42761495	1000	+	promoter:34895	uc007eyx.2	140740	Sec63	mm10_genes_promoters
chr10	42761001	42763000	2000	*	E10	chr10	42760496	42761495	1000	+	promoter:34896	uc007eyy.2	140740	Sec63	mm10_genes_promoters
chr10	42761001	42763000	2000	*	E10	chr10	42760496	42761495	1000	+	promoter:34897	uc007eyz.2	140740	Sec63	mm10_genes_promoters
chr10	42834801	42863000	28200	*	E6	chr10	42859512	42860511	1000	+	promoter:34898	uc007eza.2	268297	Scml4	mm10_genes_promoters
chr10	42834801	42863000	28200	*	E6	chr10	42859512	42860511	1000	+	promoter:34899	uc011xdi.1	268297	Scml4	mm10_genes_promoters
chr10	42864201	42893800	29600	*	E6	chr10	42864700	42865699	1000	-	promoter:36706	uc007ezc.1	NA	NA	mm10_genes_promoters
chr10	42907201	42941000	33800	*	E6	chr10	42933338	42934337	1000	+	promoter:34900	uc007ezd.2	268297	Scml4	mm10_genes_promoters
chr10	42907201	42941000	33800	*	E6	chr10	42938881	42939880	1000	+	promoter:34901	uc007eze.2	268297	Scml4	mm10_genes_promoters
chr10	43172401	43175600	3200	*	E10	chr10	43173699	43174698	1000	+	promoter:34902	uc011xdj.2	74530	9030612E09Rik	mm10_genes_promoters
chr10	43172401	43175600	3200	*	E10	chr10	43174531	43175530	1000	-	promoter:36707	uc007ezf.1	109205	Sobp	mm10_genes_promoters
chr10	43172401	43175600	3200	*	E10	chr10	43174531	43175530	1000	-	promoter:36708	uc007ezg.1	109205	Sobp	mm10_genes_promoters
chr10	43220401	43220600	200	*	E8	chr10	43220486	43221485	1000	+	promoter:34903	uc007ezh.2	71365	Pdss2	mm10_genes_promoters
chr10	43220401	43220600	200	*	E8	chr10	43220486	43221485	1000	+	promoter:34904	uc007ezi.2	71365	Pdss2	mm10_genes_promoters
chr10	43220401	43220600	200	*	E8	chr10	43220486	43221485	1000	+	promoter:34905	uc011xdk.1	71365	Pdss2	mm10_genes_promoters
chr10	43220601	43222200	1600	*	E10	chr10	43220486	43221485	1000	+	promoter:34903	uc007ezh.2	71365	Pdss2	mm10_genes_promoters
chr10	43220601	43222200	1600	*	E10	chr10	43220486	43221485	1000	+	promoter:34904	uc007ezi.2	71365	Pdss2	mm10_genes_promoters
chr10	43220601	43222200	1600	*	E10	chr10	43220486	43221485	1000	+	promoter:34905	uc011xdk.1	71365	Pdss2	mm10_genes_promoters
chr10	43357201	43478200	121000	*	E6	chr10	43411531	43412530	1000	+	promoter:34906	uc056ygr.1	NA	NA	mm10_genes_promoters
chr10	43357201	43478200	121000	*	E6	chr10	43478140	43479139	1000	+	promoter:34907	uc011xdl.1	331623	Bend3	mm10_genes_promoters
chr10	43478201	43480600	2400	*	E10	chr10	43478140	43479139	1000	+	promoter:34907	uc011xdl.1	331623	Bend3	mm10_genes_promoters
chr10	43539601	43541400	1800	*	E10	chr10	43540995	43541994	1000	-	promoter:36709	uc007ezk.1	67851	1700021F05Rik	mm10_genes_promoters
chr10	43541401	43562600	21200	*	E6	chr10	43540995	43541994	1000	-	promoter:36709	uc007ezk.1	67851	1700021F05Rik	mm10_genes_promoters
chr10	43563201	43578400	15200	*	E6	chr10	43578169	43579168	1000	+	promoter:34908	uc007ezl.1	12484	Cd24a	mm10_genes_promoters
chr10	43578401	43578600	200	*	E10	chr10	43578169	43579168	1000	+	promoter:34908	uc007ezl.1	12484	Cd24a	mm10_genes_promoters
chr10	43578601	43579600	1000	*	E8	chr10	43578169	43579168	1000	+	promoter:34908	uc007ezl.1	12484	Cd24a	mm10_genes_promoters
chr10	43581401	43613000	31600	*	E6	chr10	43592427	43593426	1000	+	promoter:34909	uc007ezm.2	414125	F830002L21Rik	mm10_genes_promoters
chr10	43740401	43769800	29400	*	E6	chr10	43745158	43746157	1000	+	promoter:34910	uc029qwy.1	69443	1700027J07Rik	mm10_genes_promoters
chr10	43812201	43834000	21800	*	E6	chr10	43824907	43825906	1000	+	promoter:34911	uc056ygs.1	71018	4933404K13Rik	mm10_genes_promoters
chr10	43834001	43836200	2200	*	E1	chr10	43835212	43836211	1000	-	promoter:36710	uc029qwz.1	NA	NA	mm10_genes_promoters
chr10	43836201	43849000	12800	*	E2	chr10	43835212	43836211	1000	-	promoter:36710	uc029qwz.1	NA	NA	mm10_genes_promoters
chr10	43883201	43901000	17800	*	E6	chr10	43900807	43901806	1000	+	promoter:34912	uc007ezp.1	170728	Rtn4ip1	mm10_genes_promoters
chr10	43901001	43902400	1400	*	E10	chr10	43900807	43901806	1000	+	promoter:34912	uc007ezp.1	170728	Rtn4ip1	mm10_genes_promoters
chr10	43901001	43902400	1400	*	E10	chr10	43901737	43902736	1000	-	promoter:36711	uc007ezn.1	76563	Qrsl1	mm10_genes_promoters
chr10	43901001	43902400	1400	*	E10	chr10	43901737	43902736	1000	-	promoter:36712	uc007ezo.1	76563	Qrsl1	mm10_genes_promoters
chr10	43902401	43903000	600	*	E7	chr10	43901737	43902736	1000	-	promoter:36711	uc007ezn.1	76563	Qrsl1	mm10_genes_promoters
chr10	43902401	43903000	600	*	E7	chr10	43901737	43902736	1000	-	promoter:36712	uc007ezo.1	76563	Qrsl1	mm10_genes_promoters
chr10	44004601	44005800	1200	*	E7	chr10	44004847	44005846	1000	-	promoter:36713	uc007ezq.2	11630	Crybg1	mm10_genes_promoters
chr10	44005801	44006000	200	*	E8	chr10	44004847	44005846	1000	-	promoter:36713	uc007ezq.2	11630	Crybg1	mm10_genes_promoters
chr10	44149401	44206000	56600	*	E6	chr10	44169447	44170446	1000	+	promoter:34913	uc007ezs.2	70365	Speer5-ps1	mm10_genes_promoters
chr10	44206001	44236600	30600	*	E2	chr10	44214425	44215424	1000	+	promoter:34914	uc011xdm.1	70365	Speer5-ps1	mm10_genes_promoters
chr10	44254201	44267400	13200	*	E6	chr10	44267339	44268338	1000	+	promoter:34915	uc007ezt.2	11793	Atg5	mm10_genes_promoters
chr10	44254201	44267400	13200	*	E6	chr10	44267339	44268338	1000	+	promoter:34916	uc057aws.1	11793	Atg5	mm10_genes_promoters
chr10	44267401	44269200	1800	*	E10	chr10	44267339	44268338	1000	+	promoter:34915	uc007ezt.2	11793	Atg5	mm10_genes_promoters
chr10	44267401	44269200	1800	*	E10	chr10	44267339	44268338	1000	+	promoter:34916	uc057aws.1	11793	Atg5	mm10_genes_promoters
chr10	44352201	44364200	12000	*	E6	chr10	44358676	44359675	1000	+	promoter:34917	uc011xdn.1	100316688	Mir1929	mm10_genes_promoters
chr10	44458401	44458800	400	*	E8	chr10	44458749	44459748	1000	-	promoter:36714	uc007ezu.3	12142	Prdm1	mm10_genes_promoters
chr10	44458401	44458800	400	*	E8	chr10	44458749	44459748	1000	-	promoter:36715	uc007ezv.3	12142	Prdm1	mm10_genes_promoters
chr10	44458801	44459200	400	*	E10	chr10	44458749	44459748	1000	-	promoter:36714	uc007ezu.3	12142	Prdm1	mm10_genes_promoters
chr10	44458801	44459200	400	*	E10	chr10	44458749	44459748	1000	-	promoter:36715	uc007ezv.3	12142	Prdm1	mm10_genes_promoters
chr10	44459201	44527000	67800	*	E6	chr10	44458749	44459748	1000	-	promoter:36714	uc007ezu.3	12142	Prdm1	mm10_genes_promoters
chr10	44459201	44527000	67800	*	E6	chr10	44458749	44459748	1000	-	promoter:36715	uc007ezv.3	12142	Prdm1	mm10_genes_promoters
chr10	44527801	44529000	1200	*	E5	chr10	44528502	44529501	1000	-	promoter:36716	uc007ezw.1	12142	Prdm1	mm10_genes_promoters
chr10	44529001	44529400	400	*	E9	chr10	44528502	44529501	1000	-	promoter:36716	uc007ezw.1	12142	Prdm1	mm10_genes_promoters
chr10	44529401	44530200	800	*	E10	chr10	44528502	44529501	1000	-	promoter:36716	uc007ezw.1	12142	Prdm1	mm10_genes_promoters
chr10	45003001	45066400	63400	*	E6	chr10	45066214	45067213	1000	+	promoter:34918	uc007ezx.1	19072	Prep	mm10_genes_promoters
chr10	45066401	45068000	1600	*	E10	chr10	45066214	45067213	1000	+	promoter:34918	uc007ezx.1	19072	Prep	mm10_genes_promoters
chr10	45287601	45289200	1600	*	E5	chr10	45288305	45289304	1000	+	promoter:34919	uc007ezy.1	78977	Popdc3	mm10_genes_promoters
chr10	45287601	45289200	1600	*	E5	chr10	45288305	45289304	1000	+	promoter:34920	uc011xdo.1	78977	Popdc3	mm10_genes_promoters
chr10	45289201	45290000	800	*	E9	chr10	45288305	45289304	1000	+	promoter:34919	uc007ezy.1	78977	Popdc3	mm10_genes_promoters
chr10	45289201	45290000	800	*	E9	chr10	45288305	45289304	1000	+	promoter:34920	uc011xdo.1	78977	Popdc3	mm10_genes_promoters
chr10	45301001	45335400	34400	*	E6	chr10	45334762	45335761	1000	+	promoter:34921	uc007ezz.1	23828	Bves	mm10_genes_promoters
chr10	45335401	45336200	800	*	E9	chr10	45334762	45335761	1000	+	promoter:34921	uc007ezz.1	23828	Bves	mm10_genes_promoters
chr10	45336201	45468800	132600	*	E6	chr10	45458351	45459350	1000	-	promoter:36720	uc057awt.1	NA	NA	mm10_genes_promoters
chr10	45469801	45472400	2600	*	E2	chr10	45470202	45471201	1000	-	promoter:36717	uc007faa.2	380669	Lin28b	mm10_genes_promoters
chr10	45469801	45472400	2600	*	E2	chr10	45470202	45471201	1000	-	promoter:36718	uc011xdp.1	380669	Lin28b	mm10_genes_promoters
chr10	45485601	45486800	1200	*	E9	chr10	45485778	45486777	1000	-	promoter:36721	uc007fac.2	380669	Lin28b	mm10_genes_promoters
chr10	45485601	45486800	1200	*	E9	chr10	45486396	45487395	1000	-	promoter:36719	uc007fab.1	380669	Lin28b	mm10_genes_promoters
chr10	45486801	45487400	600	*	E5	chr10	45486396	45487395	1000	-	promoter:36719	uc007fab.1	380669	Lin28b	mm10_genes_promoters
chr10	45572601	45577600	5000	*	E6	chr10	45576829	45577828	1000	+	promoter:34922	uc007fad.2	209462	Hace1	mm10_genes_promoters
chr10	45577601	45578800	1200	*	E10	chr10	45576829	45577828	1000	+	promoter:34922	uc007fad.2	209462	Hace1	mm10_genes_promoters
chr10	45588001	45688400	100400	*	E6	chr10	45670439	45671438	1000	+	promoter:34923	uc007fae.2	209462	Hace1	mm10_genes_promoters
chr10	45588001	45688400	100400	*	E6	chr10	45671539	45672538	1000	+	promoter:34924	uc007faf.2	209462	Hace1	mm10_genes_promoters
chr10	45756401	45839000	82600	*	E6	chr10	45806704	45807703	1000	+	promoter:34925	uc029qxa.1	320363	D030045P18Rik	mm10_genes_promoters
chr10	46201001	46364400	163400	*	E6	chr10	46243748	46244747	1000	+	promoter:34926	uc029qxb.1	100302593	Snord14d	mm10_genes_promoters
chr10	49084801	49225200	140400	*	E6	chr10	49095844	49096843	1000	-	promoter:36722	uc029qxc.1	100418235	NA	mm10_genes_promoters
chr10	49788401	49789000	600	*	E9	chr10	49788755	49789754	1000	-	promoter:36723	uc007fag.2	14806	Grik2	mm10_genes_promoters
chr10	49788401	49789000	600	*	E9	chr10	49788755	49789754	1000	-	promoter:36724	uc007fah.2	14806	Grik2	mm10_genes_promoters
chr10	49788401	49789000	600	*	E9	chr10	49788755	49789754	1000	-	promoter:36725	uc007fai.1	14806	Grik2	mm10_genes_promoters
chr10	49789001	49823400	34400	*	E6	chr10	49788755	49789754	1000	-	promoter:36723	uc007fag.2	14806	Grik2	mm10_genes_promoters
chr10	49789001	49823400	34400	*	E6	chr10	49788755	49789754	1000	-	promoter:36724	uc007fah.2	14806	Grik2	mm10_genes_promoters
chr10	49789001	49823400	34400	*	E6	chr10	49788755	49789754	1000	-	promoter:36725	uc007fai.1	14806	Grik2	mm10_genes_promoters
chr10	50591601	50593600	2000	*	E10	chr10	50591669	50592668	1000	+	promoter:34927	uc007fak.2	77987	Ascc3	mm10_genes_promoters
chr10	50894201	50894800	600	*	E9	chr10	50894651	50895650	1000	+	promoter:34928	uc007fal.1	20464	Sim1	mm10_genes_promoters
chr10	50894801	50895400	600	*	E3	chr10	50894651	50895650	1000	+	promoter:34928	uc007fal.1	20464	Sim1	mm10_genes_promoters
chr10	50895401	50900800	5400	*	E5	chr10	50894651	50895650	1000	+	promoter:34928	uc007fal.1	20464	Sim1	mm10_genes_promoters
chr10	51476201	51501000	24800	*	E6	chr10	51479612	51480611	1000	+	promoter:34929	uc007fan.2	14727	Lilr4b	mm10_genes_promoters
chr10	51476201	51501000	24800	*	E6	chr10	51479612	51480611	1000	+	promoter:34930	uc007fam.2	14727	Lilr4b	mm10_genes_promoters
chr10	51476201	51501000	24800	*	E6	chr10	51479612	51480611	1000	+	promoter:34931	uc007fao.2	14727	Lilr4b	mm10_genes_promoters
chr10	51476201	51501000	24800	*	E6	chr10	51479612	51480611	1000	+	promoter:34932	uc007fap.2	14727	Lilr4b	mm10_genes_promoters
chr10	51476201	51501000	24800	*	E6	chr10	51479612	51480611	1000	+	promoter:34933	uc007faq.2	14727	Lilr4b	mm10_genes_promoters
chr10	51476201	51501000	24800	*	E6	chr10	51489898	51490897	1000	+	promoter:34934	uc007far.2	14728	Lilrb4a	mm10_genes_promoters
chr10	51476201	51501000	24800	*	E6	chr10	51489898	51490897	1000	+	promoter:34935	uc007fas.2	14728	Lilrb4a	mm10_genes_promoters
chr10	51476201	51501000	24800	*	E6	chr10	51489898	51490897	1000	+	promoter:34936	uc011xdq.2	14728	Lilrb4a	mm10_genes_promoters
chr10	51583201	51603000	19800	*	E6	chr10	51590461	51591460	1000	-	promoter:36726	uc007fat.2	77296	Fam162b	mm10_genes_promoters
chr10	51606801	51676600	69800	*	E6	chr10	51631459	51632458	1000	-	promoter:36727	uc007fau.1	210198	Gprc6a	mm10_genes_promoters
chr10	51606801	51676600	69800	*	E6	chr10	51631459	51632458	1000	-	promoter:36728	uc007fav.1	210198	Gprc6a	mm10_genes_promoters
chr10	51606801	51676600	69800	*	E6	chr10	51631459	51632458	1000	-	promoter:36729	uc007faw.1	210198	Gprc6a	mm10_genes_promoters
chr10	51676601	51677400	800	*	E5	chr10	51676760	51677759	1000	+	promoter:34937	uc007fax.2	320995	Rfx6	mm10_genes_promoters
chr10	51676601	51677400	800	*	E5	chr10	51676760	51677759	1000	+	promoter:34938	uc011xdr.1	320995	Rfx6	mm10_genes_promoters
chr10	51676601	51677400	800	*	E5	chr10	51676760	51677759	1000	+	promoter:34939	uc011xds.1	320995	Rfx6	mm10_genes_promoters
chr10	51677401	51678000	600	*	E3	chr10	51676760	51677759	1000	+	promoter:34937	uc007fax.2	320995	Rfx6	mm10_genes_promoters
chr10	51677401	51678000	600	*	E3	chr10	51676760	51677759	1000	+	promoter:34938	uc011xdr.1	320995	Rfx6	mm10_genes_promoters
chr10	51677401	51678000	600	*	E3	chr10	51676760	51677759	1000	+	promoter:34939	uc011xds.1	320995	Rfx6	mm10_genes_promoters
chr10	51678801	51741000	62200	*	E6	chr10	51684518	51685517	1000	+	promoter:34940	uc007fay.1	320995	Rfx6	mm10_genes_promoters
chr10	51678801	51741000	62200	*	E6	chr10	51694000	51694999	1000	+	promoter:34941	uc011xdt.1	320995	Rfx6	mm10_genes_promoters
chr10	51750001	51787000	37000	*	E6	chr10	51757195	51758194	1000	-	promoter:36730	uc029qxd.1	71090	4933411G06Rik	mm10_genes_promoters
chr10	52019601	52027200	7600	*	E5	chr10	52021502	52022501	1000	+	promoter:34942	uc007faz.2	215031	Vgll2	mm10_genes_promoters
chr10	52019601	52027200	7600	*	E5	chr10	52021502	52022501	1000	+	promoter:34943	uc007fba.2	215031	Vgll2	mm10_genes_promoters
chr10	52147601	52198600	51000	*	E6	chr10	52195245	52196244	1000	-	promoter:36731	uc007fbb.1	19886	Ros1	mm10_genes_promoters
chr10	52232601	52233000	400	*	E8	chr10	52232619	52233618	1000	+	promoter:34944	uc007fbc.1	66686	Dcbld1	mm10_genes_promoters
chr10	52232601	52233000	400	*	E8	chr10	52232619	52233618	1000	+	promoter:34945	uc007fbd.2	66686	Dcbld1	mm10_genes_promoters
chr10	52232601	52233000	400	*	E8	chr10	52232619	52233618	1000	+	promoter:34946	uc007fbe.2	66686	Dcbld1	mm10_genes_promoters
chr10	52233001	52235000	2000	*	E10	chr10	52232619	52233618	1000	+	promoter:34944	uc007fbc.1	66686	Dcbld1	mm10_genes_promoters
chr10	52233001	52235000	2000	*	E10	chr10	52232619	52233618	1000	+	promoter:34945	uc007fbd.2	66686	Dcbld1	mm10_genes_promoters
chr10	52233001	52235000	2000	*	E10	chr10	52232619	52233618	1000	+	promoter:34946	uc007fbe.2	66686	Dcbld1	mm10_genes_promoters
chr10	52380801	52382800	2000	*	E10	chr10	52382125	52383124	1000	-	promoter:36732	uc007fbf.2	94221	Gopc	mm10_genes_promoters
chr10	52380801	52382800	2000	*	E10	chr10	52382125	52383124	1000	-	promoter:36733	uc007fbg.2	94221	Gopc	mm10_genes_promoters
chr10	52382801	52416800	34000	*	E6	chr10	52382125	52383124	1000	-	promoter:36732	uc007fbf.2	94221	Gopc	mm10_genes_promoters
chr10	52382801	52416800	34000	*	E6	chr10	52382125	52383124	1000	-	promoter:36733	uc007fbg.2	94221	Gopc	mm10_genes_promoters
chr10	52382801	52416800	34000	*	E6	chr10	52390608	52391607	1000	+	promoter:34947	uc007fbh.1	66650	Nepn	mm10_genes_promoters
chr10	52382801	52416800	34000	*	E6	chr10	52416547	52417546	1000	+	promoter:34948	uc007fbi.2	52014	Nus1	mm10_genes_promoters
chr10	52416801	52418800	2000	*	E10	chr10	52416547	52417546	1000	+	promoter:34948	uc007fbi.2	52014	Nus1	mm10_genes_promoters
chr10	52545401	52554200	8800	*	E2	chr10	52545740	52546739	1000	-	promoter:36734	uc029qxe.1	22639	Zfa-ps	mm10_genes_promoters
chr10	52675801	52690400	14600	*	E6	chr10	52689501	52690500	1000	+	promoter:34949	uc007fbk.2	215085	Slc35f1	mm10_genes_promoters
chr10	52690401	52691600	1200	*	E10	chr10	52689501	52690500	1000	+	promoter:34949	uc007fbk.2	215085	Slc35f1	mm10_genes_promoters
chr10	52899801	52944400	44600	*	E6	chr10	52903402	52904401	1000	+	promoter:34950	uc057awu.1	NA	NA	mm10_genes_promoters
chr10	53251801	53369600	117800	*	E6	chr10	53279270	53280269	1000	+	promoter:34951	uc007fbm.2	100502820	Gm19395	mm10_genes_promoters
chr10	53251801	53369600	117800	*	E6	chr10	53280149	53281148	1000	-	promoter:36735	uc007fbl.2	100038725	Cep85l	mm10_genes_promoters
chr10	53251801	53369600	117800	*	E6	chr10	53336686	53337685	1000	+	promoter:34952	uc007fbo.2	18821	Pln	mm10_genes_promoters
chr10	53251801	53369600	117800	*	E6	chr10	53336686	53337685	1000	+	promoter:34953	uc011xdu.1	18821	Pln	mm10_genes_promoters
chr10	53251801	53369600	117800	*	E6	chr10	53342864	53343863	1000	+	promoter:34954	uc033fpe.1	NA	NA	mm10_genes_promoters
chr10	53378801	53380400	1600	*	E10	chr10	53379852	53380851	1000	-	promoter:36736	uc007fbn.2	100038725	Cep85l	mm10_genes_promoters
chr10	53380401	53398400	18000	*	E6	chr10	53379852	53380851	1000	-	promoter:36736	uc007fbn.2	100038725	Cep85l	mm10_genes_promoters
chr10	53518401	53520000	1600	*	E7	chr10	53518990	53519989	1000	-	promoter:36737	uc029qxf.1	100502868	Gm20597	mm10_genes_promoters
chr10	53581401	53596000	14600	*	E6	chr10	53593162	53594161	1000	-	promoter:36738	uc007fbp.1	71567	Mcm9	mm10_genes_promoters
chr10	53581401	53596000	14600	*	E6	chr10	53595961	53596960	1000	+	promoter:34955	uc007fbr.1	66403	Asf1a	mm10_genes_promoters
chr10	53596001	53598200	2200	*	E10	chr10	53595961	53596960	1000	+	promoter:34955	uc007fbr.1	66403	Asf1a	mm10_genes_promoters
chr10	53596001	53598200	2200	*	E10	chr10	53597649	53598648	1000	-	promoter:36739	uc011xdv.1	71567	Mcm9	mm10_genes_promoters
chr10	53598201	53629000	30800	*	E6	chr10	53597649	53598648	1000	-	promoter:36739	uc011xdv.1	71567	Mcm9	mm10_genes_promoters
chr10	53598201	53629000	30800	*	E6	chr10	53610871	53611870	1000	-	promoter:36742	uc056ygt.1	NA	NA	mm10_genes_promoters
chr10	53629001	53630600	1600	*	E10	chr10	53630132	53631131	1000	-	promoter:36741	uc011xdw.1	71567	Mcm9	mm10_genes_promoters
chr10	53629001	53630600	1600	*	E10	chr10	53630132	53631131	1000	-	promoter:36743	uc007fbs.1	71567	Mcm9	mm10_genes_promoters
chr10	53629001	53630600	1600	*	E10	chr10	53630440	53631439	1000	-	promoter:36740	uc007fbq.1	71567	Mcm9	mm10_genes_promoters
chr10	53630601	53664600	34000	*	E6	chr10	53630132	53631131	1000	-	promoter:36741	uc011xdw.1	71567	Mcm9	mm10_genes_promoters
chr10	53630601	53664600	34000	*	E6	chr10	53630132	53631131	1000	-	promoter:36743	uc007fbs.1	71567	Mcm9	mm10_genes_promoters
chr10	53630601	53664600	34000	*	E6	chr10	53630440	53631439	1000	-	promoter:36740	uc007fbq.1	71567	Mcm9	mm10_genes_promoters
chr10	53630601	53664600	34000	*	E6	chr10	53655180	53656179	1000	-	promoter:36744	uc007fbt.2	75906	Fam184a	mm10_genes_promoters
chr10	53748801	53751800	3000	*	E10	chr10	53750910	53751909	1000	-	promoter:36745	uc007fbu.2	75906	Fam184a	mm10_genes_promoters
chr10	53748801	53751800	3000	*	E10	chr10	53750910	53751909	1000	-	promoter:36746	uc007fbv.1	75906	Fam184a	mm10_genes_promoters
chr10	53751801	53780400	28600	*	E6	chr10	53750910	53751909	1000	-	promoter:36745	uc007fbu.2	75906	Fam184a	mm10_genes_promoters
chr10	53751801	53780400	28600	*	E6	chr10	53750910	53751909	1000	-	promoter:36746	uc007fbv.1	75906	Fam184a	mm10_genes_promoters
chr10	54072601	54076600	4000	*	E10	chr10	54074922	54075921	1000	+	promoter:34956	uc007fbz.1	100502920	Gm16998	mm10_genes_promoters
chr10	54072601	54076600	4000	*	E10	chr10	54075710	54076709	1000	-	promoter:36747	uc011xdx.1	17155	Man1a	mm10_genes_promoters
chr10	54072601	54076600	4000	*	E10	chr10	54075797	54076796	1000	-	promoter:36748	uc007fbw.1	17155	Man1a	mm10_genes_promoters
chr10	54072601	54076600	4000	*	E10	chr10	54075797	54076796	1000	-	promoter:36749	uc007fbx.1	17155	Man1a	mm10_genes_promoters
chr10	54072601	54076600	4000	*	E10	chr10	54075797	54076796	1000	-	promoter:36750	uc007fby.1	17155	Man1a	mm10_genes_promoters
chr10	54076601	54121600	45000	*	E6	chr10	54075710	54076709	1000	-	promoter:36747	uc011xdx.1	17155	Man1a	mm10_genes_promoters
chr10	54076601	54121600	45000	*	E6	chr10	54075797	54076796	1000	-	promoter:36748	uc007fbw.1	17155	Man1a	mm10_genes_promoters
chr10	54076601	54121600	45000	*	E6	chr10	54075797	54076796	1000	-	promoter:36749	uc007fbx.1	17155	Man1a	mm10_genes_promoters
chr10	54076601	54121600	45000	*	E6	chr10	54075797	54076796	1000	-	promoter:36750	uc007fby.1	17155	Man1a	mm10_genes_promoters
chr10	56036601	56106400	69800	*	E6	chr10	56105917	56106916	1000	+	promoter:34957	uc007fcb.1	73390	Msl3l2	mm10_genes_promoters
chr10	56106401	56108000	1600	*	E10	chr10	56105917	56106916	1000	+	promoter:34957	uc007fcb.1	73390	Msl3l2	mm10_genes_promoters
chr10	56109001	56114800	5800	*	E6	chr10	56114181	56115180	1000	+	promoter:34958	uc033fpf.1	NA	NA	mm10_genes_promoters
chr10	56114801	56116000	1200	*	E10	chr10	56114181	56115180	1000	+	promoter:34958	uc033fpf.1	NA	NA	mm10_genes_promoters
chr10	56227801	56229400	1600	*	E10	chr10	56228690	56229689	1000	-	promoter:36751	uc007fca.1	544696	Tbc1d32	mm10_genes_promoters
chr10	56229401	56233600	4200	*	E6	chr10	56228690	56229689	1000	-	promoter:36751	uc007fca.1	544696	Tbc1d32	mm10_genes_promoters
chr10	56330401	56376800	46400	*	E6	chr10	56376273	56377272	1000	+	promoter:34959	uc007fcc.2	14609	Gja1	mm10_genes_promoters
chr10	56330401	56376800	46400	*	E6	chr10	56376300	56377299	1000	+	promoter:34960	uc007fcd.2	14609	Gja1	mm10_genes_promoters
chr10	56330401	56376800	46400	*	E6	chr10	56376300	56377299	1000	+	promoter:34961	uc007fce.2	14609	Gja1	mm10_genes_promoters
chr10	56330401	56376800	46400	*	E6	chr10	56376545	56377544	1000	+	promoter:34962	uc007fcf.2	14609	Gja1	mm10_genes_promoters
chr10	56330401	56376800	46400	*	E6	chr10	56376545	56377544	1000	+	promoter:34963	uc007fcg.2	14609	Gja1	mm10_genes_promoters
chr10	56376801	56382400	5600	*	E10	chr10	56376273	56377272	1000	+	promoter:34959	uc007fcc.2	14609	Gja1	mm10_genes_promoters
chr10	56376801	56382400	5600	*	E10	chr10	56376300	56377299	1000	+	promoter:34960	uc007fcd.2	14609	Gja1	mm10_genes_promoters
chr10	56376801	56382400	5600	*	E10	chr10	56376300	56377299	1000	+	promoter:34961	uc007fce.2	14609	Gja1	mm10_genes_promoters
chr10	56376801	56382400	5600	*	E10	chr10	56376545	56377544	1000	+	promoter:34962	uc007fcf.2	14609	Gja1	mm10_genes_promoters
chr10	56376801	56382400	5600	*	E10	chr10	56376545	56377544	1000	+	promoter:34963	uc007fcg.2	14609	Gja1	mm10_genes_promoters
chr10	56376801	56382400	5600	*	E10	chr10	56378088	56379087	1000	+	promoter:34964	uc007fch.2	14609	Gja1	mm10_genes_promoters
chr10	56376801	56382400	5600	*	E10	chr10	56378088	56379087	1000	+	promoter:34965	uc007fci.2	14609	Gja1	mm10_genes_promoters
chr10	56382401	56431600	49200	*	E6	chr10	56386547	56387546	1000	+	promoter:34966	uc033fpg.1	NA	NA	mm10_genes_promoters
chr10	56382401	56431600	49200	*	E6	chr10	56430981	56431980	1000	+	promoter:34967	uc007fcj.1	NA	NA	mm10_genes_promoters
chr10	56431601	56432000	400	*	E10	chr10	56430981	56431980	1000	+	promoter:34967	uc007fcj.1	NA	NA	mm10_genes_promoters
chr10	57455801	57486000	30200	*	E6	chr10	57485385	57486384	1000	+	promoter:34968	uc007fck.2	15500	Hsf2	mm10_genes_promoters
chr10	57455801	57486000	30200	*	E6	chr10	57485851	57486850	1000	+	promoter:34969	uc057awv.1	NA	NA	mm10_genes_promoters
chr10	57486001	57487600	1600	*	E10	chr10	57485385	57486384	1000	+	promoter:34968	uc007fck.2	15500	Hsf2	mm10_genes_promoters
chr10	57486001	57487600	1600	*	E10	chr10	57485851	57486850	1000	+	promoter:34969	uc057awv.1	NA	NA	mm10_genes_promoters
chr10	57486001	57487600	1600	*	E10	chr10	57486354	57487353	1000	-	promoter:36752	uc029qxg.1	74928	4930467K11Rik	mm10_genes_promoters
chr10	57492401	57530000	37600	*	E6	chr10	57505197	57506196	1000	+	promoter:34970	uc007fcl.1	15500	Hsf2	mm10_genes_promoters
chr10	57531001	57532800	1800	*	E10	chr10	57532530	57533529	1000	-	promoter:36753	uc007fcm.3	56442	Serinc1	mm10_genes_promoters
chr10	57531001	57532800	1800	*	E10	chr10	57532530	57533529	1000	-	promoter:36754	uc007fcn.2	56442	Serinc1	mm10_genes_promoters
chr10	57532801	57535600	2800	*	E6	chr10	57532530	57533529	1000	-	promoter:36753	uc007fcm.3	56442	Serinc1	mm10_genes_promoters
chr10	57532801	57535600	2800	*	E6	chr10	57532530	57533529	1000	-	promoter:36754	uc007fcn.2	56442	Serinc1	mm10_genes_promoters
chr10	57627401	57631000	3600	*	E2	chr10	57630981	57631980	1000	+	promoter:34971	uc007fcp.2	18768	Pkib	mm10_genes_promoters
chr10	57627401	57631000	3600	*	E2	chr10	57630981	57631980	1000	+	promoter:34972	uc007fcq.2	18768	Pkib	mm10_genes_promoters
chr10	57631001	57632800	1800	*	E5	chr10	57630981	57631980	1000	+	promoter:34971	uc007fcp.2	18768	Pkib	mm10_genes_promoters
chr10	57631001	57632800	1800	*	E5	chr10	57630981	57631980	1000	+	promoter:34972	uc007fcq.2	18768	Pkib	mm10_genes_promoters
chr10	57632801	57653600	20800	*	E6	chr10	57644869	57645868	1000	+	promoter:34973	uc007fcr.1	18768	Pkib	mm10_genes_promoters
chr10	57632801	57653600	20800	*	E6	chr10	57644869	57645868	1000	+	promoter:34974	uc011xdy.1	18768	Pkib	mm10_genes_promoters
chr10	57632801	57653600	20800	*	E6	chr10	57649981	57650980	1000	+	promoter:34975	uc007fcs.1	18768	Pkib	mm10_genes_promoters
chr10	57632801	57653600	20800	*	E6	chr10	57649981	57650980	1000	+	promoter:34976	uc011xdz.1	18768	Pkib	mm10_genes_promoters
chr10	57773001	57794400	21400	*	E6	chr10	57783923	57784922	1000	+	promoter:34977	uc007fct.1	12140	Fabp7	mm10_genes_promoters
chr10	57773001	57794400	21400	*	E6	chr10	57793544	57794543	1000	+	promoter:34978	uc007fcu.1	57319	Smpdl3a	mm10_genes_promoters
chr10	57794401	57796200	1800	*	E10	chr10	57793544	57794543	1000	+	promoter:34978	uc007fcu.1	57319	Smpdl3a	mm10_genes_promoters
chr10	58221001	58235400	14400	*	E4	chr10	58232676	58233675	1000	-	promoter:36755	uc007fcv.3	664783	Dux	mm10_genes_promoters
chr10	58236001	58237400	1400	*	E3	chr10	58236661	58237660	1000	-	promoter:36756	uc007fcw.1	245263	Gm4981	mm10_genes_promoters
chr10	58237401	58237600	200	*	E4	chr10	58236661	58237660	1000	-	promoter:36756	uc007fcw.1	245263	Gm4981	mm10_genes_promoters
chr10	58237601	58237800	200	*	E3	chr10	58236661	58237660	1000	-	promoter:36756	uc007fcw.1	245263	Gm4981	mm10_genes_promoters
chr10	58245201	58254600	9400	*	E6	chr10	58254526	58255525	1000	+	promoter:34979	uc007fcx.1	70297	Gcc2	mm10_genes_promoters
chr10	58245201	58254600	9400	*	E6	chr10	58254526	58255525	1000	+	promoter:34980	uc011xea.1	70297	Gcc2	mm10_genes_promoters
chr10	58254601	58256400	1800	*	E10	chr10	58254526	58255525	1000	+	promoter:34979	uc007fcx.1	70297	Gcc2	mm10_genes_promoters
chr10	58254601	58256400	1800	*	E10	chr10	58254526	58255525	1000	+	promoter:34980	uc011xea.1	70297	Gcc2	mm10_genes_promoters
chr10	58256401	58322800	66400	*	E6	chr10	58297647	58298646	1000	+	promoter:34981	uc007fcy.1	70297	Gcc2	mm10_genes_promoters
chr10	58256401	58322800	66400	*	E6	chr10	58322466	58323465	1000	+	promoter:34982	uc007fcz.2	110829	Lims1	mm10_genes_promoters
chr10	58322801	58323000	200	*	E8	chr10	58322466	58323465	1000	+	promoter:34982	uc007fcz.2	110829	Lims1	mm10_genes_promoters
chr10	58323001	58324600	1600	*	E10	chr10	58322466	58323465	1000	+	promoter:34982	uc007fcz.2	110829	Lims1	mm10_genes_promoters
chr10	58346201	58363600	17400	*	E6	chr10	58351118	58352117	1000	+	promoter:34983	uc011xeb.1	110829	Lims1	mm10_genes_promoters
chr10	58363601	58371600	8000	*	E7	chr10	58370454	58371453	1000	+	promoter:34984	uc011xec.1	110829	Lims1	mm10_genes_promoters
chr10	58393001	58397000	4000	*	E7	chr10	58393373	58394372	1000	+	promoter:34985	uc007fda.2	110829	Lims1	mm10_genes_promoters
chr10	58393001	58397000	4000	*	E7	chr10	58393373	58394372	1000	+	promoter:34986	uc007fdb.2	110829	Lims1	mm10_genes_promoters
chr10	58397001	58431000	34000	*	E6	chr10	58397459	58398458	1000	+	promoter:34987	uc056ygu.1	NA	NA	mm10_genes_promoters
chr10	58445801	58448200	2400	*	E10	chr10	58445852	58446851	1000	+	promoter:34988	uc007fdd.1	19386	Ranbp2	mm10_genes_promoters
chr10	58445801	58448200	2400	*	E10	chr10	58446195	58447194	1000	+	promoter:34989	uc007fde.1	19386	Ranbp2	mm10_genes_promoters
chr10	58448201	58497000	48800	*	E6	chr10	58478815	58479814	1000	+	promoter:34990	uc056ygv.1	NA	NA	mm10_genes_promoters
chr10	58448201	58497000	48800	*	E6	chr10	58496937	58497936	1000	+	promoter:34991	uc007fdf.2	76138	Ccdc138	mm10_genes_promoters
chr10	58497001	58497400	400	*	E7	chr10	58496937	58497936	1000	+	promoter:34991	uc007fdf.2	76138	Ccdc138	mm10_genes_promoters
chr10	58497001	58497400	400	*	E7	chr10	58497205	58498204	1000	+	promoter:34992	uc007fdg.1	76138	Ccdc138	mm10_genes_promoters
chr10	58497401	58498600	1200	*	E10	chr10	58496937	58497936	1000	+	promoter:34991	uc007fdf.2	76138	Ccdc138	mm10_genes_promoters
chr10	58497401	58498600	1200	*	E10	chr10	58497205	58498204	1000	+	promoter:34992	uc007fdg.1	76138	Ccdc138	mm10_genes_promoters
chr10	58653401	58714200	60800	*	E6	chr10	58675697	58676696	1000	-	promoter:36757	uc007fdh.2	13608	Edar	mm10_genes_promoters
chr10	58653401	58714200	60800	*	E6	chr10	58695745	58696744	1000	+	promoter:34993	uc007fdi.1	103505	BB019430	mm10_genes_promoters
chr10	58812201	58813200	1000	*	E9	chr10	58812359	58813358	1000	+	promoter:34994	uc007fdj.2	237353	Sh3rf3	mm10_genes_promoters
chr10	58812201	58813200	1000	*	E9	chr10	58812359	58813358	1000	+	promoter:34995	uc007fdk.2	237353	Sh3rf3	mm10_genes_promoters
chr10	58813201	58814200	1000	*	E10	chr10	58812359	58813358	1000	+	promoter:34994	uc007fdj.2	237353	Sh3rf3	mm10_genes_promoters
chr10	58813201	58814200	1000	*	E10	chr10	58812359	58813358	1000	+	promoter:34995	uc007fdk.2	237353	Sh3rf3	mm10_genes_promoters
chr10	59042601	59220600	178000	*	E6	chr10	59064651	59065650	1000	+	promoter:34996	uc007fdl.1	237353	Sh3rf3	mm10_genes_promoters
chr10	59220601	59222800	2200	*	E10	chr10	59220922	59221921	1000	+	promoter:34997	uc011xed.1	268301	Sowahc	mm10_genes_promoters
chr10	59220601	59222800	2200	*	E10	chr10	59221848	59222847	1000	-	promoter:36758	uc007fdm.1	103080	2018-09-10	mm10_genes_promoters
chr10	59220601	59222800	2200	*	E10	chr10	59221848	59222847	1000	-	promoter:36759	uc007fdn.2	103080	2018-09-10	mm10_genes_promoters
chr10	59222801	59223400	600	*	E8	chr10	59221848	59222847	1000	-	promoter:36758	uc007fdm.1	103080	2018-09-10	mm10_genes_promoters
chr10	59222801	59223400	600	*	E8	chr10	59221848	59222847	1000	-	promoter:36759	uc007fdn.2	103080	2018-09-10	mm10_genes_promoters
chr10	59224001	59322800	98800	*	E6	chr10	59322296	59323295	1000	+	promoter:34998	uc007fdo.2	18451	P4ha1	mm10_genes_promoters
chr10	59224001	59322800	98800	*	E6	chr10	59322296	59323295	1000	+	promoter:34999	uc007fdp.2	18451	P4ha1	mm10_genes_promoters
chr10	59224001	59322800	98800	*	E6	chr10	59322296	59323295	1000	+	promoter:35000	uc011xee.1	18451	P4ha1	mm10_genes_promoters
chr10	59322801	59325200	2400	*	E10	chr10	59322296	59323295	1000	+	promoter:34998	uc007fdo.2	18451	P4ha1	mm10_genes_promoters
chr10	59322801	59325200	2400	*	E10	chr10	59322296	59323295	1000	+	promoter:34999	uc007fdp.2	18451	P4ha1	mm10_genes_promoters
chr10	59322801	59325200	2400	*	E10	chr10	59322296	59323295	1000	+	promoter:35000	uc011xee.1	18451	P4ha1	mm10_genes_promoters
chr10	59336201	59365200	29000	*	E6	chr10	59351083	59352082	1000	+	promoter:35001	uc029qxh.1	18451	P4ha1	mm10_genes_promoters
chr10	59390201	59439000	48800	*	E6	chr10	59402685	59403684	1000	+	promoter:35002	uc007fdq.1	69836	Pla2g12b	mm10_genes_promoters
chr10	59439001	59443600	4600	*	E7	chr10	59441780	59442779	1000	-	promoter:36760	uc007fdr.1	18302	Oit3	mm10_genes_promoters
chr10	59443601	59503400	59800	*	E6	chr10	59458161	59459160	1000	-	promoter:36761	uc007fds.3	215999	Mcu	mm10_genes_promoters
chr10	59615401	59617200	1800	*	E10	chr10	59616693	59617692	1000	-	promoter:36762	uc007fdt.3	215999	Mcu	mm10_genes_promoters
chr10	59615401	59617200	1800	*	E10	chr10	59616693	59617692	1000	-	promoter:36763	uc007fdu.1	215999	Mcu	mm10_genes_promoters
chr10	59617201	59634800	17600	*	E6	chr10	59616693	59617692	1000	-	promoter:36762	uc007fdt.3	215999	Mcu	mm10_genes_promoters
chr10	59617201	59634800	17600	*	E6	chr10	59616693	59617692	1000	-	promoter:36763	uc007fdu.1	215999	Mcu	mm10_genes_promoters
chr10	59668801	59702200	33400	*	E6	chr10	59701563	59702562	1000	+	promoter:35003	uc007fdv.2	216001	Micu1	mm10_genes_promoters
chr10	59668801	59702200	33400	*	E6	chr10	59701563	59702562	1000	+	promoter:35004	uc007fdw.2	216001	Micu1	mm10_genes_promoters
chr10	59668801	59702200	33400	*	E6	chr10	59701563	59702562	1000	+	promoter:35005	uc007fdx.2	216001	Micu1	mm10_genes_promoters
chr10	59668801	59702200	33400	*	E6	chr10	59701563	59702562	1000	+	promoter:35006	uc007fdy.2	216001	Micu1	mm10_genes_promoters
chr10	59702201	59703600	1400	*	E10	chr10	59701563	59702562	1000	+	promoter:35003	uc007fdv.2	216001	Micu1	mm10_genes_promoters
chr10	59702201	59703600	1400	*	E10	chr10	59701563	59702562	1000	+	promoter:35004	uc007fdw.2	216001	Micu1	mm10_genes_promoters
chr10	59702201	59703600	1400	*	E10	chr10	59701563	59702562	1000	+	promoter:35005	uc007fdx.2	216001	Micu1	mm10_genes_promoters
chr10	59702201	59703600	1400	*	E10	chr10	59701563	59702562	1000	+	promoter:35006	uc007fdy.2	216001	Micu1	mm10_genes_promoters
chr10	59855601	59878800	23200	*	E6	chr10	59878591	59879590	1000	+	promoter:35007	uc007fdz.1	56709	Dnajb12	mm10_genes_promoters
chr10	59855601	59878800	23200	*	E6	chr10	59878591	59879590	1000	+	promoter:35008	uc007fea.1	56709	Dnajb12	mm10_genes_promoters
chr10	59855601	59878800	23200	*	E6	chr10	59878591	59879590	1000	+	promoter:35009	uc007feb.1	56709	Dnajb12	mm10_genes_promoters
chr10	59855601	59878800	23200	*	E6	chr10	59878591	59879590	1000	+	promoter:35010	uc007fec.1	56709	Dnajb12	mm10_genes_promoters
chr10	59855601	59878800	23200	*	E6	chr10	59878591	59879590	1000	+	promoter:35011	uc011xef.1	56709	Dnajb12	mm10_genes_promoters
chr10	59878801	59881000	2200	*	E10	chr10	59878591	59879590	1000	+	promoter:35007	uc007fdz.1	56709	Dnajb12	mm10_genes_promoters
chr10	59878801	59881000	2200	*	E10	chr10	59878591	59879590	1000	+	promoter:35008	uc007fea.1	56709	Dnajb12	mm10_genes_promoters
chr10	59878801	59881000	2200	*	E10	chr10	59878591	59879590	1000	+	promoter:35009	uc007feb.1	56709	Dnajb12	mm10_genes_promoters
chr10	59878801	59881000	2200	*	E10	chr10	59878591	59879590	1000	+	promoter:35010	uc007fec.1	56709	Dnajb12	mm10_genes_promoters
chr10	59878801	59881000	2200	*	E10	chr10	59878591	59879590	1000	+	promoter:35011	uc011xef.1	56709	Dnajb12	mm10_genes_promoters
chr10	59949201	59953000	3800	*	E10	chr10	59951771	59952770	1000	-	promoter:36764	uc007fee.1	74747	Ddit4	mm10_genes_promoters
chr10	59997801	60001800	4000	*	E7	chr10	59998311	59999310	1000	-	promoter:36766	uc056ygw.1	NA	NA	mm10_genes_promoters
chr10	60001801	60002200	400	*	E8	chr10	60001805	60002804	1000	+	promoter:35012	uc007feg.2	69090	Ascc1	mm10_genes_promoters
chr10	60001801	60002200	400	*	E8	chr10	60001805	60002804	1000	+	promoter:35013	uc007feh.2	69090	Ascc1	mm10_genes_promoters
chr10	60002201	60003800	1600	*	E10	chr10	60001805	60002804	1000	+	promoter:35012	uc007feg.2	69090	Ascc1	mm10_genes_promoters
chr10	60002201	60003800	1600	*	E10	chr10	60001805	60002804	1000	+	promoter:35013	uc007feh.2	69090	Ascc1	mm10_genes_promoters
chr10	60002201	60003800	1600	*	E10	chr10	60002327	60003326	1000	+	promoter:35014	uc007fei.2	69090	Ascc1	mm10_genes_promoters
chr10	60002201	60003800	1600	*	E10	chr10	60003113	60004112	1000	-	promoter:36765	uc007fef.1	52717	Anapc16	mm10_genes_promoters
chr10	60003801	60004000	200	*	E8	chr10	60003113	60004112	1000	-	promoter:36765	uc007fef.1	52717	Anapc16	mm10_genes_promoters
chr10	60004001	60006400	2400	*	E6	chr10	60003113	60004112	1000	-	promoter:36765	uc007fef.1	52717	Anapc16	mm10_genes_promoters
chr10	60006401	60006800	400	*	E7	chr10	60006727	60007726	1000	+	promoter:35015	uc007fej.1	69090	Ascc1	mm10_genes_promoters
chr10	60006801	60008400	1600	*	E6	chr10	60006727	60007726	1000	+	promoter:35015	uc007fej.1	69090	Ascc1	mm10_genes_promoters
chr10	60084601	60106200	21600	*	E6	chr10	60105257	60106256	1000	+	promoter:35016	uc007fek.1	94214	Spock2	mm10_genes_promoters
chr10	60084601	60106200	21600	*	E6	chr10	60105257	60106256	1000	+	promoter:35017	uc007fel.1	94214	Spock2	mm10_genes_promoters
chr10	60106201	60106400	200	*	E10	chr10	60105257	60106256	1000	+	promoter:35016	uc007fek.1	94214	Spock2	mm10_genes_promoters
chr10	60106201	60106400	200	*	E10	chr10	60105257	60106256	1000	+	promoter:35017	uc007fel.1	94214	Spock2	mm10_genes_promoters
chr10	60118801	60159200	40400	*	E6	chr10	60125776	60126775	1000	+	promoter:35018	uc033fph.1	102465546	Mir6906	mm10_genes_promoters
chr10	60169801	60192000	22200	*	E6	chr10	60188708	60189707	1000	-	promoter:36767	uc007fem.2	53374	Chst3	mm10_genes_promoters
chr10	60218401	60219800	1400	*	E8	chr10	60219261	60220260	1000	-	promoter:36768	uc011xeg.1	53374	Chst3	mm10_genes_promoters
chr10	60219801	60220000	200	*	E10	chr10	60219261	60220260	1000	-	promoter:36768	uc011xeg.1	53374	Chst3	mm10_genes_promoters
chr10	60220001	60259600	39600	*	E6	chr10	60219261	60220260	1000	-	promoter:36768	uc011xeg.1	53374	Chst3	mm10_genes_promoters
chr10	60263001	60277200	14200	*	E6	chr10	60276628	60277627	1000	+	promoter:35019	uc007feo.2	19156	Psap	mm10_genes_promoters
chr10	60263001	60277200	14200	*	E6	chr10	60276628	60277627	1000	+	promoter:35020	uc007fep.2	19156	Psap	mm10_genes_promoters
chr10	60263001	60277200	14200	*	E6	chr10	60276628	60277627	1000	+	promoter:35021	uc033fpi.1	19156	Psap	mm10_genes_promoters
chr10	60263001	60277200	14200	*	E6	chr10	60276628	60277627	1000	+	promoter:35022	uc033fpj.1	19156	Psap	mm10_genes_promoters
chr10	60277201	60279400	2200	*	E10	chr10	60276628	60277627	1000	+	promoter:35019	uc007feo.2	19156	Psap	mm10_genes_promoters
chr10	60277201	60279400	2200	*	E10	chr10	60276628	60277627	1000	+	promoter:35020	uc007fep.2	19156	Psap	mm10_genes_promoters
chr10	60277201	60279400	2200	*	E10	chr10	60276628	60277627	1000	+	promoter:35021	uc033fpi.1	19156	Psap	mm10_genes_promoters
chr10	60277201	60279400	2200	*	E10	chr10	60276628	60277627	1000	+	promoter:35022	uc033fpj.1	19156	Psap	mm10_genes_promoters
chr10	60282401	60284600	2200	*	E7	chr10	60283461	60284460	1000	+	promoter:35023	uc007feq.1	19156	Psap	mm10_genes_promoters
chr10	60305601	60346600	41000	*	E6	chr10	60305650	60306649	1000	-	promoter:36769	uc007fer.2	22295	Cdh23	mm10_genes_promoters
chr10	60305601	60346600	41000	*	E6	chr10	60321586	60322585	1000	-	promoter:36770	uc007fes.2	22295	Cdh23	mm10_genes_promoters
chr10	60305601	60346600	41000	*	E6	chr10	60321586	60322585	1000	-	promoter:36771	uc007fet.2	22295	Cdh23	mm10_genes_promoters
chr10	60305601	60346600	41000	*	E6	chr10	60331842	60332841	1000	-	promoter:36772	uc011xeh.2	22295	Cdh23	mm10_genes_promoters
chr10	60305601	60346600	41000	*	E6	chr10	60345851	60346850	1000	+	promoter:35024	uc007few.2	74048	Vsir	mm10_genes_promoters
chr10	60305601	60346600	41000	*	E6	chr10	60345851	60346850	1000	+	promoter:35025	uc007fex.2	74048	Vsir	mm10_genes_promoters
chr10	60346601	60348600	2000	*	E10	chr10	60345851	60346850	1000	+	promoter:35024	uc007few.2	74048	Vsir	mm10_genes_promoters
chr10	60346601	60348600	2000	*	E10	chr10	60345851	60346850	1000	+	promoter:35025	uc007fex.2	74048	Vsir	mm10_genes_promoters
chr10	60355201	60404800	49600	*	E6	chr10	60379347	60380346	1000	-	promoter:36773	uc007feu.3	22295	Cdh23	mm10_genes_promoters
chr10	60355201	60404800	49600	*	E6	chr10	60398726	60399725	1000	+	promoter:35026	uc011xej.1	100302688	Gm17455	mm10_genes_promoters
chr10	60355201	60404800	49600	*	E6	chr10	60401958	60402957	1000	+	promoter:35027	uc033fpn.1	NA	NA	mm10_genes_promoters
chr10	60564601	60629000	64400	*	E6	chr10	60596808	60597807	1000	-	promoter:36777	uc011xek.1	22295	Cdh23	mm10_genes_promoters
chr10	60564601	60629000	64400	*	E6	chr10	60596808	60597807	1000	-	promoter:36778	uc011xel.1	22295	Cdh23	mm10_genes_promoters
chr10	60650601	60664000	13400	*	E6	chr10	60653034	60654033	1000	-	promoter:36780	uc007ffa.1	22295	Cdh23	mm10_genes_promoters
chr10	60650601	60664000	13400	*	E6	chr10	60657339	60658338	1000	-	promoter:36774	uc033fpk.1	22295	Cdh23	mm10_genes_promoters
chr10	60692201	60700600	8400	*	E6	chr10	60696491	60697490	1000	-	promoter:36775	uc033fpl.1	22295	Cdh23	mm10_genes_promoters
chr10	60692201	60700600	8400	*	E6	chr10	60696491	60697490	1000	-	promoter:36776	uc033fpm.1	22295	Cdh23	mm10_genes_promoters
chr10	60692201	60700600	8400	*	E6	chr10	60696491	60697490	1000	-	promoter:36779	uc007fez.1	22295	Cdh23	mm10_genes_promoters
chr10	60717201	60730800	13600	*	E6	chr10	60721024	60722023	1000	-	promoter:36783	uc011xen.1	71279	Slc29a3	mm10_genes_promoters
chr10	60752001	60752800	800	*	E10	chr10	60752783	60753782	1000	-	promoter:36781	uc007ffb.1	71279	Slc29a3	mm10_genes_promoters
chr10	60752001	60752800	800	*	E10	chr10	60752783	60753782	1000	-	promoter:36782	uc011xem.1	71279	Slc29a3	mm10_genes_promoters
chr10	60752001	60752800	800	*	E10	chr10	60752783	60753782	1000	-	promoter:36784	uc011xeo.1	71279	Slc29a3	mm10_genes_promoters
chr10	60752801	60753200	400	*	E8	chr10	60752783	60753782	1000	-	promoter:36781	uc007ffb.1	71279	Slc29a3	mm10_genes_promoters
chr10	60752801	60753200	400	*	E8	chr10	60752783	60753782	1000	-	promoter:36782	uc011xem.1	71279	Slc29a3	mm10_genes_promoters
chr10	60752801	60753200	400	*	E8	chr10	60752783	60753782	1000	-	promoter:36784	uc011xeo.1	71279	Slc29a3	mm10_genes_promoters
chr10	60753201	60773600	20400	*	E6	chr10	60752783	60753782	1000	-	promoter:36781	uc007ffb.1	71279	Slc29a3	mm10_genes_promoters
chr10	60753201	60773600	20400	*	E6	chr10	60752783	60753782	1000	-	promoter:36782	uc011xem.1	71279	Slc29a3	mm10_genes_promoters
chr10	60753201	60773600	20400	*	E6	chr10	60752783	60753782	1000	-	promoter:36784	uc011xeo.1	71279	Slc29a3	mm10_genes_promoters
chr10	60820601	60822600	2000	*	E7	chr10	60820642	60821641	1000	-	promoter:36785	uc007ffd.1	107449	Unc5b	mm10_genes_promoters
chr10	60831201	60832200	1000	*	E10	chr10	60831582	60832581	1000	-	promoter:36786	uc007ffe.1	107449	Unc5b	mm10_genes_promoters
chr10	60831201	60832200	1000	*	E10	chr10	60831582	60832581	1000	-	promoter:36787	uc007fff.1	107449	Unc5b	mm10_genes_promoters
chr10	60832201	60833000	800	*	E6	chr10	60831582	60832581	1000	-	promoter:36786	uc007ffe.1	107449	Unc5b	mm10_genes_promoters
chr10	60832201	60833000	800	*	E6	chr10	60831582	60832581	1000	-	promoter:36787	uc007fff.1	107449	Unc5b	mm10_genes_promoters
chr10	60851801	60933000	81200	*	E6	chr10	60922023	60923022	1000	+	promoter:35028	uc033fpo.1	102466158	Mir6408	mm10_genes_promoters
chr10	60851801	60933000	81200	*	E6	chr10	60930991	60931990	1000	+	promoter:35029	uc007ffh.1	NA	NA	mm10_genes_promoters
chr10	60933001	60938600	5600	*	E2	chr10	60938133	60939132	1000	-	promoter:36788	uc007ffg.3	73616	Pldi	mm10_genes_promoters
chr10	60938601	60949000	10400	*	E6	chr10	60938133	60939132	1000	-	promoter:36788	uc007ffg.3	73616	Pldi	mm10_genes_promoters
chr10	60953201	61013200	60000	*	E6	chr10	60959723	60960722	1000	+	promoter:35030	uc056ygy.1	100316671	Mir466j	mm10_genes_promoters
chr10	61026601	61041400	14800	*	E6	chr10	61030303	61031302	1000	+	promoter:35031	uc007ffi.1	327760	Gm20611	mm10_genes_promoters
chr10	61057401	61089400	32000	*	E6	chr10	61088331	61089330	1000	+	promoter:35032	uc007ffj.3	13180	Pcbd1	mm10_genes_promoters
chr10	61145801	61148200	2400	*	E10	chr10	61147685	61148684	1000	-	promoter:36789	uc007ffk.3	20397	Sgpl1	mm10_genes_promoters
chr10	61145801	61148200	2400	*	E10	chr10	61147685	61148684	1000	-	promoter:36790	uc007ffl.2	20397	Sgpl1	mm10_genes_promoters
chr10	61145801	61148200	2400	*	E10	chr10	61147685	61148684	1000	-	promoter:36791	uc011xep.2	20397	Sgpl1	mm10_genes_promoters
chr10	61145801	61148200	2400	*	E10	chr10	61147685	61148684	1000	-	promoter:36792	uc057aww.1	20397	Sgpl1	mm10_genes_promoters
chr10	61148201	61176000	27800	*	E6	chr10	61147685	61148684	1000	-	promoter:36789	uc007ffk.3	20397	Sgpl1	mm10_genes_promoters
chr10	61148201	61176000	27800	*	E6	chr10	61147685	61148684	1000	-	promoter:36790	uc007ffl.2	20397	Sgpl1	mm10_genes_promoters
chr10	61148201	61176000	27800	*	E6	chr10	61147685	61148684	1000	-	promoter:36791	uc011xep.2	20397	Sgpl1	mm10_genes_promoters
chr10	61148201	61176000	27800	*	E6	chr10	61147685	61148684	1000	-	promoter:36792	uc057aww.1	20397	Sgpl1	mm10_genes_promoters
chr10	61148201	61176000	27800	*	E6	chr10	61170964	61171963	1000	+	promoter:35033	uc007ffm.2	65971	Tbata	mm10_genes_promoters
chr10	61148201	61176000	27800	*	E6	chr10	61170964	61171963	1000	+	promoter:35034	uc007ffn.2	65971	Tbata	mm10_genes_promoters
chr10	61148201	61176000	27800	*	E6	chr10	61170964	61171963	1000	+	promoter:35035	uc007ffo.2	65971	Tbata	mm10_genes_promoters
chr10	61148201	61176000	27800	*	E6	chr10	61174262	61175261	1000	+	promoter:35036	uc007ffq.1	65971	Tbata	mm10_genes_promoters
chr10	61148201	61176000	27800	*	E6	chr10	61174262	61175261	1000	+	promoter:35037	uc007ffr.2	65971	Tbata	mm10_genes_promoters
chr10	61148201	61176000	27800	*	E6	chr10	61174262	61175261	1000	+	promoter:35038	uc007ffs.1	65971	Tbata	mm10_genes_promoters
chr10	61148201	61176000	27800	*	E6	chr10	61174262	61175261	1000	+	promoter:35039	uc057awx.1	65971	Tbata	mm10_genes_promoters
chr10	61148201	61176000	27800	*	E6	chr10	61174731	61175730	1000	+	promoter:35040	uc057awy.1	65971	Tbata	mm10_genes_promoters
chr10	61148201	61176000	27800	*	E6	chr10	61174731	61175730	1000	+	promoter:35041	uc007fft.1	65971	Tbata	mm10_genes_promoters
chr10	61273201	61273600	400	*	E10	chr10	61273439	61274438	1000	-	promoter:36793	uc007ffu.1	237360	Adamts14	mm10_genes_promoters
chr10	61273201	61273600	400	*	E10	chr10	61273439	61274438	1000	-	promoter:36794	uc011xes.1	237360	Adamts14	mm10_genes_promoters
chr10	61273601	61274000	400	*	E7	chr10	61273439	61274438	1000	-	promoter:36793	uc007ffu.1	237360	Adamts14	mm10_genes_promoters
chr10	61273601	61274000	400	*	E7	chr10	61273439	61274438	1000	-	promoter:36794	uc011xes.1	237360	Adamts14	mm10_genes_promoters
chr10	61274001	61324800	50800	*	E6	chr10	61273439	61274438	1000	-	promoter:36793	uc007ffu.1	237360	Adamts14	mm10_genes_promoters
chr10	61274001	61324800	50800	*	E6	chr10	61273439	61274438	1000	-	promoter:36794	uc011xes.1	237360	Adamts14	mm10_genes_promoters
chr10	61274001	61324800	50800	*	E6	chr10	61296836	61297835	1000	+	promoter:35042	uc007ffv.2	18646	Prf1	mm10_genes_promoters
chr10	61274001	61324800	50800	*	E6	chr10	61298801	61299800	1000	+	promoter:35043	uc007ffw.2	18646	Prf1	mm10_genes_promoters
chr10	61326401	61370600	44200	*	E6	chr10	61356037	61357036	1000	-	promoter:36795	uc011xet.1	27355	Pald1	mm10_genes_promoters
chr10	61382401	61383600	1200	*	E8	chr10	61383524	61384523	1000	-	promoter:36796	uc007ffx.2	27355	Pald1	mm10_genes_promoters
chr10	61383601	61384000	400	*	E10	chr10	61383524	61384523	1000	-	promoter:36796	uc007ffx.2	27355	Pald1	mm10_genes_promoters
chr10	61384001	61385200	1200	*	E7	chr10	61383524	61384523	1000	-	promoter:36796	uc007ffx.2	27355	Pald1	mm10_genes_promoters
chr10	61414401	61417200	2800	*	E2	chr10	61416972	61417971	1000	+	promoter:35044	uc007ffy.2	18119	Nodal	mm10_genes_promoters
chr10	61417201	61418200	1000	*	E5	chr10	61416972	61417971	1000	+	promoter:35044	uc007ffy.2	18119	Nodal	mm10_genes_promoters
chr10	61424801	61442200	17400	*	E6	chr10	61430947	61431946	1000	-	promoter:36797	uc007ffz.3	NA	NA	mm10_genes_promoters
chr10	61451401	61452800	1400	*	E10	chr10	61452670	61453669	1000	-	promoter:36798	uc007fga.1	13688	Eif4ebp2	mm10_genes_promoters
chr10	61452801	61475400	22600	*	E6	chr10	61452670	61453669	1000	-	promoter:36798	uc007fga.1	13688	Eif4ebp2	mm10_genes_promoters
chr10	61452801	61475400	22600	*	E6	chr10	61474833	61475832	1000	+	promoter:35045	uc007fgc.1	216011	Lrrc20	mm10_genes_promoters
chr10	61475401	61476000	600	*	E10	chr10	61474833	61475832	1000	+	promoter:35045	uc007fgc.1	216011	Lrrc20	mm10_genes_promoters
chr10	61476601	61494600	18000	*	E6	chr10	61476682	61477681	1000	-	promoter:36799	uc007fgb.1	NA	NA	mm10_genes_promoters
chr10	61594401	61595000	600	*	E5	chr10	61594484	61595483	1000	+	promoter:35046	uc007fgd.2	237362	Npffr1	mm10_genes_promoters
chr10	61595001	61595400	400	*	E3	chr10	61594484	61595483	1000	+	promoter:35046	uc007fgd.2	237362	Npffr1	mm10_genes_promoters
chr10	61595401	61596000	600	*	E5	chr10	61594484	61595483	1000	+	promoter:35046	uc007fgd.2	237362	Npffr1	mm10_genes_promoters
chr10	61626601	61648200	21600	*	E6	chr10	61647621	61648620	1000	+	promoter:35047	uc007fge.1	67895	Ppa1	mm10_genes_promoters
chr10	61648201	61649600	1400	*	E10	chr10	61647621	61648620	1000	+	promoter:35047	uc007fge.1	67895	Ppa1	mm10_genes_promoters
chr10	61663201	61679600	16400	*	E6	chr10	61679321	61680320	1000	+	promoter:35048	uc007fgg.1	20224	Sar1a	mm10_genes_promoters
chr10	61679601	61681800	2200	*	E10	chr10	61679321	61680320	1000	+	promoter:35048	uc007fgg.1	20224	Sar1a	mm10_genes_promoters
chr10	61679601	61681800	2200	*	E10	chr10	61680291	61681290	1000	-	promoter:36800	uc007fgf.2	75539	1700022H01Rik	mm10_genes_promoters
chr10	61682601	61695000	12400	*	E6	chr10	61694514	61695513	1000	+	promoter:35049	uc007fgh.2	71767	Tysnd1	mm10_genes_promoters
chr10	61682601	61695000	12400	*	E6	chr10	61694514	61695513	1000	+	promoter:35050	uc033fpp.1	71767	Tysnd1	mm10_genes_promoters
chr10	61682601	61695000	12400	*	E6	chr10	61694514	61695513	1000	+	promoter:35051	uc033fpq.1	71767	Tysnd1	mm10_genes_promoters
chr10	61682601	61695000	12400	*	E6	chr10	61694514	61695513	1000	+	promoter:35052	uc033fpr.1	71767	Tysnd1	mm10_genes_promoters
chr10	61682601	61695000	12400	*	E6	chr10	61694586	61695585	1000	+	promoter:35053	uc033fps.1	71767	Tysnd1	mm10_genes_promoters
chr10	61695001	61696400	1400	*	E10	chr10	61694514	61695513	1000	+	promoter:35049	uc007fgh.2	71767	Tysnd1	mm10_genes_promoters
chr10	61695001	61696400	1400	*	E10	chr10	61694514	61695513	1000	+	promoter:35050	uc033fpp.1	71767	Tysnd1	mm10_genes_promoters
chr10	61695001	61696400	1400	*	E10	chr10	61694514	61695513	1000	+	promoter:35051	uc033fpq.1	71767	Tysnd1	mm10_genes_promoters
chr10	61695001	61696400	1400	*	E10	chr10	61694514	61695513	1000	+	promoter:35052	uc033fpr.1	71767	Tysnd1	mm10_genes_promoters
chr10	61695001	61696400	1400	*	E10	chr10	61694586	61695585	1000	+	promoter:35053	uc033fps.1	71767	Tysnd1	mm10_genes_promoters
chr10	61709201	61715000	5800	*	E6	chr10	61714263	61715262	1000	+	promoter:35054	uc007fgi.2	71361	Aifm2	mm10_genes_promoters
chr10	61709201	61715000	5800	*	E6	chr10	61714263	61715262	1000	+	promoter:35055	uc007fgj.2	71361	Aifm2	mm10_genes_promoters
chr10	61709201	61715000	5800	*	E6	chr10	61714263	61715262	1000	+	promoter:35056	uc007fgk.2	71361	Aifm2	mm10_genes_promoters
chr10	61715001	61716000	1000	*	E10	chr10	61714263	61715262	1000	+	promoter:35054	uc007fgi.2	71361	Aifm2	mm10_genes_promoters
chr10	61715001	61716000	1000	*	E10	chr10	61714263	61715262	1000	+	promoter:35055	uc007fgj.2	71361	Aifm2	mm10_genes_promoters
chr10	61715001	61716000	1000	*	E10	chr10	61714263	61715262	1000	+	promoter:35056	uc007fgk.2	71361	Aifm2	mm10_genes_promoters
chr10	61716001	61756600	40600	*	E6	chr10	61719649	61720648	1000	+	promoter:35057	uc007fgl.1	71361	Aifm2	mm10_genes_promoters
chr10	61758401	61782600	24200	*	E6	chr10	61773737	61774736	1000	+	promoter:35058	uc029qxi.1	100628583	Mir5108	mm10_genes_promoters
chr10	61782801	61784400	1600	*	E10	chr10	61783865	61784864	1000	-	promoter:36801	uc007fgm.1	404634	H2afy2	mm10_genes_promoters
chr10	61784401	61879000	94600	*	E6	chr10	61783865	61784864	1000	-	promoter:36801	uc007fgm.1	404634	H2afy2	mm10_genes_promoters
chr10	61784401	61879000	94600	*	E6	chr10	61878393	61879392	1000	-	promoter:36805	uc007fgq.2	12817	Col13a1	mm10_genes_promoters
chr10	61879001	61880400	1400	*	E7	chr10	61878393	61879392	1000	-	promoter:36805	uc007fgq.2	12817	Col13a1	mm10_genes_promoters
chr10	61977601	61979400	1800	*	E9	chr10	61978122	61979121	1000	-	promoter:36804	uc007fgp.1	12817	Col13a1	mm10_genes_promoters
chr10	61977601	61979400	1800	*	E9	chr10	61979109	61980108	1000	-	promoter:36802	uc007fgn.2	12817	Col13a1	mm10_genes_promoters
chr10	61977601	61979400	1800	*	E9	chr10	61979109	61980108	1000	-	promoter:36803	uc007fgo.2	12817	Col13a1	mm10_genes_promoters
chr10	61979401	62032000	52600	*	E6	chr10	61979109	61980108	1000	-	promoter:36802	uc007fgn.2	12817	Col13a1	mm10_genes_promoters
chr10	61979401	62032000	52600	*	E6	chr10	61979109	61980108	1000	-	promoter:36803	uc007fgo.2	12817	Col13a1	mm10_genes_promoters
chr10	62110601	62111400	800	*	E8	chr10	62111014	62112013	1000	-	promoter:36806	uc007fgs.1	69894	Fam241b	mm10_genes_promoters
chr10	62110601	62111400	800	*	E8	chr10	62111014	62112013	1000	-	promoter:36807	uc007fgt.1	69894	Fam241b	mm10_genes_promoters
chr10	62111401	62112000	600	*	E7	chr10	62111014	62112013	1000	-	promoter:36806	uc007fgs.1	69894	Fam241b	mm10_genes_promoters
chr10	62111401	62112000	600	*	E7	chr10	62111014	62112013	1000	-	promoter:36807	uc007fgt.1	69894	Fam241b	mm10_genes_promoters
chr10	62112001	62128400	16400	*	E6	chr10	62111014	62112013	1000	-	promoter:36806	uc007fgs.1	69894	Fam241b	mm10_genes_promoters
chr10	62112001	62128400	16400	*	E6	chr10	62111014	62112013	1000	-	promoter:36807	uc007fgt.1	69894	Fam241b	mm10_genes_promoters
chr10	62128401	62138600	10200	*	E5	chr10	62132090	62133089	1000	+	promoter:35059	uc007fgu.1	11925	Neurog3	mm10_genes_promoters
chr10	62128401	62138600	10200	*	E5	chr10	62132463	62133462	1000	+	promoter:35060	uc029qxj.2	NA	NA	mm10_genes_promoters
chr10	62192601	62195600	3000	*	E7	chr10	62194228	62195227	1000	-	promoter:36810	uc033fpt.1	102465767	Mir7662	mm10_genes_promoters
chr10	62230801	62231600	800	*	E10	chr10	62231219	62232218	1000	-	promoter:36808	uc007fgv.1	70423	Tspan15	mm10_genes_promoters
chr10	62230801	62231600	800	*	E10	chr10	62231219	62232218	1000	-	promoter:36809	uc007fgw.1	70423	Tspan15	mm10_genes_promoters
chr10	62231601	62292800	61200	*	E6	chr10	62231219	62232218	1000	-	promoter:36808	uc007fgv.1	70423	Tspan15	mm10_genes_promoters
chr10	62231601	62292800	61200	*	E6	chr10	62231219	62232218	1000	-	promoter:36809	uc007fgw.1	70423	Tspan15	mm10_genes_promoters
chr10	62231601	62292800	61200	*	E6	chr10	62251438	62252437	1000	+	promoter:35061	uc007fgx.2	21337	Tacr2	mm10_genes_promoters
chr10	62338601	62341000	2400	*	E10	chr10	62339607	62340606	1000	+	promoter:35062	uc029qxk.1	70162	Hk1os	mm10_genes_promoters
chr10	62338601	62341000	2400	*	E10	chr10	62340422	62341421	1000	-	promoter:36811	uc007fgy.2	15275	Hk1	mm10_genes_promoters
chr10	62341001	62341400	400	*	E8	chr10	62340422	62341421	1000	-	promoter:36811	uc007fgy.2	15275	Hk1	mm10_genes_promoters
chr10	62341401	62355400	14000	*	E6	chr10	62340422	62341421	1000	-	promoter:36811	uc007fgy.2	15275	Hk1	mm10_genes_promoters
chr10	62341401	62355400	14000	*	E6	chr10	62342709	62343708	1000	-	promoter:36813	uc007fha.1	15275	Hk1	mm10_genes_promoters
chr10	62371401	62407400	36000	*	E6	chr10	62375101	62376100	1000	-	promoter:36814	uc011xeu.1	15275	Hk1	mm10_genes_promoters
chr10	62371401	62407400	36000	*	E6	chr10	62375101	62376100	1000	-	promoter:36815	uc011xev.3	15275	Hk1	mm10_genes_promoters
chr10	62371401	62407400	36000	*	E6	chr10	62375101	62376100	1000	-	promoter:36816	uc011xew.3	15275	Hk1	mm10_genes_promoters
chr10	62371401	62407400	36000	*	E6	chr10	62375101	62376100	1000	-	promoter:36817	uc011xex.3	15275	Hk1	mm10_genes_promoters
chr10	62371401	62407400	36000	*	E6	chr10	62375101	62376100	1000	-	promoter:36818	uc011xey.3	15275	Hk1	mm10_genes_promoters
chr10	62371401	62407400	36000	*	E6	chr10	62379909	62380908	1000	-	promoter:36812	uc007fgz.2	15275	Hk1	mm10_genes_promoters
chr10	62371401	62407400	36000	*	E6	chr10	62379909	62380908	1000	-	promoter:36819	uc011xez.1	15275	Hk1	mm10_genes_promoters
chr10	62371401	62407400	36000	*	E6	chr10	62379909	62380908	1000	-	promoter:36820	uc011xfa.1	15275	Hk1	mm10_genes_promoters
chr10	62371401	62407400	36000	*	E6	chr10	62379909	62380908	1000	-	promoter:36821	uc011xfb.1	15275	Hk1	mm10_genes_promoters
chr10	62371401	62407400	36000	*	E6	chr10	62391197	62392196	1000	-	promoter:36823	uc033fpu.1	NA	NA	mm10_genes_promoters
chr10	62418601	62424800	6200	*	E6	chr10	62422458	62423457	1000	-	promoter:36822	uc007fhc.1	216019	Hkdc1	mm10_genes_promoters
chr10	62418601	62424800	6200	*	E6	chr10	62422458	62423457	1000	-	promoter:36824	uc029qxl.1	216019	Hkdc1	mm10_genes_promoters
chr10	62447801	62448800	1000	*	E7	chr10	62448160	62449159	1000	+	promoter:35063	uc007fhe.2	74706	4930507D05Rik	mm10_genes_promoters
chr10	62448801	62450400	1600	*	E10	chr10	62448160	62449159	1000	+	promoter:35063	uc007fhe.2	74706	4930507D05Rik	mm10_genes_promoters
chr10	62448801	62450400	1600	*	E10	chr10	62449694	62450693	1000	-	promoter:36825	uc007fhd.1	338359	Supv3l1	mm10_genes_promoters
chr10	62448801	62450400	1600	*	E10	chr10	62449694	62450693	1000	-	promoter:36826	uc011xfc.1	338359	Supv3l1	mm10_genes_promoters
chr10	62450401	62451800	1400	*	E6	chr10	62449694	62450693	1000	-	promoter:36825	uc007fhd.1	338359	Supv3l1	mm10_genes_promoters
chr10	62450401	62451800	1400	*	E6	chr10	62449694	62450693	1000	-	promoter:36826	uc011xfc.1	338359	Supv3l1	mm10_genes_promoters
chr10	62485601	62487600	2000	*	E10	chr10	62486599	62487598	1000	-	promoter:36827	uc007fhf.2	30930	Vps26a	mm10_genes_promoters
chr10	62485601	62487600	2000	*	E10	chr10	62486806	62487805	1000	-	promoter:36828	uc007fhg.2	30930	Vps26a	mm10_genes_promoters
chr10	62485601	62487600	2000	*	E10	chr10	62486806	62487805	1000	-	promoter:36829	uc007fhh.2	30930	Vps26a	mm10_genes_promoters
chr10	62487601	62506000	18400	*	E6	chr10	62486806	62487805	1000	-	promoter:36828	uc007fhg.2	30930	Vps26a	mm10_genes_promoters
chr10	62487601	62506000	18400	*	E6	chr10	62486806	62487805	1000	-	promoter:36829	uc007fhh.2	30930	Vps26a	mm10_genes_promoters
chr10	62506001	62508600	2600	*	E10	chr10	62507756	62508755	1000	-	promoter:36830	uc007fhi.1	19073	Srgn	mm10_genes_promoters
chr10	62508601	62546000	37400	*	E6	chr10	62507756	62508755	1000	-	promoter:36830	uc007fhi.1	19073	Srgn	mm10_genes_promoters
chr10	62547601	62577000	29400	*	E6	chr10	62566122	62567121	1000	-	promoter:36832	uc011xfd.1	72320	Kif1bp	mm10_genes_promoters
chr10	62577001	62579000	2000	*	E10	chr10	62578458	62579457	1000	-	promoter:36831	uc007fhj.1	72320	Kif1bp	mm10_genes_promoters
chr10	62577001	62579000	2000	*	E10	chr10	62578458	62579457	1000	-	promoter:36833	uc007fhk.1	72320	Kif1bp	mm10_genes_promoters
chr10	62577001	62579000	2000	*	E10	chr10	62578458	62579457	1000	-	promoter:36834	uc007fhl.1	72320	Kif1bp	mm10_genes_promoters
chr10	62577001	62579000	2000	*	E10	chr10	62578458	62579457	1000	-	promoter:36835	uc007fhm.1	72320	Kif1bp	mm10_genes_promoters
chr10	62579001	62601000	22000	*	E6	chr10	62578458	62579457	1000	-	promoter:36831	uc007fhj.1	72320	Kif1bp	mm10_genes_promoters
chr10	62579001	62601000	22000	*	E6	chr10	62578458	62579457	1000	-	promoter:36833	uc007fhk.1	72320	Kif1bp	mm10_genes_promoters
chr10	62579001	62601000	22000	*	E6	chr10	62578458	62579457	1000	-	promoter:36834	uc007fhl.1	72320	Kif1bp	mm10_genes_promoters
chr10	62579001	62601000	22000	*	E6	chr10	62578458	62579457	1000	-	promoter:36835	uc007fhm.1	72320	Kif1bp	mm10_genes_promoters
chr10	62601401	62602600	1200	*	E10	chr10	62602299	62603298	1000	-	promoter:36836	uc007fhn.1	56200	Ddx21	mm10_genes_promoters
chr10	62602601	62603000	400	*	E8	chr10	62602299	62603298	1000	-	promoter:36836	uc007fhn.1	56200	Ddx21	mm10_genes_promoters
chr10	62603001	62608800	5800	*	E6	chr10	62602299	62603298	1000	-	promoter:36836	uc007fhn.1	56200	Ddx21	mm10_genes_promoters
chr10	62613201	62649600	36400	*	E6	chr10	62634507	62635506	1000	-	promoter:36839	uc007fhq.1	94213	Ddx50	mm10_genes_promoters
chr10	62649601	62652200	2600	*	E10	chr10	62649754	62650753	1000	-	promoter:36837	uc007fho.1	94213	Ddx50	mm10_genes_promoters
chr10	62649601	62652200	2600	*	E10	chr10	62651199	62652198	1000	-	promoter:36838	uc007fhp.1	94213	Ddx50	mm10_genes_promoters
chr10	62652201	62665200	13000	*	E6	chr10	62657072	62658071	1000	+	promoter:35064	uc029qxm.1	NA	NA	mm10_genes_promoters
chr10	62652201	62665200	13000	*	E6	chr10	62660409	62661408	1000	+	promoter:35065	uc029qxn.1	NA	NA	mm10_genes_promoters
chr10	62652201	62665200	13000	*	E6	chr10	62662262	62663261	1000	+	promoter:35066	uc007fhs.1	NA	NA	mm10_genes_promoters
chr10	62652201	62665200	13000	*	E6	chr10	62662470	62663469	1000	+	promoter:35067	uc007fht.1	NA	NA	mm10_genes_promoters
chr10	62652201	62665200	13000	*	E6	chr10	62662546	62663545	1000	+	promoter:35068	uc007fhu.1	NA	NA	mm10_genes_promoters
chr10	62652201	62665200	13000	*	E6	chr10	62662590	62663589	1000	+	promoter:35069	uc007fhv.1	NA	NA	mm10_genes_promoters
chr10	62652201	62665200	13000	*	E6	chr10	62662632	62663631	1000	+	promoter:35070	uc029qxo.1	NA	NA	mm10_genes_promoters
chr10	62652201	62665200	13000	*	E6	chr10	62662790	62663789	1000	+	promoter:35071	uc007fhw.2	NA	NA	mm10_genes_promoters
chr10	62652201	62665200	13000	*	E6	chr10	62662858	62663857	1000	+	promoter:35072	uc007fhx.1	NA	NA	mm10_genes_promoters
chr10	62652201	62665200	13000	*	E6	chr10	62663448	62664447	1000	+	promoter:35073	uc007fhy.2	NA	NA	mm10_genes_promoters
chr10	62652201	62665200	13000	*	E6	chr10	62663485	62664484	1000	+	promoter:35074	uc007fhz.1	NA	NA	mm10_genes_promoters
chr10	62652201	62665200	13000	*	E6	chr10	62663613	62664612	1000	+	promoter:35075	uc029qxp.1	NA	NA	mm10_genes_promoters
chr10	62652201	62665200	13000	*	E6	chr10	62663686	62664685	1000	+	promoter:35076	uc007fia.2	NA	NA	mm10_genes_promoters
chr10	62652201	62665200	13000	*	E6	chr10	62663765	62664764	1000	+	promoter:35077	uc007fib.2	NA	NA	mm10_genes_promoters
chr10	62652201	62665200	13000	*	E6	chr10	62663960	62664959	1000	+	promoter:35078	uc029qxq.1	NA	NA	mm10_genes_promoters
chr10	62652201	62665200	13000	*	E6	chr10	62664249	62665248	1000	+	promoter:35079	uc007fic.2	NA	NA	mm10_genes_promoters
chr10	62652201	62665200	13000	*	E6	chr10	62664486	62665485	1000	+	promoter:35080	uc007fid.1	NA	NA	mm10_genes_promoters
chr10	62652201	62665200	13000	*	E6	chr10	62664584	62665583	1000	+	promoter:35081	uc007fie.1	NA	NA	mm10_genes_promoters
chr10	62665201	62665800	600	*	E10	chr10	62664249	62665248	1000	+	promoter:35079	uc007fic.2	NA	NA	mm10_genes_promoters
chr10	62665201	62665800	600	*	E10	chr10	62664486	62665485	1000	+	promoter:35080	uc007fid.1	NA	NA	mm10_genes_promoters
chr10	62665201	62665800	600	*	E10	chr10	62664584	62665583	1000	+	promoter:35081	uc007fie.1	NA	NA	mm10_genes_promoters
chr10	62665201	62665800	600	*	E10	chr10	62665374	62666373	1000	+	promoter:35082	uc007fif.1	NA	NA	mm10_genes_promoters
chr10	62665801	62686400	20600	*	E6	chr10	62665374	62666373	1000	+	promoter:35082	uc007fif.1	NA	NA	mm10_genes_promoters
chr10	62665801	62686400	20600	*	E6	chr10	62677678	62678677	1000	+	promoter:35083	uc029qxr.1	NA	NA	mm10_genes_promoters
chr10	62665801	62686400	20600	*	E6	chr10	62677822	62678821	1000	+	promoter:35084	uc007fig.1	NA	NA	mm10_genes_promoters
chr10	62665801	62686400	20600	*	E6	chr10	62678525	62679524	1000	+	promoter:35085	uc029qxs.1	NA	NA	mm10_genes_promoters
chr10	62665801	62686400	20600	*	E6	chr10	62679443	62680442	1000	+	promoter:35086	uc007fih.2	NA	NA	mm10_genes_promoters
chr10	62665801	62686400	20600	*	E6	chr10	62679665	62680664	1000	+	promoter:35087	uc007fii.2	NA	NA	mm10_genes_promoters
chr10	62665801	62686400	20600	*	E6	chr10	62679706	62680705	1000	+	promoter:35088	uc007fij.1	NA	NA	mm10_genes_promoters
chr10	62665801	62686400	20600	*	E6	chr10	62679872	62680871	1000	+	promoter:35089	uc007fik.2	NA	NA	mm10_genes_promoters
chr10	62665801	62686400	20600	*	E6	chr10	62679924	62680923	1000	+	promoter:35090	uc007fil.1	NA	NA	mm10_genes_promoters
chr10	62665801	62686400	20600	*	E6	chr10	62679965	62680964	1000	+	promoter:35091	uc029qxt.1	NA	NA	mm10_genes_promoters
chr10	62665801	62686400	20600	*	E6	chr10	62680440	62681439	1000	+	promoter:35092	uc029qxu.1	NA	NA	mm10_genes_promoters
chr10	62665801	62686400	20600	*	E6	chr10	62681346	62682345	1000	+	promoter:35093	uc007fim.2	NA	NA	mm10_genes_promoters
chr10	62665801	62686400	20600	*	E6	chr10	62681508	62682507	1000	+	promoter:35094	uc033fpv.1	102465987	Mir7215	mm10_genes_promoters
chr10	62665801	62686400	20600	*	E6	chr10	62681724	62682723	1000	+	promoter:35095	uc029qxv.1	NA	NA	mm10_genes_promoters
chr10	62665801	62686400	20600	*	E6	chr10	62681927	62682926	1000	+	promoter:35096	uc029qxw.1	NA	NA	mm10_genes_promoters
chr10	62665801	62686400	20600	*	E6	chr10	62682919	62683918	1000	+	promoter:35097	uc007fin.1	NA	NA	mm10_genes_promoters
chr10	62665801	62686400	20600	*	E6	chr10	62683186	62684185	1000	+	promoter:35098	uc007fio.1	NA	NA	mm10_genes_promoters
chr10	62665801	62686400	20600	*	E6	chr10	62683384	62684383	1000	+	promoter:35099	uc007fip.1	NA	NA	mm10_genes_promoters
chr10	62665801	62686400	20600	*	E6	chr10	62683822	62684821	1000	+	promoter:35100	uc007fiq.1	NA	NA	mm10_genes_promoters
chr10	62665801	62686400	20600	*	E6	chr10	62683962	62684961	1000	+	promoter:35101	uc029qxx.1	NA	NA	mm10_genes_promoters
chr10	62665801	62686400	20600	*	E6	chr10	62684175	62685174	1000	+	promoter:35102	uc007fir.1	NA	NA	mm10_genes_promoters
chr10	62665801	62686400	20600	*	E6	chr10	62684396	62685395	1000	+	promoter:35103	uc007fis.2	NA	NA	mm10_genes_promoters
chr10	62665801	62686400	20600	*	E6	chr10	62684464	62685463	1000	+	promoter:35104	uc029qxy.1	NA	NA	mm10_genes_promoters
chr10	62665801	62686400	20600	*	E6	chr10	62684676	62685675	1000	+	promoter:35105	uc007fit.2	NA	NA	mm10_genes_promoters
chr10	62665801	62686400	20600	*	E6	chr10	62684730	62685729	1000	+	promoter:35106	uc029qxz.1	NA	NA	mm10_genes_promoters
chr10	62665801	62686400	20600	*	E6	chr10	62685337	62686336	1000	+	promoter:35107	uc029qya.1	NA	NA	mm10_genes_promoters
chr10	62665801	62686400	20600	*	E6	chr10	62685550	62686549	1000	+	promoter:35108	uc007fiu.1	NA	NA	mm10_genes_promoters
chr10	62665801	62686400	20600	*	E6	chr10	62685587	62686586	1000	+	promoter:35109	uc029qyb.1	NA	NA	mm10_genes_promoters
chr10	62665801	62686400	20600	*	E6	chr10	62686124	62687123	1000	+	promoter:35110	uc007fiv.2	NA	NA	mm10_genes_promoters
chr10	62665801	62686400	20600	*	E6	chr10	62686286	62687285	1000	+	promoter:35111	uc029qyc.1	NA	NA	mm10_genes_promoters
chr10	62686401	62693000	6600	*	E7	chr10	62685550	62686549	1000	+	promoter:35108	uc007fiu.1	NA	NA	mm10_genes_promoters
chr10	62686401	62693000	6600	*	E7	chr10	62685587	62686586	1000	+	promoter:35109	uc029qyb.1	NA	NA	mm10_genes_promoters
chr10	62686401	62693000	6600	*	E7	chr10	62686124	62687123	1000	+	promoter:35110	uc007fiv.2	NA	NA	mm10_genes_promoters
chr10	62686401	62693000	6600	*	E7	chr10	62686286	62687285	1000	+	promoter:35111	uc029qyc.1	NA	NA	mm10_genes_promoters
chr10	62686401	62693000	6600	*	E7	chr10	62686830	62687829	1000	+	promoter:35112	uc007fix.2	NA	NA	mm10_genes_promoters
chr10	62686401	62693000	6600	*	E7	chr10	62687003	62688002	1000	+	promoter:35113	uc007fiy.1	NA	NA	mm10_genes_promoters
chr10	62686401	62693000	6600	*	E7	chr10	62687190	62688189	1000	+	promoter:35114	uc007fiz.1	NA	NA	mm10_genes_promoters
chr10	62725001	62726400	1400	*	E10	chr10	62726100	62727099	1000	-	promoter:36840	uc011xfe.1	216021	Stox1	mm10_genes_promoters
chr10	62726401	62726600	200	*	E8	chr10	62726100	62727099	1000	-	promoter:36840	uc011xfe.1	216021	Stox1	mm10_genes_promoters
chr10	62726601	62732200	5600	*	E6	chr10	62726100	62727099	1000	-	promoter:36840	uc011xfe.1	216021	Stox1	mm10_genes_promoters
chr10	62735201	62791000	55800	*	E6	chr10	62765607	62766606	1000	-	promoter:36844	uc029qyd.1	100217463	Snord98	mm10_genes_promoters
chr10	62735201	62791000	55800	*	E6	chr10	62772066	62773065	1000	-	promoter:36846	uc007fjd.1	67500	Ccar1	mm10_genes_promoters
chr10	62791001	62793000	2000	*	E10	chr10	62792232	62793231	1000	-	promoter:36842	uc007fjb.1	67500	Ccar1	mm10_genes_promoters
chr10	62791001	62793000	2000	*	E10	chr10	62792369	62793368	1000	-	promoter:36841	uc007fja.2	67500	Ccar1	mm10_genes_promoters
chr10	62791001	62793000	2000	*	E10	chr10	62792369	62793368	1000	-	promoter:36843	uc011xff.1	67500	Ccar1	mm10_genes_promoters
chr10	62791001	62793000	2000	*	E10	chr10	62792369	62793368	1000	-	promoter:36845	uc007fjc.2	67500	Ccar1	mm10_genes_promoters
chr10	62793001	62843400	50400	*	E6	chr10	62792232	62793231	1000	-	promoter:36842	uc007fjb.1	67500	Ccar1	mm10_genes_promoters
chr10	62793001	62843400	50400	*	E6	chr10	62792369	62793368	1000	-	promoter:36841	uc007fja.2	67500	Ccar1	mm10_genes_promoters
chr10	62793001	62843400	50400	*	E6	chr10	62792369	62793368	1000	-	promoter:36843	uc011xff.1	67500	Ccar1	mm10_genes_promoters
chr10	62793001	62843400	50400	*	E6	chr10	62792369	62793368	1000	-	promoter:36845	uc007fjc.2	67500	Ccar1	mm10_genes_promoters
chr10	62865001	62866600	1600	*	E10	chr10	62865264	62866263	1000	-	promoter:36849	uc007fjf.1	52463	Tet1	mm10_genes_promoters
chr10	62866601	62885800	19200	*	E6	chr10	62880015	62881014	1000	-	promoter:36847	uc007fje.2	52463	Tet1	mm10_genes_promoters
chr10	62866601	62885800	19200	*	E6	chr10	62880015	62881014	1000	-	promoter:36848	uc011xfg.1	52463	Tet1	mm10_genes_promoters
chr10	62887601	62919800	32200	*	E6	chr10	62892864	62893863	1000	-	promoter:36850	uc056yha.1	NA	NA	mm10_genes_promoters
chr10	62887601	62919800	32200	*	E6	chr10	62896773	62897772	1000	-	promoter:36851	uc056yhb.1	NA	NA	mm10_genes_promoters
chr10	62887601	62919800	32200	*	E6	chr10	62908997	62909996	1000	-	promoter:36852	uc056yhc.1	NA	NA	mm10_genes_promoters
chr10	62887601	62919800	32200	*	E6	chr10	62919633	62920632	1000	+	promoter:35115	uc029qye.1	73132	Slc25a16	mm10_genes_promoters
chr10	62887601	62919800	32200	*	E6	chr10	62919633	62920632	1000	+	promoter:35116	uc007fjh.1	73132	Slc25a16	mm10_genes_promoters
chr10	62919801	62921400	1600	*	E10	chr10	62919633	62920632	1000	+	promoter:35115	uc029qye.1	73132	Slc25a16	mm10_genes_promoters
chr10	62919801	62921400	1600	*	E10	chr10	62919633	62920632	1000	+	promoter:35116	uc007fjh.1	73132	Slc25a16	mm10_genes_promoters
chr10	62922201	62946600	24400	*	E6	chr10	62946029	62947028	1000	+	promoter:35117	uc007fji.2	327762	Dna2	mm10_genes_promoters
chr10	62922201	62946600	24400	*	E6	chr10	62946029	62947028	1000	+	promoter:35118	uc011xfh.1	327762	Dna2	mm10_genes_promoters
chr10	62922201	62946600	24400	*	E6	chr10	62946029	62947028	1000	+	promoter:35119	uc007fjj.2	327762	Dna2	mm10_genes_promoters
chr10	62946601	62947600	1000	*	E10	chr10	62946029	62947028	1000	+	promoter:35117	uc007fji.2	327762	Dna2	mm10_genes_promoters
chr10	62946601	62947600	1000	*	E10	chr10	62946029	62947028	1000	+	promoter:35118	uc011xfh.1	327762	Dna2	mm10_genes_promoters
chr10	62946601	62947600	1000	*	E10	chr10	62946029	62947028	1000	+	promoter:35119	uc007fjj.2	327762	Dna2	mm10_genes_promoters
chr10	62947601	62979800	32200	*	E6	chr10	62964681	62965680	1000	+	promoter:35120	uc007fjk.1	327762	Dna2	mm10_genes_promoters
chr10	62947601	62979800	32200	*	E6	chr10	62964681	62965680	1000	+	promoter:35121	uc011xfi.1	327762	Dna2	mm10_genes_promoters
chr10	62947601	62979800	32200	*	E6	chr10	62979223	62980222	1000	+	promoter:35122	uc007fjl.1	70432	Rufy2	mm10_genes_promoters
chr10	62947601	62979800	32200	*	E6	chr10	62979223	62980222	1000	+	promoter:35123	uc011xfj.1	70432	Rufy2	mm10_genes_promoters
chr10	62947601	62979800	32200	*	E6	chr10	62979223	62980222	1000	+	promoter:35124	uc007fjm.1	70432	Rufy2	mm10_genes_promoters
chr10	62947601	62979800	32200	*	E6	chr10	62979223	62980222	1000	+	promoter:35125	uc007fjn.1	70432	Rufy2	mm10_genes_promoters
chr10	62979801	62981200	1400	*	E10	chr10	62979223	62980222	1000	+	promoter:35122	uc007fjl.1	70432	Rufy2	mm10_genes_promoters
chr10	62979801	62981200	1400	*	E10	chr10	62979223	62980222	1000	+	promoter:35123	uc011xfj.1	70432	Rufy2	mm10_genes_promoters
chr10	62979801	62981200	1400	*	E10	chr10	62979223	62980222	1000	+	promoter:35124	uc007fjm.1	70432	Rufy2	mm10_genes_promoters
chr10	62979801	62981200	1400	*	E10	chr10	62979223	62980222	1000	+	promoter:35125	uc007fjn.1	70432	Rufy2	mm10_genes_promoters
chr10	63021601	63025000	3400	*	E10	chr10	63023512	63024511	1000	+	promoter:35126	uc007fjr.1	67307	Pbld2	mm10_genes_promoters
chr10	63021601	63025000	3400	*	E10	chr10	63023749	63024748	1000	-	promoter:36853	uc011xfk.1	432467	Hnrnph3	mm10_genes_promoters
chr10	63021601	63025000	3400	*	E10	chr10	63023839	63024838	1000	-	promoter:36856	uc007fjq.3	NA	NA	mm10_genes_promoters
chr10	63021601	63025000	3400	*	E10	chr10	63023850	63024849	1000	-	promoter:36854	uc007fjo.1	432467	Hnrnph3	mm10_genes_promoters
chr10	63021601	63025000	3400	*	E10	chr10	63023850	63024849	1000	-	promoter:36855	uc007fjp.2	432467	Hnrnph3	mm10_genes_promoters
chr10	63027601	63089200	61600	*	E6	chr10	63059713	63060712	1000	+	promoter:35127	uc007fjs.1	68371	Pbld1	mm10_genes_promoters
chr10	63027601	63089200	61600	*	E6	chr10	63059713	63060712	1000	+	promoter:35128	uc007fjt.1	68371	Pbld1	mm10_genes_promoters
chr10	63027601	63089200	61600	*	E6	chr10	63060558	63061557	1000	+	promoter:35129	uc007fju.1	68371	Pbld1	mm10_genes_promoters
chr10	63090201	63099800	9600	*	E6	chr10	63099156	63100155	1000	+	promoter:35130	uc007fjv.1	53404	Atoh7	mm10_genes_promoters
chr10	63090201	63099800	9600	*	E6	chr10	63099364	63100363	1000	+	promoter:35131	uc007fjw.1	NA	NA	mm10_genes_promoters
chr10	63099801	63100800	1000	*	E9	chr10	63099156	63100155	1000	+	promoter:35130	uc007fjv.1	53404	Atoh7	mm10_genes_promoters
chr10	63099801	63100800	1000	*	E9	chr10	63099364	63100363	1000	+	promoter:35131	uc007fjw.1	NA	NA	mm10_genes_promoters
chr10	63111001	63135800	24800	*	E6	chr10	63122685	63123684	1000	-	promoter:36857	uc007fjx.2	68802	Mypn	mm10_genes_promoters
chr10	63177601	63214600	37000	*	E6	chr10	63194333	63195332	1000	-	promoter:36859	uc033fpw.1	NA	NA	mm10_genes_promoters
chr10	63177601	63214600	37000	*	E6	chr10	63203953	63204952	1000	-	promoter:36858	uc007fjy.2	68802	Mypn	mm10_genes_promoters
chr10	63241801	63243000	1200	*	E7	chr10	63242797	63243796	1000	+	promoter:35132	uc007fka.2	67345	Herc4	mm10_genes_promoters
chr10	63241801	63243000	1200	*	E7	chr10	63242797	63243796	1000	+	promoter:35133	uc007fkb.2	67345	Herc4	mm10_genes_promoters
chr10	63241801	63243000	1200	*	E7	chr10	63242797	63243796	1000	+	promoter:35134	uc007fkc.2	67345	Herc4	mm10_genes_promoters
chr10	63241801	63243000	1200	*	E7	chr10	63242797	63243796	1000	+	promoter:35135	uc007fkd.2	67345	Herc4	mm10_genes_promoters
chr10	63241801	63243000	1200	*	E7	chr10	63242797	63243796	1000	+	promoter:35136	uc011xfl.1	67345	Herc4	mm10_genes_promoters
chr10	63243001	63245000	2000	*	E10	chr10	63242797	63243796	1000	+	promoter:35132	uc007fka.2	67345	Herc4	mm10_genes_promoters
chr10	63243001	63245000	2000	*	E10	chr10	63242797	63243796	1000	+	promoter:35133	uc007fkb.2	67345	Herc4	mm10_genes_promoters
chr10	63243001	63245000	2000	*	E10	chr10	63242797	63243796	1000	+	promoter:35134	uc007fkc.2	67345	Herc4	mm10_genes_promoters
chr10	63243001	63245000	2000	*	E10	chr10	63242797	63243796	1000	+	promoter:35135	uc007fkd.2	67345	Herc4	mm10_genes_promoters
chr10	63243001	63245000	2000	*	E10	chr10	63242797	63243796	1000	+	promoter:35136	uc011xfl.1	67345	Herc4	mm10_genes_promoters
chr10	63243001	63245000	2000	*	E10	chr10	63244149	63245148	1000	-	promoter:36860	uc007fjz.1	NA	NA	mm10_genes_promoters
chr10	63245001	63329000	84000	*	E6	chr10	63244149	63245148	1000	-	promoter:36860	uc007fjz.1	NA	NA	mm10_genes_promoters
chr10	63337401	63339600	2200	*	E10	chr10	63339036	63340035	1000	-	promoter:36861	uc007fke.2	93759	Sirt1	mm10_genes_promoters
chr10	63337401	63339600	2200	*	E10	chr10	63339036	63340035	1000	-	promoter:36862	uc007fkf.2	93759	Sirt1	mm10_genes_promoters
chr10	63339601	63339800	200	*	E8	chr10	63339036	63340035	1000	-	promoter:36861	uc007fke.2	93759	Sirt1	mm10_genes_promoters
chr10	63339601	63339800	200	*	E8	chr10	63339036	63340035	1000	-	promoter:36862	uc007fkf.2	93759	Sirt1	mm10_genes_promoters
chr10	63339801	63381400	41600	*	E6	chr10	63339036	63340035	1000	-	promoter:36861	uc007fke.2	93759	Sirt1	mm10_genes_promoters
chr10	63339801	63381400	41600	*	E6	chr10	63339036	63340035	1000	-	promoter:36862	uc007fkf.2	93759	Sirt1	mm10_genes_promoters
chr10	63381401	63382800	1400	*	E10	chr10	63381443	63382442	1000	+	promoter:35137	uc011xfm.1	30045	Dnajc12	mm10_genes_promoters
chr10	63382801	63386200	3400	*	E6	chr10	63385563	63386562	1000	+	promoter:35138	uc007fkg.2	30045	Dnajc12	mm10_genes_promoters
chr10	63386201	63387200	1000	*	E10	chr10	63385563	63386562	1000	+	promoter:35138	uc007fkg.2	30045	Dnajc12	mm10_genes_promoters
chr10	63428401	63430600	2200	*	E10	chr10	63429098	63430097	1000	+	promoter:35139	uc007fkh.2	216033	Ctnna3	mm10_genes_promoters
chr10	63428401	63430600	2200	*	E10	chr10	63429558	63430557	1000	-	promoter:36863	uc033fpx.1	NA	NA	mm10_genes_promoters
chr10	63451601	63509800	58200	*	E6	chr10	63456511	63457510	1000	+	promoter:35140	uc007fki.2	216033	Ctnna3	mm10_genes_promoters
chr10	63709001	63718400	9400	*	E6	chr10	63714578	63715577	1000	-	promoter:36864	uc029qyf.1	NA	NA	mm10_genes_promoters
chr10	63789801	63834600	44800	*	E6	chr10	63820055	63821054	1000	+	promoter:35141	uc007fkj.2	216033	Ctnna3	mm10_genes_promoters
chr10	64087801	64091600	3800	*	E5	chr10	64090256	64091255	1000	-	promoter:36865	uc007fkk.1	216028	Lrrtm3	mm10_genes_promoters
chr10	64087801	64091600	3800	*	E5	chr10	64090256	64091255	1000	-	promoter:36866	uc007fkl.1	216028	Lrrtm3	mm10_genes_promoters
chr10	65907201	65909400	2200	*	E2	chr10	65908240	65909239	1000	-	promoter:36867	uc007fkm.1	NA	NA	mm10_genes_promoters
chr10	65938001	65938800	800	*	E3	chr10	65938794	65939793	1000	+	promoter:35142	uc029qyg.1	NA	NA	mm10_genes_promoters
chr10	65938801	65939200	400	*	E5	chr10	65938794	65939793	1000	+	promoter:35142	uc029qyg.1	NA	NA	mm10_genes_promoters
chr10	65939201	65943000	3800	*	E2	chr10	65938794	65939793	1000	+	promoter:35142	uc029qyg.1	NA	NA	mm10_genes_promoters
chr10	66079001	66207600	128600	*	E6	chr10	66124065	66125064	1000	-	promoter:36868	uc007fkn.2	69433	1700023F02Rik	mm10_genes_promoters
chr10	66079001	66207600	128600	*	E6	chr10	66144296	66145295	1000	+	promoter:35143	uc007fko.1	77198	4930407I19Rik	mm10_genes_promoters
chr10	66690201	66722400	32200	*	E6	chr10	66694213	66695212	1000	-	promoter:36869	uc029qyh.1	NA	NA	mm10_genes_promoters
chr10	66690201	66722400	32200	*	E6	chr10	66694325	66695324	1000	-	promoter:36870	uc007fkp.1	NA	NA	mm10_genes_promoters
chr10	66690201	66722400	32200	*	E6	chr10	66694370	66695369	1000	-	promoter:36871	uc007fkq.1	NA	NA	mm10_genes_promoters
chr10	66690201	66722400	32200	*	E6	chr10	66694462	66695461	1000	-	promoter:36872	uc029qyi.1	NA	NA	mm10_genes_promoters
chr10	66690201	66722400	32200	*	E6	chr10	66694550	66695549	1000	-	promoter:36873	uc007fkr.1	NA	NA	mm10_genes_promoters
chr10	66690201	66722400	32200	*	E6	chr10	66694658	66695657	1000	-	promoter:36874	uc007fks.1	NA	NA	mm10_genes_promoters
chr10	66690201	66722400	32200	*	E6	chr10	66694806	66695805	1000	-	promoter:36875	uc007fkt.2	NA	NA	mm10_genes_promoters
chr10	66690201	66722400	32200	*	E6	chr10	66694965	66695964	1000	-	promoter:36876	uc007fku.2	NA	NA	mm10_genes_promoters
chr10	66690201	66722400	32200	*	E6	chr10	66695004	66696003	1000	-	promoter:36877	uc029qyj.1	NA	NA	mm10_genes_promoters
chr10	66690201	66722400	32200	*	E6	chr10	66695130	66696129	1000	-	promoter:36878	uc007fkv.2	NA	NA	mm10_genes_promoters
chr10	66690201	66722400	32200	*	E6	chr10	66695222	66696221	1000	-	promoter:36879	uc029qyk.1	NA	NA	mm10_genes_promoters
chr10	66690201	66722400	32200	*	E6	chr10	66695310	66696309	1000	-	promoter:36880	uc007fkx.2	NA	NA	mm10_genes_promoters
chr10	66690201	66722400	32200	*	E6	chr10	66695413	66696412	1000	-	promoter:36881	uc007fky.2	NA	NA	mm10_genes_promoters
chr10	66690201	66722400	32200	*	E6	chr10	66695594	66696593	1000	-	promoter:36882	uc007fkz.2	NA	NA	mm10_genes_promoters
chr10	66690201	66722400	32200	*	E6	chr10	66695707	66696706	1000	-	promoter:36883	uc007flb.1	NA	NA	mm10_genes_promoters
chr10	66690201	66722400	32200	*	E6	chr10	66695780	66696779	1000	-	promoter:36884	uc007flc.1	NA	NA	mm10_genes_promoters
chr10	66690201	66722400	32200	*	E6	chr10	66696039	66697038	1000	-	promoter:36885	uc029qyl.1	NA	NA	mm10_genes_promoters
chr10	66690201	66722400	32200	*	E6	chr10	66696085	66697084	1000	-	promoter:36886	uc007fld.2	NA	NA	mm10_genes_promoters
chr10	66690201	66722400	32200	*	E6	chr10	66696172	66697171	1000	-	promoter:36887	uc007fle.2	NA	NA	mm10_genes_promoters
chr10	66690201	66722400	32200	*	E6	chr10	66696339	66697338	1000	-	promoter:36888	uc007flf.1	NA	NA	mm10_genes_promoters
chr10	66690201	66722400	32200	*	E6	chr10	66696403	66697402	1000	-	promoter:36889	uc029qym.1	NA	NA	mm10_genes_promoters
chr10	66690201	66722400	32200	*	E6	chr10	66696456	66697455	1000	-	promoter:36890	uc029qyn.1	NA	NA	mm10_genes_promoters
chr10	66690201	66722400	32200	*	E6	chr10	66696515	66697514	1000	-	promoter:36891	uc007flg.1	NA	NA	mm10_genes_promoters
chr10	66690201	66722400	32200	*	E6	chr10	66696556	66697555	1000	-	promoter:36892	uc007flh.2	NA	NA	mm10_genes_promoters
chr10	66690201	66722400	32200	*	E6	chr10	66696854	66697853	1000	-	promoter:36893	uc007fli.2	NA	NA	mm10_genes_promoters
chr10	66690201	66722400	32200	*	E6	chr10	66696988	66697987	1000	-	promoter:36894	uc007flj.2	NA	NA	mm10_genes_promoters
chr10	66690201	66722400	32200	*	E6	chr10	66697083	66698082	1000	-	promoter:36895	uc029qyo.1	NA	NA	mm10_genes_promoters
chr10	66690201	66722400	32200	*	E6	chr10	66697165	66698164	1000	-	promoter:36896	uc007flk.1	NA	NA	mm10_genes_promoters
chr10	66690201	66722400	32200	*	E6	chr10	66697318	66698317	1000	-	promoter:36897	uc007fll.2	NA	NA	mm10_genes_promoters
chr10	66690201	66722400	32200	*	E6	chr10	66697498	66698497	1000	-	promoter:36898	uc007flm.1	NA	NA	mm10_genes_promoters
chr10	66690201	66722400	32200	*	E6	chr10	66697751	66698750	1000	-	promoter:36899	uc007fln.1	NA	NA	mm10_genes_promoters
chr10	66690201	66722400	32200	*	E6	chr10	66697861	66698860	1000	-	promoter:36900	uc007flo.1	NA	NA	mm10_genes_promoters
chr10	67004001	67005200	1200	*	E10	chr10	67004075	67005074	1000	+	promoter:35144	uc007flp.1	102634101	Gm31763	mm10_genes_promoters
chr10	67005201	67044800	39600	*	E6	chr10	67037323	67038322	1000	-	promoter:36903	uc056yhd.1	NA	NA	mm10_genes_promoters
chr10	67061801	67095800	34000	*	E6	chr10	67095125	67096124	1000	+	promoter:35145	uc011xfo.1	108829	Jmjd1c	mm10_genes_promoters
chr10	67095801	67097800	2000	*	E10	chr10	67095125	67096124	1000	+	promoter:35145	uc011xfo.1	108829	Jmjd1c	mm10_genes_promoters
chr10	67095801	67097800	2000	*	E10	chr10	67096989	67097988	1000	-	promoter:36901	uc007flq.2	28193	Reep3	mm10_genes_promoters
chr10	67095801	67097800	2000	*	E10	chr10	67096989	67097988	1000	-	promoter:36902	uc011xfn.2	28193	Reep3	mm10_genes_promoters
chr10	67097801	67098200	400	*	E8	chr10	67096989	67097988	1000	-	promoter:36901	uc007flq.2	28193	Reep3	mm10_genes_promoters
chr10	67097801	67098200	400	*	E8	chr10	67096989	67097988	1000	-	promoter:36902	uc011xfn.2	28193	Reep3	mm10_genes_promoters
chr10	67126001	67128200	2200	*	E10	chr10	67126258	67127257	1000	+	promoter:35146	uc011xfp.1	108829	Jmjd1c	mm10_genes_promoters
chr10	67177801	67185400	7600	*	E6	chr10	67184750	67185749	1000	+	promoter:35147	uc007fls.2	108829	Jmjd1c	mm10_genes_promoters
chr10	67185401	67188000	2600	*	E10	chr10	67184750	67185749	1000	+	promoter:35147	uc007fls.2	108829	Jmjd1c	mm10_genes_promoters
chr10	67189401	67281800	92400	*	E6	chr10	67214263	67215262	1000	+	promoter:35148	uc007flt.1	108829	Jmjd1c	mm10_genes_promoters
chr10	67189401	67281800	92400	*	E6	chr10	67237807	67238806	1000	+	promoter:35149	uc007flu.1	108829	Jmjd1c	mm10_genes_promoters
chr10	67189401	67281800	92400	*	E6	chr10	67253443	67254442	1000	+	promoter:35150	uc007flv.2	108829	Jmjd1c	mm10_genes_promoters
chr10	67284001	67285800	1800	*	E10	chr10	67285282	67286281	1000	-	promoter:36904	uc007flw.1	641340	Nrbf2	mm10_genes_promoters
chr10	67285801	67317800	32000	*	E6	chr10	67285282	67286281	1000	-	promoter:36904	uc007flw.1	641340	Nrbf2	mm10_genes_promoters
chr10	67536601	67537000	400	*	E8	chr10	67536869	67537868	1000	+	promoter:35151	uc007flx.1	13654	Egr2	mm10_genes_promoters
chr10	67536601	67537000	400	*	E8	chr10	67536878	67537877	1000	+	promoter:35152	uc007fly.1	13654	Egr2	mm10_genes_promoters
chr10	67537001	67538200	1200	*	E10	chr10	67536869	67537868	1000	+	promoter:35151	uc007flx.1	13654	Egr2	mm10_genes_promoters
chr10	67537001	67538200	1200	*	E10	chr10	67536878	67537877	1000	+	promoter:35152	uc007fly.1	13654	Egr2	mm10_genes_promoters
chr10	67548401	67550200	1800	*	E10	chr10	67548956	67549955	1000	-	promoter:36905	uc007flz.2	211488	Ado	mm10_genes_promoters
chr10	67558801	67646400	87600	*	E6	chr10	67571990	67572989	1000	-	promoter:36906	uc056yhe.1	NA	NA	mm10_genes_promoters
chr10	67866001	67911800	45800	*	E6	chr10	67901338	67902337	1000	-	promoter:36907	uc007fma.1	216049	Zfp365	mm10_genes_promoters
chr10	67912601	67912800	200	*	E8	chr10	67912663	67913662	1000	-	promoter:36908	uc007fmb.1	216049	Zfp365	mm10_genes_promoters
chr10	67912601	67912800	200	*	E8	chr10	67912663	67913662	1000	-	promoter:36909	uc007fmc.1	216049	Zfp365	mm10_genes_promoters
chr10	67912801	67969200	56400	*	E6	chr10	67912663	67913662	1000	-	promoter:36908	uc007fmb.1	216049	Zfp365	mm10_genes_promoters
chr10	67912801	67969200	56400	*	E6	chr10	67912663	67913662	1000	-	promoter:36909	uc007fmc.1	216049	Zfp365	mm10_genes_promoters
chr10	67975601	67979200	3600	*	E6	chr10	67978598	67979597	1000	+	promoter:35153	uc011xfq.1	170799	Rtkn2	mm10_genes_promoters
chr10	67975601	67979200	3600	*	E6	chr10	67978598	67979597	1000	+	promoter:35154	uc007fmd.1	170799	Rtkn2	mm10_genes_promoters
chr10	67975601	67979200	3600	*	E6	chr10	67978598	67979597	1000	+	promoter:35155	uc007fme.1	170799	Rtkn2	mm10_genes_promoters
chr10	67979201	67979800	600	*	E10	chr10	67978598	67979597	1000	+	promoter:35153	uc011xfq.1	170799	Rtkn2	mm10_genes_promoters
chr10	67979201	67979800	600	*	E10	chr10	67978598	67979597	1000	+	promoter:35154	uc007fmd.1	170799	Rtkn2	mm10_genes_promoters
chr10	67979201	67979800	600	*	E10	chr10	67978598	67979597	1000	+	promoter:35155	uc007fme.1	170799	Rtkn2	mm10_genes_promoters
chr10	67985401	68100400	115000	*	E6	chr10	68098174	68099173	1000	-	promoter:36910	uc029qyp.1	NA	NA	mm10_genes_promoters
chr10	68133601	68137200	3600	*	E10	chr10	68136627	68137626	1000	-	promoter:36911	uc007fmf.1	71371	Arid5b	mm10_genes_promoters
chr10	68133601	68137200	3600	*	E10	chr10	68136627	68137626	1000	-	promoter:36915	uc007fmi.1	71371	Arid5b	mm10_genes_promoters
chr10	68137201	68140600	3400	*	E7	chr10	68136627	68137626	1000	-	promoter:36911	uc007fmf.1	71371	Arid5b	mm10_genes_promoters
chr10	68137201	68140600	3400	*	E7	chr10	68136627	68137626	1000	-	promoter:36915	uc007fmi.1	71371	Arid5b	mm10_genes_promoters
chr10	68240401	68243800	3400	*	E6	chr10	68243359	68244358	1000	-	promoter:36912	uc007fmg.1	71371	Arid5b	mm10_genes_promoters
chr10	68243801	68245800	2000	*	E1	chr10	68243359	68244358	1000	-	promoter:36912	uc007fmg.1	71371	Arid5b	mm10_genes_promoters
chr10	68243801	68245800	2000	*	E1	chr10	68243974	68244973	1000	+	promoter:35156	uc029qyq.1	NA	NA	mm10_genes_promoters
chr10	68275401	68280600	5200	*	E10	chr10	68278727	68279726	1000	-	promoter:36913	uc007fmh.1	71371	Arid5b	mm10_genes_promoters
chr10	68275401	68280600	5200	*	E10	chr10	68278727	68279726	1000	-	promoter:36914	uc011xfr.1	71371	Arid5b	mm10_genes_promoters
chr10	68275401	68280600	5200	*	E10	chr10	68278727	68279726	1000	-	promoter:36916	uc007fmj.1	71371	Arid5b	mm10_genes_promoters
chr10	68320001	68355600	35600	*	E6	chr10	68321143	68322142	1000	-	promoter:36917	uc007fmk.2	75148	4930545H06Rik	mm10_genes_promoters
chr10	68541401	68542000	600	*	E10	chr10	68541876	68542875	1000	-	promoter:36918	uc007fml.1	73287	Cabcoco1	mm10_genes_promoters
chr10	68542001	68594200	52200	*	E6	chr10	68541876	68542875	1000	-	promoter:36918	uc007fml.1	73287	Cabcoco1	mm10_genes_promoters
chr10	68605001	68723800	118800	*	E6	chr10	68722746	68723745	1000	+	promoter:35157	uc007fmm.2	327766	Tmem26	mm10_genes_promoters
chr10	68605001	68723800	118800	*	E6	chr10	68722746	68723745	1000	+	promoter:35158	uc011xfs.1	327766	Tmem26	mm10_genes_promoters
chr10	69204601	69208000	3400	*	E7	chr10	69207552	69208551	1000	+	promoter:35159	uc029qyr.1	69288	Rhobtb1	mm10_genes_promoters
chr10	69208001	69211800	3800	*	E6	chr10	69207552	69208551	1000	+	promoter:35159	uc029qyr.1	69288	Rhobtb1	mm10_genes_promoters
chr10	69208001	69211800	3800	*	E6	chr10	69211657	69212656	1000	+	promoter:35160	uc007fmo.1	69288	Rhobtb1	mm10_genes_promoters
chr10	69208001	69211800	3800	*	E6	chr10	69211657	69212656	1000	+	promoter:35161	uc007fmp.1	69288	Rhobtb1	mm10_genes_promoters
chr10	69211801	69214200	2400	*	E10	chr10	69211657	69212656	1000	+	promoter:35160	uc007fmo.1	69288	Rhobtb1	mm10_genes_promoters
chr10	69211801	69214200	2400	*	E10	chr10	69211657	69212656	1000	+	promoter:35161	uc007fmp.1	69288	Rhobtb1	mm10_genes_promoters
chr10	69211801	69214200	2400	*	E10	chr10	69212194	69213193	1000	+	promoter:35162	uc011xft.2	69288	Rhobtb1	mm10_genes_promoters
chr10	69211801	69214200	2400	*	E10	chr10	69212194	69213193	1000	+	promoter:35163	uc011xfu.2	69288	Rhobtb1	mm10_genes_promoters
chr10	69211801	69214200	2400	*	E10	chr10	69213099	69214098	1000	-	promoter:36919	uc007fmn.3	NA	NA	mm10_genes_promoters
chr10	69275401	69304600	29200	*	E6	chr10	69287852	69288851	1000	+	promoter:35164	uc007fmq.1	69288	Rhobtb1	mm10_genes_promoters
chr10	69352201	69353000	800	*	E8	chr10	69352913	69353912	1000	-	promoter:36920	uc007fmr.1	12534	Cdk1	mm10_genes_promoters
chr10	69353001	69398000	45000	*	E6	chr10	69352913	69353912	1000	-	promoter:36920	uc007fmr.1	12534	Cdk1	mm10_genes_promoters
chr10	69353001	69398000	45000	*	E6	chr10	69397773	69398772	1000	+	promoter:35165	uc007fms.1	NA	NA	mm10_genes_promoters
chr10	69398001	69398400	400	*	E7	chr10	69397773	69398772	1000	+	promoter:35165	uc007fms.1	NA	NA	mm10_genes_promoters
chr10	69398401	69400000	1600	*	E8	chr10	69397773	69398772	1000	+	promoter:35165	uc007fms.1	NA	NA	mm10_genes_promoters
chr10	69400001	69533600	133600	*	E6	chr10	69532708	69533707	1000	+	promoter:35166	uc007fmt.1	11735	Ank3	mm10_genes_promoters
chr10	69400001	69533600	133600	*	E6	chr10	69532708	69533707	1000	+	promoter:35167	uc007fmu.1	11735	Ank3	mm10_genes_promoters
chr10	69400001	69533600	133600	*	E6	chr10	69532708	69533707	1000	+	promoter:35168	uc007fmv.1	11735	Ank3	mm10_genes_promoters
chr10	69400001	69533600	133600	*	E6	chr10	69532708	69533707	1000	+	promoter:35169	uc007fmw.1	11735	Ank3	mm10_genes_promoters
chr10	69400001	69533600	133600	*	E6	chr10	69532708	69533707	1000	+	promoter:35170	uc007fmx.1	11735	Ank3	mm10_genes_promoters
chr10	69400001	69533600	133600	*	E6	chr10	69532708	69533707	1000	+	promoter:35171	uc007fmy.1	11735	Ank3	mm10_genes_promoters
chr10	69400001	69533600	133600	*	E6	chr10	69532708	69533707	1000	+	promoter:35172	uc007fmz.1	11735	Ank3	mm10_genes_promoters
chr10	69400001	69533600	133600	*	E6	chr10	69532708	69533707	1000	+	promoter:35173	uc007fna.1	11735	Ank3	mm10_genes_promoters
chr10	69400001	69533600	133600	*	E6	chr10	69532708	69533707	1000	+	promoter:35174	uc007fnb.1	11735	Ank3	mm10_genes_promoters
chr10	69400001	69533600	133600	*	E6	chr10	69532708	69533707	1000	+	promoter:35175	uc007fnc.1	11735	Ank3	mm10_genes_promoters
chr10	69533601	69534600	1000	*	E10	chr10	69532708	69533707	1000	+	promoter:35166	uc007fmt.1	11735	Ank3	mm10_genes_promoters
chr10	69533601	69534600	1000	*	E10	chr10	69532708	69533707	1000	+	promoter:35167	uc007fmu.1	11735	Ank3	mm10_genes_promoters
chr10	69533601	69534600	1000	*	E10	chr10	69532708	69533707	1000	+	promoter:35168	uc007fmv.1	11735	Ank3	mm10_genes_promoters
chr10	69533601	69534600	1000	*	E10	chr10	69532708	69533707	1000	+	promoter:35169	uc007fmw.1	11735	Ank3	mm10_genes_promoters
chr10	69533601	69534600	1000	*	E10	chr10	69532708	69533707	1000	+	promoter:35170	uc007fmx.1	11735	Ank3	mm10_genes_promoters
chr10	69533601	69534600	1000	*	E10	chr10	69532708	69533707	1000	+	promoter:35171	uc007fmy.1	11735	Ank3	mm10_genes_promoters
chr10	69533601	69534600	1000	*	E10	chr10	69532708	69533707	1000	+	promoter:35172	uc007fmz.1	11735	Ank3	mm10_genes_promoters
chr10	69533601	69534600	1000	*	E10	chr10	69532708	69533707	1000	+	promoter:35173	uc007fna.1	11735	Ank3	mm10_genes_promoters
chr10	69533601	69534600	1000	*	E10	chr10	69532708	69533707	1000	+	promoter:35174	uc007fnb.1	11735	Ank3	mm10_genes_promoters
chr10	69533601	69534600	1000	*	E10	chr10	69532708	69533707	1000	+	promoter:35175	uc007fnc.1	11735	Ank3	mm10_genes_promoters
chr10	69624001	69706000	82000	*	E6	chr10	69705474	69706473	1000	+	promoter:35176	uc007fnd.1	11735	Ank3	mm10_genes_promoters
chr10	69624001	69706000	82000	*	E6	chr10	69705474	69706473	1000	+	promoter:35177	uc007fne.1	11735	Ank3	mm10_genes_promoters
chr10	69706001	69706200	200	*	E8	chr10	69705474	69706473	1000	+	promoter:35176	uc007fnd.1	11735	Ank3	mm10_genes_promoters
chr10	69706001	69706200	200	*	E8	chr10	69705474	69706473	1000	+	promoter:35177	uc007fne.1	11735	Ank3	mm10_genes_promoters
chr10	69706201	69707800	1600	*	E10	chr10	69705474	69706473	1000	+	promoter:35176	uc007fnd.1	11735	Ank3	mm10_genes_promoters
chr10	69706201	69707800	1600	*	E10	chr10	69705474	69706473	1000	+	promoter:35177	uc007fne.1	11735	Ank3	mm10_genes_promoters
chr10	69720601	69785600	65000	*	E6	chr10	69784514	69785513	1000	+	promoter:35178	uc007fnf.1	11735	Ank3	mm10_genes_promoters
chr10	69720601	69785600	65000	*	E6	chr10	69784514	69785513	1000	+	promoter:35179	uc007fng.1	11735	Ank3	mm10_genes_promoters
chr10	69924201	69924800	600	*	E7	chr10	69924532	69925531	1000	+	promoter:35180	uc007fnh.1	11735	Ank3	mm10_genes_promoters
chr10	69924201	69924800	600	*	E7	chr10	69924532	69925531	1000	+	promoter:35181	uc007fni.1	11735	Ank3	mm10_genes_promoters
chr10	69924201	69924800	600	*	E7	chr10	69924532	69925531	1000	+	promoter:35182	uc007fnj.1	11735	Ank3	mm10_genes_promoters
chr10	69924201	69924800	600	*	E7	chr10	69924532	69925531	1000	+	promoter:35183	uc007fnk.1	11735	Ank3	mm10_genes_promoters
chr10	69924801	69925200	400	*	E8	chr10	69924532	69925531	1000	+	promoter:35180	uc007fnh.1	11735	Ank3	mm10_genes_promoters
chr10	69924801	69925200	400	*	E8	chr10	69924532	69925531	1000	+	promoter:35181	uc007fni.1	11735	Ank3	mm10_genes_promoters
chr10	69924801	69925200	400	*	E8	chr10	69924532	69925531	1000	+	promoter:35182	uc007fnj.1	11735	Ank3	mm10_genes_promoters
chr10	69924801	69925200	400	*	E8	chr10	69924532	69925531	1000	+	promoter:35183	uc007fnk.1	11735	Ank3	mm10_genes_promoters
chr10	69925201	69925400	200	*	E7	chr10	69924532	69925531	1000	+	promoter:35180	uc007fnh.1	11735	Ank3	mm10_genes_promoters
chr10	69925201	69925400	200	*	E7	chr10	69924532	69925531	1000	+	promoter:35181	uc007fni.1	11735	Ank3	mm10_genes_promoters
chr10	69925201	69925400	200	*	E7	chr10	69924532	69925531	1000	+	promoter:35182	uc007fnj.1	11735	Ank3	mm10_genes_promoters
chr10	69925201	69925400	200	*	E7	chr10	69924532	69925531	1000	+	promoter:35183	uc007fnk.1	11735	Ank3	mm10_genes_promoters
chr10	69925401	69925600	200	*	E8	chr10	69924532	69925531	1000	+	promoter:35180	uc007fnh.1	11735	Ank3	mm10_genes_promoters
chr10	69925401	69925600	200	*	E8	chr10	69924532	69925531	1000	+	promoter:35181	uc007fni.1	11735	Ank3	mm10_genes_promoters
chr10	69925401	69925600	200	*	E8	chr10	69924532	69925531	1000	+	promoter:35182	uc007fnj.1	11735	Ank3	mm10_genes_promoters
chr10	69925401	69925600	200	*	E8	chr10	69924532	69925531	1000	+	promoter:35183	uc007fnk.1	11735	Ank3	mm10_genes_promoters
chr10	69927201	70094600	167400	*	E6	chr10	69972722	69973721	1000	+	promoter:35184	uc007fnl.1	11735	Ank3	mm10_genes_promoters
chr10	69927201	70094600	167400	*	E6	chr10	69986849	69987848	1000	+	promoter:35185	uc007fnm.1	11735	Ank3	mm10_genes_promoters
chr10	69927201	70094600	167400	*	E6	chr10	69988935	69989934	1000	+	promoter:35186	uc007fnn.1	11735	Ank3	mm10_genes_promoters
chr10	69927201	70094600	167400	*	E6	chr10	70005209	70006208	1000	+	promoter:35187	uc007fno.1	NA	NA	mm10_genes_promoters
chr10	70094601	70098600	4000	*	E10	chr10	70096121	70097120	1000	+	promoter:35188	uc011xfv.1	76551	Ccdc6	mm10_genes_promoters
chr10	70199201	70204000	4800	*	E6	chr10	70203664	70204663	1000	+	promoter:35189	uc007fnp.4	69563	Mrln	mm10_genes_promoters
chr10	70204001	70206800	2800	*	E7	chr10	70203664	70204663	1000	+	promoter:35189	uc007fnp.4	69563	Mrln	mm10_genes_promoters
chr10	70238801	70244400	5600	*	E6	chr10	70244276	70245275	1000	+	promoter:35190	uc007fnq.1	66859	Slc16a9	mm10_genes_promoters
chr10	70244401	70248800	4400	*	E10	chr10	70244276	70245275	1000	+	promoter:35190	uc007fnq.1	66859	Slc16a9	mm10_genes_promoters
chr10	70260401	70269600	9200	*	E7	chr10	70265979	70266978	1000	+	promoter:35191	uc007fnr.1	66859	Slc16a9	mm10_genes_promoters
chr10	70400001	70440200	40200	*	E6	chr10	70439668	70440667	1000	+	promoter:35192	uc007fns.2	71721	Fam13c	mm10_genes_promoters
chr10	70400001	70440200	40200	*	E6	chr10	70439668	70440667	1000	+	promoter:35193	uc007fnt.2	71721	Fam13c	mm10_genes_promoters
chr10	70400001	70440200	40200	*	E6	chr10	70439668	70440667	1000	+	promoter:35194	uc007fnu.2	71721	Fam13c	mm10_genes_promoters
chr10	70400001	70440200	40200	*	E6	chr10	70439668	70440667	1000	+	promoter:35195	uc007fnv.2	71721	Fam13c	mm10_genes_promoters
chr10	70400001	70440200	40200	*	E6	chr10	70439668	70440667	1000	+	promoter:35196	uc011xfw.1	71721	Fam13c	mm10_genes_promoters
chr10	70400001	70440200	40200	*	E6	chr10	70439910	70440909	1000	+	promoter:35197	uc007fnw.2	71721	Fam13c	mm10_genes_promoters
chr10	70400001	70440200	40200	*	E6	chr10	70439910	70440909	1000	+	promoter:35198	uc007fnx.2	71721	Fam13c	mm10_genes_promoters
chr10	70400001	70440200	40200	*	E6	chr10	70439910	70440909	1000	+	promoter:35199	uc007fny.2	71721	Fam13c	mm10_genes_promoters
chr10	70440201	70441600	1400	*	E10	chr10	70439668	70440667	1000	+	promoter:35192	uc007fns.2	71721	Fam13c	mm10_genes_promoters
chr10	70440201	70441600	1400	*	E10	chr10	70439668	70440667	1000	+	promoter:35193	uc007fnt.2	71721	Fam13c	mm10_genes_promoters
chr10	70440201	70441600	1400	*	E10	chr10	70439668	70440667	1000	+	promoter:35194	uc007fnu.2	71721	Fam13c	mm10_genes_promoters
chr10	70440201	70441600	1400	*	E10	chr10	70439668	70440667	1000	+	promoter:35195	uc007fnv.2	71721	Fam13c	mm10_genes_promoters
chr10	70440201	70441600	1400	*	E10	chr10	70439668	70440667	1000	+	promoter:35196	uc011xfw.1	71721	Fam13c	mm10_genes_promoters
chr10	70440201	70441600	1400	*	E10	chr10	70439910	70440909	1000	+	promoter:35197	uc007fnw.2	71721	Fam13c	mm10_genes_promoters
chr10	70440201	70441600	1400	*	E10	chr10	70439910	70440909	1000	+	promoter:35198	uc007fnx.2	71721	Fam13c	mm10_genes_promoters
chr10	70440201	70441600	1400	*	E10	chr10	70439910	70440909	1000	+	promoter:35199	uc007fny.2	71721	Fam13c	mm10_genes_promoters
chr10	70522401	70598600	76200	*	E6	chr10	70592813	70593812	1000	-	promoter:36921	uc011xfx.1	70911	Phyhipl	mm10_genes_promoters
chr10	70598601	70600200	1600	*	E9	chr10	70599292	70600291	1000	-	promoter:36922	uc007fnz.2	70911	Phyhipl	mm10_genes_promoters
chr10	70598601	70600200	1600	*	E9	chr10	70599292	70600291	1000	-	promoter:36923	uc007foa.2	70911	Phyhipl	mm10_genes_promoters
chr10	70598601	70600200	1600	*	E9	chr10	70599292	70600291	1000	-	promoter:36924	uc007fob.2	70911	Phyhipl	mm10_genes_promoters
chr10	70600201	70600400	200	*	E5	chr10	70599292	70600291	1000	-	promoter:36922	uc007fnz.2	70911	Phyhipl	mm10_genes_promoters
chr10	70600201	70600400	200	*	E5	chr10	70599292	70600291	1000	-	promoter:36923	uc007foa.2	70911	Phyhipl	mm10_genes_promoters
chr10	70600201	70600400	200	*	E5	chr10	70599292	70600291	1000	-	promoter:36924	uc007fob.2	70911	Phyhipl	mm10_genes_promoters
chr10	70608401	70657400	49000	*	E6	chr10	70651926	70652925	1000	-	promoter:36925	uc007foc.1	319646	D630013N20Rik	mm10_genes_promoters
chr10	70608401	70657400	49000	*	E6	chr10	70655964	70656963	1000	-	promoter:36926	uc007fod.1	319646	D630013N20Rik	mm10_genes_promoters
chr10	70798201	70880000	81800	*	E6	chr10	70867644	70868643	1000	+	promoter:35200	uc007foe.2	NA	NA	mm10_genes_promoters
chr10	70933201	71012800	79600	*	E6	chr10	70948490	70949489	1000	-	promoter:36930	uc007foi.1	83675	Bicc1	mm10_genes_promoters
chr10	71139401	71157800	18400	*	E6	chr10	71146861	71147860	1000	-	promoter:36927	uc033fpy.1	83675	Bicc1	mm10_genes_promoters
chr10	71157801	71160200	2400	*	E10	chr10	71159635	71160634	1000	-	promoter:36928	uc007fog.2	83675	Bicc1	mm10_genes_promoters
chr10	71157801	71160200	2400	*	E10	chr10	71159635	71160634	1000	-	promoter:36929	uc007foh.2	83675	Bicc1	mm10_genes_promoters
chr10	71160201	71237000	76800	*	E6	chr10	71159635	71160634	1000	-	promoter:36928	uc007fog.2	83675	Bicc1	mm10_genes_promoters
chr10	71160201	71237000	76800	*	E6	chr10	71159635	71160634	1000	-	promoter:36929	uc007foh.2	83675	Bicc1	mm10_genes_promoters
chr10	71160201	71237000	76800	*	E6	chr10	71182041	71183040	1000	-	promoter:36931	uc007foj.2	319572	C730027H18Rik	mm10_genes_promoters
chr10	71160201	71237000	76800	*	E6	chr10	71182041	71183040	1000	-	promoter:36932	uc007fok.2	319572	C730027H18Rik	mm10_genes_promoters
chr10	71160201	71237000	76800	*	E6	chr10	71200745	71201744	1000	+	promoter:35201	uc056yhf.1	78638	1700113B09Rik	mm10_genes_promoters
chr10	71160201	71237000	76800	*	E6	chr10	71235303	71236302	1000	-	promoter:36933	uc007fol.1	21780	Tfam	mm10_genes_promoters
chr10	71237001	71238600	1600	*	E10	chr10	71238045	71239044	1000	-	promoter:36934	uc007fom.1	21780	Tfam	mm10_genes_promoters
chr10	71237001	71238600	1600	*	E10	chr10	71238274	71239273	1000	-	promoter:36935	uc007fon.1	21780	Tfam	mm10_genes_promoters
chr10	71238601	71261800	23200	*	E6	chr10	71238045	71239044	1000	-	promoter:36934	uc007fom.1	21780	Tfam	mm10_genes_promoters
chr10	71238601	71261800	23200	*	E6	chr10	71238274	71239273	1000	-	promoter:36935	uc007fon.1	21780	Tfam	mm10_genes_promoters
chr10	71284201	71285400	1200	*	E10	chr10	71285263	71286262	1000	-	promoter:36936	uc007foo.2	216080	Ube2d1	mm10_genes_promoters
chr10	71285401	71285600	200	*	E8	chr10	71285263	71286262	1000	-	promoter:36936	uc007foo.2	216080	Ube2d1	mm10_genes_promoters
chr10	71285601	71339400	53800	*	E6	chr10	71285263	71286262	1000	-	promoter:36936	uc007foo.2	216080	Ube2d1	mm10_genes_promoters
chr10	71285601	71339400	53800	*	E6	chr10	71309745	71310744	1000	+	promoter:35202	uc007fop.1	NA	NA	mm10_genes_promoters
chr10	71344201	71345400	1200	*	E10	chr10	71344850	71345849	1000	-	promoter:36937	uc007foq.1	52637	Cisd1	mm10_genes_promoters
chr10	71345401	71347200	1800	*	E7	chr10	71344850	71345849	1000	-	promoter:36937	uc007foq.1	52637	Cisd1	mm10_genes_promoters
chr10	71345401	71347200	1800	*	E7	chr10	71346793	71347792	1000	+	promoter:35203	uc007for.1	69718	Ipmk	mm10_genes_promoters
chr10	71345401	71347200	1800	*	E7	chr10	71346793	71347792	1000	+	promoter:35204	uc007fos.1	69718	Ipmk	mm10_genes_promoters
chr10	71345401	71347200	1800	*	E7	chr10	71346793	71347792	1000	+	promoter:35205	uc007fot.1	69718	Ipmk	mm10_genes_promoters
chr10	71345401	71347200	1800	*	E7	chr10	71346793	71347792	1000	+	promoter:35206	uc011xfy.1	69718	Ipmk	mm10_genes_promoters
chr10	71345401	71347200	1800	*	E7	chr10	71346841	71347840	1000	+	promoter:35207	uc056yhg.2	NA	NA	mm10_genes_promoters
chr10	71347201	71349000	1800	*	E10	chr10	71346793	71347792	1000	+	promoter:35203	uc007for.1	69718	Ipmk	mm10_genes_promoters
chr10	71347201	71349000	1800	*	E10	chr10	71346793	71347792	1000	+	promoter:35204	uc007fos.1	69718	Ipmk	mm10_genes_promoters
chr10	71347201	71349000	1800	*	E10	chr10	71346793	71347792	1000	+	promoter:35205	uc007fot.1	69718	Ipmk	mm10_genes_promoters
chr10	71347201	71349000	1800	*	E10	chr10	71346793	71347792	1000	+	promoter:35206	uc011xfy.1	69718	Ipmk	mm10_genes_promoters
chr10	71347201	71349000	1800	*	E10	chr10	71346841	71347840	1000	+	promoter:35207	uc056yhg.2	NA	NA	mm10_genes_promoters
chr10	71362801	71396800	34000	*	E6	chr10	71366071	71367070	1000	-	promoter:36938	uc007fou.1	NA	NA	mm10_genes_promoters
chr10	71362801	71396800	34000	*	E6	chr10	71380749	71381748	1000	+	promoter:35208	uc007fov.1	NA	NA	mm10_genes_promoters
chr10	71571001	71575200	4200	*	E1	chr10	71572686	71573685	1000	-	promoter:36939	uc029qys.1	NA	NA	mm10_genes_promoters
chr10	71884201	72007800	123600	*	E6	chr10	71980691	71981690	1000	-	promoter:36940	uc007fox.1	108950	1700049L16Rik	mm10_genes_promoters
chr10	72608201	72654400	46200	*	E6	chr10	72653846	72654845	1000	+	promoter:35209	uc007foy.2	52696	Zwint	mm10_genes_promoters
chr10	72608201	72654400	46200	*	E6	chr10	72653846	72654845	1000	+	promoter:35210	uc007foz.2	52696	Zwint	mm10_genes_promoters
chr10	72608201	72654400	46200	*	E6	chr10	72653846	72654845	1000	+	promoter:35211	uc007fpa.2	52696	Zwint	mm10_genes_promoters
chr10	72654401	72655600	1200	*	E10	chr10	72653846	72654845	1000	+	promoter:35209	uc007foy.2	52696	Zwint	mm10_genes_promoters
chr10	72654401	72655600	1200	*	E10	chr10	72653846	72654845	1000	+	promoter:35210	uc007foz.2	52696	Zwint	mm10_genes_promoters
chr10	72654401	72655600	1200	*	E10	chr10	72653846	72654845	1000	+	promoter:35211	uc007fpa.2	52696	Zwint	mm10_genes_promoters
chr10	73064201	73093200	29000	*	E6	chr10	73086706	73087705	1000	-	promoter:36941	uc007fpb.1	327768	A330049N07Rik	mm10_genes_promoters
chr10	73096201	73100600	4400	*	E5	chr10	73098342	73099341	1000	+	promoter:35212	uc007fpc.1	NA	NA	mm10_genes_promoters
chr10	73096201	73100600	4400	*	E5	chr10	73098342	73099341	1000	+	promoter:35213	uc007fpd.1	NA	NA	mm10_genes_promoters
chr10	73096201	73100600	4400	*	E5	chr10	73098342	73099341	1000	+	promoter:35214	uc007fpe.1	11994	Pcdh15	mm10_genes_promoters
chr10	73771401	73855400	84000	*	E6	chr10	73820867	73821866	1000	+	promoter:35215	uc007fpf.2	11994	Pcdh15	mm10_genes_promoters
chr10	73771401	73855400	84000	*	E6	chr10	73820867	73821866	1000	+	promoter:35216	uc007fpg.2	11994	Pcdh15	mm10_genes_promoters
chr10	73771401	73855400	84000	*	E6	chr10	73820867	73821866	1000	+	promoter:35217	uc011xfz.1	11994	Pcdh15	mm10_genes_promoters
chr10	73771401	73855400	84000	*	E6	chr10	73820867	73821866	1000	+	promoter:35218	uc011xga.1	11994	Pcdh15	mm10_genes_promoters
chr10	73771401	73855400	84000	*	E6	chr10	73820867	73821866	1000	+	promoter:35219	uc007fpi.2	11994	Pcdh15	mm10_genes_promoters
chr10	73771401	73855400	84000	*	E6	chr10	73820867	73821866	1000	+	promoter:35220	uc007fpj.2	11994	Pcdh15	mm10_genes_promoters
chr10	73771401	73855400	84000	*	E6	chr10	73820867	73821866	1000	+	promoter:35221	uc007fpk.2	11994	Pcdh15	mm10_genes_promoters
chr10	73771401	73855400	84000	*	E6	chr10	73820867	73821866	1000	+	promoter:35222	uc007fpl.2	11994	Pcdh15	mm10_genes_promoters
chr10	73771401	73855400	84000	*	E6	chr10	73820867	73821866	1000	+	promoter:35223	uc007fpm.4	11994	Pcdh15	mm10_genes_promoters
chr10	73771401	73855400	84000	*	E6	chr10	73820867	73821866	1000	+	promoter:35224	uc007fpn.2	11994	Pcdh15	mm10_genes_promoters
chr10	73771401	73855400	84000	*	E6	chr10	73820867	73821866	1000	+	promoter:35225	uc011xgb.1	11994	Pcdh15	mm10_genes_promoters
chr10	73771401	73855400	84000	*	E6	chr10	73820867	73821866	1000	+	promoter:35226	uc011xgc.1	11994	Pcdh15	mm10_genes_promoters
chr10	73771401	73855400	84000	*	E6	chr10	73820867	73821866	1000	+	promoter:35227	uc007fph.2	11994	Pcdh15	mm10_genes_promoters
chr10	73771401	73855400	84000	*	E6	chr10	73820867	73821866	1000	+	promoter:35228	uc007fpo.2	11994	Pcdh15	mm10_genes_promoters
chr10	73771401	73855400	84000	*	E6	chr10	73820867	73821866	1000	+	promoter:35229	uc007fpp.2	11994	Pcdh15	mm10_genes_promoters
chr10	73771401	73855400	84000	*	E6	chr10	73820867	73821866	1000	+	promoter:35230	uc007fpr.2	11994	Pcdh15	mm10_genes_promoters
chr10	73771401	73855400	84000	*	E6	chr10	73820867	73821866	1000	+	promoter:35231	uc011xgd.1	11994	Pcdh15	mm10_genes_promoters
chr10	73771401	73855400	84000	*	E6	chr10	73820867	73821866	1000	+	promoter:35232	uc011xge.1	11994	Pcdh15	mm10_genes_promoters
chr10	73771401	73855400	84000	*	E6	chr10	73820867	73821866	1000	+	promoter:35233	uc011xgf.1	11994	Pcdh15	mm10_genes_promoters
chr10	73771401	73855400	84000	*	E6	chr10	73820867	73821866	1000	+	promoter:35234	uc007fpq.2	11994	Pcdh15	mm10_genes_promoters
chr10	73771401	73855400	84000	*	E6	chr10	73820867	73821866	1000	+	promoter:35235	uc011xgg.1	11994	Pcdh15	mm10_genes_promoters
chr10	73771401	73855400	84000	*	E6	chr10	73820867	73821866	1000	+	promoter:35236	uc011xgh.1	11994	Pcdh15	mm10_genes_promoters
chr10	73887001	73965600	78600	*	E6	chr10	73946028	73947027	1000	+	promoter:35237	uc033fpz.1	11994	Pcdh15	mm10_genes_promoters
chr10	73887001	73965600	78600	*	E6	chr10	73946028	73947027	1000	+	promoter:35238	uc033fqa.1	11994	Pcdh15	mm10_genes_promoters
chr10	73887001	73965600	78600	*	E6	chr10	73946028	73947027	1000	+	promoter:35239	uc033fqb.1	11994	Pcdh15	mm10_genes_promoters
chr10	73887001	73965600	78600	*	E6	chr10	73946028	73947027	1000	+	promoter:35240	uc033fqc.1	11994	Pcdh15	mm10_genes_promoters
chr10	73887001	73965600	78600	*	E6	chr10	73946028	73947027	1000	+	promoter:35241	uc033fqd.1	11994	Pcdh15	mm10_genes_promoters
chr10	73887001	73965600	78600	*	E6	chr10	73946028	73947027	1000	+	promoter:35242	uc033fqe.1	11994	Pcdh15	mm10_genes_promoters
chr10	73887001	73965600	78600	*	E6	chr10	73946028	73947027	1000	+	promoter:35243	uc033fqf.1	11994	Pcdh15	mm10_genes_promoters
chr10	73887001	73965600	78600	*	E6	chr10	73946028	73947027	1000	+	promoter:35244	uc033fqg.1	11994	Pcdh15	mm10_genes_promoters
chr10	73887001	73965600	78600	*	E6	chr10	73946028	73947027	1000	+	promoter:35245	uc033fqh.1	11994	Pcdh15	mm10_genes_promoters
chr10	74619001	74655000	36000	*	E6	chr10	74623205	74624204	1000	+	promoter:35246	uc029qyt.1	11994	Pcdh15	mm10_genes_promoters
chr10	74964201	74966600	2400	*	E6	chr10	74966231	74967230	1000	+	promoter:35247	uc007fpt.1	14687	Gnaz	mm10_genes_promoters
chr10	74966601	74966800	200	*	E8	chr10	74966231	74967230	1000	+	promoter:35247	uc007fpt.1	14687	Gnaz	mm10_genes_promoters
chr10	74966801	74967200	400	*	E10	chr10	74966231	74967230	1000	+	promoter:35247	uc007fpt.1	14687	Gnaz	mm10_genes_promoters
chr10	74967201	74967800	600	*	E8	chr10	74966231	74967230	1000	+	promoter:35247	uc007fpt.1	14687	Gnaz	mm10_genes_promoters
chr10	74968001	74995400	27400	*	E6	chr10	74989841	74990840	1000	+	promoter:35248	uc007fpu.1	14687	Gnaz	mm10_genes_promoters
chr10	75001001	75036800	35800	*	E6	chr10	75032554	75033553	1000	-	promoter:36942	uc011xgj.1	71236	Rsph14	mm10_genes_promoters
chr10	75001001	75036800	35800	*	E6	chr10	75032554	75033553	1000	-	promoter:36943	uc011xgk.1	71236	Rsph14	mm10_genes_promoters
chr10	75001001	75036800	35800	*	E6	chr10	75032587	75033586	1000	-	promoter:36944	uc007fps.1	71236	Rsph14	mm10_genes_promoters
chr10	75001001	75036800	35800	*	E6	chr10	75032587	75033586	1000	-	promoter:36945	uc011xgl.1	71236	Rsph14	mm10_genes_promoters
chr10	75001001	75036800	35800	*	E6	chr10	75032587	75033586	1000	-	promoter:36946	uc007fpv.1	71236	Rsph14	mm10_genes_promoters
chr10	75001001	75036800	35800	*	E6	chr10	75036089	75037088	1000	+	promoter:35249	uc007fpw.1	76877	Rab36	mm10_genes_promoters
chr10	75001001	75036800	35800	*	E6	chr10	75036089	75037088	1000	+	promoter:35250	uc007fpx.1	76877	Rab36	mm10_genes_promoters
chr10	75001001	75036800	35800	*	E6	chr10	75036089	75037088	1000	+	promoter:35251	uc007fpy.1	76877	Rab36	mm10_genes_promoters
chr10	75001001	75036800	35800	*	E6	chr10	75036226	75037225	1000	+	promoter:35252	uc007fpz.1	76877	Rab36	mm10_genes_promoters
chr10	75036801	75037200	400	*	E10	chr10	75036089	75037088	1000	+	promoter:35249	uc007fpw.1	76877	Rab36	mm10_genes_promoters
chr10	75036801	75037200	400	*	E10	chr10	75036089	75037088	1000	+	promoter:35250	uc007fpx.1	76877	Rab36	mm10_genes_promoters
chr10	75036801	75037200	400	*	E10	chr10	75036089	75037088	1000	+	promoter:35251	uc007fpy.1	76877	Rab36	mm10_genes_promoters
chr10	75036801	75037200	400	*	E10	chr10	75036226	75037225	1000	+	promoter:35252	uc007fpz.1	76877	Rab36	mm10_genes_promoters
chr10	75037201	75037600	400	*	E8	chr10	75036226	75037225	1000	+	promoter:35252	uc007fpz.1	76877	Rab36	mm10_genes_promoters
chr10	75037201	75037600	400	*	E8	chr10	75037433	75038432	1000	+	promoter:35253	uc007fqa.1	76877	Rab36	mm10_genes_promoters
chr10	75037601	75037800	200	*	E10	chr10	75037433	75038432	1000	+	promoter:35253	uc007fqa.1	76877	Rab36	mm10_genes_promoters
chr10	75037801	75053800	16000	*	E6	chr10	75037433	75038432	1000	+	promoter:35253	uc007fqa.1	76877	Rab36	mm10_genes_promoters
chr10	75059801	75060400	600	*	E8	chr10	75059896	75060895	1000	+	promoter:35254	uc007fqb.2	110279	Bcr	mm10_genes_promoters
chr10	75060401	75061600	1200	*	E10	chr10	75059896	75060895	1000	+	promoter:35254	uc007fqb.2	110279	Bcr	mm10_genes_promoters
chr10	75151401	75211600	60200	*	E6	chr10	75172971	75173970	1000	+	promoter:35255	uc007fqc.2	110279	Bcr	mm10_genes_promoters
chr10	75151401	75211600	60200	*	E6	chr10	75211073	75212072	1000	+	promoter:35256	uc007fqd.1	74392	Specc1l	mm10_genes_promoters
chr10	75151401	75211600	60200	*	E6	chr10	75211073	75212072	1000	+	promoter:35257	uc007fqe.2	74392	Specc1l	mm10_genes_promoters
chr10	75151401	75211600	60200	*	E6	chr10	75211390	75212389	1000	+	promoter:35258	uc007fqf.2	74392	Specc1l	mm10_genes_promoters
chr10	75211601	75213000	1400	*	E10	chr10	75211073	75212072	1000	+	promoter:35256	uc007fqd.1	74392	Specc1l	mm10_genes_promoters
chr10	75211601	75213000	1400	*	E10	chr10	75211073	75212072	1000	+	promoter:35257	uc007fqe.2	74392	Specc1l	mm10_genes_promoters
chr10	75211601	75213000	1400	*	E10	chr10	75211390	75212389	1000	+	promoter:35258	uc007fqf.2	74392	Specc1l	mm10_genes_promoters
chr10	75259801	75296400	36600	*	E6	chr10	75277276	75278275	1000	+	promoter:35259	uc007fqg.2	74392	Specc1l	mm10_genes_promoters
chr10	75299601	75316600	17000	*	E6	chr10	75315877	75316876	1000	+	promoter:35260	uc007fqh.2	11540	Adora2a	mm10_genes_promoters
chr10	75316601	75317800	1200	*	E9	chr10	75315877	75316876	1000	+	promoter:35260	uc007fqh.2	11540	Adora2a	mm10_genes_promoters
chr10	75329001	75359400	30400	*	E6	chr10	75343472	75344471	1000	+	promoter:35261	uc029qyu.1	NA	NA	mm10_genes_promoters
chr10	75329001	75359400	30400	*	E6	chr10	75351055	75352054	1000	+	promoter:35262	uc011xgm.1	544707	Gm5779	mm10_genes_promoters
chr10	75381401	75443600	62200	*	E6	chr10	75405911	75406910	1000	+	promoter:35263	uc007fqj.2	103149	Upb1	mm10_genes_promoters
chr10	75443601	75448800	5200	*	E7	chr10	75448510	75449509	1000	+	promoter:35264	uc029qyv.1	71125	4933407G14Rik	mm10_genes_promoters
chr10	75448801	75449800	1000	*	E6	chr10	75448510	75449509	1000	+	promoter:35264	uc029qyv.1	71125	4933407G14Rik	mm10_genes_promoters
chr10	75509601	75515800	6200	*	E7	chr10	75511287	75512286	1000	-	promoter:36948	uc011xgn.1	68778	Gucd1	mm10_genes_promoters
chr10	75509601	75515800	6200	*	E7	chr10	75511287	75512286	1000	-	promoter:36951	uc007fql.1	68778	Gucd1	mm10_genes_promoters
chr10	75516401	75518800	2400	*	E10	chr10	75517042	75518041	1000	+	promoter:35265	uc007fqm.1	67332	Snrpd3	mm10_genes_promoters
chr10	75516401	75518800	2400	*	E10	chr10	75517323	75518322	1000	-	promoter:36947	uc007fqi.1	68778	Gucd1	mm10_genes_promoters
chr10	75516401	75518800	2400	*	E10	chr10	75517323	75518322	1000	-	promoter:36949	uc007fqk.1	68778	Gucd1	mm10_genes_promoters
chr10	75516401	75518800	2400	*	E10	chr10	75517323	75518322	1000	-	promoter:36950	uc011xgo.1	68778	Gucd1	mm10_genes_promoters
chr10	75559201	75560600	1400	*	E8	chr10	75560331	75561330	1000	-	promoter:36952	uc029qyw.1	192734	Lrrc75b	mm10_genes_promoters
chr10	75560601	75568000	7400	*	E6	chr10	75560331	75561330	1000	-	promoter:36952	uc029qyw.1	192734	Lrrc75b	mm10_genes_promoters
chr10	75560601	75568000	7400	*	E6	chr10	75567662	75568661	1000	+	promoter:35266	uc007fqo.3	14598	Ggt1	mm10_genes_promoters
chr10	75568001	75572800	4800	*	E7	chr10	75567662	75568661	1000	+	promoter:35266	uc007fqo.3	14598	Ggt1	mm10_genes_promoters
chr10	75568001	75572800	4800	*	E7	chr10	75572495	75573494	1000	+	promoter:35267	uc007fqp.2	14598	Ggt1	mm10_genes_promoters
chr10	75572801	75573600	800	*	E6	chr10	75572495	75573494	1000	+	promoter:35267	uc007fqp.2	14598	Ggt1	mm10_genes_promoters
chr10	75588001	75589800	1800	*	E7	chr10	75588381	75589380	1000	+	promoter:35268	uc007fqq.1	23887	Ggt5	mm10_genes_promoters
chr10	75588001	75589800	1800	*	E7	chr10	75588381	75589380	1000	+	promoter:35269	uc007fqr.1	23887	Ggt5	mm10_genes_promoters
chr10	75588001	75589800	1800	*	E7	chr10	75588381	75589380	1000	+	promoter:35270	uc007fqs.1	23887	Ggt5	mm10_genes_promoters
chr10	75588001	75589800	1800	*	E7	chr10	75588381	75589380	1000	+	promoter:35271	uc011xgp.1	23887	Ggt5	mm10_genes_promoters
chr10	75643401	75648600	5200	*	E7	chr10	75644009	75645008	1000	-	promoter:36953	uc007fqt.2	71733	Susd2	mm10_genes_promoters
chr10	75643401	75648600	5200	*	E7	chr10	75644009	75645008	1000	-	promoter:36954	uc011xgq.1	71733	Susd2	mm10_genes_promoters
chr10	75648601	75666600	18000	*	E6	chr10	75657453	75658452	1000	-	promoter:36955	uc011xgr.1	104248	Cabin1	mm10_genes_promoters
chr10	75667601	75668400	800	*	E8	chr10	75667919	75668918	1000	-	promoter:36956	uc007fqu.1	104248	Cabin1	mm10_genes_promoters
chr10	75667601	75668400	800	*	E8	chr10	75667919	75668918	1000	-	promoter:36957	uc007fqv.1	104248	Cabin1	mm10_genes_promoters
chr10	75667601	75668400	800	*	E8	chr10	75668091	75669090	1000	-	promoter:36960	uc007fqy.1	104248	Cabin1	mm10_genes_promoters
chr10	75668401	75675000	6600	*	E6	chr10	75667919	75668918	1000	-	promoter:36956	uc007fqu.1	104248	Cabin1	mm10_genes_promoters
chr10	75668401	75675000	6600	*	E6	chr10	75667919	75668918	1000	-	promoter:36957	uc007fqv.1	104248	Cabin1	mm10_genes_promoters
chr10	75668401	75675000	6600	*	E6	chr10	75668091	75669090	1000	-	promoter:36960	uc007fqy.1	104248	Cabin1	mm10_genes_promoters
chr10	75690601	75703600	13000	*	E6	chr10	75700378	75701377	1000	-	promoter:36958	uc007fqw.1	104248	Cabin1	mm10_genes_promoters
chr10	75705601	75762800	57200	*	E6	chr10	75733777	75734776	1000	-	promoter:36961	uc007fqz.1	104248	Cabin1	mm10_genes_promoters
chr10	75763601	75765000	1400	*	E10	chr10	75764358	75765357	1000	-	promoter:36959	uc007fqx.1	104248	Cabin1	mm10_genes_promoters
chr10	75765001	75765200	200	*	E8	chr10	75764358	75765357	1000	-	promoter:36959	uc007fqx.1	104248	Cabin1	mm10_genes_promoters
chr10	75765201	75772000	6800	*	E6	chr10	75764358	75765357	1000	-	promoter:36959	uc007fqx.1	104248	Cabin1	mm10_genes_promoters
chr10	75772801	75774000	1200	*	E10	chr10	75773375	75774374	1000	-	promoter:36962	uc007fra.1	13202	Ddt	mm10_genes_promoters
chr10	75774001	75779600	5600	*	E6	chr10	75773375	75774374	1000	-	promoter:36962	uc007fra.1	13202	Ddt	mm10_genes_promoters
chr10	75781401	75782200	800	*	E7	chr10	75781415	75782414	1000	-	promoter:36963	uc007frb.1	103140	Gstt3	mm10_genes_promoters
chr10	75782201	75790600	8400	*	E6	chr10	75781415	75782414	1000	-	promoter:36963	uc007frb.1	103140	Gstt3	mm10_genes_promoters
chr10	75797401	75798800	1400	*	E10	chr10	75798585	75799584	1000	-	promoter:36964	uc007frc.2	14871	Gstt1	mm10_genes_promoters
chr10	75798801	75826600	27800	*	E6	chr10	75798585	75799584	1000	-	promoter:36964	uc007frc.2	14871	Gstt1	mm10_genes_promoters
chr10	75798801	75826600	27800	*	E6	chr10	75822544	75823543	1000	-	promoter:36965	uc007frd.2	75886	Gstt4	mm10_genes_promoters
chr10	75798801	75826600	27800	*	E6	chr10	75822544	75823543	1000	-	promoter:36966	uc007fre.2	75886	Gstt4	mm10_genes_promoters
chr10	75832801	75836000	3200	*	E10	chr10	75834882	75835881	1000	-	promoter:36967	uc011xgs.1	14872	Gstt2	mm10_genes_promoters
chr10	75832801	75836000	3200	*	E10	chr10	75834882	75835881	1000	-	promoter:36968	uc007frg.2	14872	Gstt2	mm10_genes_promoters
chr10	75836801	75837800	1000	*	E10	chr10	75836818	75837817	1000	+	promoter:35272	uc029qyx.1	NA	NA	mm10_genes_promoters
chr10	75836801	75837800	1000	*	E10	chr10	75836986	75837985	1000	+	promoter:35273	uc007frh.2	NA	NA	mm10_genes_promoters
chr10	75836801	75837800	1000	*	E10	chr10	75837144	75838143	1000	+	promoter:35274	uc007fri.1	NA	NA	mm10_genes_promoters
chr10	75836801	75837800	1000	*	E10	chr10	75837223	75838222	1000	+	promoter:35275	uc007frj.2	NA	NA	mm10_genes_promoters
chr10	75836801	75837800	1000	*	E10	chr10	75837550	75838549	1000	+	promoter:35276	uc029qyz.1	NA	NA	mm10_genes_promoters
chr10	75837801	75838000	200	*	E8	chr10	75836818	75837817	1000	+	promoter:35272	uc029qyx.1	NA	NA	mm10_genes_promoters
chr10	75837801	75838000	200	*	E8	chr10	75836986	75837985	1000	+	promoter:35273	uc007frh.2	NA	NA	mm10_genes_promoters
chr10	75837801	75838000	200	*	E8	chr10	75837144	75838143	1000	+	promoter:35274	uc007fri.1	NA	NA	mm10_genes_promoters
chr10	75837801	75838000	200	*	E8	chr10	75837223	75838222	1000	+	promoter:35275	uc007frj.2	NA	NA	mm10_genes_promoters
chr10	75837801	75838000	200	*	E8	chr10	75837550	75838549	1000	+	promoter:35276	uc029qyz.1	NA	NA	mm10_genes_promoters
chr10	75838001	75841200	3200	*	E7	chr10	75837144	75838143	1000	+	promoter:35274	uc007fri.1	NA	NA	mm10_genes_promoters
chr10	75838001	75841200	3200	*	E7	chr10	75837223	75838222	1000	+	promoter:35275	uc007frj.2	NA	NA	mm10_genes_promoters
chr10	75838001	75841200	3200	*	E7	chr10	75837550	75838549	1000	+	promoter:35276	uc029qyz.1	NA	NA	mm10_genes_promoters
chr10	75838001	75841200	3200	*	E7	chr10	75838035	75839034	1000	+	promoter:35277	uc007frk.2	NA	NA	mm10_genes_promoters
chr10	75838001	75841200	3200	*	E7	chr10	75838244	75839243	1000	+	promoter:35278	uc007frl.2	NA	NA	mm10_genes_promoters
chr10	75838001	75841200	3200	*	E7	chr10	75838841	75839840	1000	+	promoter:35279	uc007frm.2	NA	NA	mm10_genes_promoters
chr10	75838001	75841200	3200	*	E7	chr10	75838932	75839931	1000	+	promoter:35280	uc007frn.2	NA	NA	mm10_genes_promoters
chr10	75838001	75841200	3200	*	E7	chr10	75839121	75840120	1000	+	promoter:35281	uc029qza.1	NA	NA	mm10_genes_promoters
chr10	75838001	75841200	3200	*	E7	chr10	75839394	75840393	1000	+	promoter:35282	uc007fro.2	NA	NA	mm10_genes_promoters
chr10	75838001	75841200	3200	*	E7	chr10	75839520	75840519	1000	+	promoter:35283	uc029qzb.1	NA	NA	mm10_genes_promoters
[truncated: 97,834 more rows]

## Sheet: RPE_Exp2_segments
chr10	0	3100000	E6
chr10	3100000	3100800	E5
chr10	3100800	3105200	E2
chr10	3105200	3105600	E5
chr10	3105600	3105800	E3
chr10	3105800	3109200	E6
chr10	3109200	3110600	E4
chr10	3110600	3111200	E6
chr10	3111200	3115400	E4
chr10	3115400	3116000	E9
chr10	3116000	3117200	E4
chr10	3117200	3117400	E9
chr10	3117400	3217800	E6
chr10	3217800	3218800	E2
chr10	3218800	3221600	E5
chr10	3221600	3223600	E1
chr10	3223600	3224200	E2
chr10	3224200	3225000	E1
chr10	3225000	3233800	E6
chr10	3233800	3241600	E2
chr10	3241600	3243800	E5
chr10	3243800	3247600	E2
chr10	3247600	3248000	E6
chr10	3248000	3248400	E3
chr10	3248400	3250000	E5
chr10	3250000	3250400	E3
chr10	3250400	3251200	E5
chr10	3251200	3251800	E3
chr10	3251800	3252200	E5
chr10	3252200	3252600	E3
chr10	3252600	3254400	E1
chr10	3254400	3254800	E3
chr10	3254800	3257200	E2
chr10	3257200	3257600	E1
chr10	3257600	3259000	E2
chr10	3259000	3275200	E6
chr10	3275200	3275800	E3
chr10	3275800	3276400	E1
chr10	3276400	3288200	E6
chr10	3288200	3288400	E2
chr10	3288400	3289400	E5
chr10	3289400	3289600	E3
chr10	3289600	3289800	E1
chr10	3289800	3305600	E6
chr10	3305600	3306800	E5
chr10	3306800	3316200	E6
chr10	3316200	3317200	E3
chr10	3317200	3319200	E1
chr10	3319200	3319400	E3
chr10	3319400	3320600	E5
chr10	3320600	3321400	E3
chr10	3321400	3348800	E6
chr10	3348800	3352000	E2
chr10	3352000	3366000	E6
chr10	3366000	3367400	E10
chr10	3367400	3399800	E6
chr10	3399800	3400600	E5
chr10	3400600	3402000	E2
chr10	3402000	3434400	E6
chr10	3434400	3435800	E2
chr10	3435800	3470400	E6
chr10	3470400	3470600	E5
chr10	3470600	3472800	E6
chr10	3472800	3475000	E2
chr10	3475000	3475800	E5
chr10	3475800	3576800	E6
chr10	3576800	3582400	E5
chr10	3582400	3583000	E3
chr10	3583000	3601000	E6
chr10	3601000	3601200	E3
chr10	3601200	3601800	E1
chr10	3601800	3602600	E3
chr10	3602600	3603000	E1
chr10	3603000	3604400	E3
chr10	3604400	3605000	E1
chr10	3605000	3608000	E3
chr10	3608000	3608200	E1
chr10	3608200	3620800	E2
chr10	3620800	3621000	E1
chr10	3621000	3622000	E3
chr10	3622000	3626600	E5
chr10	3626600	3626800	E3
chr10	3626800	3627800	E5
chr10	3627800	3653600	E6
chr10	3653600	3654400	E1
chr10	3654400	3669400	E6
chr10	3669400	3671400	E1
chr10	3671400	3673800	E2
chr10	3673800	3675000	E5
chr10	3675000	3726000	E6
chr10	3726000	3726800	E2
chr10	3726800	3740200	E6
chr10	3740200	3741200	E10
chr10	3741200	3742400	E7
chr10	3742400	3746600	E6
chr10	3746600	3748000	E7
chr10	3748000	3797200	E6
chr10	3797200	3798400	E1
chr10	3798400	3810800	E6
chr10	3810800	3812200	E7
chr10	3812200	3846800	E6
chr10	3846800	3847800	E7
chr10	3847800	3851400	E6
chr10	3851400	3851600	E7
chr10	3851600	3853800	E6
chr10	3853800	3854000	E7
chr10	3854000	3895000	E6
chr10	3895000	3897400	E7
chr10	3897400	3973000	E6
chr10	3973000	3974200	E10
chr10	3974200	3987000	E6
chr10	3987000	3988000	E5
chr10	3988000	4055400	E6
chr10	4055400	4055600	E3
chr10	4055600	4055800	E5
chr10	4055800	4105600	E6
chr10	4105600	4106800	E7
chr10	4106800	4187600	E6
chr10	4187600	4191200	E2
chr10	4191200	4194400	E5
chr10	4194400	4195200	E3
chr10	4195200	4196200	E5
chr10	4196200	4196800	E9
chr10	4196800	4197000	E6
chr10	4197000	4197400	E7
chr10	4197400	4213200	E6
chr10	4213200	4215000	E2
chr10	4215000	4215600	E5
chr10	4215600	4216600	E1
chr10	4216600	4266000	E6
chr10	4266000	4268400	E10
chr10	4268400	4283000	E6
chr10	4283000	4283200	E7
chr10	4283200	4285400	E6
chr10	4285400	4286400	E7
chr10	4286400	4288400	E6
chr10	4288400	4292400	E7
chr10	4292400	4303400	E6
chr10	4303400	4307600	E7
chr10	4307600	4308800	E6
chr10	4308800	4309400	E7
chr10	4309400	4334000	E6
chr10	4334000	4336600	E10
chr10	4336600	4338200	E6
chr10	4338200	4341000	E7
chr10	4341000	4343200	E6
chr10	4343200	4343600	E5
chr10	4343600	4346600	E6
chr10	4346600	4346800	E10
chr10	4346800	4347000	E8
chr10	4347000	4347600	E7
chr10	4347600	4361600	E6
chr10	4361600	4361800	E2
chr10	4361800	4363200	E1
chr10	4363200	4382600	E6
chr10	4382600	4386200	E7
chr10	4386200	4389000	E10
chr10	4389000	4390000	E8
chr10	4390000	4395800	E7
chr10	4395800	4398600	E6
chr10	4398600	4400600	E7
chr10	4400600	4404800	E6
chr10	4404800	4411600	E7
chr10	4411600	4421800	E6
chr10	4421800	4422600	E7
chr10	4422600	4429400	E6
chr10	4429400	4431800	E7
chr10	4431800	4433400	E10
chr10	4433400	4434400	E7
chr10	4434400	4462000	E6
chr10	4462000	4462200	E1
chr10	4462200	4462400	E3
chr10	4462400	4462600	E5
chr10	4462600	4466000	E2
chr10	4466000	4497600	E6
chr10	4497600	4498800	E2
chr10	4498800	4499200	E5
chr10	4499200	4501600	E2
chr10	4501600	4582600	E6
chr10	4582600	4583400	E5
chr10	4583400	4585600	E2
chr10	4585600	4611600	E6
chr10	4611600	4612200	E10
chr10	4612200	4614600	E7
chr10	4614600	4710000	E6
chr10	4710000	4710400	E5
chr10	4710400	4711600	E6
chr10	4711600	4712400	E5
chr10	4712400	4713000	E9
chr10	4713000	4714400	E5
chr10	4714400	4761200	E6
chr10	4761200	4764600	E5
chr10	4764600	4769800	E2
chr10	4769800	4788400	E6
chr10	4788400	4788800	E5
chr10	4788800	4789200	E6
chr10	4789200	4792400	E2
chr10	4792400	4795000	E5
chr10	4795000	4815600	E6
chr10	4815600	4816000	E5
chr10	4816000	4831800	E6
chr10	4831800	4832000	E3
chr10	4832000	4832400	E5
chr10	4832400	4833200	E3
chr10	4833200	4837400	E5
chr10	4837400	4837800	E3
chr10	4837800	4838000	E5
chr10	4838000	4855000	E6
chr10	4855000	4855600	E5
chr10	4855600	4871000	E6
chr10	4871000	4873400	E5
chr10	4873400	4901000	E6
chr10	4901000	4902200	E5
chr10	4902200	4905000	E2
chr10	4905000	4911400	E6
chr10	4911400	4912400	E4
chr10	4912400	4913000	E3
chr10	4913000	4913400	E5
chr10	4913400	4914200	E2
chr10	4914200	4917200	E5
chr10	4917200	4917600	E3
chr10	4917600	4918400	E5
chr10	4918400	4935200	E6
chr10	4935200	4936600	E1
chr10	4936600	4937000	E3
chr10	4937000	4938200	E5
chr10	4938200	5062000	E6
chr10	5062000	5062200	E10
chr10	5062200	5063000	E7
chr10	5063000	5067600	E6
chr10	5067600	5069600	E10
chr10	5069600	5080600	E6
chr10	5080600	5082000	E7
chr10	5082000	5082600	E9
chr10	5082600	5083400	E7
chr10	5083400	5089800	E6
chr10	5089800	5091000	E3
chr10	5091000	5096000	E5
chr10	5096000	5096400	E3
chr10	5096400	5096600	E5
chr10	5096600	5194400	E6
chr10	5194400	5195000	E10
chr10	5195000	5256400	E6
chr10	5256400	5256600	E2
chr10	5256600	5259600	E1
chr10	5259600	5260000	E2
chr10	5260000	5260200	E1
chr10	5260200	5260600	E2
chr10	5260600	5281600	E6
chr10	5281600	5282000	E5
chr10	5282000	5283200	E6
chr10	5283200	5283600	E10
chr10	5283600	5289000	E6
chr10	5289000	5289400	E10
chr10	5289400	5387800	E6
chr10	5387800	5388800	E5
chr10	5388800	5389600	E3
chr10	5389600	5391400	E5
chr10	5391400	5393600	E2
chr10	5393600	5394000	E1
chr10	5394000	5394400	E3
chr10	5394400	5396000	E5
chr10	5396000	5537600	E6
chr10	5537600	5538600	E5
chr10	5538600	5550200	E6
chr10	5550200	5550800	E9
chr10	5550800	5580600	E6
chr10	5580600	5586600	E5
chr10	5586600	5589600	E2
chr10	5589600	5655400	E6
chr10	5655400	5658000	E2
chr10	5658000	5658400	E5
chr10	5658400	5662200	E2
chr10	5662200	5672800	E6
chr10	5672800	5673800	E5
chr10	5673800	5674600	E2
chr10	5674600	5676000	E5
chr10	5676000	5677400	E2
chr10	5677400	5717000	E6
chr10	5717000	5717200	E1
chr10	5717200	5717800	E5
chr10	5717800	5718200	E1
chr10	5718200	5720000	E3
chr10	5720000	5722800	E1
chr10	5722800	5723600	E2
chr10	5723600	5724600	E1
chr10	5724600	5725200	E3
chr10	5725200	5727000	E5
chr10	5727000	5767600	E6
chr10	5767600	5767800	E3
chr10	5767800	5804400	E6
chr10	5804400	5804800	E7
chr10	5804800	5805200	E8
chr10	5805200	5806400	E10
chr10	5806400	5822400	E6
chr10	5822400	5823000	E7
chr10	5823000	5823200	E8
chr10	5823200	5825000	E10
chr10	5825000	5888600	E6
chr10	5888600	5893400	E2
chr10	5893400	5908400	E6
chr10	5908400	5909200	E5
chr10	5909200	5918600	E6
chr10	5918600	5921000	E2
chr10	5921000	5922400	E5
chr10	5922400	5922800	E9
chr10	5922800	5927200	E6
chr10	5927200	5927600	E2
chr10	5927600	5928200	E5
chr10	5928200	5930200	E2
chr10	5930200	5931600	E1
chr10	5931600	5937600	E2
chr10	5937600	5938400	E1
chr10	5938400	5940000	E2
chr10	5940000	5940600	E5
chr10	5940600	5956200	E6
chr10	5956200	5958800	E2
chr10	5958800	5959200	E1
chr10	5959200	5964400	E5
chr10	5964400	6079600	E6
chr10	6079600	6080600	E1
chr10	6080600	6082400	E3
chr10	6082400	6083800	E1
chr10	6083800	6084200	E3
chr10	6084200	6086200	E1
chr10	6086200	6087400	E3
chr10	6087400	6088600	E5
chr10	6088600	6089000	E1
chr10	6089000	6092600	E2
chr10	6092600	6098800	E6
chr10	6098800	6100000	E2
chr10	6100000	6101400	E1
chr10	6101400	6169600	E6
chr10	6169600	6173400	E5
chr10	6173400	6175200	E2
chr10	6175200	6175400	E5
chr10	6175400	6175800	E3
chr10	6175800	6192600	E6
chr10	6192600	6193400	E5
chr10	6193400	6193600	E2
chr10	6193600	6210000	E6
chr10	6210000	6211600	E1
chr10	6211600	6211800	E2
chr10	6211800	6213200	E1
chr10	6213200	6213400	E2
chr10	6213400	6214400	E5
chr10	6214400	6220400	E2
chr10	6220400	6222000	E5
chr10	6222000	6281000	E6
chr10	6281000	6283200	E5
chr10	6283200	6286400	E2
chr10	6286400	6349000	E6
chr10	6349000	6349800	E2
chr10	6349800	6352600	E5
chr10	6352600	6353000	E2
chr10	6353000	6376800	E6
chr10	6376800	6377800	E5
chr10	6377800	6378400	E2
chr10	6378400	6398800	E6
chr10	6398800	6399200	E1
chr10	6399200	6402200	E3
chr10	6402200	6403200	E1
chr10	6403200	6403800	E3
chr10	6403800	6405400	E1
chr10	6405400	6406000	E3
chr10	6406000	6407600	E5
chr10	6407600	6418800	E2
chr10	6418800	6451800	E6
chr10	6451800	6456000	E2
chr10	6456000	6470000	E6
chr10	6470000	6471400	E5
chr10	6471400	6511800	E6
chr10	6511800	6514600	E2
chr10	6514600	6515000	E1
chr10	6515000	6523400	E6
chr10	6523400	6523800	E2
chr10	6523800	6524400	E5
chr10	6524400	6541200	E2
chr10	6541200	6541600	E5
chr10	6541600	6542600	E2
chr10	6542600	6549200	E6
chr10	6549200	6549600	E2
chr10	6549600	6550600	E5
chr10	6550600	6566800	E6
chr10	6566800	6567600	E3
chr10	6567600	6568000	E5
chr10	6568000	6569200	E3
chr10	6569200	6569400	E5
chr10	6569400	6570000	E3
chr10	6570000	6571000	E5
chr10	6571000	6571600	E3
chr10	6571600	6572400	E5
chr10	6572400	6601200	E6
chr10	6601200	6606200	E2
chr10	6606200	6606600	E1
chr10	6606600	6606800	E2
chr10	6606800	6623400	E6
chr10	6623400	6626000	E5
chr10	6626000	6628000	E2
chr10	6628000	6628800	E1
chr10	6628800	6629000	E3
chr10	6629000	6630400	E5
chr10	6630400	6630800	E9
chr10	6630800	6638000	E6
chr10	6638000	6638200	E3
chr10	6638200	6642600	E5
chr10	6642600	6643400	E3
chr10	6643400	6643600	E5
chr10	6643600	6654600	E2
chr10	6654600	6654800	E1
chr10	6654800	6655400	E3
chr10	6655400	6660400	E5
chr10	6660400	6660600	E3
chr10	6660600	6778200	E6
chr10	6778200	6778400	E5
chr10	6778400	6778600	E3
chr10	6778600	6788400	E2
chr10	6788400	6788800	E5
chr10	6788800	6789000	E3
chr10	6789000	6790000	E5
chr10	6790000	6866200	E6
chr10	6866200	6867400	E2
chr10	6867400	6868000	E1
chr10	6868000	6869600	E2
chr10	6869600	6940200	E6
chr10	6940200	6951200	E2
chr10	6951200	6951800	E5
chr10	6951800	6952200	E2
chr10	6952200	6958000	E6
chr10	6958000	6964400	E2
chr10	6964400	6994600	E6
chr10	6994600	6995000	E5
chr10	6995000	7058200	E6
chr10	7058200	7058400	E9
chr10	7058400	7076400	E6
chr10	7076400	7076600	E8
chr10	7076600	7081000	E6
chr10	7081000	7082000	E5
chr10	7082000	7088200	E2
chr10	7088200	7088400	E1
chr10	7088400	7092600	E5
chr10	7092600	7093000	E3
chr10	7093000	7093400	E5
chr10	7093400	7095400	E2
chr10	7095400	7099600	E1
chr10	7099600	7110800	E2
chr10	7110800	7158400	E6
chr10	7158400	7159800	E7
chr10	7159800	7176200	E6
chr10	7176200	7183600	E7
chr10	7183600	7188200	E6
chr10	7188200	7189800	E7
chr10	7189800	7210400	E6
chr10	7210400	7213000	E10
chr10	7213000	7213200	E8
chr10	7213200	7216600	E6
chr10	7216600	7217600	E7
chr10	7217600	7220800	E6
chr10	7220800	7221000	E3
chr10	7221000	7240600	E6
chr10	7240600	7241600	E5
chr10	7241600	7241800	E3
chr10	7241800	7243200	E5
chr10	7243200	7243800	E3
chr10	7243800	7245200	E5
chr10	7245200	7253600	E2
chr10	7253600	7268000	E6
chr10	7268000	7269000	E7
chr10	7269000	7287000	E6
chr10	7287000	7287600	E2
chr10	7287600	7287800	E1
chr10	7287800	7329800	E6
chr10	7329800	7330000	E5
chr10	7330000	7330600	E3
chr10	7330600	7331400	E5
chr10	7331400	7351200	E6
chr10	7351200	7365200	E2
chr10	7365200	7367400	E1
chr10	7367400	7367600	E3
chr10	7367600	7373000	E6
chr10	7373000	7380000	E2
chr10	7380000	7380400	E3
chr10	7380400	7382400	E1
chr10	7382400	7390600	E6
chr10	7390600	7392400	E10
chr10	7392400	7393000	E7
chr10	7393000	7393200	E10
chr10	7393200	7396000	E6
chr10	7396000	7396400	E3
chr10	7396400	7401200	E5
chr10	7401200	7401800	E3
chr10	7401800	7402000	E5
chr10	7402000	7405000	E2
chr10	7405000	7406800	E1
chr10	7406800	7410000	E2
chr10	7410000	7411600	E1
chr10	7411600	7412200	E3
chr10	7412200	7414000	E1
chr10	7414000	7414800	E3
chr10	7414800	7415600	E5
chr10	7415600	7416600	E3
chr10	7416600	7416800	E5
chr10	7416800	7423400	E2
chr10	7423400	7425000	E5
chr10	7425000	7425200	E3
chr10	7425200	7425600	E5
chr10	7425600	7426200	E3
chr10	7426200	7429800	E5
chr10	7429800	7450200	E6
chr10	7450200	7453800	E5
chr10	7453800	7454600	E2
chr10	7454600	7455000	E1
chr10	7455000	7458400	E2
chr10	7458400	7458600	E1
chr10	7458600	7470200	E6
chr10	7470200	7470600	E10
chr10	7470600	7471600	E7
chr10	7471600	7473000	E6
chr10	7473000	7474200	E7
chr10	7474200	7474600	E6
chr10	7474600	7474800	E3
chr10	7474800	7477000	E1
chr10	7477000	7478000	E5
chr10	7478000	7478400	E1
chr10	7478400	7478600	E3
chr10	7478600	7479000	E1
chr10	7479000	7480200	E3
chr10	7480200	7481600	E5
chr10	7481600	7481800	E3
chr10	7481800	7483000	E5
chr10	7483000	7589200	E6
chr10	7589200	7590400	E10
chr10	7590400	7590600	E8
chr10	7590600	7614800	E6
chr10	7614800	7615200	E1
chr10	7615200	7662400	E6
chr10	7662400	7664000	E10
chr10	7664000	7667200	E6
chr10	7667200	7668000	E10
chr10	7668000	7668200	E8
chr10	7668200	7679600	E6
chr10	7679600	7680200	E7
chr10	7680200	7682400	E10
chr10	7682400	7683400	E7
chr10	7683400	7690200	E6
chr10	7690200	7692000	E7
chr10	7692000	7725600	E6
chr10	7725600	7727400	E10
chr10	7727400	7728000	E7
chr10	7728000	7735000	E6
chr10	7735000	7738600	E7
chr10	7738600	7780000	E6
chr10	7780000	7781600	E10
chr10	7781600	7792200	E6
chr10	7792200	7793600	E10
chr10	7793600	7793800	E8
chr10	7793800	7890200	E6
chr10	7890200	7890800	E3
chr10	7890800	7892000	E1
chr10	7892000	7892200	E5
chr10	7892200	7893400	E3
chr10	7893400	7894800	E5
chr10	7894800	7896200	E2
chr10	7896200	7897400	E1
chr10	7897400	7926400	E6
chr10	7926400	7927000	E7
chr10	7927000	7928200	E6
chr10	7928200	7928800	E7
chr10	7928800	7947600	E6
chr10	7947600	7954600	E7
chr10	7954600	7957000	E10
chr10	7957000	7957600	E7
chr10	7957600	8026800	E6
chr10	8026800	8029000	E7
chr10	8029000	8035000	E6
chr10	8035000	8037800	E7
chr10	8037800	8038000	E10
chr10	8038000	8063800	E6
chr10	8063800	8066000	E7
chr10	8066000	8105000	E6
chr10	8105000	8105600	E1
chr10	8105600	8110600	E6
chr10	8110600	8112800	E7
chr10	8112800	8123200	E6
chr10	8123200	8124000	E7
chr10	8124000	8131600	E6
chr10	8131600	8134000	E7
chr10	8134000	8137800	E6
chr10	8137800	8139600	E7
chr10	8139600	8144800	E6
chr10	8144800	8145800	E5
chr10	8145800	8146400	E3
chr10	8146400	8150800	E5
chr10	8150800	8151000	E3
chr10	8151000	8151800	E5
chr10	8151800	8152000	E3
chr10	8152000	8154200	E1
chr10	8154200	8158800	E2
chr10	8158800	8159200	E1
chr10	8159200	8164000	E2
chr10	8164000	8169600	E1
chr10	8169600	8170200	E2
chr10	8170200	8170400	E1
chr10	8170400	8170800	E2
chr10	8170800	8175800	E6
chr10	8175800	8176600	E7
chr10	8176600	8209800	E6
chr10	8209800	8212200	E7
chr10	8212200	8266200	E6
chr10	8266200	8268000	E5
chr10	8268000	8268800	E3
chr10	8268800	8269400	E5
chr10	8269400	8272400	E2
chr10	8272400	8272600	E1
chr10	8272600	8288200	E6
chr10	8288200	8289800	E2
chr10	8289800	8311200	E6
chr10	8311200	8313400	E5
chr10	8313400	8313600	E3
chr10	8313600	8314600	E5
chr10	8314600	8317800	E2
chr10	8317800	8318600	E1
chr10	8318600	8319200	E2
chr10	8319200	8319600	E1
chr10	8319600	8319800	E3
chr10	8319800	8320600	E5
chr10	8320600	8378200	E6
chr10	8378200	8381200	E2
chr10	8381200	8386200	E5
chr10	8386200	8397600	E6
chr10	8397600	8397800	E1
chr10	8397800	8400200	E3
chr10	8400200	8401400	E1
chr10	8401400	8403200	E5
chr10	8403200	8404200	E3
chr10	8404200	8404400	E5
chr10	8404400	8437000	E6
chr10	8437000	8438000	E5
chr10	8438000	8517000	E6
chr10	8517000	8517200	E10
chr10	8517200	8517800	E7
chr10	8517800	8519600	E10
chr10	8519600	8544000	E6
chr10	8544000	8545200	E5
chr10	8545200	8545400	E3
chr10	8545400	8549600	E1
chr10	8549600	8550200	E3
chr10	8550200	8550800	E4
chr10	8550800	8551400	E5
chr10	8551400	8554400	E2
chr10	8554400	8554800	E1
chr10	8554800	8556400	E2
chr10	8556400	8556800	E1
chr10	8556800	8558200	E2
chr10	8558200	8558800	E5
chr10	8558800	8599200	E6
chr10	8599200	8599600	E3
chr10	8599600	8600200	E1
chr10	8600200	8602400	E3
chr10	8602400	8604000	E5
chr10	8604000	8605200	E3
chr10	8605200	8607400	E1
chr10	8607400	8631200	E6
chr10	8631200	8635000	E2
chr10	8635000	8635400	E1
chr10	8635400	8635800	E3
chr10	8635800	8636400	E1
chr10	8636400	8637800	E3
chr10	8637800	8700800	E6
chr10	8700800	8701600	E1
chr10	8701600	8701800	E5
chr10	8701800	8702400	E2
chr10	8702400	8704600	E5
chr10	8704600	8704800	E3
chr10	8704800	8709000	E2
chr10	8709000	8758600	E6
chr10	8758600	8762000	E7
chr10	8762000	8762600	E10
chr10	8762600	8763400	E6
chr10	8763400	8764400	E1
chr10	8764400	8785800	E6
chr10	8785800	8787000	E7
chr10	8787000	8807800	E6
chr10	8807800	8811400	E7
chr10	8811400	8829600	E6
chr10	8829600	8829800	E3
chr10	8829800	8872800	E6
chr10	8872800	8874800	E7
chr10	8874800	8881200	E6
chr10	8881200	8885000	E7
chr10	8885000	8886800	E10
chr10	8886800	8898800	E6
chr10	8898800	8900200	E7
chr10	8900200	8969600	E6
chr10	8969600	8969800	E7
chr10	8969800	8971800	E6
chr10	8971800	8974200	E7
chr10	8974200	9033200	E6
chr10	9033200	9033400	E3
chr10	9033400	9035400	E5
chr10	9035400	9035600	E2
chr10	9035600	9077000	E6
chr10	9077000	9077400	E1
chr10	9077400	9077600	E2
chr10	9077600	9087400	E6
chr10	9087400	9088800	E2
chr10	9088800	9117400	E6
chr10	9117400	9118000	E7
chr10	9118000	9118200	E10
chr10	9118200	9182600	E6
chr10	9182600	9193000	E2
chr10	9193000	9194200	E5
chr10	9194200	9197400	E2
chr10	9197400	9199200	E5
chr10	9199200	9201800	E2
chr10	9201800	9304400	E6
chr10	9304400	9304600	E5
chr10	9304600	9337400	E6
chr10	9337400	9337600	E3
chr10	9337600	9337800	E1
chr10	9337800	9441000	E6
chr10	9441000	9443200	E5
chr10	9443200	9475000	E6
chr10	9475000	9475200	E2
chr10	9475200	9476600	E1
chr10	9476600	9563800	E6
chr10	9563800	9565600	E5
chr10	9565600	9566200	E2
chr10	9566200	9566600	E1
chr10	9566600	9566800	E2
chr10	9566800	9674600	E6
chr10	9674600	9674800	E9
chr10	9674800	9676000	E10
chr10	9676000	9683800	E6
chr10	9683800	9684400	E2
chr10	9684400	9684600	E5
chr10	9684600	9729800	E6
chr10	9729800	9731800	E5
chr10	9731800	9845600	E6
chr10	9845600	9846400	E2
chr10	9846400	9849400	E1
chr10	9849400	9850600	E3
chr10	9850600	9851000	E1
chr10	9851000	9852000	E3
chr10	9852000	9899200	E6
chr10	9899200	9902000	E10
chr10	9902000	9923400	E6
chr10	9923400	9924000	E2
chr10	9924000	9986200	E6
chr10	9986200	9991800	E5
chr10	9991800	9992000	E3
chr10	9992000	9992200	E5
chr10	9992200	10013200	E6
chr10	10013200	10013400	E3
chr10	10013400	10018000	E5
chr10	10018000	10018200	E3
chr10	10018200	10018400	E1
chr10	10018400	10026800	E6
chr10	10026800	10027400	E3
chr10	10027400	10033400	E5
chr10	10033400	10078800	E6
chr10	10078800	10082200	E5
chr10	10082200	10082800	E2
chr10	10082800	10084600	E5
chr10	10084600	10085000	E3
chr10	10085000	10085200	E5
chr10	10085200	10092600	E6
chr10	10092600	10092800	E3
chr10	10092800	10128600	E6
chr10	10128600	10129000	E2
chr10	10129000	10129600	E1
chr10	10129600	10133200	E2
chr10	10133200	10133800	E5
chr10	10133800	10141200	E2
chr10	10141200	10142000	E5
chr10	10142000	10142200	E3
chr10	10142200	10142400	E5
chr10	10142400	10143000	E3
chr10	10143000	10144000	E5
chr10	10144000	10146400	E2
chr10	10146400	10147600	E5
chr10	10147600	10154400	E6
chr10	10154400	10154600	E3
chr10	10154600	10312200	E6
chr10	10312200	10312800	E5
chr10	10312800	10321000	E6
chr10	10321000	10321400	E10
chr10	10321400	10335400	E6
chr10	10335400	10335600	E9
chr10	10335600	10404200	E6
chr10	10404200	10404400	E9
chr10	10404400	10415200	E6
chr10	10415200	10415600	E2
chr10	10415600	10416000	E5
chr10	10416000	10416200	E2
chr10	10416200	10416400	E5
chr10	10416400	10421000	E2
chr10	10421000	10421400	E1
chr10	10421400	10451800	E6
chr10	10451800	10452000	E3
chr10	10452000	10452200	E1
chr10	10452200	10452800	E5
chr10	10452800	10478400	E6
chr10	10478400	10479400	E2
chr10	10479400	10496600	E6
chr10	10496600	10502200	E2
chr10	10502200	10504000	E5
chr10	10504000	10523600	E2
chr10	10523600	10524800	E1
chr10	10524800	10556800	E6
chr10	10556800	10558400	E10
chr10	10558400	10565000	E6
chr10	10565000	10567200	E5
chr10	10567200	10567400	E3
chr10	10567400	10572800	E5
chr10	10572800	10573200	E3
chr10	10573200	10573600	E5
chr10	10573600	10584600	E6
chr10	10584600	10585400	E3
chr10	10585400	10592200	E5
chr10	10592200	10592600	E3
chr10	10592600	10592800	E1
chr10	10592800	10593000	E3
chr10	10593000	10594600	E1
chr10	10594600	10620800	E6
chr10	10620800	10621000	E3
chr10	10621000	10625200	E5
chr10	10625200	10626000	E1
chr10	10626000	10667000	E6
chr10	10667000	10668200	E3
chr10	10668200	10673800	E5
chr10	10673800	10823600	E6
chr10	10823600	10824800	E5
chr10	10824800	10825600	E2
chr10	10825600	10830400	E6
chr10	10830400	10830800	E5
chr10	10830800	10955800	E6
chr10	10955800	10956200	E3
chr10	10956200	10960800	E5
chr10	10960800	10961400	E3
chr10	10961400	10961600	E5
chr10	10961600	10961800	E3
chr10	10961800	10975400	E6
chr10	10975400	10976000	E3
chr10	10976000	10976400	E5
chr10	10976400	10979800	E2
chr10	10979800	10980000	E5
chr10	10980000	10980200	E3
chr10	10980200	10980800	E1
chr10	10980800	10981200	E5
chr10	10981200	10992600	E6
chr10	10992600	10993600	E7
chr10	10993600	11023200	E6
chr10	11023200	11025400	E5
chr10	11025400	11079600	E6
chr10	11079600	11080200	E5
chr10	11080200	11080800	E3
chr10	11080800	11081600	E5
chr10	11081600	11082200	E3
chr10	11082200	11083200	E5
chr10	11083200	11100800	E6
chr10	11100800	11102400	E5
chr10	11102400	11138000	E6
chr10	11138000	11141600	E2
chr10	11141600	11142400	E1
chr10	11142400	11149400	E6
chr10	11149400	11150400	E10
chr10	11150400	11218600	E6
chr10	11218600	11220000	E5
chr10	11220000	11221400	E3
chr10	11221400	11225000	E5
chr10	11225000	11280400	E6
chr10	11280400	11282800	E10
chr10	11282800	11337600	E6
chr10	11337600	11338400	E5
chr10	11338400	11343200	E6
chr10	11343200	11344200	E10
chr10	11344200	11352600	E6
chr10	11352600	11352800	E4
chr10	11352800	11353200	E3
chr10	11353200	11371400	E6
chr10	11371400	11371600	E5
chr10	11371600	11372200	E3
chr10	11372200	11372600	E1
chr10	11372600	11375000	E2
chr10	11375000	11377000	E5
chr10	11377000	11394600	E6
chr10	11394600	11395800	E5
chr10	11395800	11405800	E2
chr10	11405800	11406000	E5
chr10	11406000	11406200	E2
chr10	11406200	11447800	E6
chr10	11447800	11448000	E5
chr10	11448000	11448200	E3
chr10	11448200	11464800	E6
chr10	11464800	11466000	E1
chr10	11466000	11470600	E2
chr10	11470600	11471400	E1
chr10	11471400	11491000	E2
chr10	11491000	11492000	E5
chr10	11492000	11492400	E3
chr10	11492400	11492800	E5
chr10	11492800	11493000	E1
chr10	11493000	11495200	E2
chr10	11495200	11519600	E6
chr10	11519600	11519800	E9
chr10	11519800	11523200	E6
chr10	11523200	11523600	E2
chr10	11523600	11525800	E5
chr10	11525800	11526400	E3
chr10	11526400	11533200	E5
chr10	11533200	11549800	E6
chr10	11549800	11551200	E1
chr10	11551200	11554800	E2
chr10	11554800	11555600	E5
chr10	11555600	11558400	E2
chr10	11558400	11580000	E6
chr10	11580000	11580400	E1
chr10	11580400	11582600	E2
chr10	11582600	11584600	E5
chr10	11584600	11585400	E3
chr10	11585400	11586000	E5
chr10	11586000	11609200	E6
chr10	11609200	11609600	E10
chr10	11609600	11612400	E6
chr10	11612400	11613000	E5
chr10	11613000	11613400	E3
chr10	11613400	11621600	E6
chr10	11621600	11629400	E5
chr10	11629400	11635800	E6
chr10	11635800	11636800	E3
chr10	11636800	11637000	E5
chr10	11637000	11641200	E2
chr10	11641200	11642200	E5
chr10	11642200	11642400	E9
chr10	11642400	11642600	E5
chr10	11642600	11683000	E6
chr10	11683000	11692400	E2
chr10	11692400	11694000	E5
chr10	11694000	11694600	E3
chr10	11694600	11695200	E1
chr10	11695200	11697400	E3
chr10	11697400	11698000	E5
chr10	11698000	11698400	E1
chr10	11698400	11698600	E3
chr10	11698600	11699000	E1
chr10	11699000	11699600	E3
chr10	11699600	11699800	E5
chr10	11699800	11701400	E3
chr10	11701400	11702600	E5
chr10	11702600	11704200	E2
chr10	11704200	11768400	E6
chr10	11768400	11776200	E2
chr10	11776200	11788400	E6
chr10	11788400	11794000	E5
chr10	11794000	11794600	E3
chr10	11794600	11850200	E6
chr10	11850200	11856200	E2
chr10	11856200	11856800	E3
chr10	11856800	11860600	E5
chr10	11860600	11861000	E3
chr10	11861000	11861200	E5
chr10	11861200	11861600	E3
chr10	11861600	11862400	E5
chr10	11862400	11866600	E2
chr10	11866600	11900800	E6
chr10	11900800	11901400	E1
chr10	11901400	11902400	E3
chr10	11902400	11904000	E5
chr10	11904000	11904800	E2
chr10	11904800	11909200	E6
chr10	11909200	11910400	E2
chr10	11910400	11911600	E5
chr10	11911600	11911800	E2
chr10	11911800	11989600	E6
chr10	11989600	11990400	E5
chr10	11990400	11990600	E3
chr10	11990600	11990800	E5
chr10	11990800	12009600	E6
chr10	12009600	12010000	E5
chr10	12010000	12018600	E6
chr10	12018600	12020200	E7
chr10	12020200	12025000	E6
chr10	12025000	12025400	E1
chr10	12025400	12049800	E6
chr10	12049800	12051000	E5
chr10	12051000	12063800	E6
chr10	12063800	12064200	E2
chr10	12064200	12064400	E1
chr10	12064400	12064600	E2
chr10	12064600	12065400	E1
chr10	12065400	12071200	E2
chr10	12071200	12071400	E3
chr10	12071400	12077000	E5
chr10	12077000	12165600	E6
chr10	12165600	12165800	E3
chr10	12165800	12166000	E5
chr10	12166000	12185200	E6
chr10	12185200	12185600	E5
chr10	12185600	12235800	E6
chr10	12235800	12238200	E2
chr10	12238200	12241400	E5
chr10	12241400	12266400	E6
chr10	12266400	12267000	E3
chr10	12267000	12268600	E5
chr10	12268600	12270000	E2
chr10	12270000	12273000	E5
chr10	12273000	12276200	E2
chr10	12276200	12302800	E6
chr10	12302800	12307000	E2
chr10	12307000	12308000	E5
chr10	12308000	12308200	E2
chr10	12308200	12330200	E6
chr10	12330200	12334400	E2
chr10	12334400	12335400	E5
chr10	12335400	12355400	E6
chr10	12355400	12355600	E3
chr10	12355600	12360400	E5
chr10	12360400	12360800	E3
chr10	12360800	12361600	E5
chr10	12361600	12363000	E2
chr10	12363000	12363200	E1
chr10	12363200	12363400	E2
chr10	12363400	12385800	E6
chr10	12385800	12387000	E3
chr10	12387000	12391000	E5
chr10	12391000	12391600	E1
chr10	12391600	12391800	E3
chr10	12391800	12392400	E1
chr10	12392400	12392600	E5
chr10	12392600	12395000	E2
chr10	12395000	12395400	E1
chr10	12395400	12395800	E5
chr10	12395800	12489000	E6
chr10	12489000	12489400	E7
chr10	12489400	12491400	E6
chr10	12491400	12499000	E7
chr10	12499000	12499200	E10
chr10	12499200	12546600	E6
chr10	12546600	12548000	E7
chr10	12548000	12548800	E10
chr10	12548800	12551200	E6
chr10	12551200	12553200	E7
chr10	12553200	12560600	E6
chr10	12560600	12561200	E7
chr10	12561200	12562400	E6
chr10	12562400	12563000	E7
chr10	12563000	12573200	E6
chr10	12573200	12576200	E7
chr10	12576200	12726400	E6
chr10	12726400	12727200	E7
chr10	12727200	12738000	E6
chr10	12738000	12742200	E7
chr10	12742200	12770200	E6
chr10	12770200	12773600	E7
chr10	12773600	12791400	E6
chr10	12791400	12793000	E7
chr10	12793000	12795400	E6
chr10	12795400	12798200	E7
chr10	12798200	12801200	E6
chr10	12801200	12828000	E7
chr10	12828000	12832800	E6
chr10	12832800	12843000	E7
chr10	12843000	12850400	E6
chr10	12850400	12859200	E7
chr10	12859200	12863200	E6
chr10	12863200	12866600	E7
chr10	12866600	12869800	E10
chr10	12869800	12921800	E6
chr10	12921800	12923600	E10
chr10	12923600	12962600	E6
chr10	12962600	12963800	E7
chr10	12963800	12964800	E10
chr10	12964800	12997000	E6
chr10	12997000	13003400	E5
chr10	13003400	13004000	E3
chr10	13004000	13008000	E6
chr10	13008000	13008800	E10
chr10	13008800	13009400	E8
chr10	13009400	13037600	E6
chr10	13037600	13037800	E5
chr10	13037800	13038000	E3
chr10	13038000	13038200	E1
chr10	13038200	13060600	E6
chr10	13060600	13062600	E2
chr10	13062600	13090400	E6
chr10	13090400	13091800	E10
chr10	13091800	13160600	E6
chr10	13160600	13160800	E9
chr10	13160800	13161000	E5
chr10	13161000	13192400	E6
chr10	13192400	13193400	E10
chr10	13193400	13299400	E6
chr10	13299400	13315800	E7
chr10	13315800	13322200	E6
chr10	13322200	13324600	E10
chr10	13324600	13402000	E6
chr10	13402000	13402400	E4
chr10	13402400	13453800	E6
chr10	13453800	13455600	E2
chr10	13455600	13458200	E5
chr10	13458200	13459800	E2
chr10	13459800	13473800	E6
chr10	13473800	13474800	E10
chr10	13474800	13500800	E6
chr10	13500800	13502000	E10
chr10	13502000	13552400	E6
chr10	13552400	13552600	E8
chr10	13552600	13553800	E10
chr10	13553800	13571800	E6
chr10	13571800	13572600	E7
chr10	13572600	13589400	E6
chr10	13589400	13605200	E2
chr10	13605200	13605400	E5
chr10	13605400	13606000	E3
chr10	13606000	13607000	E5
chr10	13607000	13609800	E2
chr10	13609800	13610200	E5
chr10	13610200	13610600	E3
chr10	13610600	13612000	E5
chr10	13612000	13633800	E6
chr10	13633800	13634000	E2
chr10	13634000	13634400	E5
chr10	13634400	13634600	E2
chr10	13634600	13635000	E5
chr10	13635000	13635800	E1
chr10	13635800	13639200	E2
chr10	13639200	13662200	E6
chr10	13662200	13663200	E5
chr10	13663200	13669000	E2
chr10	13669000	13669400	E1
chr10	13669400	13714600	E6
chr10	13714600	13715400	E7
chr10	13715400	13798600	E6
chr10	13798600	13805800	E2
chr10	13805800	13806000	E1
chr10	13806000	13806600	E2
chr10	13806600	13866400	E6
chr10	13866400	13868200	E7
chr10	13868200	13868400	E8
chr10	13868400	13869400	E10
chr10	13869400	13893000	E6
chr10	13893000	13895400	E3
chr10	13895400	13899200	E5
chr10	13899200	13900400	E3
chr10	13900400	13901200	E5
chr10	13901200	13908800	E6
chr10	13908800	13909600	E5
chr10	13909600	13911200	E2
chr10	13911200	13964200	E6
chr10	13964200	13968400	E10
chr10	13968400	13973000	E6
chr10	13973000	13975200	E7
chr10	13975200	13982400	E6
chr10	13982400	13983200	E10
chr10	13983200	13983400	E8
chr10	13983400	13984400	E7
chr10	13984400	14018000	E6
chr10	14018000	14018400	E10
chr10	14018400	14019200	E7
chr10	14019200	14045600	E6
chr10	14045600	14050000	E7
chr10	14050000	14056600	E6
chr10	14056600	14058200	E7
chr10	14058200	14127000	E6
chr10	14127000	14128000	E2
chr10	14128000	14128200	E1
chr10	14128200	14133000	E2
chr10	14133000	14162400	E6
chr10	14162400	14163800	E1
chr10	14163800	14242600	E6
chr10	14242600	14246200	E2
chr10	14246200	14246400	E5
chr10	14246400	14247000	E2
chr10	14247000	14253200	E5
chr10	14253200	14254600	E2
chr10	14254600	14256800	E6
chr10	14256800	14257800	E2
chr10	14257800	14258000	E6
chr10	14258000	14258400	E5
chr10	14258400	14258600	E3
chr10	14258600	14259200	E5
chr10	14259200	14289200	E6
chr10	14289200	14292800	E5
chr10	14292800	14295600	E2
chr10	14295600	14296000	E5
chr10	14296000	14296200	E2
chr10	14296200	14370400	E6
chr10	14370400	14371800	E5
chr10	14371800	14483800	E6
chr10	14483800	14489000	E5
chr10	14489000	14489200	E3
chr10	14489200	14523000	E6
chr10	14523000	14523400	E5
chr10	14523400	14544800	E6
chr10	14544800	14545800	E10
chr10	14545800	14559600	E6
chr10	14559600	14560600	E1
chr10	14560600	14561000	E3
chr10	14561000	14562200	E1
chr10	14562200	14566200	E2
chr10	14566200	14567200	E5
chr10	14567200	14567400	E1
chr10	14567400	14575200	E6
chr10	14575200	14576600	E5
chr10	14576600	14579200	E2
chr10	14579200	14580000	E1
chr10	14580000	14583800	E2
chr10	14583800	14584400	E1
chr10	14584400	14587200	E2
chr10	14587200	14609600	E6
chr10	14609600	14613600	E1
chr10	14613600	14613800	E2
chr10	14613800	14642800	E6
chr10	14642800	14647000	E5
chr10	14647000	14647200	E3
chr10	14647200	14648000	E5
chr10	14648000	14661800	E6
chr10	14661800	14663400	E5
chr10	14663400	14663600	E3
chr10	14663600	14664400	E5
chr10	14664400	14704200	E6
chr10	14704200	14704600	E7
chr10	14704600	14706000	E10
chr10	14706000	14709200	E6
chr10	14709200	14710000	E5
chr10	14710000	14710400	E3
chr10	14710400	14711400	E5
chr10	14711400	14712400	E2
chr10	14712400	14712800	E5
chr10	14712800	14745200	E6
chr10	14745200	14746400	E7
chr10	14746400	14747400	E10
chr10	14747400	14760400	E6
chr10	14760400	14761400	E5
chr10	14761400	14828200	E6
chr10	14828200	14833000	E2
chr10	14833000	14833600	E1
chr10	14833600	14846400	E6
chr10	14846400	14851400	E2
chr10	14851400	14866000	E6
chr10	14866000	14866200	E3
chr10	14866200	14896000	E6
chr10	14896000	14896800	E5
chr10	14896800	14902400	E2
chr10	14902400	14903600	E5
chr10	14903600	14904800	E2
chr10	14904800	14908400	E6
chr10	14908400	14910800	E2
chr10	14910800	14911400	E5
chr10	14911400	14922600	E2
chr10	14922600	14923000	E5
chr10	14923000	14924000	E3
chr10	14924000	14924200	E5
chr10	14924200	14927000	E2
chr10	14927000	14929800	E5
chr10	14929800	14998800	E6
chr10	14998800	14999600	E5
chr10	14999600	15000200	E3
chr10	15000200	15004800	E5
chr10	15004800	15047600	E6
chr10	15047600	15049000	E5
chr10	15049000	15057400	E2
chr10	15057400	15063800	E6
chr10	15063800	15064800	E4
chr10	15064800	15065000	E3
chr10	15065000	15069600	E5
chr10	15069600	15069800	E3
chr10	15069800	15070800	E5
chr10	15070800	15080200	E6
chr10	15080200	15080400	E1
chr10	15080400	15081600	E5
chr10	15081600	15083400	E2
chr10	15083400	15085600	E1
chr10	15085600	15086600	E2
chr10	15086600	15100200	E6
chr10	15100200	15101000	E5
chr10	15101000	15109200	E6
chr10	15109200	15112800	E2
chr10	15112800	15113000	E5
chr10	15113000	15113400	E1
chr10	15113400	15124600	E2
chr10	15124600	15125200	E5
chr10	15125200	15125400	E2
chr10	15125400	15127600	E5
chr10	15127600	15132600	E2
chr10	15132600	15156600	E6
chr10	15156600	15163200	E2
chr10	15163200	15163600	E5
chr10	15163600	15165800	E2
chr10	15165800	15166400	E5
chr10	15166400	15168600	E2
chr10	15168600	15175800	E6
chr10	15175800	15176400	E2
chr10	15176400	15176800	E5
chr10	15176800	15179800	E2
chr10	15179800	15180000	E5
chr10	15180000	15181000	E3
chr10	15181000	15181800	E1
chr10	15181800	15183600	E3
chr10	15183600	15184800	E5
chr10	15184800	15185000	E3
chr10	15185000	15192400	E6
chr10	15192400	15192800	E1
chr10	15192800	15193400	E3
chr10	15193400	15195200	E5
chr10	15195200	15195800	E3
chr10	15195800	15197600	E5
chr10	15197600	15198000	E3
chr10	15198000	15198400	E5
chr10	15198400	15201600	E2
chr10	15201600	15203400	E5
chr10	15203400	15205800	E2
chr10	15205800	15207800	E5
chr10	15207800	15208000	E3
chr10	15208000	15284200	E6
chr10	15284200	15285000	E5
chr10	15285000	15285800	E2
chr10	15285800	15286000	E5
chr10	15286000	15294200	E2
chr10	15294200	15336200	E6
chr10	15336200	15337000	E5
chr10	15337000	15337400	E3
chr10	15337400	15338000	E5
chr10	15338000	15338200	E3
chr10	15338200	15342200	E5
chr10	15342200	15342400	E3
chr10	15342400	15342600	E5
chr10	15342600	15342800	E3
chr10	15342800	15343000	E5
chr10	15343000	15346000	E2
chr10	15346000	15346400	E5
chr10	15346400	15346600	E3
chr10	15346600	15350800	E5
chr10	15350800	15351800	E3
chr10	15351800	15352200	E1
chr10	15352200	15353400	E2
chr10	15353400	15358200	E6
chr10	15358200	15359000	E2
chr10	15359000	15360800	E5
chr10	15360800	15381200	E6
chr10	15381200	15387000	E5
chr10	15387000	15387600	E3
chr10	15387600	15423200	E6
chr10	15423200	15425000	E5
chr10	15425000	15427200	E2
chr10	15427200	15451000	E6
chr10	15451000	15455400	E2
chr10	15455400	15456600	E1
chr10	15456600	15464200	E2
chr10	15464200	15467400	E5
chr10	15467400	15476600	E2
chr10	15476600	15476800	E3
chr10	15476800	15477000	E5
chr10	15477000	15484200	E2
chr10	15484200	15494200	E6
chr10	15494200	15494600	E3
chr10	15494600	15495600	E5
chr10	15495600	15517800	E6
chr10	15517800	15519200	E5
chr10	15519200	15528600	E6
chr10	15528600	15534600	E5
chr10	15534600	15566800	E6
chr10	15566800	15567000	E5
chr10	15567000	15567200	E3
chr10	15567200	15567600	E5
chr10	15567600	15568000	E3
chr10	15568000	15568400	E1
chr10	15568400	15572400	E2
chr10	15572400	15572600	E5
chr10	15572600	15573600	E3
chr10	15573600	15577800	E5
chr10	15577800	15578600	E3
chr10	15578600	15578800	E1
chr10	15578800	15579400	E5
chr10	15579400	15584800	E2
chr10	15584800	15585600	E1
chr10	15585600	15586000	E2
chr10	15586000	15595000	E6
chr10	15595000	15595200	E2
chr10	15595200	15597000	E1
chr10	15597000	15597800	E5
chr10	15597800	15599200	E2
chr10	15599200	15600800	E5
chr10	15600800	15601400	E3
chr10	15601400	15603000	E5
chr10	15603000	15604200	E2
chr10	15604200	15619800	E6
chr10	15619800	15620000	E5
chr10	15620000	15620400	E3
chr10	15620400	15625400	E5
chr10	15625400	15627000	E3
chr10	15627000	15634800	E6
chr10	15634800	15636000	E3
chr10	15636000	15641600	E5
chr10	15641600	15662400	E6
chr10	15662400	15663000	E5
chr10	15663000	15686400	E6
chr10	15686400	15686600	E2
chr10	15686600	15687600	E5
chr10	15687600	15695400	E2
chr10	15695400	15695600	E1
chr10	15695600	15695800	E2
chr10	15695800	15741800	E6
chr10	15741800	15744200	E2
chr10	15744200	15744600	E5
chr10	15744600	15744800	E2
chr10	15744800	15773400	E6
chr10	15773400	15780400	E5
chr10	15780400	15781200	E3
chr10	15781200	15793600	E6
chr10	15793600	15798000	E2
chr10	15798000	15874200	E6
chr10	15874200	15876200	E1
chr10	15876200	15891400	E6
chr10	15891400	15891600	E3
chr10	15891600	15892000	E5
chr10	15892000	15892400	E3
chr10	15892400	15897000	E5
chr10	15897000	15899200	E2
chr10	15899200	15899600	E5
chr10	15899600	15899800	E3
chr10	15899800	15900000	E5
chr10	15900000	15935200	E6
chr10	15935200	15935400	E1
chr10	15935400	15936000	E3
chr10	15936000	15936600	E5
chr10	15936600	15936800	E3
chr10	15936800	15938000	E5
chr10	15938000	15948400	E6
chr10	15948400	15951200	E2
chr10	15951200	15951800	E5
chr10	15951800	15952000	E3
chr10	15952000	15952400	E5
chr10	15952400	15956600	E2
chr10	15956600	15964400	E6
chr10	15964400	15965200	E5
chr10	15965200	15965400	E3
chr10	15965400	15966000	E5
chr10	15966000	15971600	E2
chr10	15971600	16020400	E6
chr10	16020400	16021200	E2
chr10	16021200	16022800	E5
chr10	16022800	16090800	E6
chr10	16090800	16091800	E5
chr10	16091800	16102800	E6
chr10	16102800	16104800	E2
chr10	16104800	16112400	E6
chr10	16112400	16113400	E2
chr10	16113400	16114400	E1
chr10	16114400	16130400	E6
chr10	16130400	16131000	E5
chr10	16131000	16136000	E2
chr10	16136000	16178800	E6
chr10	16178800	16179000	E3
chr10	16179000	16190800	E6
chr10	16190800	16191600	E3
chr10	16191600	16238800	E6
chr10	16238800	16239400	E5
chr10	16239400	16304200	E6
chr10	16304200	16304800	E1
chr10	16304800	16326000	E2
chr10	16326000	16326200	E1
chr10	16326200	16330000	E2
chr10	16330000	16331200	E5
chr10	16331200	16365400	E6
chr10	16365400	16365800	E1
chr10	16365800	16431600	E6
chr10	16431600	16432000	E2
chr10	16432000	16433200	E1
chr10	16433200	16435000	E2
chr10	16435000	16436000	E5
chr10	16436000	16522600	E6
chr10	16522600	16522800	E3
chr10	16522800	16558800	E6
chr10	16558800	16561200	E2
chr10	16561200	16562000	E5
chr10	16562000	16562400	E2
chr10	16562400	16660600	E6
chr10	16660600	16661000	E5
chr10	16661000	16692200	E6
chr10	16692200	16693000	E3
chr10	16693000	16695000	E5
chr10	16695000	16696800	E2
chr10	16696800	16697000	E5
chr10	16697000	16697800	E3
chr10	16697800	16698600	E5
chr10	16698600	16720000	E6
chr10	16720000	16721600	E2
chr10	16721600	16722600	E5
chr10	16722600	16722800	E2
chr10	16722800	16743200	E6
chr10	16743200	16743600	E3
chr10	16743600	16743800	E5
chr10	16743800	16744200	E3
chr10	16744200	16744400	E5
chr10	16744400	16744600	E3
chr10	16744600	16745000	E5
chr10	16745000	16748200	E2
chr10	16748200	16749000	E1
chr10	16749000	16749200	E3
chr10	16749200	16772000	E6
chr10	16772000	16772200	E5
chr10	16772200	16772800	E3
chr10	16772800	16774000	E5
chr10	16774000	16775200	E2
chr10	16775200	16777400	E5
chr10	16777400	16778000	E3
chr10	16778000	16796000	E6
chr10	16796000	16796600	E5
chr10	16796600	16820400	E6
chr10	16820400	16821000	E3
chr10	16821000	16822400	E5
chr10	16822400	16824200	E2
chr10	16824200	16825600	E5
chr10	16825600	16826000	E3
chr10	16826000	16826600	E1
chr10	16826600	16941200	E6
chr10	16941200	16941400	E1
chr10	16941400	16941600	E3
chr10	16941600	16943800	E5
chr10	16943800	16945600	E2
chr10	16945600	16945800	E1
chr10	16945800	16946400	E3
chr10	16946400	16946800	E5
chr10	16946800	16947000	E3
chr10	16947000	16968200	E6
chr10	16968200	16969600	E1
chr10	16969600	16972000	E2
chr10	16972000	16973600	E5
chr10	16973600	17002000	E6
chr10	17002000	17002800	E7
chr10	17002800	17123800	E6
chr10	17123800	17124800	E2
chr10	17124800	17137400	E6
chr10	17137400	17138800	E5
chr10	17138800	17140800	E2
chr10	17140800	17141800	E5
chr10	17141800	17142200	E3
chr10	17142200	17142400	E1
chr10	17142400	17142600	E3
chr10	17142600	17142800	E1
chr10	17142800	17143600	E5
chr10	17143600	17144000	E3
chr10	17144000	17144400	E5
chr10	17144400	17147200	E2
chr10	17147200	17148000	E5
chr10	17148000	17148200	E3
chr10	17148200	17148400	E5
chr10	17148400	17149000	E3
chr10	17149000	17149600	E5
chr10	17149600	17189800	E6
chr10	17189800	17190200	E1
chr10	17190200	17229600	E6
chr10	17229600	17231200	E7
chr10	17231200	17263800	E6
chr10	17263800	17264800	E1
chr10	17264800	17265200	E2
chr10	17265200	17265800	E1
chr10	17265800	17267800	E2
chr10	17267800	17269600	E5
chr10	17269600	17316800	E6
chr10	17316800	17317000	E2
chr10	17317000	17318400	E1
chr10	17318400	17323600	E3
chr10	17323600	17324600	E5
chr10	17324600	17331600	E6
chr10	17331600	17332000	E10
chr10	17332000	17342400	E6
chr10	17342400	17343200	E1
chr10	17343200	17345600	E2
chr10	17345600	17359200	E6
chr10	17359200	17360200	E5
chr10	17360200	17391400	E6
chr10	17391400	17392000	E1
chr10	17392000	17462000	E6
chr10	17462000	17462800	E3
chr10	17462800	17465400	E5
chr10	17465400	17499600	E6
chr10	17499600	17500400	E5
chr10	17500400	17500800	E3
chr10	17500800	17503000	E1
chr10	17503000	17505800	E2
chr10	17505800	17506200	E1
chr10	17506200	17506400	E2
chr10	17506400	17530800	E6
chr10	17530800	17531600	E7
chr10	17531600	17656000	E6
chr10	17656000	17657800	E7
chr10	17657800	17686800	E6
chr10	17686800	17688000	E5
chr10	17688000	17721600	E6
chr10	17721600	17726200	E10
chr10	17726200	17728000	E7
chr10	17728000	17794200	E6
chr10	17794200	17797200	E7
chr10	17797200	17811200	E6
chr10	17811200	17820800	E2
chr10	17820800	17846200	E6
chr10	17846200	17846400	E2
chr10	17846400	17847400	E1
chr10	17847400	17852800	E2
chr10	17852800	17853400	E5
chr10	17853400	17853800	E3
chr10	17853800	17854000	E5
chr10	17854000	17860000	E2
chr10	17860000	17860200	E5
chr10	17860200	17936800	E6
chr10	17936800	17937800	E5
chr10	17937800	17938000	E3
chr10	17938000	17938600	E5
chr10	17938600	17942800	E2
chr10	17942800	17946800	E6
chr10	17946800	17948400	E10
chr10	17948400	17953400	E6
chr10	17953400	17957400	E2
chr10	17957400	17957800	E1
chr10	17957800	17960400	E2
chr10	17960400	18022000	E6
chr10	18022000	18023400	E10
chr10	18023400	18024600	E6
chr10	18024600	18025000	E3
chr10	18025000	18027800	E5
chr10	18027800	18055200	E6
chr10	18055200	18056600	E10
chr10	18056600	18057200	E8
chr10	18057200	18067800	E6
chr10	18067800	18068400	E7
chr10	18068400	18069600	E6
chr10	18069600	18070200	E7
chr10	18070200	18139000	E6
chr10	18139000	18139200	E1
chr10	18139200	18139600	E3
chr10	18139600	18150000	E6
chr10	18150000	18150800	E1
chr10	18150800	18152200	E2
chr10	18152200	18154200	E5
chr10	18154200	18156800	E2
chr10	18156800	18167400	E6
chr10	18167400	18170800	E2
chr10	18170800	18171600	E1
chr10	18171600	18171800	E2
chr10	18171800	18199400	E6
chr10	18199400	18199600	E3
chr10	18199600	18199800	E1
chr10	18199800	18228400	E6
chr10	18228400	18230600	E5
chr10	18230600	18234400	E6
chr10	18234400	18235600	E10
chr10	18235600	18239200	E6
chr10	18239200	18239600	E1
chr10	18239600	18240000	E3
chr10	18240000	18242000	E5
chr10	18242000	18264000	E6
chr10	18264000	18264400	E1
chr10	18264400	18311400	E6
chr10	18311400	18311600	E3
chr10	18311600	18314800	E5
chr10	18314800	18318200	E6
chr10	18318200	18318400	E8
chr10	18318400	18319600	E10
chr10	18319600	18328000	E6
chr10	18328000	18331800	E7
chr10	18331800	18340600	E6
chr10	18340600	18344600	E7
chr10	18344600	18379000	E6
chr10	18379000	18379600	E1
chr10	18379600	18386000	E6
chr10	18386000	18389600	E7
chr10	18389600	18407200	E6
chr10	18407200	18408000	E10
chr10	18408000	18408400	E8
chr10	18408400	18409000	E7
chr10	18409000	18431000	E6
chr10	18431000	18431400	E10
chr10	18431400	18435800	E6
chr10	18435800	18436800	E7
chr10	18436800	18469600	E6
chr10	18469600	18470000	E7
chr10	18470000	18470200	E10
chr10	18470200	18506200	E6
chr10	18506200	18507200	E7
chr10	18507200	18545200	E6
chr10	18545200	18546200	E10
chr10	18546200	18546400	E8
chr10	18546400	18549200	E6
chr10	18549200	18549400	E8
chr10	18549400	18549800	E10
chr10	18549800	18556400	E6
chr10	18556400	18557600	E1
chr10	18557600	18564800	E2
chr10	18564800	18565200	E5
chr10	18565200	18565400	E2
chr10	18565400	18620400	E6
chr10	18620400	18621000	E5
chr10	18621000	18653400	E6
chr10	18653400	18653600	E5
chr10	18653600	18667800	E6
chr10	18667800	18668800	E2
chr10	18668800	18669000	E1
chr10	18669000	18669400	E2
chr10	18669400	18670000	E1
chr10	18670000	18673600	E2
chr10	18673600	18676800	E1
chr10	18676800	18716600	E6
chr10	18716600	18716800	E3
chr10	18716800	18724800	E6
chr10	18724800	18726000	E5
chr10	18726000	18743400	E6
chr10	18743400	18744000	E9
chr10	18744000	18748800	E6
chr10	18748800	18753200	E2
chr10	18753200	18753600	E1
chr10	18753600	18755000	E2
chr10	18755000	18770000	E6
chr10	18770000	18771600	E7
chr10	18771600	18816200	E6
chr10	18816200	18817000	E7
chr10	18817000	18844600	E6
chr10	18844600	18846400	E10
chr10	18846400	18859400	E6
chr10	18859400	18863600	E7
chr10	18863600	18874600	E6
chr10	18874600	18875200	E7
chr10	18875200	18876400	E6
chr10	18876400	18877000	E7
chr10	18877000	18885800	E6
chr10	18885800	18886000	E3
chr10	18886000	19008000	E6
chr10	19008000	19013400	E7
chr10	19013400	19013600	E10
chr10	19013600	19014000	E7
chr10	19014000	19016200	E10
chr10	19016200	19135600	E6
chr10	19135600	19135800	E3
chr10	19135800	19136200	E1
chr10	19136200	19136800	E5
chr10	19136800	19175400	E6
chr10	19175400	19178600	E2
chr10	19178600	19179000	E5
chr10	19179000	19180200	E2
chr10	19180200	19270200	E6
chr10	19270200	19270800	E2
chr10	19270800	19271200	E5
chr10	19271200	19271400	E2
chr10	19271400	19272400	E5
chr10	19272400	19272600	E3
chr10	19272600	19273000	E5
chr10	19273000	19273200	E3
chr10	19273200	19273400	E5
chr10	19273400	19289200	E6
chr10	19289200	19291200	E5
chr10	19291200	19293800	E2
chr10	19293800	19294400	E5
chr10	19294400	19306000	E2
chr10	19306000	19351800	E6
chr10	19351800	19354200	E5
chr10	19354200	19355800	E2
chr10	19355800	19357000	E5
chr10	19357000	19357600	E3
chr10	19357600	19361600	E5
chr10	19361600	19361800	E1
chr10	19361800	19362000	E3
chr10	19362000	19362200	E1
chr10	19362200	19362400	E3
chr10	19362400	19362600	E1
chr10	19362600	19363800	E5
chr10	19363800	19365400	E2
chr10	19365400	19379800	E6
chr10	19379800	19381000	E5
chr10	19381000	19384000	E2
chr10	19384000	19384800	E6
chr10	19384800	19386000	E5
chr10	19386000	19386200	E3
chr10	19386200	19386400	E5
chr10	19386400	19389200	E2
chr10	19389200	19534800	E6
chr10	19534800	19538400	E2
chr10	19538400	19539000	E5
chr10	19539000	19539800	E3
chr10	19539800	19540400	E5
chr10	19540400	19541200	E3
chr10	19541200	19541600	E5
chr10	19541600	19542200	E3
chr10	19542200	19542400	E1
chr10	19542400	19543000	E5
chr10	19543000	19543200	E3
chr10	19543200	19543400	E5
chr10	19543400	19545000	E3
chr10	19545000	19545400	E5
chr10	19545400	19546000	E3
chr10	19546000	19591400	E6
chr10	19591400	19591800	E8
chr10	19591800	19593200	E10
chr10	19593200	19645800	E6
chr10	19645800	19647600	E1
chr10	19647600	19648000	E2
chr10	19648000	19678400	E6
chr10	19678400	19679000	E1
chr10	19679000	19705200	E6
chr10	19705200	19705400	E3
chr10	19705400	19705600	E5
chr10	19705600	19706000	E1
chr10	19706000	19712200	E6
chr10	19712200	19712600	E7
chr10	19712600	19713000	E9
chr10	19713000	19730400	E6
chr10	19730400	19730600	E3
chr10	19730600	19734800	E5
chr10	19734800	19735200	E3
chr10	19735200	19772200	E6
chr10	19772200	19773200	E5
chr10	19773200	19773400	E3
chr10	19773400	19774000	E5
chr10	19774000	19776000	E2
chr10	19776000	19778000	E5
chr10	19778000	19778400	E3
chr10	19778400	19778600	E5
chr10	19778600	19783200	E2
chr10	19783200	19784000	E5
chr10	19784000	19785200	E2
chr10	19785200	19786000	E5
chr10	19786000	19786400	E3
chr10	19786400	19787200	E5
chr10	19787200	19797400	E6
chr10	19797400	19798200	E1
chr10	19798200	19799600	E3
chr10	19799600	19800800	E1
chr10	19800800	19801400	E3
chr10	19801400	19848800	E6
chr10	19848800	19849600	E5
chr10	19849600	19852000	E9
chr10	19852000	19852800	E5
chr10	19852800	19907200	E6
chr10	19907200	19907400	E8
chr10	19907400	19907800	E10
chr10	19907800	19933000	E6
chr10	19933000	19933400	E7
chr10	19933400	19936400	E10
chr10	19936400	19936800	E7
chr10	19936800	19937800	E8
chr10	19937800	19941800	E7
chr10	19941800	19946800	E6
chr10	19946800	19950200	E7
chr10	19950200	19952400	E6
chr10	19952400	19957000	E7
chr10	19957000	19957200	E8
chr10	19957200	19971800	E7
chr10	19971800	19972800	E6
chr10	19972800	19975000	E7
chr10	19975000	19979200	E6
chr10	19979200	19985000	E5
chr10	19985000	19985600	E3
chr10	19985600	19986800	E1
chr10	19986800	19991600	E6
chr10	19991600	19996800	E7
chr10	19996800	20000600	E6
chr10	20000600	20009600	E7
chr10	20009600	20010600	E6
chr10	20010600	20015200	E1
chr10	20015200	20016800	E3
chr10	20016800	20018400	E1
chr10	20018400	20022000	E6
chr10	20022000	20023600	E7
chr10	20023600	20033400	E6
chr10	20033400	20035200	E5
chr10	20035200	20035400	E2
chr10	20035400	20045200	E6
chr10	20045200	20047600	E7
chr10	20047600	20070800	E6
chr10	20070800	20074000	E7
chr10	20074000	20096200	E6
chr10	20096200	20097200	E5
chr10	20097200	20103200	E6
chr10	20103200	20106000	E7
chr10	20106000	20121000	E6
chr10	20121000	20125600	E7
chr10	20125600	20135400	E6
chr10	20135400	20137600	E7
chr10	20137600	20137800	E10
chr10	20137800	20148400	E6
chr10	20148400	20150400	E10
chr10	20150400	20152200	E6
chr10	20152200	20154000	E7
chr10	20154000	20167000	E6
chr10	20167000	20170400	E7
chr10	20170400	20170600	E8
chr10	20170600	20183600	E7
chr10	20183600	20189600	E6
chr10	20189600	20207800	E7
chr10	20207800	20285000	E6
chr10	20285000	20287400	E7
chr10	20287400	20311400	E6
chr10	20311400	20313600	E10
chr10	20313600	20314000	E7
chr10	20314000	20347000	E6
chr10	20347000	20347400	E7
chr10	20347400	20348200	E10
chr10	20348200	20367400	E6
chr10	20367400	20367800	E1
chr10	20367800	20388800	E6
chr10	20388800	20389000	E3
chr10	20389000	20389200	E5
chr10	20389200	20547600	E6
chr10	20547600	20548600	E10
chr10	20548600	20549000	E7
chr10	20549000	20630200	E6
chr10	20630200	20633600	E7
chr10	20633600	20643400	E6
chr10	20643400	20649400	E5
chr10	20649400	20700000	E6
chr10	20700000	20701000	E7
chr10	20701000	20722000	E6
chr10	20722000	20723200	E7
chr10	20723200	20723400	E8
chr10	20723400	20725200	E10
chr10	20725200	20726000	E7
chr10	20726000	20875600	E6
chr10	20875600	20875800	E3
chr10	20875800	20906000	E6
chr10	20906000	20908800	E7
chr10	20908800	20952000	E6
chr10	20952000	20953400	E10
chr10	20953400	20954200	E7
chr10	20954200	20954600	E8
chr10	20954600	20957800	E6
chr10	20957800	20959800	E7
chr10	20959800	20971200	E6
chr10	20971200	20971400	E7
chr10	20971400	20973000	E6
chr10	20973000	20973200	E7
chr10	20973200	20973800	E6
chr10	20973800	20975200	E5
chr10	20975200	21053400	E6
chr10	21053400	21054000	E7
chr10	21054000	21055200	E6
chr10	21055200	21055800	E7
chr10	21055800	21149600	E6
chr10	21149600	21150400	E5
chr10	21150400	21158800	E6
chr10	21158800	21159400	E8
chr10	21159400	21161400	E9
chr10	21161400	21209200	E6
chr10	21209200	21209400	E3
chr10	21209400	21210200	E1
chr10	21210200	21211000	E2
chr10	21211000	21211200	E5
chr10	21211200	21213200	E3
chr10	21213200	21214600	E5
chr10	21214600	21216600	E3
chr10	21216600	21278400	E6
chr10	21278400	21278800	E3
chr10	21278800	21279600	E1
chr10	21279600	21280000	E2
chr10	21280000	21282400	E1
chr10	21282400	21282800	E3
chr10	21282800	21284200	E5
chr10	21284200	21295600	E6
chr10	21295600	21296800	E10
chr10	21296800	21297400	E7
chr10	21297400	21367000	E6
chr10	21367000	21369600	E7
chr10	21369600	21437600	E6
chr10	21437600	21439000	E7
chr10	21439000	21465000	E6
chr10	21465000	21466600	E7
chr10	21466600	21624800	E6
chr10	21624800	21626000	E5
chr10	21626000	21628400	E6
chr10	21628400	21631800	E7
chr10	21631800	21642400	E6
chr10	21642400	21643200	E3
chr10	21643200	21643800	E5
chr10	21643800	21644600	E3
chr10	21644600	21645200	E5
chr10	21645200	21645400	E3
chr10	21645400	21647000	E5
chr10	21647000	21648400	E3
chr10	21648400	21649600	E1
chr10	21649600	21657800	E6
chr10	21657800	21659000	E5
chr10	21659000	21678800	E6
chr10	21678800	21679800	E7
chr10	21679800	21685200	E6
chr10	21685200	21686800	E7
chr10	21686800	21706600	E6
chr10	21706600	21718400	E7
chr10	21718400	21728000	E6
chr10	21728000	21729000	E3
chr10	21729000	21733000	E5
chr10	21733000	21735200	E1
chr10	21735200	21736200	E3
chr10	21736200	21740000	E6
chr10	21740000	21742600	E7
chr10	21742600	21808600	E6
chr10	21808600	21810000	E7
chr10	21810000	21828400	E6
chr10	21828400	21829600	E7
chr10	21829600	21882000	E6
chr10	21882000	21884200	E10
[truncated: 301,151+ more rows]

## Sheet: RPE_Exp2annotProm
seqnames	start	end	width	strand	name	annot.seqnames	annot.start	annot.end	annot.width	annot.strand	annot.id	annot.tx_id	annot.gene_id	annot.symbol	annot.type
chr10	3117401	3217800	100400	*	E6	chr10	3133194	3134193	1000	-	promoter:36379	uc029qvj.1	619314	B020014A21Rik	mm10_genes_promoters
chr10	3259001	3275200	16200	*	E6	chr10	3267772	3268771	1000	-	promoter:36380	uc011wzv.1	670558	H60c	mm10_genes_promoters
chr10	3259001	3275200	16200	*	E6	chr10	3267772	3268771	1000	-	promoter:36381	uc029qvk.1	670558	H60c	mm10_genes_promoters
chr10	3352001	3366000	14000	*	E6	chr10	3365142	3366141	1000	+	promoter:34554	uc007ehs.1	NA	NA	mm10_genes_promoters
chr10	3352001	3366000	14000	*	E6	chr10	3365150	3366149	1000	+	promoter:34555	uc007ehq.1	76142	Ppp1r14c	mm10_genes_promoters
chr10	3352001	3366000	14000	*	E6	chr10	3365150	3366149	1000	+	promoter:34556	uc007ehr.1	76142	Ppp1r14c	mm10_genes_promoters
chr10	3366001	3367400	1400	*	E10	chr10	3365142	3366141	1000	+	promoter:34554	uc007ehs.1	NA	NA	mm10_genes_promoters
chr10	3366001	3367400	1400	*	E10	chr10	3365150	3366149	1000	+	promoter:34555	uc007ehq.1	76142	Ppp1r14c	mm10_genes_promoters
chr10	3366001	3367400	1400	*	E10	chr10	3365150	3366149	1000	+	promoter:34556	uc007ehr.1	76142	Ppp1r14c	mm10_genes_promoters
chr10	3475801	3576800	101000	*	E6	chr10	3539279	3540278	1000	+	promoter:34557	uc007ehp.1	70337	Iyd	mm10_genes_promoters
chr10	3675001	3726000	51000	*	E6	chr10	3717165	3718164	1000	+	promoter:34558	uc056yfw.1	NA	NA	mm10_genes_promoters
chr10	3726801	3740200	13400	*	E6	chr10	3739377	3740376	1000	+	promoter:34559	uc007eho.1	213783	Plekhg1	mm10_genes_promoters
chr10	3726801	3740200	13400	*	E6	chr10	3739377	3740376	1000	+	promoter:34560	uc007ehm.2	213783	Plekhg1	mm10_genes_promoters
chr10	3726801	3740200	13400	*	E6	chr10	3739665	3740664	1000	+	promoter:34561	uc007ehn.1	213783	Plekhg1	mm10_genes_promoters
chr10	3740201	3741200	1000	*	E10	chr10	3739377	3740376	1000	+	promoter:34559	uc007eho.1	213783	Plekhg1	mm10_genes_promoters
chr10	3740201	3741200	1000	*	E10	chr10	3739377	3740376	1000	+	promoter:34560	uc007ehm.2	213783	Plekhg1	mm10_genes_promoters
chr10	3740201	3741200	1000	*	E10	chr10	3739665	3740664	1000	+	promoter:34561	uc007ehn.1	213783	Plekhg1	mm10_genes_promoters
chr10	3854001	3895000	41000	*	E6	chr10	3871667	3872666	1000	+	promoter:34562	uc007ehl.2	213783	Plekhg1	mm10_genes_promoters
chr10	3897401	3973000	75600	*	E6	chr10	3972075	3973074	1000	+	promoter:34563	uc007ehj.2	270685	Mthfd1l	mm10_genes_promoters
chr10	3897401	3973000	75600	*	E6	chr10	3972075	3973074	1000	+	promoter:34564	uc007ehk.2	270685	Mthfd1l	mm10_genes_promoters
chr10	3897401	3973000	75600	*	E6	chr10	3972075	3973074	1000	+	promoter:34565	uc011wzu.1	270685	Mthfd1l	mm10_genes_promoters
chr10	3973001	3974200	1200	*	E10	chr10	3972075	3973074	1000	+	promoter:34563	uc007ehj.2	270685	Mthfd1l	mm10_genes_promoters
chr10	3973001	3974200	1200	*	E10	chr10	3972075	3973074	1000	+	promoter:34564	uc007ehk.2	270685	Mthfd1l	mm10_genes_promoters
chr10	3973001	3974200	1200	*	E10	chr10	3972075	3973074	1000	+	promoter:34565	uc011wzu.1	270685	Mthfd1l	mm10_genes_promoters
chr10	4216601	4266000	49400	*	E6	chr10	4265329	4266328	1000	+	promoter:34566	uc007ehi.2	83397	Akap12	mm10_genes_promoters
chr10	4266001	4268400	2400	*	E10	chr10	4265329	4266328	1000	+	promoter:34566	uc007ehi.2	83397	Akap12	mm10_genes_promoters
chr10	4346601	4346800	200	*	E10	chr10	4346768	4347767	1000	+	promoter:34567	uc007ehh.1	83397	Akap12	mm10_genes_promoters
chr10	4346801	4347000	200	*	E8	chr10	4346768	4347767	1000	+	promoter:34567	uc007ehh.1	83397	Akap12	mm10_genes_promoters
chr10	4347001	4347600	600	*	E7	chr10	4346768	4347767	1000	+	promoter:34567	uc007ehh.1	83397	Akap12	mm10_genes_promoters
chr10	4347601	4361600	14000	*	E6	chr10	4346768	4347767	1000	+	promoter:34567	uc007ehh.1	83397	Akap12	mm10_genes_promoters
chr10	4363201	4382600	19400	*	E6	chr10	4373876	4374875	1000	-	promoter:36384	uc056yfx.1	NA	NA	mm10_genes_promoters
chr10	4386201	4389000	2800	*	E10	chr10	4387463	4388462	1000	-	promoter:36382	uc007ehg.2	381990	Zbtb2	mm10_genes_promoters
chr10	4386201	4389000	2800	*	E10	chr10	4388109	4389108	1000	-	promoter:36383	uc007ehf.2	381990	Zbtb2	mm10_genes_promoters
chr10	4389001	4390000	1000	*	E8	chr10	4388109	4389108	1000	-	promoter:36383	uc007ehf.2	381990	Zbtb2	mm10_genes_promoters
chr10	4422601	4429400	6800	*	E6	chr10	4428297	4429296	1000	+	promoter:34568	uc007eha.1	73419	Armt1	mm10_genes_promoters
chr10	4422601	4429400	6800	*	E6	chr10	4429167	4430166	1000	-	promoter:36385	uc011wzt.1	66084	Rmnd1	mm10_genes_promoters
chr10	4422601	4429400	6800	*	E6	chr10	4429172	4430171	1000	-	promoter:36388	uc007ehe.1	66084	Rmnd1	mm10_genes_promoters
chr10	4429401	4431800	2400	*	E7	chr10	4429167	4430166	1000	-	promoter:36385	uc011wzt.1	66084	Rmnd1	mm10_genes_promoters
chr10	4429401	4431800	2400	*	E7	chr10	4429172	4430171	1000	-	promoter:36388	uc007ehe.1	66084	Rmnd1	mm10_genes_promoters
chr10	4429401	4431800	2400	*	E7	chr10	4431605	4432604	1000	+	promoter:34569	uc007ehb.1	73419	Armt1	mm10_genes_promoters
chr10	4429401	4431800	2400	*	E7	chr10	4431605	4432604	1000	+	promoter:34570	uc007egy.1	73419	Armt1	mm10_genes_promoters
chr10	4429401	4431800	2400	*	E7	chr10	4431605	4432604	1000	+	promoter:34571	uc007egz.1	73419	Armt1	mm10_genes_promoters
chr10	4431801	4433400	1600	*	E10	chr10	4431605	4432604	1000	+	promoter:34569	uc007ehb.1	73419	Armt1	mm10_genes_promoters
chr10	4431801	4433400	1600	*	E10	chr10	4431605	4432604	1000	+	promoter:34570	uc007egy.1	73419	Armt1	mm10_genes_promoters
chr10	4431801	4433400	1600	*	E10	chr10	4431605	4432604	1000	+	promoter:34571	uc007egz.1	73419	Armt1	mm10_genes_promoters
chr10	4431801	4433400	1600	*	E10	chr10	4432353	4433352	1000	-	promoter:36386	uc007ehd.2	66084	Rmnd1	mm10_genes_promoters
chr10	4431801	4433400	1600	*	E10	chr10	4432353	4433352	1000	-	promoter:36387	uc007ehc.2	66084	Rmnd1	mm10_genes_promoters
chr10	4501601	4582600	81000	*	E6	chr10	4508872	4509871	1000	+	promoter:34572	uc011wzs.1	100504234	Ccdc170	mm10_genes_promoters
chr10	4585601	4611600	26000	*	E6	chr10	4610989	4611988	1000	+	promoter:34573	uc007egx.3	13982	Esr1	mm10_genes_promoters
chr10	4585601	4611600	26000	*	E6	chr10	4610989	4611988	1000	+	promoter:34574	uc011wzr.2	13982	Esr1	mm10_genes_promoters
chr10	4585601	4611600	26000	*	E6	chr10	4610989	4611988	1000	+	promoter:34575	uc007egv.2	13982	Esr1	mm10_genes_promoters
chr10	4585601	4611600	26000	*	E6	chr10	4610989	4611988	1000	+	promoter:34576	uc007egw.2	13982	Esr1	mm10_genes_promoters
chr10	4611601	4612200	600	*	E10	chr10	4610989	4611988	1000	+	promoter:34573	uc007egx.3	13982	Esr1	mm10_genes_promoters
chr10	4611601	4612200	600	*	E10	chr10	4610989	4611988	1000	+	promoter:34574	uc011wzr.2	13982	Esr1	mm10_genes_promoters
chr10	4611601	4612200	600	*	E10	chr10	4610989	4611988	1000	+	promoter:34575	uc007egv.2	13982	Esr1	mm10_genes_promoters
chr10	4611601	4612200	600	*	E10	chr10	4610989	4611988	1000	+	promoter:34576	uc007egw.2	13982	Esr1	mm10_genes_promoters
chr10	4614601	4710000	95400	*	E6	chr10	4668225	4669224	1000	+	promoter:34577	uc056yfy.1	NA	NA	mm10_genes_promoters
chr10	4614601	4710000	95400	*	E6	chr10	4709158	4710157	1000	+	promoter:34578	uc056yfz.1	13982	Esr1	mm10_genes_promoters
chr10	4614601	4710000	95400	*	E6	chr10	4709158	4710157	1000	+	promoter:34579	uc007egu.3	13982	Esr1	mm10_genes_promoters
chr10	4614601	4710000	95400	*	E6	chr10	4709158	4710157	1000	+	promoter:34580	uc011wzp.2	13982	Esr1	mm10_genes_promoters
chr10	4710001	4710400	400	*	E5	chr10	4709158	4710157	1000	+	promoter:34578	uc056yfz.1	13982	Esr1	mm10_genes_promoters
chr10	4710001	4710400	400	*	E5	chr10	4709158	4710157	1000	+	promoter:34579	uc007egu.3	13982	Esr1	mm10_genes_promoters
chr10	4710001	4710400	400	*	E5	chr10	4709158	4710157	1000	+	promoter:34580	uc011wzp.2	13982	Esr1	mm10_genes_promoters
chr10	4710401	4711600	1200	*	E6	chr10	4711313	4712312	1000	+	promoter:34581	uc011wzq.2	13982	Esr1	mm10_genes_promoters
chr10	4711601	4712400	800	*	E5	chr10	4711313	4712312	1000	+	promoter:34581	uc011wzq.2	13982	Esr1	mm10_genes_promoters
chr10	4935201	4936600	1400	*	E1	chr10	4935523	4936522	1000	+	promoter:34582	uc011wzo.2	13982	Esr1	mm10_genes_promoters
chr10	5067601	5069600	2000	*	E10	chr10	5069064	5070063	1000	-	promoter:36389	uc007egs.2	64009	Syne1	mm10_genes_promoters
chr10	5067601	5069600	2000	*	E10	chr10	5069064	5070063	1000	-	promoter:36390	uc007egt.2	64009	Syne1	mm10_genes_promoters
chr10	5069601	5080600	11000	*	E6	chr10	5069064	5070063	1000	-	promoter:36389	uc007egs.2	64009	Syne1	mm10_genes_promoters
chr10	5069601	5080600	11000	*	E6	chr10	5069064	5070063	1000	-	promoter:36390	uc007egt.2	64009	Syne1	mm10_genes_promoters
chr10	5096601	5194400	97800	*	E6	chr10	5107960	5108959	1000	-	promoter:36391	uc007egr.2	64009	Syne1	mm10_genes_promoters
chr10	5194401	5195000	600	*	E10	chr10	5194708	5195707	1000	-	promoter:36392	uc007egq.2	64009	Syne1	mm10_genes_promoters
chr10	5195001	5256400	61400	*	E6	chr10	5194708	5195707	1000	-	promoter:36392	uc007egq.2	64009	Syne1	mm10_genes_promoters
chr10	5289401	5387800	98400	*	E6	chr10	5367660	5368659	1000	-	promoter:36393	uc007egp.1	64009	Syne1	mm10_genes_promoters
chr10	5289401	5387800	98400	*	E6	chr10	5368487	5369486	1000	-	promoter:36394	uc007ego.1	64009	Syne1	mm10_genes_promoters
chr10	5550201	5550800	600	*	E9	chr10	5550693	5551692	1000	-	promoter:36395	uc007egn.1	64009	Syne1	mm10_genes_promoters
chr10	5550801	5580600	29800	*	E6	chr10	5550693	5551692	1000	-	promoter:36395	uc007egn.1	64009	Syne1	mm10_genes_promoters
chr10	5550801	5580600	29800	*	E6	chr10	5551483	5552482	1000	-	promoter:36396	uc007egm.1	64009	Syne1	mm10_genes_promoters
chr10	5589601	5655400	65800	*	E6	chr10	5592728	5593727	1000	+	promoter:34583	uc007egl.2	68632	Myct1	mm10_genes_promoters
chr10	5589601	5655400	65800	*	E6	chr10	5638218	5639217	1000	+	promoter:34584	uc007egk.2	22353	Vip	mm10_genes_promoters
chr10	5589601	5655400	65800	*	E6	chr10	5638218	5639217	1000	+	promoter:34585	uc057awe.1	22353	Vip	mm10_genes_promoters
chr10	5805201	5806400	1200	*	E10	chr10	5805466	5806465	1000	-	promoter:36397	uc007egj.1	67141	Fbxo5	mm10_genes_promoters
chr10	5806401	5822400	16000	*	E6	chr10	5805466	5806465	1000	-	promoter:36397	uc007egj.1	67141	Fbxo5	mm10_genes_promoters
chr10	5823201	5825000	1800	*	E10	chr10	5823944	5824943	1000	-	promoter:36398	uc007egi.1	108853	Mtrf1l	mm10_genes_promoters
chr10	5922401	5922800	400	*	E9	chr10	5922401	5923400	1000	-	promoter:36399	uc007egg.2	56533	Rgs17	mm10_genes_promoters
chr10	5922401	5922800	400	*	E9	chr10	5922401	5923400	1000	-	promoter:36400	uc007egh.2	56533	Rgs17	mm10_genes_promoters
chr10	5922801	5927200	4400	*	E6	chr10	5922401	5923400	1000	-	promoter:36399	uc007egg.2	56533	Rgs17	mm10_genes_promoters
chr10	5922801	5927200	4400	*	E6	chr10	5922401	5923400	1000	-	promoter:36400	uc007egh.2	56533	Rgs17	mm10_genes_promoters
chr10	6660601	6778200	117600	*	E6	chr10	6757593	6758592	1000	+	promoter:34586	uc007efy.1	18390	Oprm1	mm10_genes_promoters
chr10	6660601	6778200	117600	*	E6	chr10	6757593	6758592	1000	+	promoter:34587	uc007efz.1	18390	Oprm1	mm10_genes_promoters
chr10	6660601	6778200	117600	*	E6	chr10	6757593	6758592	1000	+	promoter:34588	uc007ega.1	18390	Oprm1	mm10_genes_promoters
chr10	6660601	6778200	117600	*	E6	chr10	6757593	6758592	1000	+	promoter:34589	uc007egb.1	18390	Oprm1	mm10_genes_promoters
chr10	6660601	6778200	117600	*	E6	chr10	6757593	6758592	1000	+	promoter:34590	uc011wzn.2	18390	Oprm1	mm10_genes_promoters
chr10	6660601	6778200	117600	*	E6	chr10	6757593	6758592	1000	+	promoter:34591	uc007egc.2	18390	Oprm1	mm10_genes_promoters
chr10	6660601	6778200	117600	*	E6	chr10	6757593	6758592	1000	+	promoter:34592	uc007efp.2	18390	Oprm1	mm10_genes_promoters
chr10	6660601	6778200	117600	*	E6	chr10	6757593	6758592	1000	+	promoter:34593	uc007efq.2	18390	Oprm1	mm10_genes_promoters
chr10	6778601	6788400	9800	*	E2	chr10	6787570	6788569	1000	+	promoter:34594	uc007egf.2	18390	Oprm1	mm10_genes_promoters
chr10	6778601	6788400	9800	*	E2	chr10	6787570	6788569	1000	+	promoter:34595	uc007ege.2	18390	Oprm1	mm10_genes_promoters
chr10	6778601	6788400	9800	*	E2	chr10	6787570	6788569	1000	+	promoter:34596	uc056yga.1	18390	Oprm1	mm10_genes_promoters
chr10	6778601	6788400	9800	*	E2	chr10	6787570	6788569	1000	+	promoter:34597	uc007efw.3	18390	Oprm1	mm10_genes_promoters
chr10	6778601	6788400	9800	*	E2	chr10	6787570	6788569	1000	+	promoter:34598	uc007eff.2	18390	Oprm1	mm10_genes_promoters
chr10	6778601	6788400	9800	*	E2	chr10	6787570	6788569	1000	+	promoter:34599	uc007efl.2	18390	Oprm1	mm10_genes_promoters
chr10	6778601	6788400	9800	*	E2	chr10	6787570	6788569	1000	+	promoter:34600	uc007efn.1	18390	Oprm1	mm10_genes_promoters
chr10	6778601	6788400	9800	*	E2	chr10	6787570	6788569	1000	+	promoter:34601	uc007efo.1	18390	Oprm1	mm10_genes_promoters
chr10	6778601	6788400	9800	*	E2	chr10	6787744	6788743	1000	+	promoter:34602	uc007egd.1	18390	Oprm1	mm10_genes_promoters
chr10	6778601	6788400	9800	*	E2	chr10	6787744	6788743	1000	+	promoter:34603	uc007efx.1	18390	Oprm1	mm10_genes_promoters
chr10	6778601	6788400	9800	*	E2	chr10	6787744	6788743	1000	+	promoter:34604	uc029qvl.1	18390	Oprm1	mm10_genes_promoters
chr10	6778601	6788400	9800	*	E2	chr10	6787744	6788743	1000	+	promoter:34605	uc007eft.1	18390	Oprm1	mm10_genes_promoters
chr10	6778601	6788400	9800	*	E2	chr10	6787744	6788743	1000	+	promoter:34606	uc007efu.1	18390	Oprm1	mm10_genes_promoters
chr10	6778601	6788400	9800	*	E2	chr10	6787744	6788743	1000	+	promoter:34607	uc007efg.1	18390	Oprm1	mm10_genes_promoters
chr10	6778601	6788400	9800	*	E2	chr10	6787744	6788743	1000	+	promoter:34608	uc007efh.1	18390	Oprm1	mm10_genes_promoters
chr10	6778601	6788400	9800	*	E2	chr10	6787744	6788743	1000	+	promoter:34609	uc007efi.1	18390	Oprm1	mm10_genes_promoters
chr10	6778601	6788400	9800	*	E2	chr10	6787744	6788743	1000	+	promoter:34610	uc007efj.1	18390	Oprm1	mm10_genes_promoters
chr10	6778601	6788400	9800	*	E2	chr10	6787744	6788743	1000	+	promoter:34611	uc007efk.1	18390	Oprm1	mm10_genes_promoters
chr10	6778601	6788400	9800	*	E2	chr10	6787744	6788743	1000	+	promoter:34612	uc007efm.1	18390	Oprm1	mm10_genes_promoters
chr10	6778601	6788400	9800	*	E2	chr10	6787744	6788743	1000	+	promoter:34613	uc011wzk.1	18390	Oprm1	mm10_genes_promoters
chr10	6788401	6788800	400	*	E5	chr10	6787570	6788569	1000	+	promoter:34594	uc007egf.2	18390	Oprm1	mm10_genes_promoters
chr10	6788401	6788800	400	*	E5	chr10	6787570	6788569	1000	+	promoter:34595	uc007ege.2	18390	Oprm1	mm10_genes_promoters
chr10	6788401	6788800	400	*	E5	chr10	6787570	6788569	1000	+	promoter:34596	uc056yga.1	18390	Oprm1	mm10_genes_promoters
chr10	6788401	6788800	400	*	E5	chr10	6787570	6788569	1000	+	promoter:34597	uc007efw.3	18390	Oprm1	mm10_genes_promoters
chr10	6788401	6788800	400	*	E5	chr10	6787570	6788569	1000	+	promoter:34598	uc007eff.2	18390	Oprm1	mm10_genes_promoters
chr10	6788401	6788800	400	*	E5	chr10	6787570	6788569	1000	+	promoter:34599	uc007efl.2	18390	Oprm1	mm10_genes_promoters
chr10	6788401	6788800	400	*	E5	chr10	6787570	6788569	1000	+	promoter:34600	uc007efn.1	18390	Oprm1	mm10_genes_promoters
chr10	6788401	6788800	400	*	E5	chr10	6787570	6788569	1000	+	promoter:34601	uc007efo.1	18390	Oprm1	mm10_genes_promoters
chr10	6788401	6788800	400	*	E5	chr10	6787744	6788743	1000	+	promoter:34602	uc007egd.1	18390	Oprm1	mm10_genes_promoters
chr10	6788401	6788800	400	*	E5	chr10	6787744	6788743	1000	+	promoter:34603	uc007efx.1	18390	Oprm1	mm10_genes_promoters
chr10	6788401	6788800	400	*	E5	chr10	6787744	6788743	1000	+	promoter:34604	uc029qvl.1	18390	Oprm1	mm10_genes_promoters
chr10	6788401	6788800	400	*	E5	chr10	6787744	6788743	1000	+	promoter:34605	uc007eft.1	18390	Oprm1	mm10_genes_promoters
chr10	6788401	6788800	400	*	E5	chr10	6787744	6788743	1000	+	promoter:34606	uc007efu.1	18390	Oprm1	mm10_genes_promoters
chr10	6788401	6788800	400	*	E5	chr10	6787744	6788743	1000	+	promoter:34607	uc007efg.1	18390	Oprm1	mm10_genes_promoters
chr10	6788401	6788800	400	*	E5	chr10	6787744	6788743	1000	+	promoter:34608	uc007efh.1	18390	Oprm1	mm10_genes_promoters
chr10	6788401	6788800	400	*	E5	chr10	6787744	6788743	1000	+	promoter:34609	uc007efi.1	18390	Oprm1	mm10_genes_promoters
chr10	6788401	6788800	400	*	E5	chr10	6787744	6788743	1000	+	promoter:34610	uc007efj.1	18390	Oprm1	mm10_genes_promoters
chr10	6788401	6788800	400	*	E5	chr10	6787744	6788743	1000	+	promoter:34611	uc007efk.1	18390	Oprm1	mm10_genes_promoters
chr10	6788401	6788800	400	*	E5	chr10	6787744	6788743	1000	+	promoter:34612	uc007efm.1	18390	Oprm1	mm10_genes_promoters
chr10	6788401	6788800	400	*	E5	chr10	6787744	6788743	1000	+	promoter:34613	uc011wzk.1	18390	Oprm1	mm10_genes_promoters
chr10	6790001	6866200	76200	*	E6	chr10	6828977	6829976	1000	+	promoter:34614	uc007efe.1	18390	Oprm1	mm10_genes_promoters
chr10	6790001	6866200	76200	*	E6	chr10	6828977	6829976	1000	+	promoter:34615	uc011wzj.1	18390	Oprm1	mm10_genes_promoters
chr10	6964401	6994600	30200	*	E6	chr10	6979712	6980711	1000	-	promoter:36401	uc007efv.1	320495	Ipcef1	mm10_genes_promoters
chr10	6964401	6994600	30200	*	E6	chr10	6980466	6981465	1000	-	promoter:36402	uc011wzm.1	320495	Ipcef1	mm10_genes_promoters
chr10	6964401	6994600	30200	*	E6	chr10	6980466	6981465	1000	-	promoter:36404	uc007efr.1	320495	Ipcef1	mm10_genes_promoters
chr10	6964401	6994600	30200	*	E6	chr10	6980466	6981465	1000	-	promoter:36405	uc007efs.1	320495	Ipcef1	mm10_genes_promoters
chr10	6995001	7058200	63200	*	E6	chr10	7023186	7024185	1000	-	promoter:36403	uc011wzl.1	320495	Ipcef1	mm10_genes_promoters
chr10	7110801	7158400	47600	*	E6	chr10	7135507	7136506	1000	-	promoter:36406	uc007efc.1	215748	Cnksr3	mm10_genes_promoters
chr10	7210401	7213000	2600	*	E10	chr10	7212238	7213237	1000	-	promoter:36407	uc007efb.1	215748	Cnksr3	mm10_genes_promoters
chr10	7213001	7213200	200	*	E8	chr10	7212238	7213237	1000	-	promoter:36407	uc007efb.1	215748	Cnksr3	mm10_genes_promoters
chr10	7213201	7216600	3400	*	E6	chr10	7212238	7213237	1000	-	promoter:36407	uc007efb.1	215748	Cnksr3	mm10_genes_promoters
chr10	7473001	7474200	1200	*	E7	chr10	7473478	7474477	1000	-	promoter:36408	uc029qvm.1	77777	Ulbp1	mm10_genes_promoters
chr10	7473001	7474200	1200	*	E7	chr10	7473478	7474477	1000	-	promoter:36409	uc029qvn.1	77777	Ulbp1	mm10_genes_promoters
chr10	7473001	7474200	1200	*	E7	chr10	7473478	7474477	1000	-	promoter:36410	uc029qvo.1	77777	Ulbp1	mm10_genes_promoters
chr10	7473001	7474200	1200	*	E7	chr10	7473478	7474477	1000	-	promoter:36411	uc029qvp.1	77777	Ulbp1	mm10_genes_promoters
chr10	7474201	7474600	400	*	E6	chr10	7473478	7474477	1000	-	promoter:36408	uc029qvm.1	77777	Ulbp1	mm10_genes_promoters
chr10	7474201	7474600	400	*	E6	chr10	7473478	7474477	1000	-	promoter:36409	uc029qvn.1	77777	Ulbp1	mm10_genes_promoters
chr10	7474201	7474600	400	*	E6	chr10	7473478	7474477	1000	-	promoter:36410	uc029qvo.1	77777	Ulbp1	mm10_genes_promoters
chr10	7474201	7474600	400	*	E6	chr10	7473478	7474477	1000	-	promoter:36411	uc029qvp.1	77777	Ulbp1	mm10_genes_promoters
chr10	7483001	7589200	106200	*	E6	chr10	7588800	7589799	1000	+	promoter:34616	uc007ehv.2	237253	Lrp11	mm10_genes_promoters
chr10	7483001	7589200	106200	*	E6	chr10	7588800	7589799	1000	+	promoter:34617	uc007ehw.2	237253	Lrp11	mm10_genes_promoters
chr10	7483001	7589200	106200	*	E6	chr10	7588800	7589799	1000	+	promoter:34618	uc011wzw.1	237253	Lrp11	mm10_genes_promoters
chr10	7589201	7590400	1200	*	E10	chr10	7588800	7589799	1000	+	promoter:34616	uc007ehv.2	237253	Lrp11	mm10_genes_promoters
chr10	7589201	7590400	1200	*	E10	chr10	7588800	7589799	1000	+	promoter:34617	uc007ehw.2	237253	Lrp11	mm10_genes_promoters
chr10	7589201	7590400	1200	*	E10	chr10	7588800	7589799	1000	+	promoter:34618	uc011wzw.1	237253	Lrp11	mm10_genes_promoters
chr10	7615201	7662400	47200	*	E6	chr10	7649156	7650155	1000	-	promoter:36414	uc011wzx.1	18537	Pcmt1	mm10_genes_promoters
chr10	7615201	7662400	47200	*	E6	chr10	7662371	7663370	1000	+	promoter:34619	uc007eib.2	320642	A630066F11Rik	mm10_genes_promoters
chr10	7662401	7664000	1600	*	E10	chr10	7662371	7663370	1000	+	promoter:34619	uc007eib.2	320642	A630066F11Rik	mm10_genes_promoters
chr10	7662401	7664000	1600	*	E10	chr10	7663585	7664584	1000	-	promoter:36412	uc007ehx.2	18537	Pcmt1	mm10_genes_promoters
chr10	7662401	7664000	1600	*	E10	chr10	7663585	7664584	1000	-	promoter:36413	uc007ehy.2	18537	Pcmt1	mm10_genes_promoters
chr10	7662401	7664000	1600	*	E10	chr10	7663585	7664584	1000	-	promoter:36415	uc007ehz.2	18537	Pcmt1	mm10_genes_promoters
chr10	7662401	7664000	1600	*	E10	chr10	7663585	7664584	1000	-	promoter:36416	uc007eia.2	18537	Pcmt1	mm10_genes_promoters
chr10	7664001	7667200	3200	*	E6	chr10	7663585	7664584	1000	-	promoter:36412	uc007ehx.2	18537	Pcmt1	mm10_genes_promoters
chr10	7664001	7667200	3200	*	E6	chr10	7663585	7664584	1000	-	promoter:36413	uc007ehy.2	18537	Pcmt1	mm10_genes_promoters
chr10	7664001	7667200	3200	*	E6	chr10	7663585	7664584	1000	-	promoter:36415	uc007ehz.2	18537	Pcmt1	mm10_genes_promoters
chr10	7664001	7667200	3200	*	E6	chr10	7663585	7664584	1000	-	promoter:36416	uc007eia.2	18537	Pcmt1	mm10_genes_promoters
chr10	7664001	7667200	3200	*	E6	chr10	7666504	7667503	1000	+	promoter:34620	uc007eic.2	69912	Nup43	mm10_genes_promoters
chr10	7664001	7667200	3200	*	E6	chr10	7666504	7667503	1000	+	promoter:34621	uc007eid.2	69912	Nup43	mm10_genes_promoters
chr10	7667201	7668000	800	*	E10	chr10	7666504	7667503	1000	+	promoter:34620	uc007eic.2	69912	Nup43	mm10_genes_promoters
chr10	7667201	7668000	800	*	E10	chr10	7666504	7667503	1000	+	promoter:34621	uc007eid.2	69912	Nup43	mm10_genes_promoters
chr10	7680201	7682400	2200	*	E10	chr10	7680209	7681208	1000	+	promoter:34622	uc007eig.2	16798	Lats1	mm10_genes_promoters
chr10	7680201	7682400	2200	*	E10	chr10	7681159	7682158	1000	-	promoter:36417	uc007eie.2	407824	BC020402	mm10_genes_promoters
chr10	7690201	7692000	1800	*	E7	chr10	7690247	7691246	1000	+	promoter:34623	uc011wzy.1	16798	Lats1	mm10_genes_promoters
chr10	7692001	7725600	33600	*	E6	chr10	7725000	7725999	1000	+	promoter:34624	uc007eii.2	23924	Katna1	mm10_genes_promoters
chr10	7725601	7727400	1800	*	E10	chr10	7725000	7725999	1000	+	promoter:34624	uc007eii.2	23924	Katna1	mm10_genes_promoters
chr10	7738601	7780000	41400	*	E6	chr10	7770552	7771551	1000	-	promoter:36418	uc007eik.2	215751	Ginm1	mm10_genes_promoters
chr10	7738601	7780000	41400	*	E6	chr10	7779268	7780267	1000	+	promoter:34625	uc007eim.1	NA	NA	mm10_genes_promoters
chr10	7780001	7781600	1600	*	E10	chr10	7779268	7780267	1000	+	promoter:34625	uc007eim.1	NA	NA	mm10_genes_promoters
chr10	7780001	7781600	1600	*	E10	chr10	7780918	7781917	1000	-	promoter:36419	uc007eil.2	215751	Ginm1	mm10_genes_promoters
chr10	7780001	7781600	1600	*	E10	chr10	7780918	7781917	1000	-	promoter:36420	uc011wzz.1	215751	Ginm1	mm10_genes_promoters
chr10	7781601	7792200	10600	*	E6	chr10	7780918	7781917	1000	-	promoter:36419	uc007eil.2	215751	Ginm1	mm10_genes_promoters
chr10	7781601	7792200	10600	*	E6	chr10	7780918	7781917	1000	-	promoter:36420	uc011wzz.1	215751	Ginm1	mm10_genes_promoters
chr10	7781601	7792200	10600	*	E6	chr10	7791894	7792893	1000	+	promoter:34626	uc007eio.2	67418	Ppil4	mm10_genes_promoters
chr10	7781601	7792200	10600	*	E6	chr10	7791894	7792893	1000	+	promoter:34627	uc007eip.2	67418	Ppil4	mm10_genes_promoters
chr10	7792201	7793600	1400	*	E10	chr10	7791894	7792893	1000	+	promoter:34626	uc007eio.2	67418	Ppil4	mm10_genes_promoters
chr10	7792201	7793600	1400	*	E10	chr10	7791894	7792893	1000	+	promoter:34627	uc007eip.2	67418	Ppil4	mm10_genes_promoters
chr10	7792201	7793600	1400	*	E10	chr10	7792825	7793824	1000	-	promoter:36421	uc007ein.1	NA	NA	mm10_genes_promoters
chr10	7793601	7793800	200	*	E8	chr10	7792825	7793824	1000	-	promoter:36421	uc007ein.1	NA	NA	mm10_genes_promoters
chr10	7793801	7890200	96400	*	E6	chr10	7792825	7793824	1000	-	promoter:36421	uc007ein.1	NA	NA	mm10_genes_promoters
chr10	7793801	7890200	96400	*	E6	chr10	7831470	7832469	1000	+	promoter:34628	uc007eiq.2	237256	Zc3h12d	mm10_genes_promoters
chr10	7793801	7890200	96400	*	E6	chr10	7835381	7836380	1000	+	promoter:34629	uc029qvq.1	100628581	Mir5104	mm10_genes_promoters
chr10	7897401	7926400	29000	*	E6	chr10	7925821	7926820	1000	-	promoter:36423	uc057awf.1	NA	NA	mm10_genes_promoters
chr10	7926401	7927000	600	*	E7	chr10	7925821	7926820	1000	-	promoter:36423	uc057awf.1	NA	NA	mm10_genes_promoters
chr10	7954601	7957000	2400	*	E10	chr10	7956124	7957123	1000	-	promoter:36422	uc007eir.2	68652	Tab2	mm10_genes_promoters
chr10	7957001	7957600	600	*	E7	chr10	7956124	7957123	1000	-	promoter:36422	uc007eir.2	68652	Tab2	mm10_genes_promoters
chr10	8289801	8311200	21400	*	E6	chr10	8302243	8303242	1000	-	promoter:36424	uc011xaa.1	338362	Ust	mm10_genes_promoters
chr10	8517801	8519600	1800	*	E10	chr10	8518826	8519825	1000	-	promoter:36425	uc007eit.1	338362	Ust	mm10_genes_promoters
chr10	8519601	8544000	24400	*	E6	chr10	8518826	8519825	1000	-	promoter:36425	uc007eit.1	338362	Ust	mm10_genes_promoters
chr10	8885001	8886800	1800	*	E10	chr10	8886071	8887070	1000	-	promoter:36426	uc007eiu.1	70097	Sash1	mm10_genes_promoters
chr10	8885001	8886800	1800	*	E10	chr10	8886071	8887070	1000	-	promoter:36427	uc007eiv.1	70097	Sash1	mm10_genes_promoters
chr10	8886801	8898800	12000	*	E6	chr10	8886071	8887070	1000	-	promoter:36426	uc007eiu.1	70097	Sash1	mm10_genes_promoters
chr10	8886801	8898800	12000	*	E6	chr10	8886071	8887070	1000	-	promoter:36427	uc007eiv.1	70097	Sash1	mm10_genes_promoters
chr10	8900201	8969600	69400	*	E6	chr10	8945304	8946303	1000	-	promoter:36428	uc056ygd.1	NA	NA	mm10_genes_promoters
chr10	9476601	9563800	87200	*	E6	chr10	9535682	9536681	1000	-	promoter:36429	uc056yge.1	NA	NA	mm10_genes_promoters
chr10	9674801	9676000	1200	*	E10	chr10	9675209	9676208	1000	-	promoter:36430	uc007eiw.1	320825	Samd5	mm10_genes_promoters
chr10	9676001	9683800	7800	*	E6	chr10	9675209	9676208	1000	-	promoter:36430	uc007eiw.1	320825	Samd5	mm10_genes_promoters
chr10	9676001	9683800	7800	*	E6	chr10	9683722	9684721	1000	+	promoter:34630	uc007eix.2	620417	Gm6150	mm10_genes_promoters
chr10	9683801	9684400	600	*	E2	chr10	9683722	9684721	1000	+	promoter:34630	uc007eix.2	620417	Gm6150	mm10_genes_promoters
chr10	9684401	9684600	200	*	E5	chr10	9683722	9684721	1000	+	promoter:34630	uc007eix.2	620417	Gm6150	mm10_genes_promoters
chr10	9684601	9729800	45200	*	E6	chr10	9683722	9684721	1000	+	promoter:34630	uc007eix.2	620417	Gm6150	mm10_genes_promoters
chr10	9731801	9845600	113800	*	E6	chr10	9770522	9771521	1000	-	promoter:36435	uc007ejc.1	78808	Stxbp5	mm10_genes_promoters
chr10	9731801	9845600	113800	*	E6	chr10	9780329	9781328	1000	-	promoter:36431	uc007eiy.1	78808	Stxbp5	mm10_genes_promoters
chr10	9731801	9845600	113800	*	E6	chr10	9798038	9799037	1000	-	promoter:36432	uc011xab.1	78808	Stxbp5	mm10_genes_promoters
chr10	9731801	9845600	113800	*	E6	chr10	9838161	9839160	1000	-	promoter:36433	uc007eja.1	78808	Stxbp5	mm10_genes_promoters
chr10	9899201	9902000	2800	*	E10	chr10	9901041	9902040	1000	-	promoter:36434	uc007eiz.2	78808	Stxbp5	mm10_genes_promoters
chr10	9902001	9923400	21400	*	E6	chr10	9901041	9902040	1000	-	promoter:36434	uc007eiz.2	78808	Stxbp5	mm10_genes_promoters
chr10	10154601	10312200	157600	*	E6	chr10	10233994	10234993	1000	+	promoter:34631	uc007ejd.1	NA	NA	mm10_genes_promoters
chr10	10404401	10415200	10800	*	E6	chr10	10411889	10412888	1000	-	promoter:36436	uc007eje.2	215772	Adgb	mm10_genes_promoters
chr10	10421401	10451800	30400	*	E6	chr10	10429840	10430839	1000	-	promoter:36438	uc007ejf.1	215772	Adgb	mm10_genes_promoters
chr10	10452801	10478400	25600	*	E6	chr10	10472315	10473314	1000	-	promoter:36437	uc029qvr.1	215772	Adgb	mm10_genes_promoters
chr10	10556801	10558400	1600	*	E10	chr10	10558208	10559207	1000	-	promoter:36439	uc007ejg.1	67844	Rab32	mm10_genes_promoters
chr10	10558401	10565000	6600	*	E6	chr10	10558208	10559207	1000	-	promoter:36439	uc007ejg.1	67844	Rab32	mm10_genes_promoters
chr10	10594601	10620800	26200	*	E6	chr10	10604945	10605944	1000	+	promoter:34632	uc011xac.1	382450	Gm5177	mm10_genes_promoters
chr10	10673801	10823600	149800	*	E6	chr10	10747930	10748929	1000	+	promoter:34633	uc007ejk.1	78056	4930567K20Rik	mm10_genes_promoters
chr10	10673801	10823600	149800	*	E6	chr10	10750046	10751045	1000	+	promoter:34634	uc007ejl.1	78056	4930567K20Rik	mm10_genes_promoters
chr10	10673801	10823600	149800	*	E6	chr10	10750046	10751045	1000	+	promoter:34635	uc007ejm.2	78056	4930567K20Rik	mm10_genes_promoters
chr10	11080801	11081600	800	*	E5	chr10	11080957	11081956	1000	-	promoter:36440	uc007ejh.2	14816	Grm1	mm10_genes_promoters
chr10	11081601	11082200	600	*	E3	chr10	11080957	11081956	1000	-	promoter:36440	uc007ejh.2	14816	Grm1	mm10_genes_promoters
chr10	11082201	11083200	1000	*	E5	chr10	11082332	11083331	1000	-	promoter:36441	uc007eji.2	14816	Grm1	mm10_genes_promoters
chr10	11082201	11083200	1000	*	E5	chr10	11082332	11083331	1000	-	promoter:36442	uc007ejj.2	14816	Grm1	mm10_genes_promoters
chr10	11083201	11100800	17600	*	E6	chr10	11082332	11083331	1000	-	promoter:36441	uc007eji.2	14816	Grm1	mm10_genes_promoters
chr10	11083201	11100800	17600	*	E6	chr10	11082332	11083331	1000	-	promoter:36442	uc007ejj.2	14816	Grm1	mm10_genes_promoters
chr10	11142401	11149400	7000	*	E6	chr10	11148430	11149429	1000	+	promoter:34636	uc007ejn.1	268281	Shprh	mm10_genes_promoters
chr10	11142401	11149400	7000	*	E6	chr10	11148430	11149429	1000	+	promoter:34637	uc007ejo.1	268281	Shprh	mm10_genes_promoters
chr10	11142401	11149400	7000	*	E6	chr10	11148430	11149429	1000	+	promoter:34638	uc033fop.1	268281	Shprh	mm10_genes_promoters
chr10	11142401	11149400	7000	*	E6	chr10	11148430	11149429	1000	+	promoter:34639	uc007ejp.1	268281	Shprh	mm10_genes_promoters
chr10	11142401	11149400	7000	*	E6	chr10	11148430	11149429	1000	+	promoter:34640	uc007ejq.1	268281	Shprh	mm10_genes_promoters
chr10	11149401	11150400	1000	*	E10	chr10	11148430	11149429	1000	+	promoter:34636	uc007ejn.1	268281	Shprh	mm10_genes_promoters
chr10	11149401	11150400	1000	*	E10	chr10	11148430	11149429	1000	+	promoter:34637	uc007ejo.1	268281	Shprh	mm10_genes_promoters
chr10	11149401	11150400	1000	*	E10	chr10	11148430	11149429	1000	+	promoter:34638	uc033fop.1	268281	Shprh	mm10_genes_promoters
chr10	11149401	11150400	1000	*	E10	chr10	11148430	11149429	1000	+	promoter:34639	uc007ejp.1	268281	Shprh	mm10_genes_promoters
chr10	11149401	11150400	1000	*	E10	chr10	11148430	11149429	1000	+	promoter:34640	uc007ejq.1	268281	Shprh	mm10_genes_promoters
chr10	11150401	11218600	68200	*	E6	chr10	11165457	11166456	1000	+	promoter:34641	uc007ejr.1	268281	Shprh	mm10_genes_promoters
chr10	11150401	11218600	68200	*	E6	chr10	11204019	11205018	1000	+	promoter:34642	uc007ejs.1	268281	Shprh	mm10_genes_promoters
chr10	11225001	11280400	55400	*	E6	chr10	11280330	11281329	1000	+	promoter:34643	uc007ejt.2	71865	Fbxo30	mm10_genes_promoters
chr10	11280401	11282800	2400	*	E10	chr10	11280330	11281329	1000	+	promoter:34643	uc007ejt.2	71865	Fbxo30	mm10_genes_promoters
chr10	11280401	11282800	2400	*	E10	chr10	11280587	11281586	1000	+	promoter:34644	uc011xad.1	71865	Fbxo30	mm10_genes_promoters
chr10	11338401	11343200	4800	*	E6	chr10	11342432	11343431	1000	+	promoter:34645	uc007eju.1	NA	NA	mm10_genes_promoters
chr10	11338401	11343200	4800	*	E6	chr10	11342445	11343444	1000	+	promoter:34646	uc007ejv.1	13853	Epm2a	mm10_genes_promoters
chr10	11343201	11344200	1000	*	E10	chr10	11342432	11343431	1000	+	promoter:34645	uc007eju.1	NA	NA	mm10_genes_promoters
chr10	11343201	11344200	1000	*	E10	chr10	11342445	11343444	1000	+	promoter:34646	uc007ejv.1	13853	Epm2a	mm10_genes_promoters
chr10	11586001	11609200	23200	*	E6	chr10	11608224	11609223	1000	+	promoter:34647	uc057awg.1	30058	Timm8a1	mm10_genes_promoters
chr10	11609201	11609600	400	*	E10	chr10	11608224	11609223	1000	+	promoter:34647	uc057awg.1	30058	Timm8a1	mm10_genes_promoters
chr10	11692401	11694000	1600	*	E5	chr10	11693815	11694814	1000	-	promoter:36443	uc029qvs.1	NA	NA	mm10_genes_promoters
chr10	11694001	11694600	600	*	E3	chr10	11693815	11694814	1000	-	promoter:36443	uc029qvs.1	NA	NA	mm10_genes_promoters
chr10	11694601	11695200	600	*	E1	chr10	11693815	11694814	1000	-	promoter:36443	uc029qvs.1	NA	NA	mm10_genes_promoters
chr10	12576201	12726400	150200	*	E6	chr10	12614892	12615891	1000	-	promoter:36445	uc007ejx.1	22288	Utrn	mm10_genes_promoters
chr10	12576201	12726400	150200	*	E6	chr10	12614892	12615891	1000	-	promoter:36446	uc007ejy.1	22288	Utrn	mm10_genes_promoters
chr10	12576201	12726400	150200	*	E6	chr10	12688863	12689862	1000	-	promoter:36447	uc007ejz.1	22288	Utrn	mm10_genes_promoters
chr10	12801201	12828000	26800	*	E7	chr10	12813616	12814615	1000	-	promoter:36448	uc007eka.1	22288	Utrn	mm10_genes_promoters
chr10	12801201	12828000	26800	*	E7	chr10	12813616	12814615	1000	-	promoter:36449	uc007ekb.1	22288	Utrn	mm10_genes_promoters
chr10	12859201	12863200	4000	*	E6	chr10	12861736	12862735	1000	-	promoter:36444	uc007ejw.1	22288	Utrn	mm10_genes_promoters
chr10	12866601	12869800	3200	*	E10	chr10	12868172	12869171	1000	-	promoter:36450	uc007ekc.1	22288	Utrn	mm10_genes_promoters
chr10	12866601	12869800	3200	*	E10	chr10	12868172	12869171	1000	-	promoter:36451	uc007ekd.1	22288	Utrn	mm10_genes_promoters
chr10	12866601	12869800	3200	*	E10	chr10	12869366	12870365	1000	-	promoter:36452	uc007eke.1	22288	Utrn	mm10_genes_promoters
chr10	12869801	12921800	52000	*	E6	chr10	12869366	12870365	1000	-	promoter:36452	uc007eke.1	22288	Utrn	mm10_genes_promoters
chr10	12921801	12923600	1800	*	E10	chr10	12923128	12924127	1000	-	promoter:36453	uc007ekf.2	320273	B230208H11Rik	mm10_genes_promoters
chr10	12921801	12923600	1800	*	E10	chr10	12923128	12924127	1000	-	promoter:36454	uc029qvt.1	320273	B230208H11Rik	mm10_genes_promoters
chr10	12923601	12962600	39000	*	E6	chr10	12923128	12924127	1000	-	promoter:36453	uc007ekf.2	320273	B230208H11Rik	mm10_genes_promoters
chr10	12923601	12962600	39000	*	E6	chr10	12923128	12924127	1000	-	promoter:36454	uc029qvt.1	320273	B230208H11Rik	mm10_genes_promoters
chr10	12923601	12962600	39000	*	E6	chr10	12941979	12942978	1000	-	promoter:36458	uc033foq.1	NA	NA	mm10_genes_promoters
chr10	12963801	12964800	1000	*	E10	chr10	12964260	12965259	1000	-	promoter:36455	uc007ekg.2	74732	Stx11	mm10_genes_promoters
chr10	12963801	12964800	1000	*	E10	chr10	12964260	12965259	1000	-	promoter:36456	uc007ekh.2	74732	Stx11	mm10_genes_promoters
chr10	12963801	12964800	1000	*	E10	chr10	12964260	12965259	1000	-	promoter:36457	uc011xae.1	74732	Stx11	mm10_genes_promoters
chr10	12964801	12997000	32200	*	E6	chr10	12964260	12965259	1000	-	promoter:36455	uc007ekg.2	74732	Stx11	mm10_genes_promoters
chr10	12964801	12997000	32200	*	E6	chr10	12964260	12965259	1000	-	promoter:36456	uc007ekh.2	74732	Stx11	mm10_genes_promoters
chr10	12964801	12997000	32200	*	E6	chr10	12964260	12965259	1000	-	promoter:36457	uc011xae.1	74732	Stx11	mm10_genes_promoters
chr10	13004001	13008000	4000	*	E6	chr10	13007450	13008449	1000	+	promoter:34648	uc007eki.2	66125	Sf3b5	mm10_genes_promoters
chr10	13008001	13008800	800	*	E10	chr10	13007450	13008449	1000	+	promoter:34648	uc007eki.2	66125	Sf3b5	mm10_genes_promoters
chr10	13038201	13060600	22400	*	E6	chr10	13059504	13060503	1000	+	promoter:34649	uc011xaf.1	22634	Plagl1	mm10_genes_promoters
chr10	13062601	13090400	27800	*	E6	chr10	13089788	13090787	1000	+	promoter:34650	uc011xag.1	22634	Plagl1	mm10_genes_promoters
chr10	13062601	13090400	27800	*	E6	chr10	13089788	13090787	1000	+	promoter:34651	uc007ekk.3	22634	Plagl1	mm10_genes_promoters
chr10	13062601	13090400	27800	*	E6	chr10	13089788	13090787	1000	+	promoter:34652	uc007ekl.3	22634	Plagl1	mm10_genes_promoters
chr10	13062601	13090400	27800	*	E6	chr10	13089788	13090787	1000	+	promoter:34653	uc007ekm.2	22634	Plagl1	mm10_genes_promoters
chr10	13090401	13091800	1400	*	E10	chr10	13089788	13090787	1000	+	promoter:34650	uc011xag.1	22634	Plagl1	mm10_genes_promoters
chr10	13090401	13091800	1400	*	E10	chr10	13089788	13090787	1000	+	promoter:34651	uc007ekk.3	22634	Plagl1	mm10_genes_promoters
chr10	13090401	13091800	1400	*	E10	chr10	13089788	13090787	1000	+	promoter:34652	uc007ekl.3	22634	Plagl1	mm10_genes_promoters
chr10	13090401	13091800	1400	*	E10	chr10	13089788	13090787	1000	+	promoter:34653	uc007ekm.2	22634	Plagl1	mm10_genes_promoters
chr10	13090401	13091800	1400	*	E10	chr10	13090775	13091774	1000	+	promoter:34654	uc007ekn.1	22634	Plagl1	mm10_genes_promoters
chr10	13090401	13091800	1400	*	E10	chr10	13090775	13091774	1000	+	promoter:34655	uc011xah.2	22634	Plagl1	mm10_genes_promoters
chr10	13091801	13160600	68800	*	E6	chr10	13150961	13151960	1000	-	promoter:36461	uc029qvu.1	NA	NA	mm10_genes_promoters
chr10	13161001	13192400	31400	*	E6	chr10	13178024	13179023	1000	-	promoter:36459	uc007eko.2	75122	Zc2hc1b	mm10_genes_promoters
chr10	13161001	13192400	31400	*	E6	chr10	13178024	13179023	1000	-	promoter:36460	uc011xai.1	75122	Zc2hc1b	mm10_genes_promoters
chr10	13192401	13193400	1000	*	E10	chr10	13193138	13194137	1000	-	promoter:36462	uc007ekp.1	353258	Ltv1	mm10_genes_promoters
chr10	13193401	13299400	106000	*	E6	chr10	13193138	13194137	1000	-	promoter:36462	uc007ekp.1	353258	Ltv1	mm10_genes_promoters
chr10	13322201	13324600	2400	*	E10	chr10	13324161	13325160	1000	-	promoter:36463	uc007ekq.2	215789	Phactr2	mm10_genes_promoters
chr10	13322201	13324600	2400	*	E10	chr10	13324161	13325160	1000	-	promoter:36464	uc007ekr.2	215789	Phactr2	mm10_genes_promoters
chr10	13324601	13402000	77400	*	E6	chr10	13324161	13325160	1000	-	promoter:36463	uc007ekq.2	215789	Phactr2	mm10_genes_promoters
chr10	13324601	13402000	77400	*	E6	chr10	13324161	13325160	1000	-	promoter:36464	uc007ekr.2	215789	Phactr2	mm10_genes_promoters
chr10	13324601	13402000	77400	*	E6	chr10	13388971	13389970	1000	-	promoter:36465	uc007ekt.2	215789	Phactr2	mm10_genes_promoters
chr10	13473801	13474800	1000	*	E10	chr10	13474397	13475396	1000	-	promoter:36466	uc007eks.2	215789	Phactr2	mm10_genes_promoters
chr10	13474801	13500800	26000	*	E6	chr10	13474397	13475396	1000	-	promoter:36466	uc007eks.2	215789	Phactr2	mm10_genes_promoters
chr10	13474801	13500800	26000	*	E6	chr10	13500028	13501027	1000	+	promoter:34656	uc007eku.1	66848	Fuca2	mm10_genes_promoters
chr10	13474801	13500800	26000	*	E6	chr10	13500028	13501027	1000	+	promoter:34657	uc007ekv.1	66848	Fuca2	mm10_genes_promoters
chr10	13474801	13500800	26000	*	E6	chr10	13500028	13501027	1000	+	promoter:34658	uc007ekw.1	66848	Fuca2	mm10_genes_promoters
chr10	13500801	13502000	1200	*	E10	chr10	13500028	13501027	1000	+	promoter:34656	uc007eku.1	66848	Fuca2	mm10_genes_promoters
chr10	13500801	13502000	1200	*	E10	chr10	13500028	13501027	1000	+	promoter:34657	uc007ekv.1	66848	Fuca2	mm10_genes_promoters
chr10	13500801	13502000	1200	*	E10	chr10	13500028	13501027	1000	+	promoter:34658	uc007ekw.1	66848	Fuca2	mm10_genes_promoters
chr10	13502001	13552400	50400	*	E6	chr10	13535962	13536961	1000	-	promoter:36470	uc007ekz.1	56535	Pex3	mm10_genes_promoters
chr10	13502001	13552400	50400	*	E6	chr10	13551907	13552906	1000	+	promoter:34659	uc007ela.2	66757	Adat2	mm10_genes_promoters
chr10	13552401	13552600	200	*	E8	chr10	13551907	13552906	1000	+	promoter:34659	uc007ela.2	66757	Adat2	mm10_genes_promoters
chr10	13552601	13553800	1200	*	E10	chr10	13551907	13552906	1000	+	promoter:34659	uc007ela.2	66757	Adat2	mm10_genes_promoters
chr10	13552601	13553800	1200	*	E10	chr10	13553121	13554120	1000	-	promoter:36468	uc011xaj.1	56535	Pex3	mm10_genes_promoters
chr10	13552601	13553800	1200	*	E10	chr10	13553143	13554142	1000	-	promoter:36467	uc007ekx.2	56535	Pex3	mm10_genes_promoters
chr10	13552601	13553800	1200	*	E10	chr10	13553143	13554142	1000	-	promoter:36469	uc007eky.2	56535	Pex3	mm10_genes_promoters
chr10	13553801	13571800	18000	*	E6	chr10	13553121	13554120	1000	-	promoter:36468	uc011xaj.1	56535	Pex3	mm10_genes_promoters
chr10	13553801	13571800	18000	*	E6	chr10	13553143	13554142	1000	-	promoter:36467	uc007ekx.2	56535	Pex3	mm10_genes_promoters
chr10	13553801	13571800	18000	*	E6	chr10	13553143	13554142	1000	-	promoter:36469	uc007eky.2	56535	Pex3	mm10_genes_promoters
chr10	13806601	13866400	59800	*	E6	chr10	13861327	13862326	1000	-	promoter:36473	uc033for.1	66253	Aig1	mm10_genes_promoters
chr10	13868401	13869400	1000	*	E10	chr10	13868831	13869830	1000	-	promoter:36471	uc007elb.1	66253	Aig1	mm10_genes_promoters
chr10	13868401	13869400	1000	*	E10	chr10	13868831	13869830	1000	-	promoter:36472	uc007elc.1	66253	Aig1	mm10_genes_promoters
chr10	13868401	13869400	1000	*	E10	chr10	13868831	13869830	1000	-	promoter:36474	uc007ele.1	66253	Aig1	mm10_genes_promoters
chr10	13869401	13893000	23600	*	E6	chr10	13868831	13869830	1000	-	promoter:36471	uc007elb.1	66253	Aig1	mm10_genes_promoters
chr10	13869401	13893000	23600	*	E6	chr10	13868831	13869830	1000	-	promoter:36472	uc007elc.1	66253	Aig1	mm10_genes_promoters
chr10	13869401	13893000	23600	*	E6	chr10	13868831	13869830	1000	-	promoter:36474	uc007ele.1	66253	Aig1	mm10_genes_promoters
chr10	13869401	13893000	23600	*	E6	chr10	13870280	13871279	1000	+	promoter:34660	uc007elf.1	NA	NA	mm10_genes_promoters
chr10	13964201	13968400	4200	*	E10	chr10	13965077	13966076	1000	+	promoter:34661	uc007elg.1	15273	Hivep2	mm10_genes_promoters
chr10	13964201	13968400	4200	*	E10	chr10	13965379	13966378	1000	+	promoter:34662	uc007elh.1	15273	Hivep2	mm10_genes_promoters
[truncated: 99,468 more rows]

## Sheet: Stat
	E1	E2	E3	E4	E5	E6	E7	E8	E9	E10				1	2	3	4	5	6	7	8	9	10
[truncated: 4 more rows]
