# Supplementary material for: The epigenetic basis for the impaired ability of adult murine retinal pigment epithelium cells to regenerate retinal tissue
Source: Sci Rep. 2019 Mar 7;9:3860. doi: 10.1038/s41598-019-40262-w (PMC6405859; doi:10.1038/s41598-019-40262-w)
Supplement: Supplementary file 4 — Supplementary Data S4 [file 41598_2019_40262_MOESM4_ESM.xlsx]

## Sheet: title page 
Title: The epigenetic basis for the impaired ability of adult murine retinal pigment epithelium cells to regenerate retinal tissue
Galina Dvoriantchikova, Bascom Palmer Eye Institute, Department of Ophthalmology, University of Miami Miller School of Medicine, Miami, FL, 33136, USA
Rajeev J. Seemungal, Bascom Palmer Eye Institute, Department of Ophthalmology, University of Miami Miller School of Medicine, Miami, FL, 33136, USA
Dmitry Ivanov *, Bascom Palmer Eye Institute, Department of Ophthalmology, University of Miami Miller School of Medicine, Miami, FL, 33136, USA; Department of Microbiology and Immunology, University of Miami Miller School of Medicine, Miami, FL, 33136, USA; divanov@med.miami.edu.
Supplementary Data S4: Segmentation classes identified by methylSeekR and methylKit and their annotations

## Sheet: RPE_Exp1 MethylSeekR
chr	start	end	type	mean.meth%	median.meth%
chr1	3191209	3191654	LMR	37.1429	32.4074
chr1	3360571	3361313	LMR	13.5802	11.1111
chr1	3399528	3400436	LMR	16.6667	13.6752
chr1	3514426	3515248	LMR	40	35.9259
chr1	3644154	3646268	LMR	41.9355	41.4387
chr1	3650828	3651642	LMR	28.5714	31.2549
chr1	3670161	3673404	UMR	3.49854	0
chr1	3841273	3842648	LMR	34.375	30.6494
chr1	3934412	3934720	LMR	32.1429	34.329
chr1	4227525	4228791	LMR	23.4568	21.4286
chr1	4395078	4395248	LMR	40.678	39.6825
chr1	4412270	4413168	LMR	26.5625	23.5059
chr1	4426808	4427120	LMR	42.1053	42.2727
chr1	4431842	4432852	LMR	32.7869	32.7228
chr1	4488526	4499778	UMR	8.8706	1.96078
chr1	4507892	4508004	LMR	37.037	38.2937
chr1	4543964	4544440	LMR	33.3333	35.9524
chr1	4571366	4572302	UMR	2.37467	0
chr1	4622342	4622736	LMR	24.3243	20
chr1	4640739	4641337	LMR	15.6863	14.6047
chr1	4653958	4654318	LMR	39.1304	40.8369
chr1	4668016	4668550	LMR	27.6596	30.7407
chr1	4689048	4689336	LMR	29.7619	22.2222
chr1	4768088	4768774	LMR	23.0769	20.5128
chr1	4769907	4770324	LMR	24.1935	25
chr1	4779984	4780406	LMR	24.6377	24.2105
chr1	4784810	4786320	UMR	2.72953	0
chr1	4802127	4802791	LMR	25	18.7037
chr1	4807163	4809076	UMR	5.52326	0
chr1	4815106	4815336	LMR	27.3585	29.3981
chr1	4819732	4820614	LMR	28.169	32.0833
chr1	4856722	4859186	UMR	1.68831	0
chr1	4914542	4915302	LMR	11.1111	13.8889
chr1	5017841	5024870	UMR	5.40741	0
chr1	5027558	5029704	LMR	36.7089	33.6768
chr1	5068722	5070862	LMR	21.6867	23.2051
chr1	5082871	5084248	UMR	7.17391	0
chr1	5227570	5228316	LMR	24.4186	18.6508
chr1	5587602	5589202	LMR	9.52381	3.7037
chr1	5589753	5591150	LMR	16.9355	18.3036
chr1	5915316	5916130	LMR	17.6471	6.66667
chr1	5916445	5918157	UMR	5.46358	0
chr1	6142579	6143544	LMR	36.5385	34.6154
chr1	6213264	6215976	UMR	5.25502	0
chr1	6280056	6280476	LMR	23.8095	21.5608
chr1	6282498	6282835	LMR	15.0943	18.0952
chr1	6358661	6359753	UMR	3.35196	0
chr1	6382292	6383630	UMR	17.1233	10
chr1	6406266	6406667	LMR	21.5909	21.5812
chr1	6428610	6428984	LMR	33.9286	28.1481
chr1	6441156	6441696	UMR	1.93237	0
chr1	6729035	6729791	LMR	11.2245	10.2381
chr1	6734657	6735762	LMR	17.6471	13.4921
chr1	6760532	6761760	LMR	20.603	15.9091
chr1	6768033	6768495	LMR	50	45.1668
chr1	6805574	6806496	LMR	37.2093	30.1184
chr1	6866600	6867269	LMR	18.3908	16.6437
chr1	7087896	7090439	UMR	7.00637	0
chr1	7129342	7129576	LMR	16.2791	19.1414
chr1	7131458	7132620	LMR	36.3636	32.1843
chr1	7205898	7207382	LMR	18.4466	17.7778
chr1	7297818	7298341	LMR	23.3333	12.1212
chr1	7308708	7309648	LMR	33.3333	32.2222
chr1	7318960	7319914	LMR	21.2766	21.4947
chr1	7397186	7399097	UMR	13.1868	0
chr1	7518804	7519103	LMR	27.1739	29.3981
chr1	7558234	7558626	LMR	32.4675	38.3294
chr1	7659351	7660418	LMR	34.6667	33.0807
chr1	7776594	7778590	LMR	20	24.2857
chr1	8123108	8123331	LMR	24.5283	28.6416
chr1	8301478	8302322	LMR	25	32.4786
chr1	8410690	8410928	LMR	35.8974	34.2949
chr1	8937860	8939091	LMR	29.4118	31.9079
chr1	9208580	9209352	LMR	27.027	25.583
chr1	9292676	9292890	LMR	36.3636	39.0476
chr1	9296014	9297157	LMR	29.4118	29.0476
chr1	9298197	9300874	UMR	4.58422	0
chr1	9469480	9469854	LMR	27.6316	23.8276
chr1	9544791	9548755	UMR	10.08	2.38095
chr1	9550596	9550702	LMR	37.7778	36.7094
chr1	9575990	9576334	LMR	37.5	29.2593
chr1	9583398	9583949	LMR	17.8571	24.2593
chr1	9601760	9601889	LMR	10.3448	16.6667
chr1	9629994	9630999	LMR	37.1429	31.9444
chr1	9658156	9659510	LMR	26.5306	23.9683
chr1	9699219	9701358	UMR	3.989	0
chr1	9744880	9745810	LMR	24	26.3015
chr1	9746944	9748958	UMR	4.79275	0
chr1	9768668	9769073	LMR	35	33.3333
chr1	9772505	9773676	LMR	8.25688	5.80808
chr1	9787029	9788257	LMR	17.3469	17.5824
chr1	9796964	9800676	UMR	13.0268	0
chr1	9806735	9806987	LMR	40.9091	40.6746
chr1	9815760	9816558	LMR	40.4494	42.9386
chr1	9823596	9824954	LMR	32.5203	25.8288
chr1	9847779	9849117	UMR	4.06977	0
chr1	9849588	9852052	LMR	37.6344	34.7222
chr1	9853571	9853760	LMR	32.6923	30.0289
chr1	9908572	9908963	LMR	27.8912	29.1667
chr1	9941144	9944962	UMR	5	0
chr1	9952793	9953402	LMR	28.9855	24.742
chr1	9966972	9968536	UMR	8.55457	4.16667
chr1	10008471	10009684	LMR	7.01754	3.93519
chr1	10014518	10014980	LMR	36	28.5714
chr1	10036670	10040902	UMR	2.88625	0
chr1	10056516	10056804	LMR	34.7368	29.0965
chr1	10124200	10124370	LMR	45.8333	46.2843
chr1	10231532	10234057	UMR	0.725389	0
chr1	10396922	10397684	LMR	17.4603	20.0171
chr1	10570914	10571655	LMR	22.7273	26.5212
chr1	10681877	10682074	LMR	45.4545	44.346
chr1	10694790	10694967	LMR	39.3617	40.0776
chr1	10719654	10720582	LMR	24.2424	28.5714
chr1	10777578	10778704	LMR	29.1262	31.2205
chr1	10794230	10795042	LMR	35.4167	28.4309
chr1	10942855	10943357	LMR	3.44828	10.7143
chr1	10993118	10994716	UMR	6.50407	0
chr1	11018632	11019278	LMR	26.1194	29.8148
chr1	11277741	11277980	LMR	30.9524	31.3131
chr1	11329350	11330584	LMR	8.36013	2.55682
chr1	11413421	11415277	UMR	10.6628	0
chr1	11565326	11566034	LMR	17.8571	11.1111
chr1	11759218	11760097	LMR	32.4074	32.3969
chr1	11834798	11836817	LMR	30	32.5722
chr1	11983116	11983858	LMR	36.8421	36.7063
chr1	12285585	12286152	LMR	42.5	36.0501
chr1	12397976	12398827	LMR	28.5714	29.9967
chr1	12488616	12490642	LMR	33.5616	30.614
chr1	12500364	12500808	LMR	24	23.7296
chr1	12571545	12573246	LMR	20.8696	17.4037
chr1	12577109	12577901	LMR	18.4783	18.433
chr1	12587596	12587800	LMR	34.0909	29.7049
chr1	12616720	12616918	LMR	34	36.6667
chr1	12640917	12641336	LMR	16.129	13.0952
chr1	12670609	12671714	LMR	18.5897	20.5195
chr1	12690740	12694192	UMR	9.61924	0
chr1	12697608	12698338	LMR	21.9048	28.5714
chr1	12712802	12713662	LMR	30.8271	26.5811
chr1	12717538	12719182	LMR	19.375	14.3978
chr1	12734484	12735186	LMR	20.3704	22.2145
chr1	12736716	12736949	LMR	38.3333	40.035
chr1	12744648	12745266	LMR	29.0323	21.8915
chr1	12754157	12754534	LMR	35.4839	41.9048
chr1	12764366	12764760	LMR	25.9259	27.7417
chr1	12776285	12776960	LMR	34.5679	29.4444
chr1	12781364	12781985	LMR	37.8947	40.4762
chr1	12785246	12785517	LMR	36.7647	32.4675
chr1	12790455	12790890	LMR	24.4898	30.5619
chr1	12791546	12792552	LMR	12.9032	13.6111
chr1	12811328	12812502	LMR	36.0248	31.6667
chr1	12814956	12815397	LMR	15.2174	14.1625
chr1	12832700	12833510	LMR	26.9231	22.9167
chr1	12835322	12837160	UMR	19.5122	14.6501
chr1	12850960	12851101	LMR	33.3333	31.6498
chr1	12863922	12864616	LMR	22.0339	24.1758
chr1	12865214	12865600	LMR	36	26.4957
chr1	12872203	12872476	LMR	36.6667	33.631
chr1	12875600	12875941	LMR	10.2041	13.0952
chr1	12964618	12965278	LMR	35.4545	31.3591
chr1	12979142	12979681	LMR	12.069	14.3519
chr1	12990278	12993124	UMR	4.6332	0
chr1	13004348	13005532	LMR	22.6891	25.5051
chr1	13023199	13023628	LMR	27.2727	30.9524
chr1	13050158	13050535	LMR	12.7451	2.77778
chr1	13051725	13052562	LMR	19.2771	18.3333
chr1	13057808	13058286	LMR	11.7021	14.2857
chr1	13074678	13075340	LMR	26.8908	19.5726
chr1	13103383	13104678	UMR	19.7761	13.8095
chr1	13124094	13129349	UMR	11.411	8.33333
chr1	13171142	13171638	LMR	12.9032	19.4771
chr1	13188372	13189087	LMR	33.5443	31.1111
chr1	13196138	13197248	LMR	42.2414	40.6566
chr1	13203572	13204178	LMR	8.82353	3.7037
chr1	13245325	13245891	LMR	26.9841	25.6706
chr1	13291336	13291957	LMR	30.8642	35.0214
chr1	13293274	13293671	LMR	20.7547	23.2804
chr1	13314068	13314520	LMR	21.4286	23.5423
chr1	13335850	13336006	LMR	35.0877	31.9263
chr1	13371396	13375274	UMR	5.16351	0
chr1	13493876	13495646	LMR	19.1235	13.3333
chr1	13500565	13500902	LMR	37.1429	41.2302
chr1	13516652	13516802	LMR	45.4545	45.9259
chr1	13531456	13532010	LMR	14.1509	8.33333
chr1	13574188	13574495	LMR	42.2414	40.7753
chr1	13587028	13587676	LMR	25.5556	27.2039
chr1	13588611	13590628	UMR	11.6147	0
chr1	13659542	13660852	UMR	6.41822	0
chr1	13668854	13669573	LMR	9.48905	3.79142
chr1	13684153	13684422	LMR	37.6812	40.2887
chr1	13706316	13706674	LMR	24.3902	27.8241
chr1	13771124	13771715	LMR	25.1908	26.6667
chr1	13784470	13784970	LMR	15.5556	20
chr1	13789228	13789573	LMR	1.5625	1.96078
chr1	13836028	13836353	LMR	33.3333	35.8974
chr1	13846574	13846748	LMR	43.2432	42.381
chr1	13858614	13858899	LMR	26	30.8059
chr1	13860784	13861772	LMR	34.6667	22.2222
chr1	13931118	13931458	LMR	37.2881	35.886
chr1	14011560	14011822	LMR	37.037	31.6498
chr1	14108304	14108808	LMR	18.1818	22.6852
chr1	14193354	14193728	LMR	31.746	25.2315
chr1	14304248	14304392	LMR	32.6923	23.7762
chr1	14306418	14307006	LMR	38	29.1835
chr1	14309213	14310793	UMR	6.99301	0
chr1	14369198	14369701	LMR	33.3333	32.7778
chr1	14404920	14405412	LMR	43.4211	38.9069
chr1	14464596	14465040	LMR	28.2609	25.1852
chr1	14503397	14507280	UMR	16.7636	12.4542
chr1	14570780	14571312	LMR	32.7869	36.1033
chr1	14620614	14621588	LMR	24.6154	20.7265
chr1	14739909	14740861	LMR	6.79012	4.16667
chr1	14754602	14758075	UMR	27.7193	20.8425
chr1	14917914	14919344	UMR	20.7101	18.4848
chr1	14951966	14952659	LMR	20.8955	20.2127
chr1	15121927	15122474	LMR	18.1818	17.289
chr1	15129188	15129608	LMR	26.6667	25.2994
chr1	15230812	15231584	LMR	39.2157	41.9407
chr1	15266965	15268208	LMR	12.5	15.873
chr1	15286000	15287792	UMR	5.52326	0
chr1	15333128	15333872	LMR	37.2093	32.4786
chr1	15358354	15358632	LMR	15.625	14.943
chr1	15610526	15611044	LMR	24.0741	20.4456
chr1	15644530	15645129	LMR	26.4706	28.3272
chr1	15791582	15792734	LMR	10	3.33333
chr1	15805138	15806725	UMR	1.78571	0
chr1	15815224	15815434	LMR	42.623	37.7693
chr1	15880605	15881108	LMR	41.4286	40.5042
chr1	15891980	15893146	UMR	4.97925	0
chr1	15902496	15902870	LMR	23.8095	27.3292
chr1	15926036	15927178	LMR	39.3939	39.2617
chr1	15993584	15994754	LMR	27.1429	29.1667
chr1	16092806	16093572	UMR	6.19469	0
chr1	16103255	16109437	UMR	8.62355	0
chr1	16110074	16116278	UMR	38.5852	36.4209
chr1	16116320	16117138	LMR	39.726	36.2113
chr1	16119549	16120002	LMR	33.7662	28.6195
chr1	16123714	16125443	LMR	38.5246	45.7875
chr1	16128225	16130886	LMR	39.2157	39.7802
chr1	16131603	16131846	LMR	20	20.8333
chr1	16134798	16135287	LMR	22.9167	25.3968
chr1	16153108	16153560	LMR	27.7778	26.6667
chr1	16201899	16202988	LMR	25.1701	21.2963
chr1	16228277	16228483	LMR	30	35.5159
chr1	16229559	16229800	LMR	37.5	45.2381
chr1	16236622	16236850	LMR	45	42.1086
chr1	16248954	16249940	LMR	33.7079	32.9422
chr1	16271894	16272451	LMR	23.0769	25.5718
chr1	16294512	16295094	LMR	33.6449	31.342
chr1	16433118	16433766	LMR	40	29.5238
chr1	16440100	16440712	LMR	12.5	12.4542
chr1	16518030	16520514	UMR	6.57439	0
chr1	16565264	16565694	LMR	33.8235	28.6574
chr1	16617136	16619938	UMR	6.86767	0
chr1	16655714	16657989	UMR	6.69643	0
chr1	16664998	16666028	UMR	2.45614	0
chr1	16687476	16689056	UMR	3.61011	0
chr1	16824357	16824786	LMR	23.5294	22.7485
chr1	17059658	17060268	LMR	49.1525	40.4813
chr1	17095668	17098586	UMR	3.86905	0
chr1	17123256	17123794	LMR	11.5044	12.5
chr1	17145005	17146000	LMR	3.65449	0
chr1	17162928	17164037	LMR	16.6667	22.381
chr1	17628100	17630084	LMR	30.3571	25.5556
chr1	17726724	17728294	LMR	9.19118	1.5873
chr1	17872948	17873780	LMR	22.2222	15.7576
chr1	18053923	18054920	LMR	20	20
chr1	18056850	18059184	UMR	4.85133	0
chr1	18106150	18107298	LMR	21.5517	15.4365
chr1	18190630	18191964	LMR	30.303	37.037
chr1	18320726	18322411	LMR	36.1111	33.5411
chr1	18359752	18361194	LMR	16.9014	20.8061
chr1	18383324	18384064	LMR	43.2432	33.3333
chr1	18566833	18567650	LMR	25.3968	29.6627
chr1	18610261	18610520	LMR	43.662	45.7265
chr1	18639372	18640544	LMR	5.88235	4.4347
chr1	18767206	18767827	LMR	34.3284	32.984
chr1	18956736	18957386	LMR	29.9065	31.0594
chr1	18976680	18977122	LMR	25	16.0396
chr1	19056306	19057446	LMR	29.4118	26.7424
chr1	19087432	19088746	LMR	17.9012	14.0171
chr1	19095950	19113510	UMR	4.54761	0
chr1	19162224	19163822	LMR	38.8889	39.5238
chr1	19178539	19179456	LMR	26.5306	20.4861
chr1	19204768	19237498	UMR	17.1687	15.873
chr1	19239702	19242472	UMR	14.6699	13.3631
chr1	19336542	19337606	LMR	33.9286	29.9874
chr1	19409440	19410024	LMR	28.5714	34.5238
chr1	19459204	19460249	LMR	41.4747	39.0259
chr1	19582417	19583910	LMR	39.0625	39.5229
chr1	19673480	19674602	LMR	33.0986	37.0915
chr1	19680966	19681671	LMR	46.875	37.0779
chr1	19699302	19700052	LMR	19.6078	22.9167
chr1	19767713	19768578	LMR	24.2857	20.5556
chr1	19787002	19787976	LMR	22.6415	27.0261
chr1	19881393	19881672	LMR	36.8421	33.4993
chr1	19899432	19900552	LMR	23.2227	23.7348
chr1	19951298	19952516	LMR	8.0292	6.06061
chr1	19982890	19983831	LMR	27.3438	23.9217
chr1	20247666	20248407	LMR	36.9565	35.7407
chr1	20301617	20302569	LMR	36.7347	37.5267
chr1	20344547	20345300	LMR	30.6452	27.1795
chr1	20428396	20428952	LMR	11.4286	4.44444
chr1	20449950	20450547	LMR	22.973	20
chr1	20470976	20471077	LMR	50	50.5261
chr1	20477570	20478552	LMR	11.2903	8.33333
chr1	20511252	20512058	LMR	41.7722	42.2348
chr1	20554399	20554945	LMR	14.5161	18.5606
chr1	20568913	20569824	LMR	34.4828	34.5806
chr1	20612559	20613210	LMR	22.6562	24.4444
chr1	20633320	20633762	LMR	22.2222	22.619
chr1	20743693	20744258	LMR	32.9412	31.9444
chr1	20753985	20754704	LMR	26.2295	10.9259
chr1	20788326	20788941	LMR	35.9375	31.5789
chr1	20791468	20791752	LMR	12.6984	19.2647
chr1	20818808	20820667	UMR	5.29801	0
chr1	20822947	20824073	LMR	27.1845	23.7866
chr1	20845557	20845896	LMR	24.3902	20.4167
chr1	20867535	20867823	LMR	31.746	30.6731
chr1	20889806	20891583	UMR	5.91017	0
chr1	20908130	20908644	LMR	35.3846	32.2222
chr1	20912206	20912790	LMR	21.1111	28.8095
chr1	20922686	20923694	LMR	37.8698	37.5136
chr1	20933503	20933883	LMR	13.9535	13.8889
chr1	20939083	20939686	LMR	23.9583	14.3651
chr1	20940310	20940630	LMR	48.2759	41.8153
chr1	20951171	20951950	UMR	12.1212	10
chr1	20990244	20990700	LMR	35.5556	33.8426
chr1	20998030	20998292	LMR	36.9231	37.037
chr1	21014536	21014908	LMR	26.6667	24.537
chr1	21052331	21053297	LMR	37.7143	37.2222
chr1	21070717	21070886	LMR	38.2353	37.2475
chr1	21073110	21073410	LMR	16.4706	18.1818
chr1	21074254	21074804	LMR	18.1818	18.5185
chr1	21075370	21080084	UMR	13.9116	4.7619
chr1	21089542	21090067	LMR	37.8788	40.6441
chr1	21101182	21102240	LMR	12.5	11.1111
chr1	21153582	21154648	LMR	41.0714	41.2536
chr1	21161734	21162281	LMR	9.83607	11.1111
chr1	21162726	21162990	LMR	34.2857	30
chr1	21165244	21167292	LMR	8.29493	0
chr1	21192262	21193100	LMR	33.3333	41.3889
chr1	21215176	21215722	LMR	41.6667	27.7778
chr1	21217958	21219918	UMR	12.6471	3.7037
chr1	21244922	21246124	LMR	42.1053	37.7612
chr1	21252996	21253352	LMR	12.1951	13.8393
chr1	21271106	21272536	UMR	7.1066	5.55556
chr1	21410986	21412432	LMR	10.917	11.4719
chr1	21418218	21418734	LMR	32.8358	30.7644
chr1	21421775	21422274	LMR	38.75	37.3127
chr1	21461024	21461409	LMR	26.2136	22.7778
chr1	21499599	21500598	LMR	16.6667	15.9091
chr1	21631455	21631850	LMR	34.8837	27.197
chr1	21665174	21665376	LMR	16.6667	18.2848
chr1	21808906	21809500	LMR	19.5652	16.3889
chr1	21819865	21820614	LMR	22.963	19.4444
chr1	21829778	21830366	LMR	16.0377	19.958
chr1	21849889	21851337	LMR	40.4255	46.6117
chr1	21855908	21856606	LMR	42.1875	42.0238
chr1	21919117	21919865	LMR	13.8889	12.5356
chr1	21958913	21962842	UMR	4.769	0
chr1	21963213	21963816	LMR	22.807	22.2222
chr1	22167474	22168174	LMR	40	36.0303
chr1	22268756	22269370	LMR	19.8413	18.5185
chr1	22293926	22294473	LMR	2.38095	2.38095
chr1	22315360	22316155	LMR	20.4082	18.7729
chr1	22320990	22322014	LMR	26.1364	25.5219
chr1	22339153	22339628	LMR	22.0339	24.0278
chr1	22375521	22375932	LMR	26.1905	27.2619
chr1	22487272	22487591	LMR	26.1905	22.2222
chr1	22532816	22534589	UMR	8.23799	0
chr1	22613378	22614294	LMR	29.2308	32.3232
chr1	22692370	22692965	LMR	36.9565	35.0324
chr1	22693996	22694371	LMR	44.898	40.547
chr1	22770426	22770866	LMR	24.6154	29.2087
chr1	22782086	22782402	LMR	24.3243	21.1983
chr1	22789584	22790585	LMR	45.2055	40.5526
chr1	22805749	22807023	UMR	10	11.6162
chr1	23034258	23035150	LMR	32.6087	24.9735
chr1	23061462	23062346	LMR	28.8344	25.3829
chr1	23064485	23065366	LMR	31.8182	31.13
chr1	23173504	23174032	LMR	25	27.0289
chr1	23174348	23174954	LMR	41.1765	31.0185
chr1	23178352	23179246	LMR	27.907	20.4365
chr1	23187824	23188628	LMR	21.2766	16.9872
chr1	23255630	23259912	UMR	4.34783	0
chr1	23264117	23264685	LMR	39.3443	36.2393
chr1	23270942	23273660	LMR	29.3436	33.4881
chr1	23286534	23287334	LMR	22.8571	18.2805
chr1	23321426	23321986	LMR	23.3645	22.2727
chr1	23324131	23324638	LMR	23.3333	21.4286
chr1	23336220	23336352	LMR	45.9459	45.9259
chr1	23380014	23380226	LMR	40.4762	43.9851
chr1	23382148	23383844	UMR	6.30631	0
chr1	23444254	23445028	LMR	38.2979	33.8319
chr1	23466683	23467050	LMR	43.5897	42.3212
chr1	23490566	23491337	LMR	21.7391	16.8254
chr1	23538188	23538522	LMR	37.5	32.0833
chr1	23756898	23757636	LMR	23.3871	31.7139
chr1	23760858	23765117	UMR	11.9149	0
chr1	23772725	23772923	LMR	22.5806	19.4444
chr1	23794810	23795338	LMR	27.6596	25.9343
chr1	23821655	23821950	LMR	33.9623	34.4644
chr1	23827129	23827532	LMR	31.8182	26.6667
chr1	23834490	23834808	LMR	33.3333	39.6936
chr1	23846426	23846544	LMR	39.2857	38.0952
chr1	23865920	23866496	LMR	29.6296	29.6703
chr1	23912282	23913388	LMR	26.5306	27.1258
chr1	23914254	23914478	LMR	34.0741	29.1206
chr1	23920327	23922752	UMR	5.54622	0
chr1	23934622	23935718	LMR	15.1786	13.4423
chr1	23948242	23948876	LMR	31.4815	26.7682
chr1	23959009	23959740	LMR	23.4899	27.2222
chr1	23977056	23978016	LMR	30.3797	25.5482
chr1	24004564	24005962	UMR	1.35338	0
chr1	24090081	24090840	LMR	14.9254	12.5389
chr1	24099286	24100998	UMR	0.840336	0
chr1	24107596	24108296	LMR	32.8358	31.5238
chr1	24115828	24116500	LMR	25.4902	22.127
chr1	24127962	24128193	LMR	21.4286	21.6232
chr1	24133748	24134114	LMR	12.8713	11.1111
chr1	24137108	24137460	LMR	18.1818	18.7302
chr1	24139690	24140052	LMR	36.8421	31.7367
chr1	24141112	24141484	LMR	22.4138	25.5952
chr1	24169410	24169768	LMR	40	27.383
chr1	24171128	24173293	LMR	32.8829	30.5544
chr1	24195106	24196448	LMR	17.7419	17.9894
chr1	24211848	24212370	LMR	23.1579	21.3889
chr1	24219211	24219362	LMR	42.8571	35.8852
chr1	24230333	24231080	LMR	4.54545	5.55556
chr1	24239694	24240068	LMR	38.4615	31.0916
chr1	24245834	24246362	LMR	20.8333	19.4841
chr1	24248789	24249384	LMR	25.641	31.1111
chr1	24286548	24287096	LMR	31.6456	24.3386
chr1	24302662	24303022	LMR	9.1954	3.7037
chr1	24367333	24368346	LMR	20.7254	18.75
chr1	24492234	24493378	LMR	33.1933	35.3343
chr1	24511696	24512062	LMR	15.6863	23.5793
chr1	24550132	24550466	LMR	34.188	30.6061
chr1	24553112	24554026	LMR	18.1034	17.7135
chr1	24558134	24558710	LMR	34.375	36.443
chr1	24562109	24562639	LMR	35.9551	29.2857
chr1	24563310	24563784	LMR	31.2	30.2815
chr1	24586196	24587747	UMR	5.24017	0
chr1	24588230	24588570	LMR	29.5455	21.5741
chr1	24601762	24602212	LMR	36.9048	38.2117
chr1	24612999	24614622	LMR	25.5102	24.8148
chr1	24633782	24634180	LMR	24.3902	16.6667
chr1	24673731	24674262	LMR	21.6867	24.023
chr1	24677996	24679546	UMR	4.40529	0
chr1	24681977	24683166	LMR	40.7407	43.6126
chr1	24696673	24696976	LMR	38.1818	32.9545
chr1	24699301	24699583	LMR	33.3333	38.8889
chr1	24746227	24746654	LMR	21.4286	23.1335
chr1	24758988	24759376	LMR	26.6667	26.9052
chr1	24763484	24763663	LMR	36.1111	35.8674
chr1	24894656	24895464	LMR	48.5714	46.1497
chr1	25033586	25034557	LMR	37.5546	44.1926
chr1	25105249	25105942	LMR	26.4706	21.8519
chr1	25178494	25179092	LMR	21.6	25.0758
chr1	25180626	25180893	LMR	40.5405	39.0476
chr1	25204746	25205363	LMR	28.3582	27.2145
chr1	25228260	25229720	UMR	3.8	0
chr1	25307439	25308420	LMR	37.0629	41.0973
chr1	25344138	25344329	LMR	47.1429	43.264
chr1	25462299	25463410	LMR	36.2069	38.3777
chr1	25474604	25474748	LMR	21.875	20.6878
chr1	25504261	25504554	LMR	50	43.878
chr1	25510210	25510600	LMR	27.8689	28.1046
chr1	25527114	25527632	LMR	27.0833	22.6852
chr1	25548008	25548708	LMR	31.0811	37.7042
chr1	25621678	25622741	LMR	40.3509	41.2496
chr1	25825290	25827326	LMR	32.5123	40.4396
chr1	25828776	25832074	UMR	10.7477	0
chr1	25892520	25893310	LMR	32.1839	29.6912
chr1	26388006	26389160	LMR	15.5172	15.1282
chr1	27250655	27251596	LMR	46.0317	41.6484
chr1	27467556	27469004	LMR	49.0566	34.3783
chr1	28014308	28016791	LMR	28.2051	27.8846
chr1	28348536	28349698	LMR	25.5814	24.3687
chr1	28421018	28421969	LMR	36.25	37.2947
chr1	28476460	28477628	LMR	26.087	24.1162
chr1	28663356	28663930	LMR	29.7619	38.3897
chr1	28833537	28833975	LMR	29.4118	26.4957
chr1	29509153	29509898	LMR	36.6667	40.4762
chr1	30216759	30217409	LMR	32.1429	32.6549
chr1	30537004	30537800	LMR	32.7273	27.5877
chr1	30548330	30549522	LMR	16	14.7462
chr1	30550373	30550570	LMR	28.8462	23.165
chr1	30584795	30585202	LMR	2.08333	2.38095
chr1	30594506	30596295	LMR	17.7778	10.373
chr1	30633132	30634358	LMR	30.2326	25.2576
chr1	30718730	30719236	LMR	22.6415	19.5791
chr1	30778454	30779352	LMR	10.9589	7.06522
chr1	30870625	30875125	UMR	10.5714	0
chr1	30946350	30951454	UMR	8.24022	0
chr1	31019290	31019599	LMR	25	28.4116
chr1	31102987	31103219	LMR	29.6875	30.7359
chr1	31153255	31154886	LMR	20.6061	21.9048
chr1	31164298	31164679	LMR	26.8519	27.8276
chr1	31209468	31211330	LMR	4.5977	2.94872
chr1	32171814	32173858	UMR	10.6024	3.7037
chr1	32361215	32363858	LMR	35.8491	27.4802
chr1	32407542	32408242	LMR	20.8333	24.2857
chr1	33025064	33027011	LMR	24.3386	20.8167
chr1	33212649	33213305	LMR	28.2609	31.2169
chr1	33271115	33272009	LMR	17.7419	16.9121
chr1	33362772	33363394	LMR	27.5	23.6967
chr1	33454876	33455327	LMR	30.7692	24.8219
chr1	33464145	33464646	LMR	38.4615	37.0833
chr1	33494368	33495309	LMR	43.2099	43.253
chr1	33495475	33496292	LMR	17.5676	16.6667
chr1	33501824	33503819	LMR	41.5323	35.2273
chr1	33526986	33528429	LMR	24.5989	26.8116
chr1	33554519	33555042	LMR	25.8621	25.6897
chr1	33625886	33626142	LMR	32.9114	33.3333
chr1	33669145	33670933	UMR	2.16942	0
chr1	33696965	33697678	LMR	31.8182	28.7546
chr1	33714319	33715345	LMR	25.7576	21.1508
chr1	33719562	33720816	UMR	2.35849	0
chr1	33739370	33739607	LMR	17.8571	19.246
chr1	33756832	33758572	UMR	7.12468	0
chr1	33766716	33767276	LMR	40.9639	44.5767
chr1	33793017	33793478	LMR	31.5789	28.9683
chr1	33813439	33815044	UMR	2.74914	0
chr1	33883246	33883850	LMR	6.25	6.06061
chr1	33906158	33906444	LMR	41.0714	35.7143
chr1	33906994	33908818	UMR	6.12245	0
chr1	33911343	33911942	LMR	25.5814	23.3333
chr1	33945088	33945166	LMR	44	40.7143
chr1	33964660	33965020	LMR	21.875	23.2143
chr1	33966260	33966630	LMR	10.1266	12.9365
chr1	33970011	33970360	LMR	34.5455	28.9322
chr1	33979315	33980011	LMR	39.3443	37.6068
chr1	34001201	34001518	LMR	25.7732	24.7024
chr1	34005012	34006716	UMR	6.76692	3.33333
chr1	34010973	34012336	UMR	4.81928	3.7037
chr1	34020251	34020703	LMR	22.8571	20.2914
chr1	34034928	34035606	LMR	15.3846	10.8131
chr1	34037408	34037520	LMR	32.3077	35.0463
chr1	34047726	34048396	LMR	41.3333	41.2823
chr1	34053344	34053526	LMR	30.7692	25.1515
chr1	34060180	34061700	LMR	10.9589	13.2937
chr1	34074518	34074986	LMR	32.3529	30.1893
chr1	34077025	34077688	LMR	15.5844	16.6667
chr1	34095028	34095754	LMR	20.4082	21.9444
chr1	34103692	34104363	LMR	48.0769	38.3838
chr1	34105111	34105376	LMR	33.3333	36.2963
chr1	34116182	34116526	LMR	36.2832	42.862
chr1	34117742	34118254	LMR	35.4839	29.1543
chr1	34120480	34122126	UMR	14.899	13.0291
chr1	34133030	34133148	LMR	35.443	34.3254
chr1	34150726	34151090	LMR	10	12.3312
chr1	34164650	34165003	LMR	19.1176	10.8289
chr1	34167712	34168056	LMR	28.0702	25.2991
chr1	34201512	34201918	LMR	25.4545	32.4786
chr1	34218320	34219211	LMR	5.81395	5.50926
chr1	34229712	34230040	LMR	31.9149	34.5629
chr1	34235640	34239542	UMR	18.0113	12.5
chr1	34239868	34240348	LMR	31.3869	31.4394
chr1	34268648	34268849	LMR	29.2683	30
chr1	34298633	34299324	LMR	19.6	19.246
chr1	34389177	34389960	LMR	34.3284	33.4951
chr1	34399210	34400098	LMR	19.5266	18.7302
chr1	34409888	34410178	LMR	32.0755	28.6752
chr1	34432506	34435536	UMR	8.58469	3.33333
chr1	34438646	34440472	UMR	3.9312	0
chr1	34458520	34460561	UMR	9.7619	0
chr1	34471994	34473413	UMR	1.5544	0
chr1	34485119	34486213	UMR	12.766	0
chr1	34510179	34511398	LMR	13.0841	7.69231
chr1	34534795	34535868	LMR	45.283	46.8697
chr1	34536197	34537742	UMR	5.57185	3.18182
chr1	34578531	34580604	UMR	2.9985	0
chr1	34582190	34582470	LMR	26.4706	29.7619
chr1	34583694	34584250	LMR	10.2041	9.25926
chr1	34642509	34642821	LMR	12.1495	6.74603
chr1	34677552	34679559	UMR	3.87722	0
chr1	34700698	34701046	LMR	15.7143	14.7222
chr1	34716446	34716735	LMR	27.9412	25.1852
chr1	34717162	34717740	LMR	19.6078	18.8889
chr1	34721296	34721791	LMR	38.8235	38.3003
chr1	34738414	34738742	LMR	14.8649	19.9495
chr1	34749228	34752878	UMR	3.65854	0
chr1	34801157	34802585	UMR	10.4938	0
chr1	34805918	34806336	LMR	31.0976	26.6667
chr1	34818120	34818477	LMR	18.4615	15.9804
chr1	34837962	34838230	LMR	7.27273	11.1888
chr1	34839426	34843776	UMR	8.26211	0
chr1	34849409	34852051	UMR	13.5048	0
chr1	34852741	34853506	LMR	32.3529	30
chr1	34864328	34864895	LMR	26.8908	28.6111
chr1	34866526	34867578	LMR	11.3208	16.6667
chr1	34875235	34875848	LMR	36.1702	31.0101
chr1	34877688	34878194	LMR	28.5714	30.5556
chr1	34891423	34891986	LMR	26.9841	25.9259
chr1	34893522	34894193	LMR	32.6923	21.1538
chr1	35172360	35173634	LMR	40	40
chr1	35243283	35243752	LMR	40.3509	34.9206
chr1	35257640	35258126	LMR	23.0216	23.6111
chr1	35331928	35332335	LMR	34.5455	29.6777
chr1	35337995	35338613	LMR	34.4828	37.2727
chr1	35358926	35359438	LMR	8.19672	10.2564
chr1	35388196	35388826	LMR	28.5714	25.2525
chr1	35403488	35403678	LMR	39.0625	39.141
chr1	35415886	35416434	LMR	40	36.8371
chr1	35428256	35428601	LMR	29.1667	23.9057
chr1	35480117	35480854	LMR	33.3333	34.7619
chr1	35528098	35528632	LMR	26.9663	26.3889
chr1	35625129	35625492	LMR	24.5614	26.7094
chr1	35630880	35631842	LMR	42.1875	40.7051
chr1	35653216	35653682	LMR	14.5161	21.9114
chr1	35697123	35698637	LMR	12.0805	11.2536
chr1	35749874	35751056	LMR	25	22.9437
chr1	35822350	35822566	LMR	41.3793	41.3853
chr1	35825406	35825810	LMR	41.6667	38.1481
chr1	35849825	35850203	LMR	27.907	29.4085
chr1	35851012	35851542	LMR	16.6667	19.4444
chr1	35869533	35870094	LMR	26.9231	31.9841
chr1	35879714	35879884	LMR	35	38.5185
chr1	35889857	35890305	LMR	23.5294	20.8333
chr1	35941702	35942216	LMR	19.6721	18.8889
chr1	35944786	35945054	LMR	25.4545	27.5794
chr1	35971242	35971650	LMR	47.0588	40.4762
chr1	35973368	35973943	LMR	5.26316	11.1111
chr1	35986437	35987012	LMR	8.57143	6.06061
chr1	35998138	35998345	LMR	33.8462	33.0474
chr1	36003713	36003982	LMR	32.6531	32.5
chr1	36009124	36009494	LMR	28.2609	24.9206
chr1	36016785	36018220	LMR	15.6757	12.8105
chr1	36030410	36030799	LMR	24.3902	20.6349
chr1	36060048	36060636	LMR	36.7347	40.6349
chr1	36064610	36065884	UMR	9.44206	4.16667
chr1	36067848	36070219	UMR	10.4167	6.66667
chr1	36072059	36072290	LMR	39.5349	32.8419
chr1	36072826	36073751	LMR	20.2532	15.4429
chr1	36079536	36080109	LMR	24.3902	27.6786
chr1	36090015	36090562	LMR	11.6279	16.8998
chr1	36091350	36091640	LMR	34.7826	29.561
chr1	36173468	36173884	LMR	24.0741	23.0392
chr1	36243402	36244514	UMR	3.78788	0
chr1	36251556	36252002	LMR	22.5	16.6667
chr1	36252626	36253533	LMR	15.1515	17.8571
chr1	36254624	36256168	UMR	23.1707	6.66667
chr1	36263842	36264548	LMR	37.2881	28.8889
chr1	36273384	36273679	LMR	7.40741	9.53704
chr1	36292044	36292488	LMR	42.8571	37.3545
chr1	36299178	36299764	LMR	41.6667	39.7222
chr1	36301436	36301652	LMR	33.3333	33.3333
chr1	36302846	36303818	UMR	11.7647	8.33333
chr1	36307344	36309020	UMR	13.8686	6.66667
chr1	36309490	36309905	LMR	26.1905	32.1044
chr1	36324086	36324452	LMR	9.09091	2.38095
chr1	36348832	36349070	LMR	23.6842	23.4127
chr1	36353801	36354604	LMR	40	38.4259
chr1	36366499	36369571	UMR	13.2463	0
chr1	36396813	36397622	LMR	9.09091	11.1905
chr1	36441114	36441439	LMR	11.1111	9.86791
chr1	36444298	36445737	UMR	22.0183	6.69872
chr1	36457402	36458106	LMR	19.1781	17.7121
chr1	36470772	36472328	UMR	4.67532	0
chr1	36476010	36476690	LMR	32.1429	16.0606
chr1	36492306	36492790	LMR	7.69231	6.66667
chr1	36511266	36513838	UMR	3.49345	0
chr1	36522987	36524194	LMR	19.6078	24.5238
chr1	36534458	36535216	LMR	29.5455	28.869
chr1	36535931	36536740	LMR	28.7234	30.8466
chr1	36538984	36539383	LMR	30.9091	29.0443
chr1	36546588	36548270	UMR	5.17241	0
chr1	36556291	36559142	UMR	6.86456	0
chr1	36568352	36568592	LMR	24	20.7407
chr1	36569658	36570326	LMR	12	10.0733
chr1	36580138	36580805	LMR	4.5977	4.7619
chr1	36590850	36591209	LMR	19.1781	17.906
chr1	36603476	36603884	LMR	34.6939	30.4545
chr1	36628640	36628875	LMR	39.5833	40.386
chr1	36634898	36635262	LMR	36.3636	33.9286
chr1	36646012	36646364	LMR	34.2105	36.9312
chr1	36669975	36670376	LMR	38.8889	34.3712
chr1	36672874	36673124	LMR	30.9091	31.1111
chr1	36674700	36675238	LMR	30.7692	24.4318
chr1	36680778	36681476	LMR	29.8246	12.963
chr1	36683920	36684505	LMR	4.60526	0
chr1	36690980	36692399	UMR	5.66038	0
chr1	36708753	36710449	UMR	2.1327	0
chr1	36737312	36738008	LMR	16.4557	19.2857
chr1	36743886	36745434	LMR	18.1287	15.1515
chr1	36746523	36746678	LMR	30.3571	26.8519
chr1	36766956	36767664	LMR	37.3134	43.1878
chr1	36768752	36769015	LMR	46.1538	38.0423
chr1	36770826	36771308	UMR	28.821	25
chr1	36784567	36785956	UMR	4.68085	0
chr1	36797522	36797645	LMR	26.5306	26.4214
chr1	36823082	36823452	LMR	37.3494	36.9499
chr1	36830792	36831616	LMR	22.3684	23.8095
chr1	36860570	36861589	LMR	35.4839	24.8485
chr1	36914458	36914906	LMR	26.5957	30.7508
chr1	36937793	36940383	UMR	3.35878	0
chr1	36949582	36950162	LMR	8	10.6019
chr1	36985668	36986020	LMR	20.339	21.9577
chr1	37019024	37019288	LMR	42.3077	39.5172
chr1	37028522	37030438	UMR	6.57277	0
chr1	37061142	37061398	LMR	25	24.0093
chr1	37087845	37088044	LMR	25	24.4755
chr1	37097352	37097796	LMR	35.8974	36.3095
chr1	37105126	37105488	LMR	21.6216	20.8333
chr1	37121070	37121318	LMR	34.375	31.746
chr1	37124712	37124922	LMR	37.7551	37.4183
chr1	37154175	37154516	LMR	0	1.85185
chr1	37165790	37166488	LMR	13.253	11.5741
chr1	37167956	37168262	LMR	25.5814	30
chr1	37182975	37183203	LMR	30	27.619
chr1	37187982	37188312	LMR	38.7097	33.3478
chr1	37196220	37196458	LMR	19.5652	25.2381
chr1	37218301	37219295	LMR	7.60234	0
chr1	37231342	37231686	LMR	34.4828	32.3413
chr1	37235188	37235549	LMR	36.2069	34.3182
chr1	37239229	37239859	LMR	27.9661	28.2341
chr1	37244856	37244936	LMR	41.3793	39.2857
chr1	37272334	37272952	LMR	29.0323	20.6349
chr1	37273292	37273573	LMR	26.1905	28.2051
chr1	37299370	37300628	UMR	2.43506	0
chr1	37314270	37315307	LMR	19.8276	17.037
chr1	37347064	37347849	LMR	26.0417	27.2727
chr1	37429107	37430937	UMR	3.41997	0
chr1	37458859	37459340	LMR	18.9655	19.2695
chr1	37478147	37478662	LMR	32.8947	32.7778
chr1	37496848	37497186	LMR	23.8095	17.6435
chr1	37500746	37500971	LMR	43.75	42.9365
chr1	37511648	37512956	LMR	18.0556	20.9524
chr1	37534525	37535040	LMR	5.45455	4.7619
chr1	37540185	37541900	UMR	3.99408	0
chr1	37584054	37584470	LMR	15.942	20.4545
chr1	37616410	37616842	LMR	22.8571	23.4487
chr1	37639134	37639450	LMR	4.83871	0
chr1	37662376	37663165	LMR	30.4054	25.6566
chr1	37665732	37666518	LMR	29.6296	31.4574
chr1	37694318	37694584	LMR	25.8065	26.9841
chr1	37718927	37720626	UMR	10.596	5.55556
chr1	37728119	37728418	LMR	15.6863	16.6667
chr1	37740257	37740704	LMR	9.87654	12.963
chr1	37815276	37815810	LMR	30	32.2969
chr1	37864112	37866304	UMR	13.9073	0
chr1	37868688	37868920	LMR	27.027	23.8465
chr1	37871372	37872987	UMR	7.05521	2.5641
chr1	37881799	37882002	LMR	42.029	40.6061
chr1	37889596	37891156	UMR	5.04202	0
chr1	37902935	37903852	LMR	26.3158	29.2063
chr1	37910082	37910387	LMR	23.8095	18.0952
chr1	37951690	37952306	LMR	18.75	27.1429
chr1	37996153	37999210	UMR	5.8906	0
chr1	38128387	38130630	UMR	6.56489	0
chr1	38185516	38185860	LMR	14.2857	15
chr1	38199944	38200716	LMR	12.5	10.4762
chr1	38210250	38210794	LMR	18.239	19.0476
chr1	38237521	38237898	LMR	37.2881	41.6071
chr1	38242372	38242820	LMR	31.4815	26.2434
chr1	38255249	38255550	LMR	41.5385	28.9983
chr1	38261269	38261688	LMR	28.5714	31.5657
chr1	38262267	38263724	LMR	26.8868	33.6508
chr1	38267938	38268242	LMR	31.3433	29.7258
chr1	38268960	38269200	LMR	40.3846	37.9924
chr1	38292776	38293212	LMR	13.5135	14.5791
chr1	38304606	38304913	LMR	30.5556	20.4762
chr1	38308010	38308342	LMR	34.4828	33.8095
chr1	38320122	38321126	LMR	17.284	14.5335
chr1	38324410	38325079	LMR	23.8636	28.5828
chr1	38334124	38334838	LMR	22.8571	14.7293
chr1	38336076	38336758	LMR	33.3333	35.2124
chr1	38358002	38358568	LMR	32.9787	32.2304
chr1	38368326	38369029	LMR	38.7755	38.4596
chr1	38384254	38385193	LMR	21.9298	19.5238
chr1	38387194	38387900	LMR	14.0625	8.33333
chr1	38390490	38390786	LMR	45.5357	49.1132
chr1	38393054	38393916	LMR	14.2857	15.4999
chr1	38394658	38395469	LMR	35.8025	39.881
chr1	38398236	38398787	LMR	34.1463	34.2063
chr1	38410383	38410880	LMR	7.14286	9.09091
chr1	38436254	38436917	LMR	19.8198	15.1936
chr1	38438855	38438959	LMR	35.2941	34.9715
chr1	38439359	38440070	LMR	24.6032	24.359
chr1	38441172	38441596	LMR	21.4286	17.1192
chr1	38450551	38451064	LMR	33.7209	37.963
chr1	38475538	38475940	LMR	31.25	31.973
chr1	38478163	38479066	LMR	25.5556	24.6154
chr1	38553193	38553413	LMR	42.1875	40.5263
chr1	38558312	38558566	LMR	20	17.8788
chr1	38562188	38562906	LMR	24	16.431
chr1	38584198	38584880	LMR	30.5085	33.7159
chr1	38588530	38589422	LMR	31.7829	35.7143
chr1	38591138	38591605	LMR	38.5965	27.3611
chr1	38597010	38597210	LMR	22.0339	25.4563
chr1	38601484	38602634	LMR	18.75	14.2262
chr1	38607227	38607396	LMR	21.1538	16.9192
chr1	38608052	38608359	LMR	27.0833	27.5155
chr1	38613194	38613594	LMR	37.3333	37.8676
chr1	38625977	38628647	UMR	13.834	0
chr1	38633812	38634102	LMR	45.9459	43.1746
chr1	38641597	38642806	LMR	25.2427	25.3968
chr1	38688115	38688674	LMR	26.4368	23.2044
chr1	38696824	38697202	LMR	42.8571	41.4719
chr1	38700620	38701186	LMR	28.5714	29.2913
chr1	38721776	38721982	LMR	35.8209	35.6475
chr1	38735614	38736332	LMR	19.4118	19.4139
chr1	38757600	38757936	LMR	39.6825	39.1738
chr1	38764286	38764626	LMR	13.9785	10.8974
chr1	38767036	38767138	LMR	19.5122	16.0859
chr1	38767907	38768233	LMR	29.0698	31.1688
chr1	38781560	38781950	LMR	31.9149	26.5443
chr1	38795624	38796236	LMR	32.967	28.3191
chr1	38816736	38817038	LMR	25	26.1111
chr1	38821387	38821702	LMR	42.6829	35.1889
chr1	38835458	38837083	UMR	2.60223	0
chr1	38847970	38848728	LMR	31.0924	25.8102
chr1	38856284	38856667	LMR	25	26.4286
chr1	38861984	38862426	LMR	39.6226	32.2601
chr1	38897230	38898488	UMR	5.26316	0
chr1	38936878	38937196	LMR	16	17.0996
chr1	38939496	38940858	LMR	11.5108	13.8889
chr1	38978362	38978616	LMR	39.6226	37.6804
chr1	38986348	38988889	UMR	6.10795	0
chr1	39001008	39001552	LMR	28.125	17.9654
chr1	39010665	39011122	LMR	10.101	7.40741
chr1	39012774	39012947	LMR	38.806	40.1515
chr1	39029730	39030781	LMR	15.873	16.6667
chr1	39046870	39047170	LMR	28.2353	29.5833
chr1	39086286	39086546	LMR	27.4194	25
chr1	39106010	39106422	LMR	37.2093	31.7971
chr1	39107771	39108365	LMR	22.7848	23.9731
chr1	39191836	39196985	UMR	11.7379	0
chr1	39206930	39207218	LMR	26.5306	29.1667
chr1	39221674	39222250	LMR	29.3103	29.2892
chr1	39228985	39229790	LMR	21.3115	19.902
chr1	39251601	39252272	LMR	24.3243	22.5926
chr1	39257294	39257790	LMR	44.8276	36.4672
chr1	39281491	39281754	LMR	29.8246	31.3131
chr1	39288253	39288905	LMR	29.5082	19.2063
chr1	39311560	39312153	LMR	37.4046	30.8694
chr1	39312586	39312780	LMR	38.0435	38.4848
chr1	39313138	39313644	LMR	42.3077	42.4825
chr1	39317870	39318661	LMR	14.0625	15.7955
chr1	39335782	39336190	LMR	30.5556	30.9524
chr1	39340692	39342135	LMR	25	26.1286
chr1	39361951	39362309	LMR	37.3626	38.5017
chr1	39366348	39369304	UMR	5.30191	0
chr1	39410142	39410291	LMR	31.8182	36.014
chr1	39417581	39418296	LMR	16.8831	7.03704
chr1	39424968	39425114	LMR	29.3333	29.7436
chr1	39429738	39430444	LMR	16.6667	16.1905
chr1	39431788	39432084	LMR	22.5	20.873
chr1	39433846	39434325	LMR	22	20.8333
chr1	39436140	39436350	LMR	43.1818	41.4659
chr1	39441758	39441988	LMR	23.0769	25.8796
chr1	39443832	39444117	LMR	37.5	36.9444
chr1	39446068	39446656	LMR	28.3784	29.418
chr1	39450123	39451253	LMR	36.7347	37.8355
chr1	39451709	39452790	LMR	41.7582	43.6508
chr1	39454818	39455308	LMR	28.5714	25.5128
chr1	39463936	39464112	LMR	32.5	34.7125
chr1	39467642	39467960	LMR	38.4615	39.1053
chr1	39471644	39472108	LMR	30.9091	34.8596
chr1	39474606	39475004	LMR	41.6667	39.5467
chr1	39477636	39479240	UMR	8.0429	0
chr1	39522568	39522954	LMR	6.25	9.70696
chr1	39527480	39527814	LMR	8.33333	7.1644
chr1	39530300	39530592	LMR	20.8333	18.5714
chr1	39534928	39536956	UMR	10.2102	0
chr1	39551260	39552113	LMR	30.7692	34.7222
chr1	39575996	39578187	UMR	10.0796	0
chr1	39589068	39589180	LMR	27.6596	28.7879
chr1	39605652	39606548	LMR	26.7606	25.7143
chr1	39610645	39611023	LMR	29.2683	34.3897
chr1	39614850	39615536	LMR	17.1975	14.2857
chr1	39618030	39618965	LMR	12.1622	5.34188
chr1	39636147	39637252	LMR	31.25	30.4762
chr1	39640202	39640666	LMR	38.4615	38.9087
chr1	39646055	39646374	LMR	29.1667	27.1164
chr1	39649807	39651364	UMR	21.9697	13.8889
chr1	39672066	39672392	LMR	20.2703	25.7576
chr1	39695092	39695708	LMR	26.1538	34.707
chr1	39700888	39701572	LMR	17.0213	10.7143
chr1	39714074	39714681	LMR	25.7426	24.0741
chr1	39720666	39721569	UMR	10.3448	6.54762
chr1	39730646	39732052	LMR	17.4825	20
chr1	39735846	39736408	LMR	30.7692	29.0675
chr1	39746376	39747313	LMR	16.6667	14.2857
chr1	39750792	39751403	LMR	21.7949	20.5026
chr1	39754465	39754762	LMR	15.2778	18.0021
chr1	39755686	39757126	LMR	34.2105	23.1481
chr1	39761205	39762594	UMR	12.3675	0
chr1	39765800	39766472	LMR	21	16.3095
chr1	39784342	39784934	LMR	31.5315	27.4074
chr1	39838924	39839462	LMR	26.5487	27.619
chr1	39846020	39846588	LMR	37.7049	32.7525
chr1	39867880	39869412	LMR	34.8101	33.8412
chr1	39869747	39870276	LMR	41.1765	42.963
chr1	39900081	39903688	UMR	3.94144	0
chr1	39906993	39907307	LMR	34.2857	25.5556
chr1	39911506	39911980	LMR	22.2222	27.1963
chr1	39913041	39913492	LMR	22.2222	27.3942
chr1	39922747	39924168	LMR	34.7561	32.1429
chr1	39925612	39926319	LMR	31.25	29.6363
chr1	39928875	39929102	LMR	36	41.0445
chr1	39932138	39932872	LMR	34.4262	33.4365
chr1	39933010	39933256	LMR	36.5079	35
chr1	39935596	39937140	UMR	9.90566	2.08333
chr1	39937474	39938230	LMR	31.5789	37.2222
chr1	39941696	39943330	LMR	21.8919	19.0038
chr1	39947692	39948630	LMR	41.9753	40.8654
chr1	39949904	39951120	LMR	27.1318	22.7562
chr1	39962915	39963314	LMR	18.9873	17.7778
chr1	39972416	39972922	LMR	20.7143	23.6695
chr1	39977172	39977968	LMR	33.3333	31.5675
chr1	39980330	39980796	LMR	47.8261	38.8889
chr1	39990194	39990790	LMR	26.3158	25.1634
chr1	39993044	39994084	LMR	37.2549	43.5714
chr1	40033658	40034366	LMR	31.3559	28.0303
chr1	40085405	40086290	LMR	12	6.66667
chr1	40115314	40115581	LMR	28.4091	24.386
chr1	40116434	40116788	LMR	15.2542	16.4286
chr1	40154822	40155206	LMR	22.9167	21.2171
chr1	40224866	40225352	LMR	20.6667	16.9312
chr1	40266146	40267136	UMR	4.74684	2.5641
chr1	40284455	40285094	LMR	16.2162	31.2169
chr1	40324643	40326301	UMR	14.8206	8.33333
chr1	40378649	40379095	LMR	12.1951	9.52381
chr1	40380164	40380560	LMR	23.2877	23.6068
chr1	40406284	40406506	LMR	23.8095	25.7937
chr1	40465580	40465827	LMR	29.4118	27.1368
chr1	40474889	40475544	LMR	36.7347	35.609
chr1	40514548	40515394	LMR	29.1667	25.0794
chr1	40579110	40580230	LMR	23.7113	17.3304
chr1	40600956	40601216	LMR	24.3902	25.5556
chr1	40619685	40620102	LMR	35.2941	31.5657
chr1	40634622	40635116	LMR	27.027	28.0423
chr1	40651016	40651714	LMR	17.5	6.66667
chr1	40658002	40658344	LMR	22.449	18.7879
chr1	40659138	40659378	LMR	35.7143	35.8009
chr1	40660779	40661400	LMR	17.0732	17.1429
chr1	40665904	40666591	LMR	34.2466	31.5025
chr1	40679882	40682386	UMR	8.41751	0
chr1	40731168	40731488	LMR	30.9859	33.5714
chr1	40768788	40769022	LMR	29.8701	30.9524
chr1	40789617	40791142	UMR	8.49057	0
chr1	40797342	40797721	LMR	14.2857	17.3611
chr1	40805448	40805660	LMR	35.7143	35.9259
chr1	40815531	40815778	LMR	24.2424	20.8081
chr1	40824976	40825250	LMR	37.7778	31.0256
chr1	40829014	40829486	LMR	34.4828	32.5397
chr1	40864952	40865408	LMR	41.1765	39.6825
chr1	40873936	40874600	LMR	38.0597	38.9749
chr1	40878881	40879576	LMR	28.5714	24.363
chr1	40890759	40890950	LMR	29.7872	29.375
chr1	40908497	40909277	LMR	35.6164	37.037
chr1	40917992	40918182	LMR	22.2222	22.6591
chr1	40943298	40944053	LMR	40	37.8355
chr1	40967632	40968534	LMR	25	19.168
chr1	41001542	41001918	LMR	13.4146	16.5919
chr1	41036044	41037349	LMR	26.2774	26.3645
chr1	41041570	41042366	LMR	34	34.3207
chr1	41128070	41128418	LMR	39.2157	36.3228
chr1	41131356	41131684	LMR	27.7108	29.3056
chr1	41157155	41157409	LMR	18.8406	19.2641
chr1	41158108	41158352	LMR	25	27.1717
chr1	41199474	41199755	LMR	24.4444	29.0476
chr1	41235298	41235902	LMR	34.0206	30.303
chr1	41264280	41264492	LMR	7.5	12.5
chr1	41270890	41271850	LMR	26.2136	26.6082
chr1	41274466	41275942	LMR	12.6582	9.68376
chr1	41326234	41328890	LMR	20.3704	18.8384
chr1	41350240	41350598	LMR	29.8701	22.5926
chr1	41358654	41359508	LMR	26.6667	19.5286
chr1	41380028	41380596	LMR	30	29.7899
chr1	41389270	41390760	LMR	12.5	6.13095
chr1	41428048	41428268	LMR	8.33333	9.25926
chr1	41431184	41431548	LMR	6.66667	5.71429
chr1	41512651	41513154	LMR	25.7143	21.5387
chr1	41555458	41556199	LMR	25	31.3095
chr1	41604991	41605384	LMR	30	31.391
chr1	41652016	41653268	LMR	15.4229	12.432
chr1	41677087	41677242	LMR	52.5	45.0505
chr1	41752322	41752693	LMR	32	38.0592
chr1	41810253	41811394	LMR	10.7843	0
chr1	41814046	41814186	LMR	43.3333	46.7063
chr1	41887972	41888811	LMR	18.75	28.1145
chr1	41916019	41917614	LMR	25.974	24.9663
chr1	41918384	41919644	LMR	28.7234	34.5238
chr1	42233124	42233508	LMR	37.6812	36.5385
chr1	42257976	42258363	LMR	13.0435	6.66667
chr1	42259006	42259828	LMR	21.7143	20.602
chr1	42261472	42262126	LMR	22.7273	23.6176
chr1	42277196	42277394	LMR	40.625	34.1751
chr1	42387350	42387750	LMR	36.3636	28.2738
chr1	42388064	42388250	LMR	36.5854	33.7879
chr1	42388453	42388560	LMR	45.8333	44.4444
chr1	42398673	42398987	LMR	37.5	36.0053
chr1	42491411	42492100	UMR	16.0494	13.8095
chr1	42504682	42505067	LMR	30	36.7605
chr1	42512537	42513370	LMR	36.7647	39.899
chr1	42524141	42524966	LMR	37.3626	35.1852
chr1	42539616	42539674	LMR	42.1053	40.9259
chr1	42539934	42540764	LMR	34.0909	33.6386
chr1	42543283	42543484	LMR	30.2632	23.31
chr1	42629092	42630356	LMR	25.2252	31.2169
chr1	42673392	42673928	LMR	32.2917	31.7748
chr1	42683782	42715318	UMR	7.37909	3.7037
chr1	42718796	42719362	LMR	31.0345	36.3492
chr1	42771726	42772458	LMR	12.6667	6.06061
chr1	42781614	42782384	LMR	33.7017	36.7914
chr1	42783170	42783616	LMR	30	33.0556
chr1	42850592	42852245	UMR	4.92126	0
chr1	42905218	42905502	LMR	26.0274	24.0741
chr1	42906724	42907014	LMR	32.1429	29.2929
chr1	42915015	42915516	LMR	15.6627	15.0131
chr1	42918127	42918808	LMR	18.1818	18.7821
chr1	42920960	42921228	LMR	34.7826	34.6861
chr1	42952608	42953814	UMR	10	11.1111
chr1	43005902	43006593	LMR	12.8571	12.5
chr1	43042379	43043011	LMR	26.3158	27.5758
chr1	43044846	43045941	LMR	36.2069	35.9477
chr1	43066011	43066526	LMR	23.5955	27.451
chr1	43067218	43067822	LMR	24.0876	26.0552
chr1	43091271	43093332	UMR	4.15879	0
chr1	43097662	43099989	UMR	5.13219	0
chr1	43141746	43141874	LMR	37.8378	38.9707
chr1	43153705	43153982	LMR	19.697	21.3805
chr1	43159250	43159740	LMR	30	30.0245
chr1	43162870	43164210	UMR	4.22164	0
chr1	43167652	43168324	LMR	15.1163	18.1944
chr1	43171075	43172084	LMR	30.7692	24.6296
chr1	43173518	43174160	LMR	7.14286	7.04545
chr1	43211962	43212406	LMR	18.8235	18.1667
chr1	43235834	43237318	LMR	37.2549	32.115
chr1	43264252	43264935	LMR	11.5385	10
chr1	43299174	43299957	LMR	10.4167	8.83838
chr1	43306058	43307398	LMR	30	26.9006
chr1	43310836	43311455	LMR	41.5929	40.4762
chr1	43358056	43358826	LMR	21.6	18.4127
chr1	43360631	43362379	LMR	34.1667	34.188
chr1	43372730	43373481	LMR	37.7358	28.0087
chr1	43426430	43426808	LMR	38.8889	37.672
chr1	43444620	43448085	UMR	9.38511	0
chr1	43455589	43456004	LMR	41.3793	40.2381
chr1	43467760	43468730	LMR	37.3016	34.3747
chr1	43503734	43504962	LMR	14.2857	13.75
chr1	43535012	43535569	LMR	23.8095	25.9615
chr1	43555133	43555878	LMR	28.5714	24.1703
chr1	43615871	43616362	LMR	31.4286	33.9286
chr1	43633110	43633889	LMR	35	29.9038
chr1	43693982	43695430	LMR	24.6479	24.5175
chr1	43730282	43730844	LMR	15.942	13.0952
chr1	43754490	43755170	LMR	29.8507	28.1136
chr1	43826150	43828418	UMR	2.57511	0
chr1	43898960	43899862	LMR	16.6667	13.3333
chr1	43933070	43936003	UMR	3.13725	0
chr1	44041621	44043464	UMR	4.2042	0
chr1	44100956	44103534	UMR	1.53846	0
chr1	44117686	44120536	UMR	1.03306	0
chr1	44147160	44149232	UMR	5.43478	0
chr1	44198412	44199330	UMR	3.71747	0
chr1	44329912	44330342	LMR	21.6216	21.17
chr1	44551098	44554705	UMR	1.98807	0
chr1	44567152	44568286	LMR	34.2105	33.5012
chr1	44575718	44577115	LMR	26.5306	30
chr1	44584256	44586152	LMR	27.6596	24.3156
chr1	44591317	44592080	LMR	13.3333	19.5829
chr1	44597146	44597411	LMR	43.3333	34.6032
chr1	44633919	44635033	LMR	21.2389	26.1357
chr1	44682024	44682715	LMR	37.2093	26.9841
chr1	45312809	45314859	LMR	19.1489	23.0366
chr1	45315962	45316761	LMR	22.5806	19.697
chr1	45431735	45432252	LMR	14.7541	14.8039
chr1	45501996	45503193	LMR	26.7857	22.2222
chr1	45672910	45673352	LMR	38.2022	38.6689
chr1	45760356	45761878	LMR	11.1111	10.4377
chr1	45766037	45766726	LMR	16.568	14.3379
chr1	45794644	45796366	UMR	0.606061	0
chr1	45859905	45860568	LMR	25	21.158
chr1	45872659	45873516	LMR	40.5405	39.5238
chr1	45888837	45888938	LMR	45	43.8889
chr1	45924956	45926533	UMR	5.61224	0
chr1	46065867	46067641	UMR	7.69231	0
chr1	46296181	46297162	LMR	21.0526	17.8571
chr1	46416847	46417702	LMR	17.8571	28.3598
chr1	46425227	46426036	LMR	13.5135	0
chr1	46579848	46581275	LMR	40	26.2299
chr1	46798308	46798656	LMR	31.5789	29.6077
chr1	46845231	46845816	LMR	33.8462	25.0712
chr1	46851628	46854558	UMR	1.35318	0
chr1	46885114	46887142	LMR	38.7454	35.311
chr1	46908014	46908977	LMR	31.1475	29.9451
chr1	47093558	47095444	LMR	34.9515	35.6209
chr1	47097098	47097767	LMR	13	10.5647
chr1	47263522	47265329	LMR	31.1475	33.0128
chr1	47277698	47278338	LMR	39.2857	24.6128
chr1	47446447	47447470	LMR	24.2424	36.1905
chr1	47488614	47488918	LMR	26.4706	27.9167
chr1	47809184	47809862	LMR	19.2661	24.1667
chr1	47933066	47933958	LMR	27.6596	27.8434
chr1	48276066	48276456	LMR	28.3582	28.7799
chr1	50622684	50623488	LMR	26.4368	26.76
chr1	50836246	50836572	LMR	31.1688	27.8846
chr1	50925086	50929334	UMR	9.16667	1.96078
chr1	50962126	50962984	LMR	22.3684	24.2424
chr1	50993498	50993914	LMR	36.2319	31.5657
chr1	51040302	51040624	LMR	28.2051	31.1752
chr1	51125776	51126478	LMR	23.4694	20.3102
chr1	51191794	51192303	LMR	16.6667	7.25427
chr1	51270436	51270968	LMR	15.7143	14.4231
chr1	51272472	51272926	LMR	33.8028	31.2843
chr1	51288447	51291770	UMR	19.943	20.5882
chr1	51333632	51334669	LMR	17.3184	9.39394
chr1	51401866	51402249	LMR	22	27.0635
chr1	51446249	51446654	LMR	13.1579	14.2328
chr1	51477354	51479112	UMR	3.81558	0
chr1	51508860	51509807	LMR	17.2414	15.0877
chr1	51530396	51530778	LMR	30	27.3611
chr1	51579758	51582546	LMR	27.7778	23.5119
chr1	51590607	51591198	LMR	35.7143	34.8148
chr1	51596916	51597528	LMR	16.0377	22.8632
chr1	51607387	51608052	LMR	27.3684	28.0598
chr1	51628082	51628995	LMR	16.3934	19.7192
chr1	51647558	51647842	LMR	36.5385	34.9617
chr1	51697044	51698964	LMR	14.8	12.4542
chr1	51747127	51748079	LMR	17.4603	11.6667
chr1	51818180	51820228	LMR	38.8535	43.1171
chr1	51837592	51838123	LMR	27.027	20.5556
chr1	51879153	51879777	LMR	29.7297	33.1349
chr1	51879902	51880454	LMR	34.6939	28.8889
chr1	51908016	51908196	LMR	39.5833	37.5
chr1	51914937	51916455	UMR	2.03046	0
chr1	51922514	51923514	LMR	39.2473	35.9086
chr1	51944914	51945772	LMR	14.5455	14.2857
chr1	51996718	51998768	LMR	12.6506	5.89744
chr1	52004131	52004554	LMR	17.5824	5.11204
chr1	52008289	52009673	UMR	13.4146	11.6667
chr1	52079246	52080843	LMR	26.5625	26.6506
chr1	52106816	52107056	LMR	29.1667	26.6667
chr1	52113237	52114756	UMR	2.14067	0
chr1	52118910	52120525	UMR	7.28643	0
chr1	52146538	52147230	LMR	11.9048	6.62879
chr1	52149850	52150530	LMR	14.9351	13.5562
chr1	52166954	52167400	LMR	26.2295	28.8889
chr1	52170972	52171822	LMR	35.5769	33.0952
chr1	52175366	52176650	LMR	28	21.7593
chr1	52231608	52234192	UMR	3.33333	0
chr1	52243162	52243436	LMR	26.2295	21.9608
chr1	52263990	52264780	LMR	18.3333	20.6909
chr1	52266000	52266678	LMR	19.5652	26.2637
chr1	52299474	52299856	LMR	42.623	42.627
chr1	52302574	52302960	LMR	13.7931	13.2301
chr1	52306723	52307017	LMR	41.573	36.8287
chr1	52330189	52330972	LMR	26.6667	32.7273
chr1	52331443	52332062	LMR	25	17.6768
chr1	52387421	52387692	LMR	44.4444	41.6035
chr1	52498998	52502006	UMR	10.4962	0
chr1	52577878	52579344	LMR	24.5614	25.1082
chr1	52597354	52598132	LMR	25.3165	22.2222
chr1	52630382	52631468	UMR	2.01005	0
chr1	52726171	52727838	UMR	1.74216	0
chr1	52746890	52748746	LMR	36.1446	31.6104
chr1	52816730	52818241	UMR	6.469	0
chr1	52826919	52827242	LMR	10.3448	8.33333
chr1	52844626	52845840	UMR	8.44156	0
chr1	52873699	52874880	LMR	31	27.208
chr1	52949068	52950065	LMR	36.2069	34.9206
chr1	52950842	52954023	UMR	11.6773	3.7037
chr1	52955184	52955588	LMR	18.4211	13.5
chr1	52956762	52957298	LMR	23.2558	9.33333
chr1	53052679	53053475	LMR	14.7059	19.4444
chr1	53054446	53055024	LMR	36.8421	32.623
chr1	53062108	53063140	LMR	24.2424	28.6111
chr1	53069094	53070338	LMR	23.913	17.8352
chr1	53296462	53297885	UMR	4.3038	0
chr1	53312866	53314400	UMR	3.02267	0
chr1	53351778	53353550	UMR	4.51613	0
chr1	53393736	53394790	LMR	19.2623	6.36364
chr1	53534756	53535372	LMR	36.0656	31.5093
chr1	53629649	53630323	LMR	28.8889	33.9745
chr1	53640102	53640397	LMR	27.5862	28.6928
chr1	53703522	53703850	LMR	21.1268	19.697
chr1	53706272	53707158	UMR	7.29483	3.7037
chr1	53714820	53716514	LMR	19.697	13.4128
chr1	53784178	53785804	UMR	0.907029	0
chr1	53823332	53824450	LMR	4.20168	0
chr1	53845062	53845815	LMR	25	18.0317
chr1	53894973	53895354	LMR	38.9831	35.7407
chr1	53927594	53928170	LMR	21.5686	18.287
chr1	53939349	53941168	LMR	12.7551	7.84314
chr1	53986460	53986704	LMR	36.5854	30.2279
chr1	54041424	54041801	LMR	22.2222	19.2593
chr1	54118591	54119502	LMR	13.5135	22.9532
chr1	54193310	54195438	UMR	6.77966	0
chr1	54250359	54251294	UMR	9.67742	0
chr1	54333234	54333711	LMR	32.6531	37.2416
chr1	54438402	54439356	UMR	6.28019	0
chr1	54556322	54558537	UMR	2.0436	0
chr1	54578604	54579120	LMR	17.2043	5.15873
chr1	54585071	54586355	LMR	27.4074	30.7407
chr1	54639917	54640792	LMR	21.2766	16.4646
chr1	54647184	54647728	LMR	11.1111	13.7374
chr1	54713394	54713612	LMR	40	39.3939
chr1	54715172	54715669	LMR	26.6667	21.6131
chr1	54733306	54733878	LMR	26.6667	23.0159
chr1	54743182	54743496	LMR	29.3333	17.803
chr1	54746198	54748211	LMR	23.3083	23.5209
chr1	54799148	54800261	LMR	29.7297	22.7778
chr1	54801247	54803255	LMR	7.29167	0
chr1	54810054	54810542	LMR	23.4375	15.7738
chr1	54812888	54813705	LMR	34.8485	36.0269
chr1	54815196	54815818	LMR	8.13953	8.33333
chr1	54824096	54824520	LMR	28.5714	29.2262
chr1	54825722	54827626	LMR	26.5193	29.6706
chr1	54829780	54830654	LMR	27.8146	31.25
chr1	54837000	54837163	LMR	39.1304	36.9231
chr1	54838108	54838658	LMR	30.1887	24.3915
chr1	54841340	54842383	LMR	31.5789	28.9377
chr1	54849530	54850326	LMR	26.1261	23.8095
chr1	54850661	54851196	LMR	36.2069	34.8413
chr1	54851644	54852337	LMR	19.0476	11.2999
chr1	54858222	54858439	LMR	38.2353	35.5556
chr1	54859686	54861294	LMR	26.2295	26.5812
chr1	54862162	54862772	LMR	29.5775	27.4342
chr1	54864490	54864854	LMR	33.3333	35.1593
chr1	54866920	54868792	LMR	16.2921	20.9197
chr1	54871219	54874220	LMR	23.0769	18.8889
chr1	54877500	54878236	LMR	33.8843	31.5025
chr1	54879762	54880252	LMR	20.4082	24.9533
chr1	54887824	54889156	LMR	27.3504	25.4167
chr1	54894070	54899414	UMR	24.1935	21.1111
chr1	54901038	54901730	LMR	28.5714	27.8388
chr1	54905612	54905946	LMR	19.5652	19.3687
chr1	54906395	54908000	LMR	35.4701	35.1852
chr1	54908964	54914936	UMR	37.9501	35.175
chr1	54922239	54927174	UMR	16.3241	2.38095
chr1	54965336	54965936	LMR	27.2727	31.1111
chr1	54983164	54983752	LMR	31.4286	32.7381
chr1	55025738	55027814	UMR	3.68272	0
chr1	55052136	55053506	UMR	0.683371	0
chr1	55086140	55089311	UMR	3.01887	0
chr1	55130706	55132496	UMR	1.93237	0
chr1	55186917	55187154	LMR	41.4634	40.6205
chr1	55192006	55192543	LMR	19.403	23.2143
chr1	55194498	55194745	LMR	29.1667	29.5509
chr1	55201742	55202505	LMR	20.3822	19.4444
chr1	55225860	55227397	UMR	11.3695	5.89744
chr1	55236678	55238550	UMR	2.88303	0
chr1	55363086	55364102	UMR	3.52941	0
chr1	55369459	55370164	LMR	45.2381	35.6481
chr1	55383118	55383724	LMR	13.0435	7.79221
chr1	55404214	55407589	UMR	8.58051	0
chr1	55417228	55417684	LMR	34	33.5828
chr1	55437255	55437380	LMR	34.2105	35.2092
chr1	55528605	55530657	LMR	32.0513	32.4619
chr1	55665278	55666222	LMR	45.7944	42.328
chr1	55674928	55675688	LMR	18.0328	18.7879
chr1	55681162	55681628	LMR	39.3617	35.0605
chr1	55700752	55701234	LMR	36.5385	33.9057
chr1	55736496	55738427	LMR	33.8983	40
chr1	55738742	55738872	LMR	36.5854	39.881
chr1	55742662	55743278	LMR	36.8421	32.7321
chr1	55755799	55756041	LMR	40.7407	31.4484
chr1	55874066	55874838	LMR	15.625	12.8205
chr1	55886416	55889548	UMR	22.0238	20.8333
chr1	55890858	55891102	LMR	16.6667	15.1852
chr1	55916049	55916328	LMR	32.9545	33.3333
chr1	55921966	55922748	LMR	34.9515	36.4486
chr1	55955902	55956158	LMR	27.1186	22.8691
chr1	55957142	55957720	LMR	25.4902	25.4545
chr1	55960068	55960722	LMR	23.4694	22.0779
chr1	56009556	56009890	LMR	29.4737	29.1423
chr1	56130896	56131208	LMR	28.125	25.1282
chr1	56286388	56287199	LMR	33.1579	35.3811
chr1	56293950	56294642	LMR	28.169	38.0595
chr1	56387119	56387415	LMR	18.4211	7.08333
chr1	56541194	56541946	LMR	40.7407	44.4363
chr1	56733374	56733848	LMR	41.4634	42.2222
chr1	56779618	56780060	LMR	33.3333	26.1905
chr1	56800522	56801074	LMR	27.3381	30.2076
chr1	56833227	56834014	LMR	14.8148	13.3333
chr1	56844904	56845086	LMR	42.8571	35.7143
chr1	56902020	56902346	LMR	21.5686	25.7532
chr1	56969202	56985192	UMR	7.09176	3.33333
chr1	57011727	57011828	LMR	36.3636	39.0931
chr1	57058922	57059802	LMR	29.3478	25.0496
chr1	57076900	57077340	LMR	31.5789	29.8611
chr1	57095630	57096017	LMR	37.2093	29.6759
chr1	57201386	57201676	LMR	37.5	29.6296
chr1	57205153	57206176	LMR	16.6667	17.1708
chr1	57266960	57267467	LMR	37.3134	44.3122
chr1	57269754	57270067	LMR	25	18.5897
chr1	57325667	57325986	LMR	38.8889	40.5519
chr1	57332218	57332486	LMR	28.5714	27.5
chr1	57333770	57334440	LMR	17.0213	12.5
chr1	57339214	57339668	LMR	22.8571	24.7253
chr1	57377102	57378514	UMR	13.4228	0
chr1	57405872	57407979	UMR	5.06912	0
chr1	57428570	57430513	LMR	15.3226	11.1111
chr1	57436216	57437482	LMR	9.57447	6.36364
chr1	57439601	57439956	LMR	37.5	35
chr1	57489142	57489916	LMR	31.068	29.3074
chr1	57496736	57497750	LMR	25.5556	18.225
chr1	57528816	57529318	LMR	25	22.5596
chr1	57546376	57546888	LMR	25	22.1212
chr1	57563738	57565290	LMR	30.1887	20.3836
chr1	57573668	57574180	LMR	23.1481	22.549
chr1	57607950	57608974	LMR	36.0656	36.2963
chr1	57612727	57613354	LMR	36.8421	42.3611
chr1	57684394	57685360	LMR	29.0196	24.1667
chr1	57735644	57736347	LMR	9.09091	12.5
chr1	57773938	57776698	UMR	3.9548	0
chr1	57789856	57791186	LMR	22.8228	18.0772
chr1	57801070	57801614	LMR	44.8598	45.9524
chr1	57815864	57816185	LMR	33.3333	26.25
chr1	57817244	57817716	LMR	32.8767	29.7643
chr1	57824978	57825390	LMR	26.3736	30.7071
chr1	57835226	57835364	LMR	36.1111	38.0952
chr1	57849537	57850300	LMR	39.5833	37.0157
chr1	57862108	57862432	LMR	30.9091	34.6591
chr1	57889905	57891219	LMR	18.8172	18.0952
chr1	57933926	57934482	LMR	39.7727	38.1332
chr1	57940807	57941228	LMR	37.3832	33.486
chr1	57947628	57948424	LMR	33.3333	28.2913
chr1	57953330	57954372	LMR	20.2899	21.2963
chr1	57969301	57970418	UMR	0.83682	0
chr1	57995604	57997134	UMR	6.89655	0
chr1	58029520	58030862	LMR	34.6154	32.4163
chr1	58031237	58031511	LMR	31.0345	24.6212
chr1	58065547	58066432	LMR	20	20.0321
chr1	58066982	58067352	LMR	38.2979	38.8889
chr1	58102450	58102832	LMR	23.5294	15.2564
chr1	58112822	58113304	LMR	7.20721	9.52381
chr1	58114126	58114992	LMR	38.0282	34.7222
chr1	58195460	58195882	LMR	31.7757	31.0606
chr1	58221160	58221454	LMR	30.303	22.482
chr1	58239890	58240294	LMR	46.2963	42.9487
chr1	58275661	58276268	LMR	15.7895	10.7407
chr1	58278368	58278790	LMR	33.3333	28.1481
chr1	58281030	58281520	LMR	34.0426	31.1111
chr1	58285000	58285438	LMR	21.1111	22.2222
chr1	58291576	58292514	LMR	17.5676	13.3333
chr1	58296242	58296864	LMR	8.33333	4.04762
chr1	58333074	58333694	LMR	28.5714	25.8333
chr1	58339998	58341938	LMR	27.8689	31.25
chr1	58391838	58394598	UMR	3.40357	0
chr1	58420332	58421634	LMR	19.2982	17.7778
chr1	58422370	58424448	UMR	1.25	0
chr1	58444340	58446766	UMR	4.17633	0
chr1	58503882	58505460	UMR	4.82655	0
chr1	58585298	58587194	UMR	2.45776	0
chr1	58602621	58603932	LMR	31.1475	31.0258
chr1	58616537	58617300	LMR	28.2609	27.6852
chr1	58710962	58714948	UMR	3.66826	0
chr1	58716144	58716551	LMR	30.7692	34.1652
chr1	58717866	58719506	LMR	38.4615	40.7407
chr1	58722428	58726015	UMR	18.5629	18.6508
chr1	58728068	58728500	LMR	27.0833	19.8413
chr1	58737442	58737630	LMR	30.7692	34.2504
chr1	58748027	58748672	LMR	43.3962	33.8751
chr1	58760649	58762088	LMR	25	27.0563
chr1	58766529	58767966	LMR	17.2249	15.9259
chr1	58769912	58770431	LMR	11.7647	9.52381
chr1	58794891	58796944	UMR	2.8436	0
chr1	58902019	58902715	LMR	32.2581	32.705
chr1	58950911	58953544	LMR	19.917	18.0952
chr1	58961292	58962026	LMR	12.2807	9.09091
chr1	58968874	58969282	LMR	21.5686	22.2222
chr1	58972504	58975514	UMR	6.01336	0
chr1	59021574	59022072	LMR	31.0345	31.4297
chr1	59070532	59071229	LMR	39.5604	36.0317
chr1	59117191	59117856	LMR	40.2778	38.5209
chr1	59119262	59120807	UMR	1.4377	0
chr1	59134239	59134806	LMR	28	26.5696
chr1	59140671	59141140	LMR	37.9747	38.7536
chr1	59161608	59164678	UMR	22.2506	20.0327
chr1	59166614	59167046	LMR	9.375	10.3175
chr1	59174998	59175260	LMR	28.9474	31.746
chr1	59213273	59214520	LMR	33.3333	24.8545
chr1	59229112	59230740	LMR	29.771	34.0741
chr1	59236193	59239237	UMR	4.4374	0
chr1	59247436	59248081	LMR	9.85915	10.6433
chr1	59252523	59253724	LMR	17.6471	20
chr1	59256560	59257659	LMR	17.6955	19.3473
chr1	59270186	59270692	LMR	12.963	17.7778
chr1	59298491	59299264	LMR	12.8571	3.33333
chr1	59310396	59311807	LMR	33.3333	38.0952
chr1	59315604	59317160	LMR	10.219	7.69231
chr1	59333089	59335282	LMR	32.5424	30.0023
chr1	59340692	59342156	LMR	10.9375	8.0303
chr1	59352563	59353120	LMR	32.6923	29.1529
chr1	59383077	59383480	LMR	25	28.9962
chr1	59394713	59395070	LMR	36.5079	27.2436
chr1	59409656	59410754	LMR	14.7436	15.1282
chr1	59423348	59423713	LMR	25.4237	29.1667
chr1	59449090	59449845	LMR	27.5168	24.9074
chr1	59451388	59451866	LMR	23.4375	20.1838
chr1	59458718	59459616	LMR	21.5909	20.2922
chr1	59464964	59465475	LMR	34.9206	29.4118
chr1	59471984	59473894	LMR	19.2771	15.0794
chr1	59480256	59489456	UMR	8.52065	0
chr1	59508018	59508968	LMR	12.2727	12.7336
chr1	59511186	59512104	LMR	23.8636	19.8226
chr1	59515623	59516732	LMR	9.44206	9.20034
chr1	59518564	59519035	LMR	20.4545	20.5556
chr1	59524462	59525012	LMR	31.4286	23.3333
chr1	59530205	59531123	LMR	24.5283	25.7407
chr1	59534805	59535828	LMR	25	25
chr1	59541869	59542449	LMR	38.4615	36.8132
chr1	59544010	59544458	LMR	20	15.4762
chr1	59550120	59551302	LMR	21.978	23.9827
chr1	59553920	59554176	LMR	33.3333	29.386
chr1	59584222	59585277	LMR	8.06452	0
chr1	59590327	59591203	LMR	27.907	28.9021
chr1	59592331	59593386	LMR	22.2727	20.3704
chr1	59609846	59610666	LMR	6.72269	1.85185
chr1	59623215	59623874	LMR	15.7895	13.3333
chr1	59633190	59633392	LMR	25.641	27.1759
chr1	59668398	59671709	UMR	6.62651	0
chr1	59684394	59686340	UMR	4.85437	0
chr1	59729993	59730846	LMR	17.3611	16.9312
chr1	59743418	59743790	LMR	34.7826	29.5536
chr1	59762020	59767296	UMR	3.64322	0
chr1	59789168	59790242	LMR	30.4348	31.523
chr1	59830315	59831448	LMR	18.1818	19.0476
chr1	59886880	59887798	LMR	20	27.5
chr1	59912102	59914933	UMR	5.17241	0
chr1	59915950	59916190	LMR	3.57143	8.09524
chr1	59968993	59969116	LMR	30	28.4656
chr1	60000090	60000807	LMR	30.4348	34.5627
chr1	60042093	60043782	UMR	8.78378	0
chr1	60096351	60099594	UMR	2.14541	0
chr1	60172916	60173088	LMR	49.2537	46.3428
chr1	60179568	60181944	UMR	4.17827	0
chr1	60228005	60228582	LMR	20	22.885
chr1	60278238	60278859	LMR	31.6456	30
chr1	60286408	60286580	LMR	38.5965	38.0769
chr1	60342588	60344478	UMR	3.52609	0
chr1	60360911	60361389	LMR	22.973	25
chr1	60407196	60407934	LMR	34.5679	34.4345
chr1	60408542	60411276	UMR	7.02703	0
chr1	60565134	60567828	UMR	1.63934	0
chr1	60596371	60597337	LMR	33.9286	35.0427
chr1	60646283	60646562	LMR	24	25.641
chr1	60654926	60655926	LMR	27.2727	23.36
chr1	60667889	60668670	LMR	17.3913	16.25
chr1	60715574	60716188	LMR	31.7308	32.1581
chr1	60735276	60735456	LMR	45.3125	43.0736
chr1	60765380	60766050	LMR	44.8718	42.8307
chr1	60820620	60820856	LMR	38	38.3929
chr1	60825360	60825878	LMR	34.8837	33.4524
chr1	60860464	60861252	LMR	27.5862	28.8251
chr1	60862543	60863345	LMR	28.4946	27.7273
chr1	60865674	60866280	LMR	45.6522	45.0368
chr1	60868443	60868672	LMR	35.5556	42.2833
chr1	60899136	60899477	LMR	20	19.5767
chr1	60920514	60920882	LMR	0	1.85185
chr1	60961078	60961426	LMR	25.7143	21.5873
chr1	60973752	60974076	LMR	36.3636	42.8877
chr1	61004472	61005476	LMR	24.5902	13.1944
chr1	61038024	61038474	LMR	18.6047	18.9093
chr1	61055174	61056021	LMR	14.9606	12.6873
chr1	61060108	61060692	LMR	41.1765	40.4903
chr1	61137382	61137932	LMR	24.4444	23.9899
chr1	61138886	61140885	UMR	19.2982	16.6667
chr1	61141906	61142222	LMR	38.3838	40
chr1	61143306	61143745	LMR	36.2205	35.119
chr1	61180504	61181666	LMR	22.0408	22.7778
chr1	61191590	61192456	LMR	29.3413	27.9167
chr1	61193886	61194462	LMR	20	23.7434
chr1	61203422	61204056	LMR	34.0909	25.2315
chr1	61233742	61234681	LMR	15.3846	10.4167
chr1	61265546	61266309	LMR	32.2835	34.7466
chr1	61298016	61298866	LMR	28.7671	28.2603
chr1	61300796	61301559	LMR	18.8119	19.4444
chr1	61376746	61377454	LMR	4.47761	4.7619
chr1	61415580	61416090	LMR	20.6349	17.7656
chr1	61417680	61418594	LMR	39.3617	38.2275
chr1	61461422	61462658	LMR	21.3115	17.273
chr1	61552982	61553142	LMR	30.9859	25.7143
chr1	61608184	61610166	LMR	22.4299	21.2121
chr1	61638316	61639705	UMR	1.71233	0
chr1	61850301	61850761	LMR	20.6897	17.7778
chr1	61874505	61875210	LMR	11.1111	12.4074
chr1	61903560	61904304	LMR	30.6667	29.2125
chr1	61912388	61912879	LMR	22.7273	22.7033
chr1	61923423	61924320	LMR	31.1688	29.1581
chr1	61962896	61963489	LMR	33.3333	27.6786
chr1	62016413	62017038	LMR	16.129	15.6614
chr1	62075249	62075600	LMR	30.6452	23.9864
chr1	62086018	62086237	LMR	38.3562	35.512
chr1	62140708	62141130	LMR	34.3137	35.947
chr1	62181737	62182000	LMR	41.0256	44.5166
chr1	62244548	62244815	LMR	47.9167	42.6768
chr1	62382090	62383105	LMR	19.697	19.5284
chr1	62405116	62405870	LMR	7.31707	4.7619
chr1	62499122	62499393	LMR	19.5652	18.13
chr1	62550264	62551092	LMR	31.8182	30.4762
chr1	62564227	62564640	LMR	32.6531	32.8764
chr1	62578996	62580596	LMR	19.5489	15.7784
chr1	62589838	62590128	LMR	44.7368	40.7407
chr1	62647797	62648641	LMR	27.027	27.7778
chr1	62696286	62697726	LMR	24.3697	14.9624
chr1	62702545	62708427	UMR	9.4401	0
chr1	62713176	62713726	LMR	18.9655	19.2625
chr1	62715710	62716193	LMR	43.75	43.7729
chr1	62716632	62717434	LMR	21.6216	21.1111
chr1	62724254	62725670	LMR	46.7213	44.4444
chr1	62729234	62729946	LMR	35.4167	27.7778
chr1	62733741	62734300	LMR	24.1379	26.9981
chr1	62735885	62736974	LMR	22.2222	20.2279
chr1	62743000	62744461	LMR	13.1783	10.1074
chr1	62747835	62748049	LMR	32.1429	21.9481
chr1	62750619	62751885	LMR	22.9814	25.9259
chr1	62773904	62774360	LMR	41.5584	40.5556
chr1	62776156	62776290	LMR	38.1818	39.652
chr1	62780032	62780560	LMR	33.3333	27.013
chr1	62784057	62784336	LMR	33.3333	36.5812
chr1	62786196	62786754	LMR	17.5	11.1111
chr1	62794520	62796104	UMR	34.2857	32.5926
chr1	62812666	62812977	LMR	20.4545	25.1282
chr1	62817695	62817916	LMR	28.125	30.1323
chr1	62830248	62830531	LMR	47.5	46.8392
chr1	62880862	62881345	LMR	37.8788	37.9607
chr1	62884962	62885148	LMR	27.5	25.3968
chr1	62901517	62902384	LMR	20.7207	21.5456
chr1	62929393	62930094	LMR	13.3333	13.2164
chr1	62933948	62934410	LMR	18.3333	19.6429
chr1	62966704	62967382	LMR	32.5758	25.2315
chr1	62984316	62986650	UMR	22.0833	18.8889
chr1	63004962	63005271	LMR	29.5082	36.3095
chr1	63109836	63110590	LMR	32.0755	32.862
chr1	63112204	63116198	UMR	6.639	0
chr1	63129023	63130537	UMR	12.9151	0
chr1	63175714	63178072	UMR	2.61845	0
chr1	63180904	63181486	LMR	24.3243	18.0912
chr1	63190821	63191156	LMR	27.9503	30.2003
chr1	63193404	63193738	LMR	36.3636	29.1667
chr1	63203772	63206140	LMR	25.1701	25.8294
chr1	63209836	63210557	LMR	40.4255	36.2037
chr1	63213470	63215008	UMR	29.6104	25.7576
chr1	63225852	63226412	LMR	12.1951	13.6111
chr1	63237626	63237900	LMR	25.9259	24.1204
chr1	63246656	63251468	UMR	16.8605	6.66667
chr1	63252722	63253889	LMR	33.6842	33.9502
chr1	63255150	63261368	UMR	36.6029	37.4065
chr1	63261556	63263240	LMR	34.7458	34.9206
chr1	63263498	63263754	LMR	22.449	23.6376
chr1	63264128	63264252	LMR	42.4242	42.2727
chr1	63264936	63266754	LMR	42.268	41.7749
chr1	63267046	63267541	LMR	39.1753	40.2127
chr1	63267894	63275098	UMR	20.0328	18.7016
chr1	63276854	63278838	LMR	36.9792	36.3095
chr1	63294094	63294280	LMR	32	31.25
chr1	63309007	63309915	UMR	21.5909	14.8148
chr1	63323446	63323955	LMR	29.0323	36.1111
chr1	63352308	63352912	LMR	25.641	33.2265
chr1	63401820	63402048	LMR	20.2532	20.5342
chr1	63418022	63418540	LMR	43.1579	40.1243
chr1	63434140	63435003	LMR	30.6931	28.1441
chr1	63438082	63438802	LMR	27.2727	22.7273
chr1	63445424	63446836	UMR	2.88066	0
chr1	63458296	63458598	LMR	27.027	26.6667
chr1	63539792	63540408	LMR	19.4245	19.7386
chr1	63543572	63543740	LMR	29.1667	28.254
chr1	63565896	63566950	LMR	27.5591	23.6111
chr1	63573296	63574535	LMR	28.5714	27.2222
chr1	63576593	63577064	LMR	18	19.3651
chr1	63613512	63615047	UMR	6.41026	3.33333
chr1	63621803	63622089	LMR	35.0649	32.638
chr1	63657922	63658424	LMR	13.1148	12.0806
chr1	63659466	63659964	LMR	13.4146	4.16667
chr1	63667113	63669522	LMR	12.4444	12.1693
chr1	63688544	63689142	LMR	25.5319	15.0794
chr1	63704546	63706374	LMR	30.4348	33.3333
chr1	63729992	63731372	UMR	5.22876	0
chr1	63754218	63754588	LMR	25	21.9499
chr1	63763192	63764420	LMR	35.2113	29.0732
chr1	63768098	63768386	LMR	37.2549	33.3333
chr1	63770396	63770661	LMR	39.4737	40.4356
chr1	63815785	63816523	LMR	16.6667	14.899
chr1	63819472	63821148	LMR	21.3415	24.693
chr1	63902728	63903431	LMR	40.9091	33.4891
chr1	63932612	63932702	LMR	41.5094	43.3333
chr1	63953654	63953884	LMR	30.7692	34.3939
chr1	63987705	63988362	LMR	13.1783	15.8069
chr1	63994298	63995546	LMR	30.4348	27.5794
chr1	64018558	64018961	LMR	20.8696	20.6838
chr1	64020496	64021728	LMR	12.3288	6.66667
chr1	64060128	64060918	LMR	21.7687	24.5322
chr1	64066617	64067150	LMR	34.0426	34.5833
chr1	64087914	64088846	LMR	35.8974	29.3098
chr1	64106126	64107164	LMR	25	25.6944
chr1	64119003	64122758	UMR	5.63867	0
chr1	64142958	64143486	LMR	25.8621	32.0513
chr1	64192841	64193618	LMR	28.5714	18.4066
chr1	64200394	64200868	LMR	26.9231	29.5238
chr1	64225962	64226458	LMR	11.9403	13.8528
chr1	64226721	64226877	LMR	40	36.9935
chr1	64254009	64254348	LMR	30	35.9913
chr1	64298400	64298606	LMR	31.25	31.4815
chr1	64302459	64303362	LMR	9.64912	6.54762
chr1	64305184	64305852	LMR	25.9259	27.316
chr1	64338076	64338442	LMR	39.1753	38.4343
chr1	64338650	64338891	LMR	35	30.463
chr1	64374407	64374978	LMR	14.6552	7.94872
chr1	64381071	64381995	LMR	20.7792	19.8316
chr1	64408823	64409659	LMR	15.5556	10.101
chr1	64445984	64446750	LMR	4	0
chr1	64447956	64448506	LMR	6.59341	7.44626
chr1	64531678	64535174	UMR	3.47958	0
chr1	64615746	64616296	LMR	25.3333	27.2222
chr1	64616391	64618459	UMR	2.16509	0
chr1	64649844	64649962	LMR	36.8421	38.2492
chr1	64669666	64670828	LMR	29.4118	25.5556
chr1	64689688	64692178	UMR	12.1739	0
chr1	64734652	64735110	LMR	13.0952	6.66667
chr1	64735902	64739402	UMR	4.84429	0
chr1	64753113	64753504	LMR	33.3333	37.5758
chr1	64756806	64757610	LMR	40	36.6667
chr1	64770120	64770296	LMR	33.3333	34.1534
chr1	64779605	64780044	LMR	41.8605	33.7169
chr1	64790920	64792509	LMR	20.2312	15.1904
chr1	64835811	64836418	LMR	12.2807	16.0516
chr1	64843778	64844394	LMR	17.3077	19.1558
chr1	64849026	64849872	LMR	28.5714	30.6942
chr1	64852997	64854280	LMR	37.9747	39.112
chr1	64884040	64884444	LMR	22.449	28.7037
chr1	64916398	64917329	LMR	28.5714	28.7073
chr1	64917910	64919304	LMR	45.5128	42.0244
chr1	64929718	64930518	LMR	29.0909	27.0139
chr1	64945353	64945760	LMR	22.5564	24.2018
chr1	64955988	64957304	UMR	4.43213	0
chr1	64975280	64975972	LMR	26.3158	26.9444
chr1	64986074	64986432	LMR	20.8791	22.2222
chr1	65010044	65010556	LMR	8.04598	4.16667
chr1	65028336	65028472	LMR	31.4815	31.71
chr1	65035170	65035999	LMR	15.8537	17.7346
chr1	65046181	65046820	LMR	17.9487	21.2121
chr1	65048738	65049354	LMR	17.4419	18.8889
chr1	65051226	65051360	LMR	27.5862	25.5952
chr1	65063796	65064560	LMR	45.9016	45.0397
chr1	65073334	65073451	LMR	38.7097	36.5079
chr1	65075640	65076004	LMR	2.98507	6.06061
chr1	65082088	65082155	LMR	24.3902	23.1061
chr1	65100800	65100931	LMR	37.5	33.3333
chr1	65109840	65110176	LMR	30	24.1667
chr1	65111978	65113126	LMR	17.4603	17.906
chr1	65122693	65123416	LMR	20.8333	12.6984
chr1	65171501	65172118	LMR	20.7547	30.2683
chr1	65176536	65180524	UMR	6.28571	0
chr1	65185337	65188082	UMR	5.71429	0
chr1	65281917	65285100	LMR	23.7037	24.3717
chr1	65294301	65295030	LMR	45.9016	42.9233
chr1	65310749	65312664	UMR	6.35739	2.38095
chr1	65347436	65347800	LMR	36.1702	36.0294
chr1	65388429	65388593	LMR	23.0769	22.381
chr1	65394442	65395136	LMR	31.4607	32.2293
chr1	65461828	65462604	LMR	33.8983	30.1568
chr1	65925226	65926016	LMR	37.5	30.8466
chr1	66000028	66000932	LMR	20.7547	14.6795
chr1	66164307	66165070	LMR	22.2222	20.5395
chr1	66174784	66176572	UMR	14.5251	0
chr1	66187360	66188014	LMR	39.2857	40.2083
chr1	66251932	66252819	LMR	38.7097	32.1212
chr1	66278951	66280036	LMR	9.67742	14.4841
chr1	66321698	66322376	LMR	21.7391	19.6032
chr1	66328854	66329656	LMR	34.5679	34.1667
chr1	66348222	66349376	LMR	38.4615	44.4444
chr1	66380661	66380895	LMR	34.2105	43.6111
chr1	66402302	66403036	LMR	50	38.3293
chr1	66467539	66469008	UMR	14.3541	5.55556
chr1	66482536	66483290	LMR	25.974	22.2945
chr1	66632812	66634812	LMR	30.6122	32.8867
chr1	66654484	66655606	LMR	36.5079	33.0087
chr1	66678473	66679525	LMR	24.2424	20.172
chr1	66686204	66687343	LMR	25.8741	23.5418
chr1	66700473	66702016	UMR	3.8	0
chr1	66815408	66818597	UMR	3.43348	0
chr1	66819936	66820732	LMR	19.5122	25.5556
chr1	66822340	66822673	LMR	30.7692	27.5661
chr1	66829351	66829808	LMR	20.8333	20.185
chr1	66838453	66838910	LMR	27.1028	34.2117
chr1	66839935	66840155	LMR	42.5926	47.5794
chr1	66861498	66864481	UMR	6.72646	0
chr1	66871515	66872128	LMR	22.9885	23.9638
chr1	66895458	66897156	LMR	22.4215	24.4444
chr1	66898100	66898499	LMR	28.3333	27.028
chr1	66940684	66941340	LMR	39.0476	34.8256
chr1	66988758	66989062	LMR	43.75	43.29
chr1	67031440	67031878	LMR	34.3284	37.5758
chr1	67038094	67039744	UMR	3.42679	0
chr1	67061106	67062599	LMR	14.0496	3.7037
chr1	67086978	67087680	LMR	32.2581	28.2407
chr1	67103935	67104134	LMR	28.8889	29.6296
chr1	67112770	67113768	LMR	30.3571	24.3056
chr1	67143896	67145634	LMR	10.5263	6.84524
chr1	67157760	67159005	LMR	27.6923	25.5882
chr1	67173775	67174180	LMR	26.8293	27.1717
chr1	67175666	67176398	LMR	16.3265	13.3202
chr1	67181075	67181683	LMR	20.1439	15.963
chr1	67253555	67254178	LMR	31.25	28.4177
chr1	67261210	67261964	LMR	35.6322	34.5503
chr1	67640382	67640724	LMR	12.6984	14.5136
chr1	67802507	67803043	LMR	27.5862	22.4943
chr1	67960158	67960788	LMR	25.3333	22.5198
chr1	68046506	68047454	LMR	16.6667	16.2963
chr1	68261360	68262135	LMR	21.1538	23.7745
chr1	68362796	68363718	LMR	28.125	16.4377
chr1	68402886	68405312	LMR	39.3443	35.4558
chr1	68501376	68502050	LMR	35.7143	35.4167
chr1	68762536	68762849	LMR	32.4324	31.6667
chr1	68780572	68781096	LMR	21.875	22.5397
chr1	68787714	68788099	LMR	30.6667	36.9103
chr1	68874889	68875458	LMR	31.3433	31.0476
chr1	69023450	69023990	LMR	20	23.2105
chr1	69024890	69025460	LMR	40.4255	38.5338
chr1	69054610	69054887	LMR	33.3333	31.8207
chr1	69059534	69060088	LMR	30	24.6624
chr1	69104906	69108938	UMR	2.62712	0
chr1	69139014	69139558	LMR	21.1538	19.6886
chr1	69164969	69165549	LMR	18.5185	20.9921
chr1	69239882	69240218	LMR	21.2766	21.1111
chr1	69240782	69242514	LMR	6.09756	2.08333
chr1	69276914	69277794	LMR	29.7297	28.1999
chr1	69331472	69332266	LMR	15.3846	11.7544
chr1	69429593	69431397	LMR	27.9412	25.8022
chr1	69433891	69434372	LMR	21.0526	17.549
chr1	69466540	69467386	LMR	13.6986	14.7139
chr1	69488903	69489437	LMR	19.2661	18.4524
chr1	69498928	69499303	LMR	19.3548	22.4702
chr1	69578150	69578835	LMR	41.5385	39.3519
chr1	69591328	69592264	LMR	26.6667	35.0168
chr1	69610728	69611502	LMR	17.3913	12.037
chr1	69637972	69638462	LMR	36.9565	33.2035
chr1	69657158	69657313	LMR	28.9474	28.1746
chr1	69684436	69689734	UMR	7.05394	0
chr1	69729240	69730118	LMR	26.4706	27.9461
chr1	69738283	69738866	LMR	31.8182	36.6667
chr1	69768918	69769413	LMR	25	24.4589
chr1	69776244	69776574	LMR	28.8889	25.5411
chr1	69784954	69786809	LMR	7.80142	8.58586
chr1	69789978	69790873	LMR	16.6667	15.4146
chr1	69826669	69827470	UMR	2.18182	0
chr1	70270082	70270454	LMR	25.3165	15.942
chr1	70402870	70403872	LMR	21.25	23.6905
chr1	70442100	70442769	LMR	42.1687	46.4165
chr1	70566877	70567460	LMR	38.1579	39.3987
chr1	70623754	70625393	LMR	32.8125	21.8013
chr1	70695991	70696510	LMR	28.0702	28.243
chr1	70725405	70726116	LMR	14.0704	0
chr1	70773043	70774272	LMR	36.8421	40.6818
chr1	70788984	70789456	LMR	48.3871	40.0494
chr1	70852001	70852250	LMR	24.1379	27.7493
chr1	70912756	70913374	LMR	29.0323	22.8309
chr1	70941076	70941344	LMR	28	30.2564
chr1	70960524	70961002	LMR	24.4681	24.9791
chr1	71037080	71037286	LMR	13.0435	18.5185
chr1	71075866	71076371	LMR	20.6349	20.2112
chr1	71101818	71103892	UMR	1.46082	0
chr1	71206116	71206764	LMR	41.3793	43.0556
chr1	71289566	71289866	LMR	22.5	23.7193
chr1	71393632	71394134	LMR	39.1753	39.13
chr1	71421808	71421978	LMR	36	28.4199
chr1	71432669	71433384	LMR	20	15.8974
chr1	71442718	71443048	LMR	33.3333	27.4059
chr1	71505730	71506354	LMR	8.84956	5.55556
chr1	71507352	71507732	LMR	22.449	20.6349
chr1	71531694	71534130	LMR	24.5283	22.3695
chr1	71556504	71557874	UMR	3.84615	0
chr1	71630394	71630782	LMR	40	36.7579
chr1	71641366	71641937	LMR	28.6667	28.8943
chr1	71651261	71651478	LMR	37.5	36.4698
chr1	71651749	71654626	UMR	2.55102	0
chr1	71673406	71674236	LMR	26.9231	19.0741
chr1	71679920	71680399	LMR	43.3333	37.6068
chr1	71683992	71684144	LMR	34	32.1678
chr1	71691408	71692026	LMR	8.33333	16.2108
chr1	71695282	71695559	LMR	43.9394	41.6667
chr1	71755462	71755920	LMR	16.9811	13.0952
chr1	71806978	71807446	LMR	28.9474	19.9495
chr1	71814840	71815308	LMR	30	30.9524
chr1	71837914	71838086	LMR	30.3571	32.5397
chr1	71876391	71876724	LMR	21.6667	24.375
chr1	71897577	71898163	LMR	21.831	24.4883
chr1	71912199	71913070	LMR	28.3333	25.2381
chr1	71931482	71932204	LMR	47.5	40.6746
chr1	71952898	71953266	LMR	14.2857	25.7516
chr1	72001532	72002804	LMR	23.5294	25.6577
chr1	72005137	72005549	LMR	25.4902	21.6667
chr1	72012741	72013008	LMR	35.5556	35.6743
chr1	72038578	72038760	LMR	36	33.6508
chr1	72060087	72060806	LMR	29.0323	29.9878
chr1	72065156	72065388	LMR	27.2109	29.4872
chr1	72105928	72106222	LMR	44	40.609
chr1	72121816	72121980	LMR	40.5405	40.8225
chr1	72123174	72124204	LMR	28.9474	29.348
chr1	72136108	72136734	LMR	26.3158	21.9048
chr1	72138567	72139204	LMR	30.4348	24.0741
chr1	72140476	72140771	LMR	11.7647	18.3502
chr1	72141744	72142418	LMR	7.54717	4.16667
chr1	72159587	72160122	LMR	7.5	8.33333
chr1	72182602	72183862	LMR	14.3939	9.52381
chr1	72210663	72213015	UMR	11.5727	0
chr1	72225030	72226958	UMR	7.67442	0
chr1	72236055	72237528	UMR	3.24675	0
chr1	72243478	72244938	UMR	2.61137	0
chr1	72254239	72256024	UMR	7.55467	0
chr1	72259235	72259668	LMR	48.2143	42.2049
chr1	72283819	72284913	UMR	2.8169	0
chr1	72306536	72308268	UMR	6.86016	4.16667
chr1	72322906	72323260	LMR	26.1538	27.0539
chr1	72391660	72392114	LMR	37.037	36.7155
chr1	72454772	72454974	LMR	34.2105	31.4983
chr1	72462542	72463008	LMR	15.942	12.1212
chr1	72464992	72465448	LMR	31.0811	32.2222
chr1	72487636	72488032	LMR	37.7778	35.582
chr1	72489796	72491408	LMR	28.0899	16.6667
chr1	72535517	72537638	UMR	6.06061	0
chr1	72566783	72567496	LMR	31.0638	30.4843
chr1	72574793	72575228	LMR	23.2558	27.1693
chr1	72577292	72578840	UMR	32.419	32.7206
chr1	72582566	72584166	UMR	2.05479	0
chr1	72599399	72599888	LMR	31.25	34.0278
chr1	72640948	72641374	UMR	26.6667	24.537
chr1	72710831	72712464	UMR	7.76173	0
chr1	72716694	72717283	LMR	13.3333	14.5157
chr1	72718662	72719302	LMR	36.4706	32.5855
chr1	72722614	72722904	LMR	39.5349	40.2976
chr1	72739840	72740014	LMR	41.1765	37.2685
chr1	72744582	72746802	LMR	28.6957	26.5009
chr1	72755697	72756378	LMR	37.8378	37.6323
chr1	72764846	72765494	LMR	37.1429	26.6667
chr1	72778692	72779174	LMR	20.9524	26.8461
chr1	72780794	72781273	LMR	25	27.381
chr1	72813526	72814162	LMR	31.9149	29.8972
chr1	72823450	72827172	UMR	6.73635	0
chr1	72842941	72843150	LMR	38.8889	33.545
chr1	72854654	72855489	LMR	22.6804	23.208
chr1	72856077	72856692	LMR	40.3433	43.2479
chr1	72865090	72867675	LMR	34.1969	34.5238
chr1	72868795	72876776	UMR	3.56927	0
chr1	72877536	72879190	UMR	20.1995	20.8995
chr1	72885979	72886143	LMR	40	32.3077
chr1	72913585	72915254	LMR	33.7748	30.5298
chr1	72944701	72945556	LMR	32.3529	25.873
chr1	72953053	72953542	LMR	30.6452	30.7407
chr1	73005550	73006623	LMR	27.9279	23.8426
chr1	73038814	73039612	LMR	45.9459	31.1111
chr1	73061452	73061905	LMR	19.1176	21.7491
chr1	73138630	73138910	LMR	34.6939	31.7419
chr1	73153548	73153946	LMR	26.3158	28.3516
chr1	73169114	73169808	LMR	34.1463	34.4444
chr1	73273954	73275224	LMR	20.9677	22.8241
chr1	73299044	73299322	LMR	42.6829	42.3626
chr1	73362930	73364448	LMR	12.6437	12.1693
chr1	73365655	73365909	LMR	28.5714	27.1825
chr1	73367898	73368820	LMR	23.913	21.645
chr1	73374692	73375162	LMR	42.8571	38.3471
chr1	73407442	73408244	LMR	20.6349	19.5238
chr1	73444162	73445006	LMR	16.6667	10.3732
chr1	73531128	73531408	LMR	46.5116	41.4673
chr1	73545422	73545983	LMR	26.5625	29.7619
chr1	73618200	73619796	LMR	24.7312	23.8095
chr1	73640756	73641072	LMR	20.6897	21.9444
chr1	73642256	73642902	LMR	37.037	43.1929
chr1	73644285	73644608	LMR	31.3725	26.746
chr1	73659124	73659860	LMR	13.9535	20.6197
chr1	73743993	73745074	LMR	13.0952	5.12821
chr1	73757893	73758948	LMR	33.6735	32.1512
chr1	73760108	73760430	LMR	16.9231	19.0858
chr1	73764724	73765612	LMR	28.5714	26.772
chr1	73799042	73799526	LMR	15.1515	10
chr1	73826017	73826684	LMR	11.6667	8.11966
chr1	73828894	73829226	LMR	25	20.9524
chr1	73852332	73852514	LMR	9.61538	11.5278
chr1	73862506	73863168	LMR	12.3077	11.6667
chr1	73901488	73903004	LMR	14.0625	16.6667
chr1	73906426	73906639	LMR	44.6429	38.1013
chr1	73932066	73933149	LMR	19.1489	20.979
chr1	73937881	73938148	LMR	18.6667	21.9643
chr1	73943545	73944042	LMR	16.3636	14.2157
chr1	73954744	73956896	LMR	17.931	15.7407
chr1	73957698	73958896	LMR	20.5263	23.5119
chr1	73959599	73959826	LMR	22.9167	23.4127
chr1	73962652	73963864	LMR	21.3115	10
chr1	73966382	73966909	LMR	25	22.381
chr1	73968648	73969473	LMR	32.1101	24.4444
chr1	73969893	73970692	LMR	32.1429	31.4815
chr1	73972782	73973029	LMR	22.2222	25
chr1	73973556	73974272	LMR	48.4848	43.4488
chr1	73987759	73988133	LMR	21.4286	23.0423
chr1	73994126	73994694	LMR	11.3636	10.6019
chr1	73998494	73999233	LMR	15.5172	14.8148
chr1	74007925	74009070	LMR	12.069	13.2906
chr1	74024658	74025126	LMR	35.1648	33.1463
chr1	74025516	74026930	LMR	41.7323	41.25
chr1	74027272	74028594	LMR	13.1148	9.52381
chr1	74029782	74032350	LMR	34.2282	30.3241
chr1	74035624	74037668	UMR	9.54064	0
chr1	74049534	74049788	LMR	31.8182	31.3492
chr1	74068116	74069028	UMR	12.7358	7.76353
chr1	74082410	74082594	LMR	30.5556	26.6162
chr1	74082842	74083294	LMR	20.7547	22.0899
chr1	74097555	74100215	UMR	4.55487	0
chr1	74123640	74125936	UMR	0.504202	0
chr1	74156560	74156828	LMR	34.2105	34.1751
chr1	74196204	74196653	LMR	31	32.1296
chr1	74205657	74206123	LMR	29.0909	26.8809
chr1	74235737	74238084	UMR	5.94059	0
chr1	74239757	74241241	LMR	20.4082	19.3473
chr1	74248522	74249470	LMR	31.3433	37.5926
chr1	74275052	74275547	LMR	7.59494	0
chr1	74283976	74286320	UMR	1.64975	0
chr1	74287196	74287565	LMR	12.1951	11.1111
chr1	74295304	74297579	LMR	9.13462	7.40741
chr1	74298768	74299398	LMR	25.3731	28.8889
chr1	74302830	74304576	UMR	12.7273	10.3175
chr1	74313248	74314212	LMR	8.47458	12.5
chr1	74332145	74333514	UMR	3.88889	0
chr1	74335276	74335594	LMR	38.1818	27.8431
chr1	74368037	74368706	UMR	9.45946	7.79221
chr1	74375214	74375800	LMR	43.0556	32.2129
chr1	74386377	74386491	LMR	35.1351	31.9444
chr1	74386566	74387664	UMR	6.25	0
chr1	74389770	74393432	UMR	4.2394	0
chr1	74396168	74398491	UMR	4.22886	0
chr1	74401234	74401535	LMR	34.127	36.2434
chr1	74419583	74419666	LMR	31.7073	28.9562
chr1	74423231	74423464	LMR	34.8837	34.5238
chr1	74429146	74429880	LMR	33.3333	29.2735
chr1	74437892	74438398	LMR	41.0256	38.8889
chr1	74452682	74453334	LMR	40	30.5655
chr1	74504830	74507261	UMR	1.42232	0
chr1	74542295	74543340	LMR	18.3333	23.0556
chr1	74586036	74588866	UMR	8.24176	0
chr1	74600676	74602104	UMR	4.21053	0
chr1	74661386	74663546	UMR	18.2203	16.2963
chr1	74687100	74687431	LMR	28.9855	25.0207
chr1	74713067	74714392	UMR	7.54258	3.33333
chr1	74748604	74748946	LMR	29.1667	24.8016
chr1	74750484	74751206	LMR	27.1186	32.7778
chr1	74754312	74754978	LMR	38.8889	33.0556
chr1	74770025	74774390	UMR	5.89226	0
chr1	74775407	74777087	LMR	29.0909	34.5455
chr1	74781158	74781656	LMR	18.4211	26.8981
chr1	74782184	74784917	UMR	23.9216	20
chr1	74787359	74795730	UMR	22.49	19.5238
chr1	74797790	74808936	UMR	9.0776	2.67094
chr1	74816584	74817599	UMR	7.24638	0
chr1	74824962	74825788	LMR	28.3019	32.2222
chr1	74846346	74846523	LMR	8.47458	12.5926
chr1	74850250	74852090	LMR	14.375	12.5
chr1	74854182	74859402	UMR	4.1021	0
chr1	74878515	74879564	LMR	45.6522	42.8968
chr1	74880556	74888916	UMR	3.6036	0
chr1	74890064	74894107	UMR	6.04167	0
chr1	74894766	74895256	LMR	13.4615	15.7407
chr1	74896396	74902598	UMR	25.3275	23.2967
chr1	74915732	74916066	LMR	23.8095	26.1111
chr1	74926741	74927390	LMR	16.6667	17.619
chr1	74929178	74929338	LMR	46.4286	38.5648
chr1	74935278	74936980	UMR	13.8514	7.95322
chr1	74947853	74952850	UMR	5.5102	0
chr1	74954057	74954949	LMR	39.1892	41.6667
chr1	74959333	74959836	LMR	43.5897	39.3053
chr1	74964436	74965440	LMR	18.125	21.0043
chr1	75016834	75017248	LMR	2.63158	3.33333
chr1	75051650	75052530	LMR	28.3582	24.2617
chr1	75124318	75126062	UMR	11.1111	0
chr1	75133798	75133991	LMR	43.8596	38.1818
chr1	75140972	75144224	UMR	4.00943	0
chr1	75168136	75169494	UMR	3.11284	0
chr1	75179538	75180988	UMR	2.53968	0
chr1	75191314	75193339	UMR	5.12821	0
chr1	75208900	75211695	UMR	8.83352	0
chr1	75214716	75215268	LMR	25	23.6111
chr1	75217273	75220092	UMR	7.1885	0
chr1	75234432	75237543	UMR	7.55495	0
chr1	75244924	75245276	LMR	32.2581	31.232
chr1	75248138	75248620	LMR	8.47458	5.55556
chr1	75251282	75252294	LMR	15.6098	3.59848
chr1	75254145	75254684	LMR	22.7273	27.2654
chr1	75262706	75264844	UMR	15.0579	0
chr1	75276892	75278632	UMR	3.78549	0
chr1	75292904	75293287	LMR	25	24.9735
chr1	75316253	75318691	UMR	10.5505	0
chr1	75331636	75332352	LMR	18.9474	24.2857
chr1	75337570	75338662	LMR	30.5263	26.9231
chr1	75342626	75345506	UMR	23.8994	18.5185
chr1	75359982	75361102	UMR	13.369	6.66667
chr1	75365674	75365952	LMR	42.8571	42.2048
chr1	75371386	75371652	LMR	17.9487	21.9318
chr1	75375061	75375812	UMR	25.5952	21.6667
chr1	75381718	75383189	UMR	16.0714	13.8889
chr1	75387280	75388727	UMR	33.9623	33.3333
chr1	75388956	75389142	LMR	39.6226	38.8889
chr1	75398346	75400624	LMR	14.7783	18.281
chr1	75422171	75422334	LMR	37.8788	32.9772
chr1	75422592	75423428	UMR	5.80271	0
chr1	75429841	75430482	LMR	24.4094	22.0024
[truncated: 97,322 more rows]

## Sheet: RPE_Exp1 Prom MethylSeekR
seqnames	start	end	width	strand	name	score	annot.seqnames	annot.start	annot.end	annot.width	annot.strand	annot.id	annot.tx_id	annot.gene_id	annot.symbol	annot.type
chr1	3670162	3673404	3243	*	UMR	3.49854	chr1	3671499	3672498	1000	-	promoter:1748	uc007aeu.1	497097	Xkr4	mm10_genes_promoters
chr1	3670162	3673404	3243	*	UMR	3.49854	chr1	3670619	3671074	456	*	island:2	NA	NA	NA	mm10_cpg_islands
chr1	3670162	3673404	3243	*	UMR	3.49854	chr1	3671654	3672156	503	*	island:3	NA	NA	NA	mm10_cpg_islands
chr1	4488527	4499778	11252	*	UMR	8.8706	chr1	4493736	4494735	1000	-	promoter:1752	uc007aey.1	20671	Sox17	mm10_genes_promoters
chr1	4488527	4499778	11252	*	UMR	8.8706	chr1	4497355	4498354	1000	-	promoter:1753	uc007aez.2	20671	Sox17	mm10_genes_promoters
chr1	4488527	4499778	11252	*	UMR	8.8706	chr1	4497355	4498354	1000	-	promoter:1754	uc007afa.2	20671	Sox17	mm10_genes_promoters
chr1	4488527	4499778	11252	*	UMR	8.8706	chr1	4497355	4498354	1000	-	promoter:1755	uc007afb.2	20671	Sox17	mm10_genes_promoters
chr1	4488527	4499778	11252	*	UMR	8.8706	chr1	4497355	4498354	1000	-	promoter:1756	uc007afc.2	20671	Sox17	mm10_genes_promoters
chr1	4488527	4499778	11252	*	UMR	8.8706	chr1	4497355	4498354	1000	-	promoter:1757	uc033fhy.1	20671	Sox17	mm10_genes_promoters
chr1	4488527	4499778	11252	*	UMR	8.8706	chr1	4491701	4493673	1973	*	island:4	NA	NA	NA	mm10_cpg_islands
chr1	4488527	4499778	11252	*	UMR	8.8706	chr1	4496947	4497608	662	*	island:5	NA	NA	NA	mm10_cpg_islands
chr1	4571367	4572302	936	*	UMR	2.37467	chr1	4571836	4571940	105	*	enhancer:7	NA	NA	NA	mm10_enhancers_fantom
chr1	4571367	4572302	936	*	UMR	2.37467	chr1	4571641	4572075	435	*	island:6	NA	NA	NA	mm10_cpg_islands
chr1	4689049	4689336	288	*	LMR	29.7619	chr1	4688732	4689108	377	*	enhancer:9	NA	NA	NA	mm10_enhancers_fantom
chr1	4689049	4689336	288	*	LMR	29.7619	chr1	4689184	4689397	214	*	island:7	NA	NA	NA	mm10_cpg_islands
chr1	4784811	4786320	1510	*	UMR	2.72953	chr1	4785727	4786726	1000	-	promoter:1758	uc007afd.3	27395	Mrpl15	mm10_genes_promoters
chr1	4784811	4786320	1510	*	UMR	2.72953	chr1	4785727	4786726	1000	-	promoter:1759	uc007afe.3	27395	Mrpl15	mm10_genes_promoters
chr1	4784811	4786320	1510	*	UMR	2.72953	chr1	4785727	4786726	1000	-	promoter:1760	uc007aff.3	27395	Mrpl15	mm10_genes_promoters
chr1	4784811	4786320	1510	*	UMR	2.72953	chr1	4785376	4785814	439	*	island:8	NA	NA	NA	mm10_cpg_islands
chr1	4807164	4809076	1913	*	UMR	5.52326	chr1	4806893	4807892	1000	+	promoter:1	uc007afg.1	18777	Lypla1	mm10_genes_promoters
chr1	4807164	4809076	1913	*	UMR	5.52326	chr1	4806893	4807892	1000	+	promoter:2	uc007afh.1	18777	Lypla1	mm10_genes_promoters
chr1	4807164	4809076	1913	*	UMR	5.52326	chr1	4807559	4808103	545	*	island:9	NA	NA	NA	mm10_cpg_islands
chr1	4856723	4859186	2464	*	UMR	1.68831	chr1	4856694	4857693	1000	+	promoter:3	uc007afi.2	21399	Tcea1	mm10_genes_promoters
chr1	4856723	4859186	2464	*	UMR	1.68831	chr1	4856694	4857693	1000	+	promoter:4	uc011wht.1	21399	Tcea1	mm10_genes_promoters
chr1	4856723	4859186	2464	*	UMR	1.68831	chr1	4857328	4858327	1000	+	promoter:5	uc011whu.1	21399	Tcea1	mm10_genes_promoters
chr1	4856723	4859186	2464	*	UMR	1.68831	chr1	4857465	4858372	908	*	island:10	NA	NA	NA	mm10_cpg_islands
chr1	5017842	5024870	7029	*	UMR	5.40741	chr1	5018735	5019734	1000	-	promoter:1761	uc056ycb.1	58175	Rgs20	mm10_genes_promoters
chr1	5017842	5024870	7029	*	UMR	5.40741	chr1	5019540	5020539	1000	-	promoter:1762	uc007afk.3	58175	Rgs20	mm10_genes_promoters
chr1	5017842	5024870	7029	*	UMR	5.40741	chr1	5018557	5019711	1155	*	island:11	NA	NA	NA	mm10_cpg_islands
chr1	5068723	5070862	2140	*	LMR	21.6867	chr1	5070286	5071285	1000	-	promoter:1763	uc007afl.2	58175	Rgs20	mm10_genes_promoters
chr1	5082872	5084248	1377	*	UMR	7.17391	chr1	5082086	5083085	1000	+	promoter:7	uc007afm.2	108664	Atp6v1h	mm10_genes_promoters
chr1	5082872	5084248	1377	*	UMR	7.17391	chr1	5082086	5083085	1000	+	promoter:8	uc007afn.2	108664	Atp6v1h	mm10_genes_promoters
chr1	5082872	5084248	1377	*	UMR	7.17391	chr1	5082086	5083085	1000	+	promoter:9	uc057atz.1	108664	Atp6v1h	mm10_genes_promoters
chr1	5082872	5084248	1377	*	UMR	7.17391	chr1	5083039	5083536	498	*	island:12	NA	NA	NA	mm10_cpg_islands
chr1	5587603	5589202	1600	*	LMR	9.52381	chr1	5587493	5588492	1000	+	promoter:10	uc007afo.2	18387	Oprk1	mm10_genes_promoters
chr1	5587603	5589202	1600	*	LMR	9.52381	chr1	5587493	5588492	1000	+	promoter:11	uc057aua.1	18387	Oprk1	mm10_genes_promoters
chr1	5916446	5918157	1712	*	UMR	5.46358	chr1	5917399	5918398	1000	-	promoter:1764	uc011whw.1	226304	Npbwr1	mm10_genes_promoters
chr1	5916446	5918157	1712	*	UMR	5.46358	chr1	5916428	5917474	1047	*	island:13	NA	NA	NA	mm10_cpg_islands
chr1	6213265	6215976	2712	*	UMR	5.25502	chr1	6213662	6214661	1000	+	promoter:13	uc007afr.2	12421	Rb1cc1	mm10_genes_promoters
chr1	6213265	6215976	2712	*	UMR	5.25502	chr1	6215294	6216293	1000	-	promoter:1765	uc056ycc.1	NA	NA	mm10_genes_promoters
chr1	6213265	6215976	2712	*	UMR	5.25502	chr1	6214430	6215332	903	*	island:14	NA	NA	NA	mm10_cpg_islands
chr1	6358662	6359753	1092	*	UMR	3.35196	chr1	6358331	6359330	1000	+	promoter:18	uc007afv.2	620393	Alkal1	mm10_genes_promoters
chr1	6358662	6359753	1092	*	UMR	3.35196	chr1	6359082	6359442	361	*	island:15	NA	NA	NA	mm10_cpg_islands
chr1	6382293	6383630	1338	*	UMR	17.1233	chr1	6382544	6382652	109	*	enhancer:17	NA	NA	NA	mm10_enhancers_fantom
chr1	6382293	6383630	1338	*	UMR	17.1233	chr1	6382891	6383203	313	*	island:16	NA	NA	NA	mm10_cpg_islands
chr1	6441157	6441696	540	*	UMR	1.93237	chr1	6441408	6441932	525	*	enhancer:20	NA	NA	NA	mm10_enhancers_fantom
chr1	6441157	6441696	540	*	UMR	1.93237	chr1	6441200	6441612	413	*	island:17	NA	NA	NA	mm10_cpg_islands
chr1	6729036	6729791	756	*	LMR	11.2245	chr1	6729051	6730050	1000	+	promoter:22	uc007afy.1	240690	St18	mm10_genes_promoters
chr1	6729036	6729791	756	*	LMR	11.2245	chr1	6729051	6730050	1000	+	promoter:23	uc007afz.1	240690	St18	mm10_genes_promoters
chr1	6729036	6729791	756	*	LMR	11.2245	chr1	6729051	6730050	1000	+	promoter:24	uc007aga.1	240690	St18	mm10_genes_promoters
chr1	7087897	7090439	2543	*	UMR	7.00637	chr1	7087920	7088919	1000	+	promoter:25	uc007agb.1	319263	Pcmtd1	mm10_genes_promoters
chr1	7087897	7090439	2543	*	UMR	7.00637	chr1	7087920	7088919	1000	+	promoter:26	uc007agc.1	319263	Pcmtd1	mm10_genes_promoters
chr1	7087897	7090439	2543	*	UMR	7.00637	chr1	7087920	7088919	1000	+	promoter:27	uc011why.1	319263	Pcmtd1	mm10_genes_promoters
chr1	7087897	7090439	2543	*	UMR	7.00637	chr1	7088491	7089271	781	*	island:18	NA	NA	NA	mm10_cpg_islands
chr1	7397187	7399097	1911	*	UMR	13.1868	chr1	7397870	7398869	1000	-	promoter:1766	uc007age.1	NA	NA	mm10_genes_promoters
chr1	7397187	7399097	1911	*	UMR	13.1868	chr1	7397870	7398869	1000	-	promoter:1767	uc007agf.1	NA	NA	mm10_genes_promoters
chr1	7397187	7399097	1911	*	UMR	13.1868	chr1	7397746	7398594	849	*	island:19	NA	NA	NA	mm10_cpg_islands
chr1	9298198	9300874	2677	*	UMR	4.58422	chr1	9299878	9300877	1000	-	promoter:1771	uc007agh.2	71096	Sntg1	mm10_genes_promoters
chr1	9298198	9300874	2677	*	UMR	4.58422	chr1	9299878	9300877	1000	-	promoter:1772	uc007agi.2	71096	Sntg1	mm10_genes_promoters
chr1	9298198	9300874	2677	*	UMR	4.58422	chr1	9299878	9300877	1000	-	promoter:1773	uc007agj.2	71096	Sntg1	mm10_genes_promoters
chr1	9298198	9300874	2677	*	UMR	4.58422	chr1	9299878	9300877	1000	-	promoter:1774	uc011whz.2	71096	Sntg1	mm10_genes_promoters
chr1	9298198	9300874	2677	*	UMR	4.58422	chr1	9299878	9300877	1000	-	promoter:1776	uc011wib.2	71096	Sntg1	mm10_genes_promoters
chr1	9298198	9300874	2677	*	UMR	4.58422	chr1	9299215	9300020	806	*	island:20	NA	NA	NA	mm10_cpg_islands
chr1	9544792	9548755	3964	*	UMR	10.08	chr1	9544408	9545407	1000	+	promoter:29	uc007agk.2	59014	Rrs1	mm10_genes_promoters
chr1	9544792	9548755	3964	*	UMR	10.08	chr1	9547046	9548045	1000	+	promoter:30	uc007agl.2	76187	Adhfe1	mm10_genes_promoters
chr1	9544792	9548755	3964	*	UMR	10.08	chr1	9547046	9548045	1000	+	promoter:31	uc007agm.2	76187	Adhfe1	mm10_genes_promoters
chr1	9544792	9548755	3964	*	UMR	10.08	chr1	9545269	9546268	1000	*	island:21	NA	NA	NA	mm10_cpg_islands
chr1	9699220	9701358	2139	*	UMR	3.989	chr1	9700210	9701209	1000	-	promoter:1779	uc007agq.2	17864	Mybl1	mm10_genes_promoters
chr1	9699220	9701358	2139	*	UMR	3.989	chr1	9700210	9701209	1000	-	promoter:1780	uc056ycd.1	17864	Mybl1	mm10_genes_promoters
chr1	9699220	9701358	2139	*	UMR	3.989	chr1	9699785	9700881	1097	*	island:22	NA	NA	NA	mm10_cpg_islands
chr1	9746945	9748958	2014	*	UMR	4.79275	chr1	9746648	9747647	1000	+	promoter:33	uc029qmu.1	73331	1700034P13Rik	mm10_genes_promoters
chr1	9746945	9748958	2014	*	UMR	4.79275	chr1	9746648	9747647	1000	+	promoter:34	uc029qmv.1	73331	1700034P13Rik	mm10_genes_promoters
chr1	9746945	9748958	2014	*	UMR	4.79275	chr1	9748383	9749382	1000	-	promoter:1781	uc007ags.3	70675	Vcpip1	mm10_genes_promoters
chr1	9746945	9748958	2014	*	UMR	4.79275	chr1	9747560	9748645	1086	*	island:23	NA	NA	NA	mm10_cpg_islands
chr1	9768669	9769073	405	*	LMR	35	chr1	9768920	9769205	286	*	enhancer:45	NA	NA	NA	mm10_enhancers_fantom
chr1	9796965	9800676	3712	*	UMR	13.0268	chr1	9798750	9799747	998	*	enhancer:46	NA	NA	NA	mm10_enhancers_fantom
chr1	9796965	9800676	3712	*	UMR	13.0268	chr1	9800048	9800362	315	*	enhancer:47	NA	NA	NA	mm10_enhancers_fantom
chr1	9796965	9800676	3712	*	UMR	13.0268	chr1	9797130	9798129	1000	+	promoter:35	uc007agu.1	170755	Sgk3	mm10_genes_promoters
chr1	9796965	9800676	3712	*	UMR	13.0268	chr1	9797130	9798129	1000	+	promoter:36	uc007agv.1	170755	Sgk3	mm10_genes_promoters
chr1	9796965	9800676	3712	*	UMR	13.0268	chr1	9797130	9798129	1000	+	promoter:37	uc007agw.1	170755	Sgk3	mm10_genes_promoters
chr1	9796965	9800676	3712	*	UMR	13.0268	chr1	9797130	9798129	1000	+	promoter:38	uc011wid.1	170755	Sgk3	mm10_genes_promoters
chr1	9796965	9800676	3712	*	UMR	13.0268	chr1	9797821	9798652	832	*	island:24	NA	NA	NA	mm10_cpg_islands
chr1	9847780	9849117	1338	*	UMR	4.06977	chr1	9847281	9848280	1000	+	promoter:39	uc007agx.1	170755	Sgk3	mm10_genes_promoters
chr1	9847780	9849117	1338	*	UMR	4.06977	chr1	9847397	9848396	1000	+	promoter:40	uc007agy.1	170755	Sgk3	mm10_genes_promoters
chr1	9847780	9849117	1338	*	UMR	4.06977	chr1	9848165	9848530	366	*	island:25	NA	NA	NA	mm10_cpg_islands
chr1	9908573	9908963	391	*	LMR	27.8912	chr1	9907638	9908637	1000	+	promoter:42	uc007agz.1	240697	Mcmdc2	mm10_genes_promoters
chr1	9908573	9908963	391	*	LMR	27.8912	chr1	9907638	9908637	1000	+	promoter:43	uc011wie.1	240697	Mcmdc2	mm10_genes_promoters
chr1	9941145	9944962	3818	*	UMR	5	chr1	9944119	9945118	1000	-	promoter:1782	uc007aha.1	73824	Snhg6	mm10_genes_promoters
chr1	9941145	9944962	3818	*	UMR	5	chr1	9942544	9943543	1000	-	promoter:1783	uc011wif.1	266793	Snord87	mm10_genes_promoters
chr1	9941145	9944962	3818	*	UMR	5	chr1	9943785	9944196	412	*	island:26	NA	NA	NA	mm10_cpg_islands
chr1	9966973	9968536	1564	*	UMR	8.55457	chr1	9967486	9968485	1000	-	promoter:1784	uc033fhz.1	100039596	Tcf24	mm10_genes_promoters
chr1	9966973	9968536	1564	*	UMR	8.55457	chr1	9967118	9968330	1213	*	island:27	NA	NA	NA	mm10_cpg_islands
chr1	10008472	10009684	1213	*	LMR	7.01754	chr1	10009137	10010136	1000	-	promoter:1785	uc007ahb.2	69312	Ppp1r42	mm10_genes_promoters
chr1	10008472	10009684	1213	*	LMR	7.01754	chr1	10009137	10010136	1000	-	promoter:1786	uc007ahc.2	69312	Ppp1r42	mm10_genes_promoters
chr1	10008472	10009684	1213	*	LMR	7.01754	chr1	10009137	10010136	1000	-	promoter:1787	uc007ahd.2	69312	Ppp1r42	mm10_genes_promoters
chr1	10036671	10040902	4232	*	UMR	2.88625	chr1	10037218	10038217	1000	+	promoter:44	uc007ahg.1	211660	Cspp1	mm10_genes_promoters
chr1	10036671	10040902	4232	*	UMR	2.88625	chr1	10037218	10038217	1000	+	promoter:45	uc007ahh.1	211660	Cspp1	mm10_genes_promoters
chr1	10036671	10040902	4232	*	UMR	2.88625	chr1	10037218	10038217	1000	+	promoter:46	uc007ahi.1	211660	Cspp1	mm10_genes_promoters
chr1	10036671	10040902	4232	*	UMR	2.88625	chr1	10038773	10039772	1000	+	promoter:47	uc007ahj.1	211660	Cspp1	mm10_genes_promoters
chr1	10036671	10040902	4232	*	UMR	2.88625	chr1	10038773	10039772	1000	+	promoter:48	uc007ahk.1	211660	Cspp1	mm10_genes_promoters
chr1	10036671	10040902	4232	*	UMR	2.88625	chr1	10038773	10039772	1000	+	promoter:49	uc007ahl.1	211660	Cspp1	mm10_genes_promoters
chr1	10036671	10040902	4232	*	UMR	2.88625	chr1	10038160	10039159	1000	-	promoter:1788	uc007ahe.2	26754	Cops5	mm10_genes_promoters
chr1	10036671	10040902	4232	*	UMR	2.88625	chr1	10038160	10039159	1000	-	promoter:1789	uc033fia.1	26754	Cops5	mm10_genes_promoters
chr1	10036671	10040902	4232	*	UMR	2.88625	chr1	10038160	10039159	1000	-	promoter:1790	uc033fib.1	26754	Cops5	mm10_genes_promoters
chr1	10036671	10040902	4232	*	UMR	2.88625	chr1	10038160	10039159	1000	-	promoter:1791	uc007ahf.2	26754	Cops5	mm10_genes_promoters
chr1	10036671	10040902	4232	*	UMR	2.88625	chr1	10037950	10038215	266	*	island:28	NA	NA	NA	mm10_cpg_islands
chr1	10036671	10040902	4232	*	UMR	2.88625	chr1	10039745	10040279	535	*	island:29	NA	NA	NA	mm10_cpg_islands
chr1	10231533	10234057	2525	*	UMR	0.725389	chr1	10232671	10233670	1000	-	promoter:1793	uc007ahn.1	211673	Arfgef1	mm10_genes_promoters
chr1	10231533	10234057	2525	*	UMR	0.725389	chr1	10232143	10233428	1286	*	island:30	NA	NA	NA	mm10_cpg_islands
chr1	10719655	10720582	928	*	LMR	24.2424	chr1	10719946	10720945	1000	-	promoter:1796	uc007ahq.2	329093	Cpa6	mm10_genes_promoters
chr1	10719655	10720582	928	*	LMR	24.2424	chr1	10719946	10720945	1000	-	promoter:1797	uc007ahr.2	329093	Cpa6	mm10_genes_promoters
chr1	10993119	10994716	1598	*	UMR	6.50407	chr1	10992465	10993464	1000	+	promoter:52	uc007ahs.2	109294	Prex2	mm10_genes_promoters
chr1	10993119	10994716	1598	*	UMR	6.50407	chr1	10993486	10994005	520	*	island:32	NA	NA	NA	mm10_cpg_islands
chr1	11329351	11330584	1234	*	LMR	8.36013	chr1	11329282	11329413	132	*	enhancer:62	NA	NA	NA	mm10_enhancers_fantom
chr1	11413422	11415277	1856	*	UMR	10.6628	chr1	11413105	11414104	1000	+	promoter:56	uc011wii.1	320492	A830018L16Rik	mm10_genes_promoters
chr1	11413422	11415277	1856	*	UMR	10.6628	chr1	11413105	11414104	1000	+	promoter:57	uc007ahw.2	320492	A830018L16Rik	mm10_genes_promoters
chr1	11413422	11415277	1856	*	UMR	10.6628	chr1	11413105	11414104	1000	+	promoter:58	uc007ahy.2	320492	A830018L16Rik	mm10_genes_promoters
chr1	11413422	11415277	1856	*	UMR	10.6628	chr1	11413105	11414104	1000	+	promoter:59	uc007ahx.2	320492	A830018L16Rik	mm10_genes_promoters
chr1	11413422	11415277	1856	*	UMR	10.6628	chr1	11413105	11414104	1000	+	promoter:60	uc011wij.1	320492	A830018L16Rik	mm10_genes_promoters
chr1	11413422	11415277	1856	*	UMR	10.6628	chr1	11413105	11414104	1000	+	promoter:61	uc011wik.1	320492	A830018L16Rik	mm10_genes_promoters
chr1	11413422	11415277	1856	*	UMR	10.6628	chr1	11413105	11414104	1000	+	promoter:62	uc057aub.1	320492	A830018L16Rik	mm10_genes_promoters
chr1	11413422	11415277	1856	*	UMR	10.6628	chr1	11414060	11414465	406	*	island:33	NA	NA	NA	mm10_cpg_islands
chr1	12690741	12694192	3452	*	UMR	9.61924	chr1	12693372	12693443	72	*	enhancer:65	NA	NA	NA	mm10_enhancers_fantom
chr1	12690741	12694192	3452	*	UMR	9.61924	chr1	12691430	12692429	1000	+	promoter:66	uc007aia.2	240725	Sulf1	mm10_genes_promoters
chr1	12690741	12694192	3452	*	UMR	9.61924	chr1	12691430	12692429	1000	+	promoter:67	uc007aib.2	240725	Sulf1	mm10_genes_promoters
chr1	12717539	12719182	1644	*	LMR	19.375	chr1	12717545	12718544	1000	+	promoter:68	uc007aic.1	240725	Sulf1	mm10_genes_promoters
chr1	12717539	12719182	1644	*	LMR	19.375	chr1	12717545	12718544	1000	+	promoter:69	uc007aid.1	240725	Sulf1	mm10_genes_promoters
chr1	12811329	12812502	1174	*	LMR	36.0248	chr1	12811448	12811684	237	*	enhancer:67	NA	NA	NA	mm10_enhancers_fantom
chr1	12990279	12993124	2846	*	UMR	4.6332	chr1	12992083	12992509	427	*	enhancer:70	NA	NA	NA	mm10_enhancers_fantom
chr1	12990279	12993124	2846	*	UMR	4.6332	chr1	12991136	12992135	1000	-	promoter:1799	uc007aif.1	240726	Slco5a1	mm10_genes_promoters
chr1	12990279	12993124	2846	*	UMR	4.6332	chr1	12990964	12991963	1000	-	promoter:1800	uc007aig.1	240726	Slco5a1	mm10_genes_promoters
chr1	12990279	12993124	2846	*	UMR	4.6332	chr1	12990964	12991963	1000	-	promoter:1801	uc007aih.1	240726	Slco5a1	mm10_genes_promoters
chr1	12990279	12993124	2846	*	UMR	4.6332	chr1	12991136	12992135	1000	-	promoter:1802	uc007aii.1	240726	Slco5a1	mm10_genes_promoters
chr1	12990279	12993124	2846	*	UMR	4.6332	chr1	12990718	12991200	483	*	island:34	NA	NA	NA	mm10_cpg_islands
chr1	12990279	12993124	2846	*	UMR	4.6332	chr1	12991485	12992784	1300	*	island:35	NA	NA	NA	mm10_cpg_islands
chr1	13103384	13104678	1295	*	UMR	19.7761	chr1	13103645	13103891	247	*	enhancer:74	NA	NA	NA	mm10_enhancers_fantom
chr1	13124095	13129349	5255	*	UMR	11.411	chr1	13127164	13128163	1000	-	promoter:1803	uc007aik.1	383491	Prdm14	mm10_genes_promoters
chr1	13124095	13129349	5255	*	UMR	11.411	chr1	13126298	13126669	372	*	island:37	NA	NA	NA	mm10_cpg_islands
chr1	13371397	13375274	3878	*	UMR	5.16351	chr1	13372430	13373429	1000	-	promoter:1804	uc007ail.2	17978	Ncoa2	mm10_genes_promoters
chr1	13371397	13375274	3878	*	UMR	5.16351	chr1	13374084	13375083	1000	-	promoter:1805	uc007aim.2	17978	Ncoa2	mm10_genes_promoters
chr1	13371397	13375274	3878	*	UMR	5.16351	chr1	13374084	13375083	1000	-	promoter:1806	uc007aio.1	17978	Ncoa2	mm10_genes_promoters
chr1	13371397	13375274	3878	*	UMR	5.16351	chr1	13374084	13375083	1000	-	promoter:1807	uc007aip.1	17978	Ncoa2	mm10_genes_promoters
chr1	13371397	13375274	3878	*	UMR	5.16351	chr1	13372430	13373429	1000	-	promoter:1808	uc007aiq.2	17978	Ncoa2	mm10_genes_promoters
chr1	13371397	13375274	3878	*	UMR	5.16351	chr1	13374084	13375083	1000	-	promoter:1809	uc007air.1	17978	Ncoa2	mm10_genes_promoters
chr1	13371397	13375274	3878	*	UMR	5.16351	chr1	13372746	13374794	2049	*	island:38	NA	NA	NA	mm10_cpg_islands
chr1	13588612	13590628	2017	*	UMR	11.6147	chr1	13589911	13590910	1000	-	promoter:1811	uc007ait.2	72265	Tram1	mm10_genes_promoters
chr1	13588612	13590628	2017	*	UMR	11.6147	chr1	13589162	13590177	1016	*	island:39	NA	NA	NA	mm10_cpg_islands
chr1	13659543	13660852	1310	*	UMR	6.41822	chr1	13660510	13661509	1000	-	promoter:1812	uc007aiu.2	212442	Lactb2	mm10_genes_promoters
chr1	13659543	13660852	1310	*	UMR	6.41822	chr1	13660231	13660732	502	*	island:40	NA	NA	NA	mm10_cpg_islands
chr1	14309214	14310793	1580	*	UMR	6.99301	chr1	14310200	14311199	1000	-	promoter:1815	uc007aix.1	14048	Eya1	mm10_genes_promoters
chr1	14309214	14310793	1580	*	UMR	6.99301	chr1	14310200	14311199	1000	-	promoter:1816	uc007aiy.1	14048	Eya1	mm10_genes_promoters
chr1	14309214	14310793	1580	*	UMR	6.99301	chr1	14310200	14311199	1000	-	promoter:1817	uc007aiz.1	14048	Eya1	mm10_genes_promoters
chr1	14309214	14310793	1580	*	UMR	6.99301	chr1	14310200	14311199	1000	-	promoter:1818	uc057auc.1	14048	Eya1	mm10_genes_promoters
chr1	14309214	14310793	1580	*	UMR	6.99301	chr1	14309747	14310036	290	*	island:41	NA	NA	NA	mm10_cpg_islands
chr1	14503398	14507280	3883	*	UMR	16.7636	chr1	14506639	14506914	276	*	enhancer:90	NA	NA	NA	mm10_enhancers_fantom
chr1	14503398	14507280	3883	*	UMR	16.7636	chr1	14506541	14507148	608	*	island:42	NA	NA	NA	mm10_cpg_islands
chr1	14754603	14758075	3473	*	UMR	27.7193	chr1	14755195	14756194	1000	+	promoter:72	uc007ajb.1	NA	NA	mm10_genes_promoters
chr1	14754603	14758075	3473	*	UMR	27.7193	chr1	14755967	14756966	1000	-	promoter:1819	uc007aja.2	17681	Msc	mm10_genes_promoters
chr1	14754603	14758075	3473	*	UMR	27.7193	chr1	14755151	14755803	653	*	island:43	NA	NA	NA	mm10_cpg_islands
chr1	14917915	14919344	1430	*	UMR	20.7101	chr1	14918863	14919862	1000	-	promoter:1820	uc007ajc.1	277328	Trpa1	mm10_genes_promoters
chr1	14917915	14919344	1430	*	UMR	20.7101	chr1	14918863	14919862	1000	-	promoter:1821	uc033fid.1	277328	Trpa1	mm10_genes_promoters
chr1	15286001	15287792	1792	*	UMR	5.52326	chr1	15286418	15287178	761	*	island:44	NA	NA	NA	mm10_cpg_islands
chr1	15791583	15792734	1152	*	LMR	10	chr1	15791702	15791919	218	*	enhancer:97	NA	NA	NA	mm10_enhancers_fantom
chr1	15805139	15806725	1587	*	UMR	1.78571	chr1	15804646	15805645	1000	+	promoter:74	uc007ajf.2	21749	Terf1	mm10_genes_promoters
chr1	15805139	15806725	1587	*	UMR	1.78571	chr1	15804646	15805645	1000	+	promoter:75	uc007ajg.2	21749	Terf1	mm10_genes_promoters
chr1	15805139	15806725	1587	*	UMR	1.78571	chr1	15804646	15805645	1000	+	promoter:76	uc007ajh.2	21749	Terf1	mm10_genes_promoters
chr1	15805139	15806725	1587	*	UMR	1.78571	chr1	15804646	15805645	1000	+	promoter:77	uc007aji.2	21749	Terf1	mm10_genes_promoters
chr1	15805139	15806725	1587	*	UMR	1.78571	chr1	15805591	15806108	518	*	island:45	NA	NA	NA	mm10_cpg_islands
chr1	15891981	15893146	1166	*	UMR	4.97925	chr1	15892723	15893722	1000	-	promoter:1822	uc007ajj.1	226866	Sbspon	mm10_genes_promoters
chr1	15891981	15893146	1166	*	UMR	4.97925	chr1	15892420	15893052	633	*	island:46	NA	NA	NA	mm10_cpg_islands
chr1	16092807	16093572	766	*	UMR	6.19469	chr1	16093326	16094325	1000	-	promoter:1823	uc029qmy.2	75799	4930444P10Rik	mm10_genes_promoters
chr1	16092807	16093572	766	*	UMR	6.19469	chr1	16093326	16094325	1000	-	promoter:1824	uc029qmz.2	75799	4930444P10Rik	mm10_genes_promoters
chr1	16092807	16093572	766	*	UMR	6.19469	chr1	16092956	16093371	416	*	island:47	NA	NA	NA	mm10_cpg_islands
chr1	16103256	16109437	6182	*	UMR	8.62355	chr1	16104882	16105881	1000	+	promoter:78	uc007ajm.1	98711	Rdh10	mm10_genes_promoters
chr1	16103256	16109437	6182	*	UMR	8.62355	chr1	16104434	16105433	1000	-	promoter:1825	uc007ajl.3	19989	Rpl7	mm10_genes_promoters
chr1	16103256	16109437	6182	*	UMR	8.62355	chr1	16104765	16106291	1527	*	island:48	NA	NA	NA	mm10_cpg_islands
chr1	16110075	16116278	6204	*	UMR	38.5852	chr1	16115552	16115560	9	*	enhancer:101	NA	NA	NA	mm10_enhancers_fantom
chr1	16518031	16520514	2484	*	UMR	6.57439	chr1	16518522	16518597	76	*	enhancer:106	NA	NA	NA	mm10_enhancers_fantom
chr1	16518031	16520514	2484	*	UMR	6.57439	chr1	16519303	16520302	1000	-	promoter:1826	uc007ajn.2	29819	Stau2	mm10_genes_promoters
chr1	16518031	16520514	2484	*	UMR	6.57439	chr1	16519303	16520302	1000	-	promoter:1827	uc007ajo.2	29819	Stau2	mm10_genes_promoters
chr1	16518031	16520514	2484	*	UMR	6.57439	chr1	16519303	16520302	1000	-	promoter:1828	uc007ajq.2	29819	Stau2	mm10_genes_promoters
chr1	16518031	16520514	2484	*	UMR	6.57439	chr1	16519303	16520302	1000	-	promoter:1829	uc007ajr.2	29819	Stau2	mm10_genes_promoters
chr1	16518031	16520514	2484	*	UMR	6.57439	chr1	16519743	16520093	351	*	island:49	NA	NA	NA	mm10_cpg_islands
chr1	16617137	16619938	2802	*	UMR	6.86767	chr1	16619339	16620338	1000	-	promoter:1830	uc007ajs.2	66799	Ube2w	mm10_genes_promoters
chr1	16617137	16619938	2802	*	UMR	6.86767	chr1	16619339	16620338	1000	-	promoter:1831	uc007ajt.2	66799	Ube2w	mm10_genes_promoters
chr1	16617137	16619938	2802	*	UMR	6.86767	chr1	16619339	16620338	1000	-	promoter:1832	uc033fie.1	66799	Ube2w	mm10_genes_promoters
chr1	16617137	16619938	2802	*	UMR	6.86767	chr1	16619339	16620338	1000	-	promoter:1833	uc033fif.1	66799	Ube2w	mm10_genes_promoters
chr1	16617137	16619938	2802	*	UMR	6.86767	chr1	16619339	16620338	1000	-	promoter:1834	uc007aju.2	66799	Ube2w	mm10_genes_promoters
chr1	16617137	16619938	2802	*	UMR	6.86767	chr1	16618558	16619401	844	*	island:50	NA	NA	NA	mm10_cpg_islands
chr1	16655715	16657989	2275	*	UMR	6.69643	chr1	16656552	16657551	1000	+	promoter:79	uc029qna.1	329101	D030040B21Rik	mm10_genes_promoters
chr1	16655715	16657989	2275	*	UMR	6.69643	chr1	16656866	16657865	1000	-	promoter:1835	uc007ajv.2	67923	Eloc	mm10_genes_promoters
chr1	16655715	16657989	2275	*	UMR	6.69643	chr1	16657120	16658119	1000	-	promoter:1836	uc007ajw.2	67923	Eloc	mm10_genes_promoters
chr1	16655715	16657989	2275	*	UMR	6.69643	chr1	16657120	16658119	1000	-	promoter:1837	uc057aud.1	67923	Eloc	mm10_genes_promoters
chr1	16655715	16657989	2275	*	UMR	6.69643	chr1	16656764	16657043	280	*	island:51	NA	NA	NA	mm10_cpg_islands
chr1	16664999	16666028	1030	*	UMR	2.45614	chr1	16665816	16666159	344	*	enhancer:108	NA	NA	NA	mm10_enhancers_fantom
chr1	16664999	16666028	1030	*	UMR	2.45614	chr1	16664191	16665190	1000	+	promoter:80	uc007ajx.1	70397	Tmem70	mm10_genes_promoters
chr1	16664999	16666028	1030	*	UMR	2.45614	chr1	16664191	16665190	1000	+	promoter:81	uc007ajy.1	70397	Tmem70	mm10_genes_promoters
chr1	16664999	16666028	1030	*	UMR	2.45614	chr1	16665146	16665626	481	*	island:52	NA	NA	NA	mm10_cpg_islands
chr1	16687477	16689056	1580	*	UMR	3.61011	chr1	16687456	16688455	1000	+	promoter:82	uc007ajz.2	17087	Ly96	mm10_genes_promoters
chr1	16687477	16689056	1580	*	UMR	3.61011	chr1	16687456	16688455	1000	+	promoter:83	uc011wim.1	17087	Ly96	mm10_genes_promoters
chr1	16687477	16689056	1580	*	UMR	3.61011	chr1	16688981	16689980	1000	-	promoter:1838	uc056ych.1	NA	NA	mm10_genes_promoters
chr1	17095669	17098586	2918	*	UMR	3.86905	chr1	17097890	17098889	1000	-	promoter:1839	uc007aka.2	57339	Jph1	mm10_genes_promoters
chr1	17095669	17098586	2918	*	UMR	3.86905	chr1	17096764	17098139	1376	*	island:54	NA	NA	NA	mm10_cpg_islands
chr1	17123257	17123794	538	*	LMR	11.5044	chr1	17123672	17123781	110	*	enhancer:111	NA	NA	NA	mm10_enhancers_fantom
chr1	17145006	17146000	995	*	LMR	3.65449	chr1	17144373	17145372	1000	+	promoter:84	uc007akb.2	14545	Gdap1	mm10_genes_promoters
chr1	17145006	17146000	995	*	LMR	3.65449	chr1	17144373	17145372	1000	+	promoter:85	uc007akc.2	14545	Gdap1	mm10_genes_promoters
chr1	17145006	17146000	995	*	LMR	3.65449	chr1	17145467	17145795	329	*	island:55	NA	NA	NA	mm10_cpg_islands
chr1	17726725	17728294	1570	*	LMR	9.19118	chr1	17726052	17727051	1000	+	promoter:88	uc007akg.1	83691	Crispld1	mm10_genes_promoters
chr1	17726725	17728294	1570	*	LMR	9.19118	chr1	17726417	17727416	1000	+	promoter:89	uc007akh.1	83691	Crispld1	mm10_genes_promoters
chr1	17726725	17728294	1570	*	LMR	9.19118	chr1	17727647	17728646	1000	-	promoter:1841	uc007akf.1	102634913	Gm16070	mm10_genes_promoters
chr1	17726725	17728294	1570	*	LMR	9.19118	chr1	17727647	17728646	1000	-	promoter:1842	uc056yci.1	102634913	Gm16070	mm10_genes_promoters
chr1	18056851	18059184	2334	*	UMR	4.85133	chr1	18058035	18058896	862	*	island:56	NA	NA	NA	mm10_cpg_islands
chr1	19095951	19113510	17560	*	UMR	4.54761	chr1	19102022	19103021	1000	+	promoter:90	uc007akp.1	226896	Tfap2d	mm10_genes_promoters
chr1	19095951	19113510	17560	*	UMR	4.54761	chr1	19104571	19104923	353	*	island:57	NA	NA	NA	mm10_cpg_islands
chr1	19204769	19237498	32730	*	UMR	17.1687	chr1	19210171	19210489	319	*	enhancer:118	NA	NA	NA	mm10_enhancers_fantom
chr1	19204769	19237498	32730	*	UMR	17.1687	chr1	19207914	19208913	1000	+	promoter:91	uc007akq.2	21419	Tfap2b	mm10_genes_promoters
chr1	19204769	19237498	32730	*	UMR	17.1687	chr1	19207914	19208913	1000	+	promoter:92	uc007akr.2	21419	Tfap2b	mm10_genes_promoters
chr1	19204769	19237498	32730	*	UMR	17.1687	chr1	19211054	19212053	1000	+	promoter:93	uc007aks.1	21419	Tfap2b	mm10_genes_promoters
chr1	19204769	19237498	32730	*	UMR	17.1687	chr1	19211054	19212053	1000	+	promoter:94	uc007akt.2	21419	Tfap2b	mm10_genes_promoters
chr1	19204769	19237498	32730	*	UMR	17.1687	chr1	19212927	19213926	1000	+	promoter:95	uc007aku.2	21419	Tfap2b	mm10_genes_promoters
chr1	19204769	19237498	32730	*	UMR	17.1687	chr1	19209755	19210067	313	*	island:58	NA	NA	NA	mm10_cpg_islands
chr1	19204769	19237498	32730	*	UMR	17.1687	chr1	19213940	19214404	465	*	island:59	NA	NA	NA	mm10_cpg_islands
chr1	19204769	19237498	32730	*	UMR	17.1687	chr1	19236612	19236850	239	*	island:60	NA	NA	NA	mm10_cpg_islands
chr1	20743694	20744258	565	*	LMR	32.9412	chr1	20742720	20743719	1000	-	promoter:1852	uc029qnf.1	NA	NA	mm10_genes_promoters
chr1	20818809	20820667	1859	*	UMR	5.29801	chr1	20820214	20821213	1000	-	promoter:1855	uc007alc.1	17215	Mcm3	mm10_genes_promoters
chr1	20818809	20820667	1859	*	UMR	5.29801	chr1	20819888	20820297	410	*	island:61	NA	NA	NA	mm10_cpg_islands
chr1	20889807	20891583	1777	*	UMR	5.91017	chr1	20889622	20890621	1000	+	promoter:102	uc007ald.1	74229	Paqr8	mm10_genes_promoters
chr1	20889807	20891583	1777	*	UMR	5.91017	chr1	20890474	20891473	1000	-	promoter:1856	uc029qng.1	77741	6720483E21Rik	mm10_genes_promoters
chr1	20889807	20891583	1777	*	UMR	5.91017	chr1	20890434	20890811	378	*	island:62	NA	NA	NA	mm10_cpg_islands
chr1	20908131	20908644	514	*	LMR	35.3846	chr1	20908584	20908890	307	*	enhancer:122	NA	NA	NA	mm10_enhancers_fantom
chr1	20933504	20933883	380	*	LMR	13.9535	chr1	20933624	20934623	1000	+	promoter:104	uc033fig.1	NA	NA	mm10_genes_promoters
chr1	20951172	20951950	779	*	UMR	12.1212	chr1	20950626	20951625	1000	+	promoter:105	uc007alf.2	71877	Efhc1	mm10_genes_promoters
chr1	20951172	20951950	779	*	UMR	12.1212	chr1	20951662	20951890	229	*	island:64	NA	NA	NA	mm10_cpg_islands
chr1	21014537	21014908	372	*	LMR	26.6667	chr1	21014410	21014752	343	*	enhancer:126	NA	NA	NA	mm10_enhancers_fantom
chr1	21070718	21070886	169	*	LMR	38.2353	chr1	21070560	21070891	332	*	enhancer:129	NA	NA	NA	mm10_enhancers_fantom
chr1	21075371	21080084	4714	*	UMR	13.9116	chr1	21079226	21080225	1000	-	promoter:1857	uc007alg.2	170829	Tram2	mm10_genes_promoters
chr1	21075371	21080084	4714	*	UMR	13.9116	chr1	21078869	21079694	826	*	island:65	NA	NA	NA	mm10_cpg_islands
chr1	21165245	21167292	2048	*	LMR	8.29493	chr1	21165498	21166497	1000	+	promoter:106	uc007alh.1	NA	NA	mm10_genes_promoters
chr1	21217959	21219918	1960	*	UMR	12.6471	chr1	21217575	21218574	1000	+	promoter:107	uc007ali.2	75712	Tmem14a	mm10_genes_promoters
chr1	21217959	21219918	1960	*	UMR	12.6471	chr1	21217575	21218574	1000	+	promoter:108	uc007alj.2	75712	Tmem14a	mm10_genes_promoters
chr1	21958914	21962842	3929	*	UMR	4.769	chr1	21962651	21963650	1000	-	promoter:1859	uc007alq.3	226922	Kcnq5	mm10_genes_promoters
chr1	21958914	21962842	3929	*	UMR	4.769	chr1	21962651	21963650	1000	-	promoter:1860	uc009uzv.2	226922	Kcnq5	mm10_genes_promoters
chr1	21958914	21962842	3929	*	UMR	4.769	chr1	21962651	21963650	1000	-	promoter:1861	uc011wio.2	226922	Kcnq5	mm10_genes_promoters
chr1	21958914	21962842	3929	*	UMR	4.769	chr1	21961003	21962124	1122	*	island:66	NA	NA	NA	mm10_cpg_islands
chr1	21963214	21963816	603	*	LMR	22.807	chr1	21962651	21963650	1000	-	promoter:1859	uc007alq.3	226922	Kcnq5	mm10_genes_promoters
chr1	21963214	21963816	603	*	LMR	22.807	chr1	21962651	21963650	1000	-	promoter:1860	uc009uzv.2	226922	Kcnq5	mm10_genes_promoters
chr1	21963214	21963816	603	*	LMR	22.807	chr1	21962651	21963650	1000	-	promoter:1861	uc011wio.2	226922	Kcnq5	mm10_genes_promoters
chr1	22315361	22316155	795	*	LMR	20.4082	chr1	22315844	22316843	1000	-	promoter:1862	uc007alr.1	116837	Rims1	mm10_genes_promoters
chr1	22532817	22534589	1773	*	UMR	8.23799	chr1	22533177	22534185	1009	*	island:67	NA	NA	NA	mm10_cpg_islands
chr1	22805750	22807023	1274	*	UMR	10	chr1	22805725	22806724	1000	-	promoter:1868	uc029qnm.1	116837	Rims1	mm10_genes_promoters
chr1	22805750	22807023	1274	*	UMR	10	chr1	22805725	22806724	1000	-	promoter:1869	uc007aly.1	116837	Rims1	mm10_genes_promoters
chr1	22805750	22807023	1274	*	UMR	10	chr1	22805682	22806364	683	*	island:68	NA	NA	NA	mm10_cpg_islands
chr1	23255631	23259912	4282	*	UMR	4.34783	chr1	23256018	23257054	1037	*	island:70	NA	NA	NA	mm10_cpg_islands
chr1	23270943	23273660	2718	*	LMR	29.3436	chr1	23271269	23272268	1000	+	promoter:116	uc011wip.1	387225	Mir30a	mm10_genes_promoters
chr1	23382149	23383844	1696	*	UMR	6.30631	chr1	23383176	23384175	1000	-	promoter:1871	uc007amb.1	70155	Ogfrl1	mm10_genes_promoters
chr1	23382149	23383844	1696	*	UMR	6.30631	chr1	23382681	23383400	720	*	island:71	NA	NA	NA	mm10_cpg_islands
chr1	23760859	23765117	4259	*	UMR	11.9149	chr1	23760926	23761925	1000	+	promoter:118	uc007amd.1	280645	B3gat2	mm10_genes_promoters
chr1	23760859	23765117	4259	*	UMR	11.9149	chr1	23760926	23761925	1000	+	promoter:119	uc007ame.1	280645	B3gat2	mm10_genes_promoters
chr1	23760859	23765117	4259	*	UMR	11.9149	chr1	23761822	23763204	1383	*	island:72	NA	NA	NA	mm10_cpg_islands
chr1	23920328	23922752	2425	*	UMR	5.54622	chr1	23922382	23923381	1000	-	promoter:1875	uc007amh.2	98366	Smap1	mm10_genes_promoters
chr1	23920328	23922752	2425	*	UMR	5.54622	chr1	23921719	23922554	836	*	island:73	NA	NA	NA	mm10_cpg_islands
chr1	24004565	24005962	1398	*	UMR	1.35338	chr1	24005641	24006640	1000	-	promoter:1878	uc007amj.2	68002	Sdhaf4	mm10_genes_promoters
chr1	24004565	24005962	1398	*	UMR	1.35338	chr1	24005371	24005714	344	*	island:74	NA	NA	NA	mm10_cpg_islands
chr1	24099287	24100998	1712	*	UMR	0.840336	chr1	24100342	24101341	1000	-	promoter:1881	uc007aml.2	68187	Fam135a	mm10_genes_promoters
chr1	24099287	24100998	1712	*	UMR	0.840336	chr1	24100342	24101341	1000	-	promoter:1882	uc007amn.2	68187	Fam135a	mm10_genes_promoters
chr1	24099287	24100998	1712	*	UMR	0.840336	chr1	24099641	24100556	916	*	island:75	NA	NA	NA	mm10_cpg_islands
chr1	24107597	24108296	700	*	LMR	32.8358	chr1	24107744	24108160	417	*	enhancer:157	NA	NA	NA	mm10_enhancers_fantom
chr1	24195107	24196448	1342	*	LMR	17.7419	chr1	24195973	24196269	297	*	enhancer:158	NA	NA	NA	mm10_enhancers_fantom
chr1	24195107	24196448	1342	*	LMR	17.7419	chr1	24194203	24195202	1000	+	promoter:121	uc007amp.3	12839	Col9a1	mm10_genes_promoters
chr1	24553113	24554026	914	*	LMR	18.1034	chr1	24553865	24553994	130	*	enhancer:161	NA	NA	NA	mm10_enhancers_fantom
chr1	24586197	24587747	1551	*	UMR	5.24017	chr1	24587438	24588437	1000	-	promoter:1884	uc007amq.1	12823	Col19a1	mm10_genes_promoters
chr1	24586197	24587747	1551	*	UMR	5.24017	chr1	24587438	24588437	1000	-	promoter:1885	uc007amr.1	12823	Col19a1	mm10_genes_promoters
chr1	24586197	24587747	1551	*	UMR	5.24017	chr1	24586521	24587177	657	*	island:76	NA	NA	NA	mm10_cpg_islands
chr1	24588231	24588570	340	*	LMR	29.5455	chr1	24587438	24588437	1000	-	promoter:1884	uc007amq.1	12823	Col19a1	mm10_genes_promoters
chr1	24588231	24588570	340	*	LMR	29.5455	chr1	24587438	24588437	1000	-	promoter:1885	uc007amr.1	12823	Col19a1	mm10_genes_promoters
chr1	24677997	24679546	1550	*	UMR	4.40529	chr1	24677544	24678543	1000	+	promoter:122	uc007amt.1	68421	Lmbrd1	mm10_genes_promoters
chr1	24677997	24679546	1550	*	UMR	4.40529	chr1	24677918	24678917	1000	+	promoter:123	uc007amu.2	68421	Lmbrd1	mm10_genes_promoters
chr1	24677997	24679546	1550	*	UMR	4.40529	chr1	24678516	24679083	568	*	island:77	NA	NA	NA	mm10_cpg_islands
chr1	24699302	24699583	282	*	LMR	33.3333	chr1	24699492	24699880	389	*	enhancer:163	NA	NA	NA	mm10_enhancers_fantom
chr1	25228261	25229720	1460	*	UMR	3.8	chr1	25229101	25230100	1000	-	promoter:1887	uc007amv.2	210933	Adgrb3	mm10_genes_promoters
chr1	25228261	25229720	1460	*	UMR	3.8	chr1	25229101	25230100	1000	-	promoter:1890	uc007amy.1	210933	Adgrb3	mm10_genes_promoters
chr1	25825291	25827326	2036	*	LMR	32.5123	chr1	25826776	25827775	1000	-	promoter:1888	uc007amw.2	210933	Adgrb3	mm10_genes_promoters
chr1	25828777	25832074	3298	*	UMR	10.7477	chr1	25829708	25830707	1000	-	promoter:1889	uc011wis.1	210933	Adgrb3	mm10_genes_promoters
chr1	25828777	25832074	3298	*	UMR	10.7477	chr1	25829845	25830680	836	*	island:78	NA	NA	NA	mm10_cpg_islands
chr1	30870626	30875125	4500	*	UMR	10.5714	chr1	30872767	30873158	392	*	enhancer:185	NA	NA	NA	mm10_enhancers_fantom
chr1	30870626	30875125	4500	*	UMR	10.5714	chr1	30873873	30874872	1000	-	promoter:1896	uc007anf.1	213109	Phf3	mm10_genes_promoters
chr1	30870626	30875125	4500	*	UMR	10.5714	chr1	30873873	30874872	1000	-	promoter:1897	uc007ang.1	213109	Phf3	mm10_genes_promoters
chr1	30870626	30875125	4500	*	UMR	10.5714	chr1	30873108	30874026	919	*	island:79	NA	NA	NA	mm10_cpg_islands
chr1	30946351	30951454	5104	*	UMR	8.24022	chr1	30949756	30950755	1000	-	promoter:1898	uc007anh.1	19243	Ptp4a1	mm10_genes_promoters
chr1	30946351	30951454	5104	*	UMR	8.24022	chr1	30949756	30950755	1000	-	promoter:1899	uc007ani.1	19243	Ptp4a1	mm10_genes_promoters
chr1	30946351	30951454	5104	*	UMR	8.24022	chr1	30948826	30950216	1391	*	island:80	NA	NA	NA	mm10_cpg_islands
chr1	31153256	31154886	1631	*	LMR	20.6061	chr1	31153159	31153357	199	*	enhancer:189	NA	NA	NA	mm10_enhancers_fantom
chr1	32171815	32173858	2044	*	UMR	10.6024	chr1	32171806	32172805	1000	+	promoter:133	uc007ann.1	170771	Khdrbs2	mm10_genes_promoters
chr1	32171815	32173858	2044	*	UMR	10.6024	chr1	32171806	32172805	1000	+	promoter:134	uc007ano.1	170771	Khdrbs2	mm10_genes_promoters
chr1	32171815	32173858	2044	*	UMR	10.6024	chr1	32171806	32172805	1000	+	promoter:135	uc007anp.1	170771	Khdrbs2	mm10_genes_promoters
chr1	32171815	32173858	2044	*	UMR	10.6024	chr1	32172540	32173046	507	*	island:81	NA	NA	NA	mm10_cpg_islands
chr1	33669146	33670933	1788	*	UMR	2.16942	chr1	33668824	33669823	1000	+	promoter:138	uc007ant.4	67503	1700001G17Rik	mm10_genes_promoters
chr1	33669146	33670933	1788	*	UMR	2.16942	chr1	33669795	33670794	1000	-	promoter:1904	uc007anq.2	19076	Prim2	mm10_genes_promoters
chr1	33669146	33670933	1788	*	UMR	2.16942	chr1	33669553	33670569	1017	*	island:82	NA	NA	NA	mm10_cpg_islands
chr1	33719563	33720816	1254	*	UMR	2.35849	chr1	33718896	33719895	1000	+	promoter:139	uc007anu.1	19335	Rab23	mm10_genes_promoters
chr1	33719563	33720816	1254	*	UMR	2.35849	chr1	33718896	33719895	1000	+	promoter:140	uc007anv.1	19335	Rab23	mm10_genes_promoters
chr1	33719563	33720816	1254	*	UMR	2.35849	chr1	33718896	33719895	1000	+	promoter:141	uc007anw.2	19335	Rab23	mm10_genes_promoters
chr1	33719563	33720816	1254	*	UMR	2.35849	chr1	33718896	33719895	1000	+	promoter:142	uc007anx.2	19335	Rab23	mm10_genes_promoters
chr1	33719563	33720816	1254	*	UMR	2.35849	chr1	33719419	33720418	1000	+	promoter:143	uc011wix.1	19335	Rab23	mm10_genes_promoters
chr1	33719563	33720816	1254	*	UMR	2.35849	chr1	33719825	33720450	626	*	island:83	NA	NA	NA	mm10_cpg_islands
chr1	33756833	33758572	1740	*	UMR	7.12468	chr1	33757751	33758750	1000	-	promoter:1907	uc007any.1	213539	Bag2	mm10_genes_promoters
chr1	33756833	33758572	1740	*	UMR	7.12468	chr1	33757611	33757949	339	*	island:84	NA	NA	NA	mm10_cpg_islands
chr1	33813440	33815044	1605	*	UMR	2.74914	chr1	33814596	33815595	1000	-	promoter:1908	uc007anz.2	98403	Zfp451	mm10_genes_promoters
chr1	33813440	33815044	1605	*	UMR	2.74914	chr1	33814596	33815595	1000	-	promoter:1909	uc007aoa.2	98403	Zfp451	mm10_genes_promoters
chr1	33813440	33815044	1605	*	UMR	2.74914	chr1	33814596	33815595	1000	-	promoter:1910	uc007aob.2	98403	Zfp451	mm10_genes_promoters
chr1	33813440	33815044	1605	*	UMR	2.74914	chr1	33814130	33814690	561	*	island:85	NA	NA	NA	mm10_cpg_islands
chr1	33883247	33883850	604	*	LMR	6.25	chr1	33883843	33884842	1000	-	promoter:1915	uc007aoe.1	320705	Bend6	mm10_genes_promoters
chr1	33906995	33908818	1824	*	UMR	6.12245	chr1	33907225	33908224	1000	+	promoter:144	uc007aon.2	13518	Dst	mm10_genes_promoters
chr1	33906995	33908818	1824	*	UMR	6.12245	chr1	33907768	33908767	1000	-	promoter:1912	uc007aoc.2	320705	Bend6	mm10_genes_promoters
chr1	33906995	33908818	1824	*	UMR	6.12245	chr1	33907768	33908767	1000	-	promoter:1913	uc007aod.2	320705	Bend6	mm10_genes_promoters
chr1	33906995	33908818	1824	*	UMR	6.12245	chr1	33907768	33908767	1000	-	promoter:1914	uc011wiz.2	320705	Bend6	mm10_genes_promoters
chr1	33906995	33908818	1824	*	UMR	6.12245	chr1	33906988	33907242	255	*	island:86	NA	NA	NA	mm10_cpg_islands
chr1	33906995	33908818	1824	*	UMR	6.12245	chr1	33907457	33907693	237	*	island:87	NA	NA	NA	mm10_cpg_islands
chr1	33906995	33908818	1824	*	UMR	6.12245	chr1	33907902	33908106	205	*	island:88	NA	NA	NA	mm10_cpg_islands
chr1	33906995	33908818	1824	*	UMR	6.12245	chr1	33908265	33908468	204	*	island:89	NA	NA	NA	mm10_cpg_islands
chr1	34005013	34006716	1704	*	UMR	6.76692	chr1	34004883	34005882	1000	+	promoter:145	uc007aog.1	13518	Dst	mm10_genes_promoters
chr1	34005013	34006716	1704	*	UMR	6.76692	chr1	34005150	34006149	1000	+	promoter:146	uc007aoh.1	13518	Dst	mm10_genes_promoters
chr1	34005013	34006716	1704	*	UMR	6.76692	chr1	34006046	34006248	203	*	island:90	NA	NA	NA	mm10_cpg_islands
chr1	34010974	34012336	1363	*	UMR	4.81928	chr1	34010825	34011824	1000	+	promoter:147	uc007aoi.2	13518	Dst	mm10_genes_promoters
chr1	34010974	34012336	1363	*	UMR	4.81928	chr1	34010825	34011824	1000	+	promoter:148	uc007aoj.2	13518	Dst	mm10_genes_promoters
chr1	34010974	34012336	1363	*	UMR	4.81928	chr1	34011484	34011861	378	*	island:91	NA	NA	NA	mm10_cpg_islands
chr1	34060181	34061700	1520	*	LMR	10.9589	chr1	34061110	34061355	246	*	enhancer:199	NA	NA	NA	mm10_enhancers_fantom
chr1	34116183	34116526	344	*	LMR	36.2832	chr1	34116359	34117358	1000	+	promoter:149	uc033fij.1	102466987	Mir6896	mm10_genes_promoters
chr1	34120481	34122126	1646	*	UMR	14.899	chr1	34120582	34121581	1000	+	promoter:150	uc007aok.1	13518	Dst	mm10_genes_promoters
chr1	34389178	34389960	783	*	LMR	34.3284	chr1	34389275	34389490	216	*	enhancer:205	NA	NA	NA	mm10_enhancers_fantom
chr1	34432507	34435536	3030	*	UMR	8.58469	chr1	34433205	34433547	343	*	enhancer:206	NA	NA	NA	mm10_enhancers_fantom
chr1	34432507	34435536	3030	*	UMR	8.58469	chr1	34434632	34435229	598	*	enhancer:207	NA	NA	NA	mm10_enhancers_fantom
chr1	34432507	34435536	3030	*	UMR	8.58469	chr1	34433200	34434199	1000	-	promoter:1916	uc029qns.1	100628580	Mir5103	mm10_genes_promoters
chr1	34432507	34435536	3030	*	UMR	8.58469	chr1	34434884	34435883	1000	-	promoter:1917	uc033fik.1	NA	NA	mm10_genes_promoters
chr1	34438647	34440472	1826	*	UMR	3.9312	chr1	34438829	34439828	1000	+	promoter:155	uc007aor.2	27993	Imp4	mm10_genes_promoters
chr1	34438647	34440472	1826	*	UMR	3.9312	chr1	34439673	34440672	1000	-	promoter:1918	uc011wja.1	69668	Ccdc115	mm10_genes_promoters
chr1	34438647	34440472	1826	*	UMR	3.9312	chr1	34439241	34440138	898	*	island:93	NA	NA	NA	mm10_cpg_islands
chr1	34458521	34460561	2041	*	UMR	9.7619	chr1	34458746	34459745	1000	+	promoter:156	uc007aos.1	19253	Ptpn18	mm10_genes_promoters
chr1	34458521	34460561	2041	*	UMR	9.7619	chr1	34459407	34459964	558	*	island:94	NA	NA	NA	mm10_cpg_islands
chr1	34471995	34473413	1419	*	UMR	1.5544	chr1	34471736	34472735	1000	+	promoter:157	uc007aot.3	19253	Ptpn18	mm10_genes_promoters
chr1	34471995	34473413	1419	*	UMR	1.5544	chr1	34472754	34472966	213	*	island:95	NA	NA	NA	mm10_cpg_islands
chr1	34485120	34486213	1094	*	UMR	12.766	chr1	34485612	34486611	1000	-	promoter:1919	uc007aou.1	NA	NA	mm10_genes_promoters
chr1	34534796	34535868	1073	*	LMR	45.283	chr1	34534648	34535647	1000	+	promoter:159	uc007aow.1	12627	Cfc1	mm10_genes_promoters
chr1	34578532	34580604	2073	*	UMR	2.9985	chr1	34578693	34579692	1000	+	promoter:160	uc011wjc.1	211383	Amer3	mm10_genes_promoters
chr1	34578532	34580604	2073	*	UMR	2.9985	chr1	34579529	34579840	312	*	island:96	NA	NA	NA	mm10_cpg_islands
chr1	34677553	34679559	2007	*	UMR	3.87722	chr1	34677188	34678187	1000	+	promoter:168	uc007ape.1	NA	NA	mm10_genes_promoters
chr1	34677553	34679559	2007	*	UMR	3.87722	chr1	34678070	34678419	350	*	island:97	NA	NA	NA	mm10_cpg_islands
chr1	34721297	34721791	495	*	LMR	38.8235	chr1	34720924	34721923	1000	+	promoter:169	uc007apf.1	226970	Arhgef4	mm10_genes_promoters
chr1	34749229	34752878	3650	*	UMR	3.65854	chr1	34749170	34749285	116	*	enhancer:210	NA	NA	NA	mm10_enhancers_fantom
chr1	34749229	34752878	3650	*	UMR	3.65854	chr1	34749525	34749999	475	*	enhancer:211	NA	NA	NA	mm10_enhancers_fantom
chr1	34749229	34752878	3650	*	UMR	3.65854	chr1	34750258	34751085	828	*	island:98	NA	NA	NA	mm10_cpg_islands
chr1	34801158	34802585	1428	*	UMR	10.4938	chr1	34800722	34801721	1000	+	promoter:170	uc007apg.1	226970	Arhgef4	mm10_genes_promoters
chr1	34801158	34802585	1428	*	UMR	10.4938	chr1	34800722	34801721	1000	+	promoter:171	uc007aph.1	226970	Arhgef4	mm10_genes_promoters
chr1	34801158	34802585	1428	*	UMR	10.4938	chr1	34800722	34801721	1000	+	promoter:172	uc007api.1	226970	Arhgef4	mm10_genes_promoters
chr1	34801158	34802585	1428	*	UMR	10.4938	chr1	34801701	34802059	359	*	island:99	NA	NA	NA	mm10_cpg_islands
chr1	34839427	34843776	4350	*	UMR	8.26211	chr1	34843051	34844050	1000	-	promoter:1924	uc007apj.2	214469	Fam168b	mm10_genes_promoters
chr1	34839427	34843776	4350	*	UMR	8.26211	chr1	34843051	34844050	1000	-	promoter:1925	uc011wje.1	214469	Fam168b	mm10_genes_promoters
chr1	34839427	34843776	4350	*	UMR	8.26211	chr1	34843051	34844050	1000	-	promoter:1926	uc011wjf.1	214469	Fam168b	mm10_genes_promoters
chr1	34839427	34843776	4350	*	UMR	8.26211	chr1	34842534	34843165	632	*	island:100	NA	NA	NA	mm10_cpg_islands
chr1	34849410	34852051	2642	*	UMR	13.5048	chr1	34848959	34849958	1000	+	promoter:173	uc007apk.2	226971	Plekhb2	mm10_genes_promoters
chr1	34849410	34852051	2642	*	UMR	13.5048	chr1	34848959	34849958	1000	+	promoter:174	uc007apl.1	226971	Plekhb2	mm10_genes_promoters
chr1	34849410	34852051	2642	*	UMR	13.5048	chr1	34849895	34850178	284	*	island:101	NA	NA	NA	mm10_cpg_islands
chr1	35653217	35653682	466	*	LMR	14.5161	chr1	35653436	35653644	209	*	enhancer:214	NA	NA	NA	mm10_enhancers_fantom
chr1	35869534	35870094	561	*	LMR	26.9231	chr1	35869767	35870015	249	*	enhancer:216	NA	NA	NA	mm10_enhancers_fantom
chr1	35879715	35879884	170	*	LMR	35	chr1	35878845	35879844	1000	+	promoter:175	uc007apm.1	NA	NA	mm10_genes_promoters
chr1	36016786	36018220	1435	*	LMR	15.6757	chr1	36017169	36017575	407	*	enhancer:220	NA	NA	NA	mm10_enhancers_fantom
chr1	36064611	36065884	1274	*	UMR	9.44206	chr1	36064862	36065200	339	*	enhancer:223	NA	NA	NA	mm10_enhancers_fantom
chr1	36067849	36070219	2371	*	UMR	10.4167	chr1	36069565	36069728	164	*	enhancer:224	NA	NA	NA	mm10_enhancers_fantom
chr1	36067849	36070219	2371	*	UMR	10.4167	chr1	36067400	36068399	1000	+	promoter:176	uc007apn.2	50785	Hs6st1	mm10_genes_promoters
chr1	36067849	36070219	2371	*	UMR	10.4167	chr1	36068460	36069216	757	*	island:103	NA	NA	NA	mm10_cpg_islands
chr1	36243403	36244514	1112	*	UMR	3.78788	chr1	36244303	36245302	1000	-	promoter:1928	uc007app.2	320011	Uggt1	mm10_genes_promoters
chr1	36243403	36244514	1112	*	UMR	3.78788	chr1	36244303	36245302	1000	-	promoter:1929	uc007apq.2	320011	Uggt1	mm10_genes_promoters
chr1	36243403	36244514	1112	*	UMR	3.78788	chr1	36244303	36245302	1000	-	promoter:1931	uc007apr.2	320011	Uggt1	mm10_genes_promoters
chr1	36243403	36244514	1112	*	UMR	3.78788	chr1	36243891	36244412	522	*	island:105	NA	NA	NA	mm10_cpg_islands
chr1	36254625	36256168	1544	*	UMR	23.1707	chr1	36254941	36255441	501	*	enhancer:231	NA	NA	NA	mm10_enhancers_fantom
chr1	36254625	36256168	1544	*	UMR	23.1707	chr1	36255786	36256042	257	*	enhancer:232	NA	NA	NA	mm10_enhancers_fantom
chr1	36273385	36273679	295	*	LMR	7.40741	chr1	36273426	36274425	1000	-	promoter:1932	uc007aps.1	214854	Neurl3	mm10_genes_promoters
chr1	36273385	36273679	295	*	LMR	7.40741	chr1	36273426	36274425	1000	-	promoter:1933	uc007apt.1	214854	Neurl3	mm10_genes_promoters
chr1	36307345	36309020	1676	*	UMR	13.8686	chr1	36306733	36307732	1000	+	promoter:177	uc007apu.2	214855	Arid5a	mm10_genes_promoters
chr1	36307345	36309020	1676	*	UMR	13.8686	chr1	36306733	36307732	1000	+	promoter:178	uc007apv.2	214855	Arid5a	mm10_genes_promoters
chr1	36307345	36309020	1676	*	UMR	13.8686	chr1	36306733	36307732	1000	+	promoter:179	uc007apw.2	214855	Arid5a	mm10_genes_promoters
chr1	36307345	36309020	1676	*	UMR	13.8686	chr1	36306733	36307732	1000	+	promoter:180	uc007apx.2	214855	Arid5a	mm10_genes_promoters
chr1	36307345	36309020	1676	*	UMR	13.8686	chr1	36306733	36307732	1000	+	promoter:181	uc007apy.2	214855	Arid5a	mm10_genes_promoters
chr1	36307345	36309020	1676	*	UMR	13.8686	chr1	36306733	36307732	1000	+	promoter:182	uc011wjg.1	214855	Arid5a	mm10_genes_promoters
chr1	36307345	36309020	1676	*	UMR	13.8686	chr1	36306733	36307732	1000	+	promoter:183	uc011wjh.1	214855	Arid5a	mm10_genes_promoters
chr1	36307345	36309020	1676	*	UMR	13.8686	chr1	36306733	36307732	1000	+	promoter:184	uc056ycj.1	214855	Arid5a	mm10_genes_promoters
chr1	36307345	36309020	1676	*	UMR	13.8686	chr1	36307616	36308213	598	*	island:107	NA	NA	NA	mm10_cpg_islands
chr1	36348833	36349070	238	*	LMR	23.6842	chr1	36348759	36349758	1000	-	promoter:1938	uc033fio.1	102465541	Mir6898	mm10_genes_promoters
chr1	36366500	36369571	3072	*	UMR	13.2463	chr1	36368015	36369014	1000	-	promoter:1934	uc011wji.1	226976	Kansl3	mm10_genes_promoters
chr1	36366500	36369571	3072	*	UMR	13.2463	chr1	36369182	36370181	1000	-	promoter:1935	uc007apz.2	226976	Kansl3	mm10_genes_promoters
chr1	36366500	36369571	3072	*	UMR	13.2463	chr1	36369182	36370181	1000	-	promoter:1936	uc007aqa.1	226976	Kansl3	mm10_genes_promoters
chr1	36366500	36369571	3072	*	UMR	13.2463	chr1	36369182	36370181	1000	-	promoter:1937	uc011wjj.1	226976	Kansl3	mm10_genes_promoters
chr1	36366500	36369571	3072	*	UMR	13.2463	chr1	36368684	36369330	647	*	island:108	NA	NA	NA	mm10_cpg_islands
chr1	36444299	36445737	1439	*	UMR	22.0183	chr1	36445272	36446271	1000	-	promoter:1941	uc007aqd.2	214895	Lman2l	mm10_genes_promoters
chr1	36444299	36445737	1439	*	UMR	22.0183	chr1	36445272	36446271	1000	-	promoter:1942	uc007aqe.2	214895	Lman2l	mm10_genes_promoters
chr1	36444299	36445737	1439	*	UMR	22.0183	chr1	36445272	36446271	1000	-	promoter:1943	uc007aqf.2	214895	Lman2l	mm10_genes_promoters
chr1	36444299	36445737	1439	*	UMR	22.0183	chr1	36445272	36446271	1000	-	promoter:1944	uc057aug.1	214895	Lman2l	mm10_genes_promoters
chr1	36444299	36445737	1439	*	UMR	22.0183	chr1	36444875	36445308	434	*	island:109	NA	NA	NA	mm10_cpg_islands
chr1	36470773	36472328	1556	*	UMR	4.67532	chr1	36470597	36471596	1000	+	promoter:188	uc007aqg.2	94220	Cnnm4	mm10_genes_promoters
chr1	36470773	36472328	1556	*	UMR	4.67532	chr1	36471266	36472155	890	*	island:110	NA	NA	NA	mm10_cpg_islands
chr1	36511267	36513838	2572	*	UMR	3.49345	chr1	36510876	36511875	1000	+	promoter:190	uc007aqi.1	94218	Cnnm3	mm10_genes_promoters
chr1	36511267	36513838	2572	*	UMR	3.49345	chr1	36510876	36511875	1000	+	promoter:191	uc007aqj.1	94218	Cnnm3	mm10_genes_promoters
chr1	36511267	36513838	2572	*	UMR	3.49345	chr1	36510876	36511875	1000	+	promoter:192	uc007aqk.1	94218	Cnnm3	mm10_genes_promoters
chr1	36511267	36513838	2572	*	UMR	3.49345	chr1	36511763	36513006	1244	*	island:111	NA	NA	NA	mm10_cpg_islands
chr1	36535932	36536740	809	*	LMR	28.7234	chr1	36535740	36536739	1000	-	promoter:1945	uc007aql.2	78321	Ankrd23	mm10_genes_promoters
chr1	36535932	36536740	809	*	LMR	28.7234	chr1	36535740	36536739	1000	-	promoter:1946	uc011wjl.2	78321	Ankrd23	mm10_genes_promoters
chr1	36535932	36536740	809	*	LMR	28.7234	chr1	36536557	36537556	1000	-	promoter:1947	uc007aqm.2	78321	Ankrd23	mm10_genes_promoters
chr1	36538985	36539383	399	*	LMR	30.9091	chr1	36539359	36540358	1000	-	promoter:1948	uc007aqn.2	78321	Ankrd23	mm10_genes_promoters
chr1	36546589	36548270	1682	*	UMR	5.17241	chr1	36547253	36548252	1000	-	promoter:1949	uc007aqo.2	109346	Ankrd39	mm10_genes_promoters
chr1	36546589	36548270	1682	*	UMR	5.17241	chr1	36547253	36548252	1000	-	promoter:1950	uc007aqp.2	109346	Ankrd39	mm10_genes_promoters
chr1	36546589	36548270	1682	*	UMR	5.17241	chr1	36547253	36548252	1000	-	promoter:1951	uc011wjm.2	109346	Ankrd39	mm10_genes_promoters
chr1	36546589	36548270	1682	*	UMR	5.17241	chr1	36546910	36547290	381	*	island:112	NA	NA	NA	mm10_cpg_islands
chr1	36556292	36559142	2851	*	UMR	6.86456	chr1	36557558	36558557	1000	-	promoter:1952	uc007aqq.4	20353	Sema4c	mm10_genes_promoters
chr1	36556292	36559142	2851	*	UMR	6.86456	chr1	36557558	36558557	1000	-	promoter:1953	uc056ycm.1	20353	Sema4c	mm10_genes_promoters
chr1	36556292	36559142	2851	*	UMR	6.86456	chr1	36558382	36559381	1000	-	promoter:1954	uc007aqr.4	20353	Sema4c	mm10_genes_promoters
chr1	36556292	36559142	2851	*	UMR	6.86456	chr1	36558382	36559381	1000	-	promoter:1955	uc007aqs.2	20353	Sema4c	mm10_genes_promoters
chr1	36556292	36559142	2851	*	UMR	6.86456	chr1	36556807	36558424	1618	*	island:113	NA	NA	NA	mm10_cpg_islands
chr1	36569659	36570326	668	*	LMR	12	chr1	36569686	36570043	358	*	enhancer:247	NA	NA	NA	mm10_enhancers_fantom
chr1	36569659	36570326	668	*	LMR	12	chr1	36570081	36570290	210	*	enhancer:248	NA	NA	NA	mm10_enhancers_fantom
chr1	36580139	36580805	667	*	LMR	4.5977	chr1	36580460	36580672	213	*	enhancer:252	NA	NA	NA	mm10_enhancers_fantom
chr1	36680779	36681476	698	*	LMR	29.8246	chr1	36681027	36681132	106	*	enhancer:254	NA	NA	NA	mm10_enhancers_fantom
chr1	36683921	36684505	585	*	LMR	4.60526	chr1	36683184	36684183	1000	-	promoter:1957	uc011wjn.1	381337	Fam178b	mm10_genes_promoters
chr1	36683921	36684505	585	*	LMR	4.60526	chr1	36683184	36684183	1000	-	promoter:1958	uc007aqv.3	381337	Fam178b	mm10_genes_promoters
chr1	36690981	36692399	1419	*	UMR	5.66038	chr1	36690487	36691486	1000	+	promoter:194	uc007aqw.1	12859	Cox5b	mm10_genes_promoters
chr1	36690981	36692399	1419	*	UMR	5.66038	chr1	36691322	36691869	548	*	island:115	NA	NA	NA	mm10_cpg_islands
chr1	36708754	36710449	1696	*	UMR	2.1327	chr1	36708741	36709124	384	*	enhancer:255	NA	NA	NA	mm10_enhancers_fantom
chr1	36708754	36710449	1696	*	UMR	2.1327	chr1	36709926	36710925	1000	-	promoter:1959	uc007aqx.1	226977	Actr1b	mm10_genes_promoters
chr1	36708754	36710449	1696	*	UMR	2.1327	chr1	36709621	36710148	528	*	island:116	NA	NA	NA	mm10_cpg_islands
chr1	36768753	36769015	263	*	LMR	46.1538	chr1	36768698	36769149	452	*	enhancer:258	NA	NA	NA	mm10_enhancers_fantom
chr1	36770827	36771308	482	*	UMR	28.821	chr1	36770808	36771193	386	*	island:117	NA	NA	NA	mm10_cpg_islands
chr1	36937794	36940383	2590	*	UMR	3.35878	chr1	36939528	36940527	1000	-	promoter:1961	uc007ard.1	56030	Tmem131	mm10_genes_promoters
chr1	36937794	36940383	2590	*	UMR	3.35878	chr1	36938841	36940122	1282	*	island:119	NA	NA	NA	mm10_cpg_islands
chr1	36985669	36986020	352	*	LMR	20.339	chr1	36985771	36986350	580	*	enhancer:272	NA	NA	NA	mm10_enhancers_fantom
chr1	37028523	37030438	1916	*	UMR	6.57277	chr1	37028316	37029315	1000	+	promoter:201	uc007are.1	NA	NA	mm10_genes_promoters
chr1	37028523	37030438	1916	*	UMR	6.57277	chr1	37028316	37029315	1000	+	promoter:202	uc007arf.1	NA	NA	mm10_genes_promoters
chr1	37028523	37030438	1916	*	UMR	6.57277	chr1	37028316	37029315	1000	+	promoter:203	uc011wjo.1	NA	NA	mm10_genes_promoters
chr1	37028523	37030438	1916	*	UMR	6.57277	chr1	37029247	37029486	240	*	island:120	NA	NA	NA	mm10_cpg_islands
chr1	37218302	37219295	994	*	LMR	7.60234	chr1	37218205	37219204	1000	+	promoter:207	uc007ari.2	12790	Cnga3	mm10_genes_promoters
chr1	37299371	37300628	1258	*	UMR	2.43506	chr1	37298838	37299837	1000	+	promoter:208	uc007ark.2	269180	Inpp4a	mm10_genes_promoters
chr1	37299371	37300628	1258	*	UMR	2.43506	chr1	37298838	37299837	1000	+	promoter:209	uc007arl.3	269180	Inpp4a	mm10_genes_promoters
chr1	37299371	37300628	1258	*	UMR	2.43506	chr1	37298838	37299837	1000	+	promoter:210	uc056ycn.1	269180	Inpp4a	mm10_genes_promoters
chr1	37299371	37300628	1258	*	UMR	2.43506	chr1	37298893	37299892	1000	+	promoter:211	uc007arj.1	NA	NA	mm10_genes_promoters
chr1	37299371	37300628	1258	*	UMR	2.43506	chr1	37299840	37300507	668	*	island:121	NA	NA	NA	mm10_cpg_islands
chr1	37429108	37430937	1830	*	UMR	3.41997	chr1	37429172	37430171	1000	+	promoter:215	uc007arp.1	67387	Unc50	mm10_genes_promoters
chr1	37429108	37430937	1830	*	UMR	3.41997	chr1	37429186	37430185	1000	+	promoter:216	uc007arq.1	67387	Unc50	mm10_genes_promoters
chr1	37429108	37430937	1830	*	UMR	3.41997	chr1	37430104	37431103	1000	-	promoter:1963	uc007aro.2	76178	Coa5	mm10_genes_promoters
chr1	37429108	37430937	1830	*	UMR	3.41997	chr1	37429777	37430415	639	*	island:122	NA	NA	NA	mm10_cpg_islands
chr1	37478148	37478662	515	*	LMR	32.8947	chr1	37477929	37478167	239	*	enhancer:280	NA	NA	NA	mm10_enhancers_fantom
chr1	37496849	37497186	338	*	LMR	23.8095	chr1	37496096	37497095	1000	-	promoter:1964	uc007arr.2	269181	Mgat4a	mm10_genes_promoters
chr1	37540186	37541900	1715	*	UMR	3.99408	chr1	37541017	37542016	1000	-	promoter:1966	uc007arv.3	269181	Mgat4a	mm10_genes_promoters
chr1	37540186	37541900	1715	*	UMR	3.99408	chr1	37540315	37540920	606	*	island:123	NA	NA	NA	mm10_cpg_islands
chr1	37584055	37584470	416	*	LMR	15.942	chr1	37583734	37584299	566	*	enhancer:287	NA	NA	NA	mm10_enhancers_fantom
chr1	37616411	37616842	432	*	LMR	22.8571	chr1	37616520	37616712	193	*	enhancer:289	NA	NA	NA	mm10_enhancers_fantom
chr1	37718928	37720626	1699	*	UMR	10.596	chr1	37719114	37719292	179	*	enhancer:292	NA	NA	NA	mm10_enhancers_fantom
chr1	37718928	37720626	1699	*	UMR	10.596	chr1	37719812	37720811	1000	-	promoter:1968	uc007arx.2	72097	2010300C02Rik	mm10_genes_promoters
chr1	37718928	37720626	1699	*	UMR	10.596	chr1	37719812	37720811	1000	-	promoter:1970	uc007ary.1	72097	2010300C02Rik	mm10_genes_promoters
chr1	37718928	37720626	1699	*	UMR	10.596	chr1	37719313	37720128	816	*	island:124	NA	NA	NA	mm10_cpg_islands
chr1	37864113	37866304	2192	*	UMR	13.9073	chr1	37864299	37865298	1000	+	promoter:217	uc007asg.1	NA	NA	mm10_genes_promoters
chr1	37864113	37866304	2192	*	UMR	13.9073	chr1	37865083	37866082	1000	-	promoter:1971	uc007arz.2	211484	Tsga10	mm10_genes_promoters
chr1	37864113	37866304	2192	*	UMR	13.9073	chr1	37865299	37866298	1000	-	promoter:1975	uc007asc.1	211484	Tsga10	mm10_genes_promoters
chr1	37864113	37866304	2192	*	UMR	13.9073	chr1	37864808	37865807	1000	-	promoter:1976	uc007asd.1	211484	Tsga10	mm10_genes_promoters
chr1	37864113	37866304	2192	*	UMR	13.9073	chr1	37865083	37866082	1000	-	promoter:1977	uc007ase.2	211484	Tsga10	mm10_genes_promoters
chr1	37864113	37866304	2192	*	UMR	13.9073	chr1	37865083	37866082	1000	-	promoter:1978	uc007asf.2	211484	Tsga10	mm10_genes_promoters
chr1	37864113	37866304	2192	*	UMR	13.9073	chr1	37864612	37865324	713	*	island:125	NA	NA	NA	mm10_cpg_islands
chr1	37871373	37872987	1615	*	UMR	7.05521	chr1	37871206	37872205	1000	+	promoter:218	uc007ash.2	623661	Lipt1	mm10_genes_promoters
chr1	37889597	37891156	1560	*	UMR	5.04202	chr1	37889553	37890552	1000	+	promoter:220	uc007asj.1	107734	Mrpl30	mm10_genes_promoters
chr1	37889597	37891156	1560	*	UMR	5.04202	chr1	37890412	37891411	1000	-	promoter:1979	uc007asi.1	69028	Mitd1	mm10_genes_promoters
chr1	37889597	37891156	1560	*	UMR	5.04202	chr1	37890362	37890782	421	*	island:127	NA	NA	NA	mm10_cpg_islands
chr1	37996154	37999210	3057	*	UMR	5.8906	chr1	37997010	37998009	1000	+	promoter:221	uc007aso.1	226982	Eif5b	mm10_genes_promoters
chr1	37996154	37999210	3057	*	UMR	5.8906	chr1	37997209	37998208	1000	-	promoter:1982	uc007asm.1	98258	Txndc9	mm10_genes_promoters
chr1	37996154	37999210	3057	*	UMR	5.8906	chr1	37997251	37998250	1000	-	promoter:1983	uc007asn.1	98258	Txndc9	mm10_genes_promoters
chr1	37996154	37999210	3057	*	UMR	5.8906	chr1	37996946	37997459	514	*	island:128	NA	NA	NA	mm10_cpg_islands
chr1	37996154	37999210	3057	*	UMR	5.8906	chr1	37997823	37998675	853	*	island:129	NA	NA	NA	mm10_cpg_islands
chr1	38128388	38130630	2243	*	UMR	6.56489	chr1	38128653	38129005	353	*	enhancer:294	NA	NA	NA	mm10_enhancers_fantom
chr1	38128388	38130630	2243	*	UMR	6.56489	chr1	38129663	38130662	1000	-	promoter:1986	uc007asr.1	56210	Rev1	mm10_genes_promoters
chr1	38128388	38130630	2243	*	UMR	6.56489	chr1	38129048	38130208	1161	*	island:130	NA	NA	NA	mm10_cpg_islands
chr1	38210251	38210794	544	*	LMR	18.239	chr1	38210065	38210345	281	*	island:131	NA	NA	NA	mm10_cpg_islands
chr1	38384255	38385193	939	*	LMR	21.9298	chr1	38383949	38384948	1000	+	promoter:222	uc007asw.1	NA	NA	mm10_genes_promoters
chr1	38625978	38628647	2670	*	UMR	13.834	chr1	38626206	38626580	375	*	enhancer:305	NA	NA	NA	mm10_enhancers_fantom
chr1	38625978	38628647	2670	*	UMR	13.834	chr1	38627245	38628244	1000	-	promoter:1987	uc007ast.2	16764	Aff3	mm10_genes_promoters
chr1	38625978	38628647	2670	*	UMR	13.834	chr1	38627245	38628244	1000	-	promoter:1988	uc007asu.1	16764	Aff3	mm10_genes_promoters
chr1	38625978	38628647	2670	*	UMR	13.834	chr1	38626793	38628084	1292	*	island:132	NA	NA	NA	mm10_cpg_islands
chr1	38821388	38821702	315	*	LMR	42.6829	chr1	38821216	38822215	1000	-	promoter:1991	uc007asx.1	381338	Lonrf2	mm10_genes_promoters
chr1	38835459	38837083	1625	*	UMR	2.60223	chr1	38835801	38836776	976	*	island:133	NA	NA	NA	mm10_cpg_islands
chr1	38897231	38898488	1258	*	UMR	5.26316	chr1	38898161	38899160	1000	-	promoter:1992	uc007asy.1	98388	Chst10	mm10_genes_promoters
chr1	38897231	38898488	1258	*	UMR	5.26316	chr1	38898161	38899160	1000	-	promoter:1993	uc007asz.1	98388	Chst10	mm10_genes_promoters
chr1	38897231	38898488	1258	*	UMR	5.26316	chr1	38898161	38899160	1000	-	promoter:1994	uc011wjt.1	98388	Chst10	mm10_genes_promoters
chr1	38897231	38898488	1258	*	UMR	5.26316	chr1	38898161	38899160	1000	-	promoter:1995	uc007ata.1	98388	Chst10	mm10_genes_promoters
chr1	38897231	38898488	1258	*	UMR	5.26316	chr1	38897864	38898202	339	*	island:134	NA	NA	NA	mm10_cpg_islands
chr1	38986349	38988889	2541	*	UMR	6.10795	chr1	38986814	38987813	1000	+	promoter:225	uc007atc.1	68833	Pdcl3	mm10_genes_promoters
chr1	38986349	38988889	2541	*	UMR	6.10795	chr1	38987499	38988052	554	*	island:135	NA	NA	NA	mm10_cpg_islands
chr1	39191837	39196985	5149	*	UMR	11.7379	chr1	39192716	39193099	384	*	enhancer:321	NA	NA	NA	mm10_enhancers_fantom
chr1	39191837	39196985	5149	*	UMR	11.7379	chr1	39193272	39194271	1000	+	promoter:226	uc007atd.2	18143	Npas2	mm10_genes_promoters
chr1	39191837	39196985	5149	*	UMR	11.7379	chr1	39193418	39194435	1018	*	island:136	NA	NA	NA	mm10_cpg_islands
chr1	39366349	39369304	2956	*	UMR	5.30191	chr1	39366851	39367850	1000	+	promoter:227	uc007ate.2	114641	Rpl31	mm10_genes_promoters
chr1	39366349	39369304	2956	*	UMR	5.30191	chr1	39366851	39367850	1000	+	promoter:228	uc007atf.2	114641	Rpl31	mm10_genes_promoters
chr1	39366349	39369304	2956	*	UMR	5.30191	chr1	39366851	39367850	1000	+	promoter:229	uc029qnw.1	114641	Rpl31	mm10_genes_promoters
chr1	39366349	39369304	2956	*	UMR	5.30191	chr1	39366851	39367850	1000	+	promoter:230	uc029qnx.1	114641	Rpl31	mm10_genes_promoters
chr1	39366349	39369304	2956	*	UMR	5.30191	chr1	39367434	39368617	1184	*	island:137	NA	NA	NA	mm10_cpg_islands
chr1	39477637	39479240	1604	*	UMR	8.0429	chr1	39478748	39479747	1000	-	promoter:1997	uc007atg.3	54610	Tbc1d8	mm10_genes_promoters
chr1	39477637	39479240	1604	*	UMR	8.0429	chr1	39478748	39479747	1000	-	promoter:1998	uc007ath.2	54610	Tbc1d8	mm10_genes_promoters
chr1	39477637	39479240	1604	*	UMR	8.0429	chr1	39478123	39478997	875	*	island:138	NA	NA	NA	mm10_cpg_islands
chr1	39534929	39536956	2028	*	UMR	10.2102	chr1	39534554	39535553	1000	+	promoter:231	uc007ati.1	52846	Cnot11	mm10_genes_promoters
chr1	39534929	39536956	2028	*	UMR	10.2102	chr1	39535587	39536365	779	*	island:139	NA	NA	NA	mm10_cpg_islands
chr1	39551261	39552113	853	*	LMR	30.7692	chr1	39552003	39553002	1000	-	promoter:1999	uc007atk.1	NA	NA	mm10_genes_promoters
chr1	39575997	39578187	2191	*	UMR	10.0796	chr1	39577348	39578347	1000	-	promoter:2001	uc007atl.3	67702	Rnf149	mm10_genes_promoters
chr1	39575997	39578187	2191	*	UMR	10.0796	chr1	39576525	39577527	1003	*	island:140	NA	NA	NA	mm10_cpg_islands
chr1	39614851	39615536	686	*	LMR	17.1975	chr1	39614933	39615161	229	*	enhancer:339	NA	NA	NA	mm10_enhancers_fantom
chr1	39649808	39651364	1557	*	UMR	21.9697	chr1	39651183	39652182	1000	-	promoter:2002	uc007atm.1	263764	Creg2	mm10_genes_promoters
chr1	39649808	39651364	1557	*	UMR	21.9697	chr1	39650441	39651282	842	*	island:141	NA	NA	NA	mm10_cpg_islands
chr1	39714075	39714681	607	*	LMR	25.7426	chr1	39713883	39714397	515	*	enhancer:342	NA	NA	NA	mm10_enhancers_fantom
chr1	39720667	39721569	903	*	UMR	10.3448	chr1	39720990	39721989	1000	-	promoter:2003	uc007atn.2	619289	Rfx8	mm10_genes_promoters
chr1	39735847	39736408	562	*	LMR	30.7692	chr1	39735855	39736287	433	*	enhancer:346	NA	NA	NA	mm10_enhancers_fantom
chr1	39761206	39762594	1389	*	UMR	12.3675	chr1	39762090	39762291	202	*	enhancer:348	NA	NA	NA	mm10_enhancers_fantom
chr1	39867881	39869412	1532	*	LMR	34.8101	chr1	39868043	39868259	217	*	enhancer:351	NA	NA	NA	mm10_enhancers_fantom
chr1	39900082	39903688	3607	*	UMR	3.94144	chr1	39899913	39900912	1000	+	promoter:233	uc007atr.1	26921	Map4k4	mm10_genes_promoters
chr1	39900082	39903688	3607	*	UMR	3.94144	chr1	39899913	39900912	1000	+	promoter:234	uc007ats.1	26921	Map4k4	mm10_genes_promoters
chr1	39900082	39903688	3607	*	UMR	3.94144	chr1	39899913	39900912	1000	+	promoter:235	uc011wjv.1	26921	Map4k4	mm10_genes_promoters
chr1	39900082	39903688	3607	*	UMR	3.94144	chr1	39899913	39900912	1000	+	promoter:236	uc011wjw.1	26921	Map4k4	mm10_genes_promoters
chr1	39900082	39903688	3607	*	UMR	3.94144	chr1	39899913	39900912	1000	+	promoter:237	uc011wjx.1	26921	Map4k4	mm10_genes_promoters
chr1	39900082	39903688	3607	*	UMR	3.94144	chr1	39900472	39901459	988	*	island:142	NA	NA	NA	mm10_cpg_islands
chr1	39922748	39924168	1421	*	LMR	34.7561	chr1	39922763	39922999	237	*	enhancer:355	NA	NA	NA	mm10_enhancers_fantom
chr1	39935597	39937140	1544	*	UMR	9.90566	chr1	39936582	39936991	410	*	enhancer:356	NA	NA	NA	mm10_enhancers_fantom
chr1	39949905	39951120	1216	*	LMR	27.1318	chr1	39950187	39950386	200	*	enhancer:357	NA	NA	NA	mm10_enhancers_fantom
chr1	40085406	40086290	885	*	LMR	12	chr1	40085852	40086851	1000	-	promoter:2007	uc007att.2	100047133	Gm16894	mm10_genes_promoters
chr1	40224867	40225352	486	*	LMR	20.6667	chr1	40224080	40225079	1000	+	promoter:240	uc007atv.1	16177	Il1r1	mm10_genes_promoters
chr1	40266147	40267136	990	*	UMR	4.74684	chr1	40265586	40266585	1000	+	promoter:241	uc007atw.1	16177	Il1r1	mm10_genes_promoters
chr1	40266147	40267136	990	*	UMR	4.74684	chr1	40266556	40266876	321	*	island:143	NA	NA	NA	mm10_cpg_islands
chr1	40324644	40326301	1658	*	UMR	14.8206	chr1	40323690	40324689	1000	+	promoter:243	uc007aty.1	107527	Il1rl2	mm10_genes_promoters
chr1	40324644	40326301	1658	*	UMR	14.8206	chr1	40325809	40326019	211	*	island:144	NA	NA	NA	mm10_cpg_islands
chr1	40465581	40465827	247	*	LMR	29.4118	chr1	40464621	40465620	1000	+	promoter:248	uc007aue.1	16182	Il18r1	mm10_genes_promoters
chr1	40465581	40465827	247	*	LMR	29.4118	chr1	40464621	40465620	1000	+	promoter:249	uc007auf.1	16182	Il18r1	mm10_genes_promoters
chr1	40465581	40465827	247	*	LMR	29.4118	chr1	40464970	40465969	1000	+	promoter:250	uc007aug.1	16182	Il18r1	mm10_genes_promoters
chr1	40465581	40465827	247	*	LMR	29.4118	chr1	40465006	40466005	1000	+	promoter:251	uc033fiw.1	16182	Il18r1	mm10_genes_promoters
chr1	40465581	40465827	247	*	LMR	29.4118	chr1	40465006	40466005	1000	+	promoter:252	uc011wjz.1	16182	Il18r1	mm10_genes_promoters
chr1	40514549	40515394	846	*	LMR	29.1667	chr1	40514362	40515361	1000	+	promoter:253	uc007aui.1	16174	Il18rap	mm10_genes_promoters
chr1	40514549	40515394	846	*	LMR	29.1667	chr1	40514362	40515361	1000	+	promoter:254	uc007auj.1	16174	Il18rap	mm10_genes_promoters
chr1	40514549	40515394	846	*	LMR	29.1667	chr1	40514362	40515361	1000	+	promoter:255	uc007auk.2	16174	Il18rap	mm10_genes_promoters
chr1	40579111	40580230	1120	*	LMR	23.7113	chr1	40579227	40580226	1000	+	promoter:256	uc007aul.1	110895	Slc9a4	mm10_genes_promoters
chr1	40619686	40620102	417	*	LMR	35.2941	chr1	40619880	40620136	257	*	enhancer:393	NA	NA	NA	mm10_enhancers_fantom
chr1	40679883	40682386	2504	*	UMR	8.41751	chr1	40680712	40681711	1000	+	promoter:257	uc007aum.1	226999	Slc9a2	mm10_genes_promoters
chr1	40679883	40682386	2504	*	UMR	8.41751	chr1	40680712	40681711	1000	+	promoter:258	uc007aun.1	226999	Slc9a2	mm10_genes_promoters
chr1	40679883	40682386	2504	*	UMR	8.41751	chr1	40681006	40682084	1079	*	island:145	NA	NA	NA	mm10_cpg_islands
chr1	40789618	40791142	1525	*	UMR	8.49057	chr1	40790658	40791657	1000	-	promoter:2008	uc007auo.1	211798	Mfsd9	mm10_genes_promoters
chr1	40789618	40791142	1525	*	UMR	8.49057	chr1	40790658	40791657	1000	-	promoter:2009	uc007aup.1	211798	Mfsd9	mm10_genes_promoters
chr1	40789618	40791142	1525	*	UMR	8.49057	chr1	40790518	40790811	294	*	island:146	NA	NA	NA	mm10_cpg_islands
chr1	40805449	40805660	212	*	LMR	35.7143	chr1	40804601	40805600	1000	+	promoter:259	uc007auq.1	381339	Tmem182	mm10_genes_promoters
chr1	41270891	41271850	960	*	LMR	26.2136	chr1	41271342	41271585	244	*	enhancer:397	NA	NA	NA	mm10_enhancers_fantom
chr1	42491412	42492100	689	*	UMR	16.0494	chr1	42491684	42491938	255	*	island:147	NA	NA	NA	mm10_cpg_islands
chr1	42683783	42715318	31536	*	UMR	7.37909	chr1	42684191	42684633	443	*	enhancer:405	NA	NA	NA	mm10_enhancers_fantom
chr1	42683783	42715318	31536	*	UMR	7.37909	chr1	42684701	42685067	367	*	enhancer:406	NA	NA	NA	mm10_enhancers_fantom
chr1	42683783	42715318	31536	*	UMR	7.37909	chr1	42686219	42686357	139	*	enhancer:407	NA	NA	NA	mm10_enhancers_fantom
chr1	42683783	42715318	31536	*	UMR	7.37909	chr1	42691332	42691870	539	*	enhancer:408	NA	NA	NA	mm10_enhancers_fantom
chr1	42683783	42715318	31536	*	UMR	7.37909	chr1	42705785	42705967	183	*	enhancer:409	NA	NA	NA	mm10_enhancers_fantom
chr1	42683783	42715318	31536	*	UMR	7.37909	chr1	42696146	42697145	1000	+	promoter:260	uc007auw.1	18993	Pou3f3	mm10_genes_promoters
chr1	42683783	42715318	31536	*	UMR	7.37909	chr1	42699336	42700335	1000	+	promoter:261	uc007aux.2	73100	2900092D14Rik	mm10_genes_promoters
chr1	42683783	42715318	31536	*	UMR	7.37909	chr1	42693116	42694115	1000	-	promoter:2012	uc007aus.1	66297	Pantr1	mm10_genes_promoters
chr1	42683783	42715318	31536	*	UMR	7.37909	chr1	42693116	42694115	1000	-	promoter:2013	uc007aut.1	66297	Pantr1	mm10_genes_promoters
chr1	42683783	42715318	31536	*	UMR	7.37909	chr1	42694826	42695825	1000	-	promoter:2014	uc007auu.1	66297	Pantr1	mm10_genes_promoters
chr1	42683783	42715318	31536	*	UMR	7.37909	chr1	42694826	42695825	1000	-	promoter:2015	uc007auv.1	66297	Pantr1	mm10_genes_promoters
chr1	42683783	42715318	31536	*	UMR	7.37909	chr1	42713455	42714454	1000	-	promoter:2016	uc033fix.1	66620	Pantr2	mm10_genes_promoters
chr1	42683783	42715318	31536	*	UMR	7.37909	chr1	42708053	42709052	1000	-	promoter:2017	uc007auy.1	NA	NA	mm10_genes_promoters
chr1	42683783	42715318	31536	*	UMR	7.37909	chr1	42684497	42685011	515	*	island:148	NA	NA	NA	mm10_cpg_islands
chr1	42683783	42715318	31536	*	UMR	7.37909	chr1	42686605	42686928	324	*	island:149	NA	NA	NA	mm10_cpg_islands
chr1	42683783	42715318	31536	*	UMR	7.37909	chr1	42694074	42694484	411	*	island:150	NA	NA	NA	mm10_cpg_islands
chr1	42683783	42715318	31536	*	UMR	7.37909	chr1	42694733	42695261	529	*	island:151	NA	NA	NA	mm10_cpg_islands
chr1	42683783	42715318	31536	*	UMR	7.37909	chr1	42696574	42698657	2084	*	island:152	NA	NA	NA	mm10_cpg_islands
chr1	42850593	42852245	1653	*	UMR	4.92126	chr1	42850233	42851232	1000	+	promoter:263	uc007auz.2	69527	Mrps9	mm10_genes_promoters
chr1	42850593	42852245	1653	*	UMR	4.92126	chr1	42850233	42851232	1000	+	promoter:264	uc007ava.2	69527	Mrps9	mm10_genes_promoters
chr1	42850593	42852245	1653	*	UMR	4.92126	chr1	42851139	42851682	544	*	island:153	NA	NA	NA	mm10_cpg_islands
chr1	42952609	42953814	1206	*	UMR	10	chr1	42951872	42952871	1000	+	promoter:266	uc007avc.2	93690	Gpr45	mm10_genes_promoters
chr1	42952609	42953814	1206	*	UMR	10	chr1	42951872	42952871	1000	+	promoter:267	uc007avd.2	93690	Gpr45	mm10_genes_promoters
chr1	42952609	42953814	1206	*	UMR	10	chr1	42952792	42953543	752	*	island:154	NA	NA	NA	mm10_cpg_islands
chr1	43066012	43066526	515	*	LMR	23.5955	chr1	43066009	43066169	161	*	enhancer:411	NA	NA	NA	mm10_enhancers_fantom
chr1	43091272	43093332	2061	*	UMR	4.15879	chr1	43092487	43093486	1000	-	promoter:2018	uc007ave.1	73122	Tgfbrap1	mm10_genes_promoters
chr1	43091272	43093332	2061	*	UMR	4.15879	chr1	43092487	43093486	1000	-	promoter:2021	uc007avh.1	73122	Tgfbrap1	mm10_genes_promoters
chr1	43091272	43093332	2061	*	UMR	4.15879	chr1	43092247	43092816	570	*	island:155	NA	NA	NA	mm10_cpg_islands
chr1	43097663	43099989	2327	*	UMR	5.13219	chr1	43097710	43098709	1000	+	promoter:269	uc007avj.1	98404	AI597479	mm10_genes_promoters
chr1	43097663	43099989	2327	*	UMR	5.13219	chr1	43098623	43099622	1000	-	promoter:2019	uc007avf.1	73122	Tgfbrap1	mm10_genes_promoters
chr1	43097663	43099989	2327	*	UMR	5.13219	chr1	43098638	43099637	1000	-	promoter:2022	uc057auj.1	73122	Tgfbrap1	mm10_genes_promoters
chr1	43097663	43099989	2327	*	UMR	5.13219	chr1	43098480	43098954	475	*	island:156	NA	NA	NA	mm10_cpg_islands
chr1	43162871	43164210	1340	*	UMR	4.22164	chr1	43163962	43164961	1000	-	promoter:2023	uc007avk.2	14200	Fhl2	mm10_genes_promoters
chr1	43162871	43164210	1340	*	UMR	4.22164	chr1	43163728	43164080	353	*	island:157	NA	NA	NA	mm10_cpg_islands
chr1	43360632	43362379	1748	*	LMR	34.1667	chr1	43360787	43361021	235	*	enhancer:420	NA	NA	NA	mm10_enhancers_fantom
chr1	43444621	43448085	3465	*	UMR	9.38511	chr1	43444751	43445750	1000	+	promoter:271	uc007avn.1	17974	Nck2	mm10_genes_promoters
chr1	43444621	43448085	3465	*	UMR	9.38511	chr1	43444751	43445750	1000	+	promoter:272	uc007avo.2	17974	Nck2	mm10_genes_promoters
chr1	43444621	43448085	3465	*	UMR	9.38511	chr1	43445846	43446568	723	*	island:158	NA	NA	NA	mm10_cpg_islands
chr1	43467761	43468730	970	*	LMR	37.3016	chr1	43467762	43467948	187	*	enhancer:422	NA	NA	NA	mm10_enhancers_fantom
chr1	43730283	43730844	562	*	LMR	15.942	chr1	43729602	43730601	1000	+	promoter:273	uc007avp.2	78896	1500015O10Rik	mm10_genes_promoters
chr1	43826151	43828418	2268	*	UMR	2.57511	chr1	43827709	43828708	1000	-	promoter:2026	uc007avq.1	67883	Uxs1	mm10_genes_promoters
chr1	43826151	43828418	2268	*	UMR	2.57511	chr1	43827709	43828708	1000	-	promoter:2027	uc011wka.1	67883	Uxs1	mm10_genes_promoters
chr1	43826151	43828418	2268	*	UMR	2.57511	chr1	43827314	43828135	822	*	island:160	NA	NA	NA	mm10_cpg_islands
chr1	43933071	43936003	2933	*	UMR	3.13725	chr1	43932994	43933993	1000	+	promoter:274	uc007avr.2	22019	Tpp2	mm10_genes_promoters
chr1	43933071	43936003	2933	*	UMR	3.13725	chr1	43932994	43933993	1000	+	promoter:275	uc011wkb.2	22019	Tpp2	mm10_genes_promoters
chr1	43933071	43936003	2933	*	UMR	3.13725	chr1	43932994	43933993	1000	+	promoter:276	uc007avs.2	22019	Tpp2	mm10_genes_promoters
chr1	43933071	43936003	2933	*	UMR	3.13725	chr1	43932994	43933993	1000	+	promoter:277	uc007avt.2	22019	Tpp2	mm10_genes_promoters
chr1	43933071	43936003	2933	*	UMR	3.13725	chr1	43933652	43934550	899	*	island:161	NA	NA	NA	mm10_cpg_islands
chr1	44041622	44043464	1843	*	UMR	4.2042	chr1	44042356	44042405	50	*	enhancer:430	NA	NA	NA	mm10_enhancers_fantom
chr1	44041622	44043464	1843	*	UMR	4.2042	chr1	44042529	44042852	324	*	enhancer:431	NA	NA	NA	mm10_enhancers_fantom
chr1	44100957	44103534	2578	*	UMR	1.53846	chr1	44102344	44103343	1000	-	promoter:2030	uc007avx.2	75623	Tex30	mm10_genes_promoters
chr1	44100957	44103534	2578	*	UMR	1.53846	chr1	44102344	44103343	1000	-	promoter:2031	uc007avy.2	75623	Tex30	mm10_genes_promoters
chr1	44100957	44103534	2578	*	UMR	1.53846	chr1	44102389	44103388	1000	-	promoter:2032	uc007avz.2	75623	Tex30	mm10_genes_promoters
chr1	44100957	44103534	2578	*	UMR	1.53846	chr1	44102389	44103388	1000	-	promoter:2033	uc007awa.2	75623	Tex30	mm10_genes_promoters
chr1	44100957	44103534	2578	*	UMR	1.53846	chr1	44101935	44102758	824	*	island:162	NA	NA	NA	mm10_cpg_islands
chr1	44117687	44120536	2850	*	UMR	1.03306	chr1	44118162	44119161	1000	+	promoter:279	uc007awd.2	246229	Bivm	mm10_genes_promoters
chr1	44117687	44120536	2850	*	UMR	1.03306	chr1	44118184	44119183	1000	+	promoter:280	uc007awe.2	246229	Bivm	mm10_genes_promoters
chr1	44117687	44120536	2850	*	UMR	1.03306	chr1	44118968	44119967	1000	+	promoter:281	uc007awf.2	246229	Bivm	mm10_genes_promoters
chr1	44117687	44120536	2850	*	UMR	1.03306	chr1	44118774	44119773	1000	-	promoter:2034	uc007awb.1	72050	Kdelc1	mm10_genes_promoters
chr1	44117687	44120536	2850	*	UMR	1.03306	chr1	44118774	44119773	1000	-	promoter:2035	uc011wkc.1	72050	Kdelc1	mm10_genes_promoters
chr1	44117687	44120536	2850	*	UMR	1.03306	chr1	44118774	44119773	1000	-	promoter:2036	uc007awc.1	72050	Kdelc1	mm10_genes_promoters
chr1	44147161	44149232	2072	*	UMR	5.43478	chr1	44146744	44147743	1000	+	promoter:282	uc007awg.1	NA	NA	mm10_genes_promoters
chr1	44147161	44149232	2072	*	UMR	5.43478	chr1	44146744	44147743	1000	+	promoter:283	uc007awh.2	22592	Ercc5	mm10_genes_promoters
chr1	44147161	44149232	2072	*	UMR	5.43478	chr1	44146744	44147743	1000	+	promoter:284	uc007awi.2	22592	Ercc5	mm10_genes_promoters
chr1	44147161	44149232	2072	*	UMR	5.43478	chr1	44146932	44147931	1000	+	promoter:285	uc007awj.1	22592	Ercc5	mm10_genes_promoters
chr1	44147161	44149232	2072	*	UMR	5.43478	chr1	44147610	44148213	604	*	island:163	NA	NA	NA	mm10_cpg_islands
chr1	44198413	44199330	918	*	UMR	3.71747	chr1	44198341	44198675	335	*	enhancer:433	NA	NA	NA	mm10_enhancers_fantom
chr1	44198413	44199330	918	*	UMR	3.71747	chr1	44199089	44199210	122	*	enhancer:434	NA	NA	NA	mm10_enhancers_fantom
chr1	44551099	44554705	3607	*	UMR	1.98807	chr1	44550671	44551670	1000	+	promoter:286	uc007awl.2	70676	Gulp1	mm10_genes_promoters
chr1	44551099	44554705	3607	*	UMR	1.98807	chr1	44550671	44551670	1000	+	promoter:287	uc007awm.2	70676	Gulp1	mm10_genes_promoters
chr1	44551099	44554705	3607	*	UMR	1.98807	chr1	44550671	44551670	1000	+	promoter:288	uc007awn.2	70676	Gulp1	mm10_genes_promoters
chr1	44551099	44554705	3607	*	UMR	1.98807	chr1	44551578	44552491	914	*	island:164	NA	NA	NA	mm10_cpg_islands
chr1	45312810	45314859	2050	*	LMR	19.1489	chr1	45312939	45313362	424	*	enhancer:437	NA	NA	NA	mm10_enhancers_fantom
chr1	45312810	45314859	2050	*	LMR	19.1489	chr1	45314574	45314867	294	*	enhancer:438	NA	NA	NA	mm10_enhancers_fantom
chr1	45794645	45796366	1722	*	UMR	0.606061	chr1	45794501	45795500	1000	+	promoter:295	uc007awt.1	73674	Wdr75	mm10_genes_promoters
chr1	45794645	45796366	1722	*	UMR	0.606061	chr1	45795375	45795757	383	*	island:165	NA	NA	NA	mm10_cpg_islands
chr1	45859906	45860568	663	*	LMR	25	chr1	45860416	45860702	287	*	enhancer:442	NA	NA	NA	mm10_enhancers_fantom
chr1	45924957	45926533	1577	*	UMR	5.61224	chr1	45925595	45926594	1000	-	promoter:2042	uc007awu.1	53945	Slc40a1	mm10_genes_promoters
chr1	45924957	45926533	1577	*	UMR	5.61224	chr1	45925595	45926594	1000	-	promoter:2043	uc007awv.1	53945	Slc40a1	mm10_genes_promoters
chr1	45924957	45926533	1577	*	UMR	5.61224	chr1	45926520	45927519	1000	-	promoter:2044	uc011wkh.1	53945	Slc40a1	mm10_genes_promoters
chr1	45924957	45926533	1577	*	UMR	5.61224	chr1	45926520	45927519	1000	-	promoter:2045	uc011wki.2	53945	Slc40a1	mm10_genes_promoters
chr1	46065868	46067641	1774	*	UMR	7.69231	chr1	46065738	46066737	1000	+	promoter:297	uc007awx.2	227058	Dnah7b	mm10_genes_promoters
chr1	46425228	46426036	809	*	LMR	13.5135	chr1	46424518	46425517	1000	+	promoter:301	uc007axb.2	100101919	Dnah7c	mm10_genes_promoters
chr1	46425228	46426036	809	*	LMR	13.5135	chr1	46425460	46425706	247	*	island:166	NA	NA	NA	mm10_cpg_islands
chr1	46851629	46854558	2930	*	UMR	1.35318	chr1	46852088	46852648	561	*	enhancer:447	NA	NA	NA	mm10_enhancers_fantom
chr1	46851629	46854558	2930	*	UMR	1.35318	chr1	46853510	46854509	1000	-	promoter:2050	uc007axc.1	227059	Slc39a10	mm10_genes_promoters
chr1	46851629	46854558	2930	*	UMR	1.35318	chr1	46852696	46854053	1358	*	island:167	NA	NA	NA	mm10_cpg_islands
chr1	46885115	46887142	2028	*	LMR	38.7454	chr1	46886553	46886926	374	*	enhancer:449	NA	NA	NA	mm10_enhancers_fantom
chr1	50925087	50929334	4248	*	UMR	9.16667	chr1	50926219	50926629	411	*	enhancer:456	NA	NA	NA	mm10_enhancers_fantom
chr1	50925087	50929334	4248	*	UMR	9.16667	chr1	50926523	50927522	1000	+	promoter:306	uc007axj.1	56363	Tmeff2	mm10_genes_promoters
chr1	50925087	50929334	4248	*	UMR	9.16667	chr1	50927047	50928062	1016	*	island:168	NA	NA	NA	mm10_cpg_islands
chr1	51288448	51291770	3323	*	UMR	19.943	chr1	51290720	51290874	155	*	enhancer:461	NA	NA	NA	mm10_enhancers_fantom
chr1	51288448	51291770	3323	*	UMR	19.943	chr1	51288126	51289125	1000	+	promoter:307	uc007axk.1	20324	Cavin2	mm10_genes_promoters
chr1	51333633	51334669	1037	*	LMR	17.3184	chr1	51333780	51334779	1000	-	promoter:2054	uc029qog.1	442821	9330175M20Rik	mm10_genes_promoters
chr1	51477355	51479112	1758	*	UMR	3.81558	chr1	51478400	51479399	1000	-	promoter:2056	uc007axm.1	109019	Nabp1	mm10_genes_promoters
chr1	51477355	51479112	1758	*	UMR	3.81558	chr1	51478400	51479399	1000	-	promoter:2057	uc007axn.1	109019	Nabp1	mm10_genes_promoters
chr1	51477355	51479112	1758	*	UMR	3.81558	chr1	51478400	51479399	1000	-	promoter:2058	uc007axo.2	109019	Nabp1	mm10_genes_promoters
chr1	51477355	51479112	1758	*	UMR	3.81558	chr1	51478400	51479399	1000	-	promoter:2059	uc057auk.1	109019	Nabp1	mm10_genes_promoters
chr1	51477355	51479112	1758	*	UMR	3.81558	chr1	51478400	51479399	1000	-	promoter:2060	uc007axp.1	109019	Nabp1	mm10_genes_promoters
chr1	51477355	51479112	1758	*	UMR	3.81558	chr1	51478159	51478621	463	*	island:169	NA	NA	NA	mm10_cpg_islands
chr1	51579759	51582546	2788	*	LMR	27.7778	chr1	51580276	51580644	369	*	enhancer:467	NA	NA	NA	mm10_enhancers_fantom
chr1	51596917	51597528	612	*	LMR	16.0377	chr1	51596719	51597718	1000	-	promoter:2061	uc007axq.1	NA	NA	mm10_genes_promoters
chr1	51747128	51748079	952	*	LMR	17.4603	chr1	51746881	51747227	347	*	enhancer:469	NA	NA	NA	mm10_enhancers_fantom
chr1	51747128	51748079	952	*	LMR	17.4603	chr1	51747375	51747766	392	*	enhancer:470	NA	NA	NA	mm10_enhancers_fantom
chr1	51914938	51916455	1518	*	UMR	2.03046	chr1	51914991	51915252	262	*	enhancer:473	NA	NA	NA	mm10_enhancers_fantom
chr1	51914938	51916455	1518	*	UMR	2.03046	chr1	51915979	51916978	1000	-	promoter:2062	uc007axr.3	17912	Myo1b	mm10_genes_promoters
chr1	51914938	51916455	1518	*	UMR	2.03046	chr1	51915979	51916978	1000	-	promoter:2063	uc007axs.3	17912	Myo1b	mm10_genes_promoters
chr1	51914938	51916455	1518	*	UMR	2.03046	chr1	51915979	51916978	1000	-	promoter:2064	uc007axt.3	17912	Myo1b	mm10_genes_promoters
chr1	51914938	51916455	1518	*	UMR	2.03046	chr1	51915979	51916978	1000	-	promoter:2066	uc007axu.3	17912	Myo1b	mm10_genes_promoters
chr1	51914938	51916455	1518	*	UMR	2.03046	chr1	51915979	51916978	1000	-	promoter:2067	uc007axv.3	17912	Myo1b	mm10_genes_promoters
chr1	51914938	51916455	1518	*	UMR	2.03046	chr1	51915183	51916194	1012	*	island:170	NA	NA	NA	mm10_cpg_islands
chr1	51996719	51998768	2050	*	LMR	12.6506	chr1	51996732	51997000	269	*	enhancer:476	NA	NA	NA	mm10_enhancers_fantom
chr1	52113238	52114756	1519	*	UMR	2.14067	chr1	52113708	52113995	288	*	island:171	NA	NA	NA	mm10_cpg_islands
chr1	52118911	52120525	1615	*	UMR	7.28643	chr1	52118438	52119437	1000	+	promoter:311	uc007axy.1	20846	Stat1	mm10_genes_promoters
chr1	52118911	52120525	1615	*	UMR	7.28643	chr1	52118438	52119437	1000	+	promoter:312	uc007axz.1	20846	Stat1	mm10_genes_promoters
chr1	52118911	52120525	1615	*	UMR	7.28643	chr1	52118438	52119437	1000	+	promoter:313	uc007aya.2	20846	Stat1	mm10_genes_promoters
chr1	52118911	52120525	1615	*	UMR	7.28643	chr1	52118438	52119437	1000	+	promoter:314	uc007ayb.2	20846	Stat1	mm10_genes_promoters
chr1	52118911	52120525	1615	*	UMR	7.28643	chr1	52118622	52119621	1000	+	promoter:315	uc007ayc.2	20846	Stat1	mm10_genes_promoters
chr1	52118911	52120525	1615	*	UMR	7.28643	chr1	52119293	52119737	445	*	island:172	NA	NA	NA	mm10_cpg_islands
chr1	52175367	52176650	1284	*	LMR	28	chr1	52175346	52175682	337	*	enhancer:481	NA	NA	NA	mm10_enhancers_fantom
chr1	52231609	52234192	2584	*	UMR	3.33333	chr1	52233233	52234232	1000	-	promoter:2068	uc007aye.2	14660	Gls	mm10_genes_promoters
chr1	52231609	52234192	2584	*	UMR	3.33333	chr1	52233233	52234232	1000	-	promoter:2070	uc011wko.1	14660	Gls	mm10_genes_promoters
chr1	52231609	52234192	2584	*	UMR	3.33333	chr1	52232207	52233503	1297	*	island:173	NA	NA	NA	mm10_cpg_islands
chr1	52498999	52502006	3008	*	UMR	10.4962	chr1	52500449	52501448	1000	-	promoter:2072	uc007ayh.2	17936	Nab1	mm10_genes_promoters
chr1	52498999	52502006	3008	*	UMR	10.4962	chr1	52500031	52500252	222	*	island:174	NA	NA	NA	mm10_cpg_islands
chr1	52498999	52502006	3008	*	UMR	10.4962	chr1	52500508	52500827	320	*	island:175	NA	NA	NA	mm10_cpg_islands
chr1	52597355	52598132	778	*	LMR	25.3165	chr1	52597382	52597551	170	*	enhancer:483	NA	NA	NA	mm10_enhancers_fantom
chr1	52597355	52598132	778	*	LMR	25.3165	chr1	52597921	52598107	187	*	enhancer:484	NA	NA	NA	mm10_enhancers_fantom
chr1	52630383	52631468	1086	*	UMR	2.01005	chr1	52629705	52630704	1000	+	promoter:318	uc007ayk.3	227094	Nemp2	mm10_genes_promoters
chr1	52630383	52631468	1086	*	UMR	2.01005	chr1	52629705	52630704	1000	+	promoter:319	uc011wkp.1	227094	Nemp2	mm10_genes_promoters
chr1	52630383	52631468	1086	*	UMR	2.01005	chr1	52629705	52630704	1000	+	promoter:320	uc029qoj.1	227094	Nemp2	mm10_genes_promoters
chr1	52630383	52631468	1086	*	UMR	2.01005	chr1	52629705	52630704	1000	+	promoter:321	uc029qok.1	227094	Nemp2	mm10_genes_promoters
chr1	52630383	52631468	1086	*	UMR	2.01005	chr1	52629752	52630751	1000	+	promoter:322	uc029qol.1	227094	Nemp2	mm10_genes_promoters
chr1	52630383	52631468	1086	*	UMR	2.01005	chr1	52630541	52630942	402	*	island:176	NA	NA	NA	mm10_cpg_islands
chr1	52726172	52727838	1667	*	UMR	1.74216	chr1	52727319	52728318	1000	-	promoter:2073	uc007ayl.3	98682	Mfsd6	mm10_genes_promoters
chr1	52726172	52727838	1667	*	UMR	1.74216	chr1	52727319	52728318	1000	-	promoter:2074	uc007aym.1	98682	Mfsd6	mm10_genes_promoters
chr1	52726172	52727838	1667	*	UMR	1.74216	chr1	52727319	52728318	1000	-	promoter:2075	uc007ayn.1	98682	Mfsd6	mm10_genes_promoters
chr1	52726172	52727838	1667	*	UMR	1.74216	chr1	52726791	52727529	739	*	island:177	NA	NA	NA	mm10_cpg_islands
chr1	52816731	52818241	1511	*	UMR	6.469	chr1	52817689	52818688	1000	-	promoter:2076	uc007ayo.2	16329	Inpp1	mm10_genes_promoters
chr1	52816731	52818241	1511	*	UMR	6.469	chr1	52817206	52817862	657	*	island:178	NA	NA	NA	mm10_cpg_islands
chr1	52844627	52845840	1214	*	UMR	8.44156	chr1	52844038	52845037	1000	+	promoter:323	uc011wkr.2	227095	Hibch	mm10_genes_promoters
chr1	52844627	52845840	1214	*	UMR	8.44156	chr1	52844038	52845037	1000	+	promoter:324	uc007ayp.2	227095	Hibch	mm10_genes_promoters
chr1	52950843	52954023	3181	*	UMR	11.6773	chr1	52952841	52953840	1000	-	promoter:2077	uc007ayr.1	67080	1700019D03Rik	mm10_genes_promoters
chr1	52950843	52954023	3181	*	UMR	11.6773	chr1	52952626	52952957	332	*	island:179	NA	NA	NA	mm10_cpg_islands
chr1	53296463	53297885	1423	*	UMR	4.3038	chr1	53296095	53297094	1000	+	promoter:327	uc007ayy.2	227102	Ormdl1	mm10_genes_promoters
chr1	53296463	53297885	1423	*	UMR	4.3038	chr1	53296095	53297094	1000	+	promoter:328	uc011wks.1	227102	Ormdl1	mm10_genes_promoters
chr1	53296463	53297885	1423	*	UMR	4.3038	chr1	53297029	53298028	1000	-	promoter:2081	uc007ayv.3	227099	Pms1	mm10_genes_promoters
chr1	53296463	53297885	1423	*	UMR	4.3038	chr1	53297029	53298028	1000	-	promoter:2082	uc007ayx.2	227099	Pms1	mm10_genes_promoters
chr1	53296463	53297885	1423	*	UMR	4.3038	chr1	53296788	53297379	592	*	island:180	NA	NA	NA	mm10_cpg_islands
chr1	53312867	53314400	1534	*	UMR	3.02267	chr1	53312624	53313623	1000	+	promoter:329	uc007aza.2	72085	Osgepl1	mm10_genes_promoters
chr1	53312867	53314400	1534	*	UMR	3.02267	chr1	53312624	53313623	1000	+	promoter:330	uc007azb.2	72085	Osgepl1	mm10_genes_promoters
chr1	53312867	53314400	1534	*	UMR	3.02267	chr1	53312624	53313623	1000	+	promoter:331	uc007azc.2	72085	Osgepl1	mm10_genes_promoters
chr1	53312867	53314400	1534	*	UMR	3.02267	chr1	53312624	53313623	1000	+	promoter:332	uc011wkt.2	72085	Osgepl1	mm10_genes_promoters
chr1	53351779	53353550	1772	*	UMR	4.51613	chr1	53352753	53353752	1000	-	promoter:2083	uc007aze.2	70396	Asnsd1	mm10_genes_promoters
chr1	53351779	53353550	1772	*	UMR	4.51613	chr1	53352753	53353752	1000	-	promoter:2084	uc007azg.2	70396	Asnsd1	mm10_genes_promoters
chr1	53351779	53353550	1772	*	UMR	4.51613	chr1	53352753	53353752	1000	-	promoter:2085	uc007azh.2	70396	Asnsd1	mm10_genes_promoters
chr1	53351779	53353550	1772	*	UMR	4.51613	chr1	53352753	53353752	1000	-	promoter:2087	uc011wku.2	70396	Asnsd1	mm10_genes_promoters
chr1	53351779	53353550	1772	*	UMR	4.51613	chr1	53352464	53352777	314	*	island:181	NA	NA	NA	mm10_cpg_islands
chr1	53706273	53707158	886	*	UMR	7.29483	chr1	53706785	53707784	1000	-	promoter:2088	uc029qom.1	627872	Dnah7a	mm10_genes_promoters
chr1	53706273	53707158	886	*	UMR	7.29483	chr1	53706785	53707784	1000	-	promoter:2089	uc007azi.1	627872	Dnah7a	mm10_genes_promoters
chr1	53706273	53707158	886	*	UMR	7.29483	chr1	53706523	53706879	357	*	island:182	NA	NA	NA	mm10_cpg_islands
chr1	53784179	53785804	1626	*	UMR	0.907029	chr1	53784190	53784490	301	*	enhancer:496	NA	NA	NA	mm10_enhancers_fantom
chr1	53784179	53785804	1626	*	UMR	0.907029	chr1	53785216	53786215	1000	-	promoter:2090	uc007azj.2	98267	Stk17b	mm10_genes_promoters
chr1	53784179	53785804	1626	*	UMR	0.907029	chr1	53784769	53785369	601	*	island:183	NA	NA	NA	mm10_cpg_islands
chr1	53823333	53824450	1118	*	LMR	4.20168	chr1	53823391	53824304	914	*	enhancer:501	NA	NA	NA	mm10_enhancers_fantom
chr1	53939350	53941168	1819	*	LMR	12.7551	chr1	53940204	53940564	361	*	enhancer:506	NA	NA	NA	mm10_enhancers_fantom
chr1	54193311	54195438	2128	*	UMR	6.77966	chr1	54195035	54196034	1000	-	promoter:2091	uc007azk.2	329152	Hecw2	mm10_genes_promoters
chr1	54193311	54195438	2128	*	UMR	6.77966	chr1	54195035	54196034	1000	-	promoter:2092	uc007azl.2	329152	Hecw2	mm10_genes_promoters
chr1	54193311	54195438	2128	*	UMR	6.77966	chr1	54195035	54196034	1000	-	promoter:2093	uc011wkw.2	329152	Hecw2	mm10_genes_promoters
chr1	54193311	54195438	2128	*	UMR	6.77966	chr1	54195035	54196034	1000	-	promoter:2094	uc007azm.1	329152	Hecw2	mm10_genes_promoters
chr1	54193311	54195438	2128	*	UMR	6.77966	chr1	54194342	54195242	901	*	island:184	NA	NA	NA	mm10_cpg_islands
chr1	54250360	54251294	935	*	UMR	9.67742	chr1	54249683	54250682	1000	+	promoter:335	uc007azn.1	78016	Ccdc150	mm10_genes_promoters
chr1	54250360	54251294	935	*	UMR	9.67742	chr1	54249683	54250682	1000	+	promoter:336	uc007azo.1	78016	Ccdc150	mm10_genes_promoters
chr1	54250360	54251294	935	*	UMR	9.67742	chr1	54249683	54250682	1000	+	promoter:337	uc011wkx.1	78016	Ccdc150	mm10_genes_promoters
chr1	54250360	54251294	935	*	UMR	9.67742	chr1	54250569	54250800	232	*	island:185	NA	NA	NA	mm10_cpg_islands
chr1	54438403	54439356	954	*	UMR	6.28019	chr1	54439027	54440026	1000	-	promoter:2095	uc007azp.2	98488	Gtf3c3	mm10_genes_promoters
chr1	54438403	54439356	954	*	UMR	6.28019	chr1	54438757	54439059	303	*	island:186	NA	NA	NA	mm10_cpg_islands
chr1	54556323	54558537	2215	*	UMR	2.0436	chr1	54557685	54558684	1000	-	promoter:2096	uc011wky.2	241062	Pgap1	mm10_genes_promoters
chr1	54556323	54558537	2215	*	UMR	2.0436	chr1	54557685	54558684	1000	-	promoter:2097	uc007azr.3	241062	Pgap1	mm10_genes_promoters
chr1	54556323	54558537	2215	*	UMR	2.0436	chr1	54557695	54558694	1000	-	promoter:2098	uc057aul.1	NA	NA	mm10_genes_promoters
chr1	54556323	54558537	2215	*	UMR	2.0436	chr1	54557255	54557805	551	*	island:187	NA	NA	NA	mm10_cpg_islands
chr1	54585072	54586355	1284	*	LMR	27.4074	chr1	54585346	54585765	420	*	enhancer:515	NA	NA	NA	mm10_enhancers_fantom
chr1	54585072	54586355	1284	*	LMR	27.4074	chr1	54586352	54586449	98	*	enhancer:516	NA	NA	NA	mm10_enhancers_fantom
chr1	54746199	54748211	2013	*	LMR	23.3083	chr1	54747692	54747978	287	*	enhancer:519	NA	NA	NA	mm10_enhancers_fantom
chr1	54877501	54878236	736	*	LMR	33.8843	chr1	54877636	54877948	313	*	enhancer:522	NA	NA	NA	mm10_enhancers_fantom
chr1	54894071	54899414	5344	*	UMR	24.1935	chr1	54896572	54896759	188	*	enhancer:523	NA	NA	NA	mm10_enhancers_fantom
chr1	54908965	54914936	5972	*	UMR	37.9501	chr1	54908974	54909256	283	*	enhancer:524	NA	NA	NA	mm10_enhancers_fantom
chr1	54922240	54927174	4935	*	UMR	16.3241	chr1	54923447	54923715	269	*	enhancer:525	NA	NA	NA	mm10_enhancers_fantom
chr1	54922240	54927174	4935	*	UMR	16.3241	chr1	54923959	54924222	264	*	enhancer:526	NA	NA	NA	mm10_enhancers_fantom
chr1	54922240	54927174	4935	*	UMR	16.3241	chr1	54925055	54925343	289	*	enhancer:527	NA	NA	NA	mm10_enhancers_fantom
chr1	54922240	54927174	4935	*	UMR	16.3241	chr1	54926388	54927387	1000	-	promoter:2099	uc011wkz.1	329154	Ankrd44	mm10_genes_promoters
chr1	54922240	54927174	4935	*	UMR	16.3241	chr1	54926388	54927387	1000	-	promoter:2100	uc007azu.2	329154	Ankrd44	mm10_genes_promoters
chr1	54922240	54927174	4935	*	UMR	16.3241	chr1	54926388	54927387	1000	-	promoter:2101	uc007azv.2	329154	Ankrd44	mm10_genes_promoters
chr1	54922240	54927174	4935	*	UMR	16.3241	chr1	54925725	54926617	893	*	island:188	NA	NA	NA	mm10_cpg_islands
chr1	55025739	55027814	2076	*	UMR	3.68272	chr1	55026254	55026477	224	*	enhancer:529	NA	NA	NA	mm10_enhancers_fantom
chr1	55025739	55027814	2076	*	UMR	3.68272	chr1	55027479	55028478	1000	-	promoter:2103	uc007azx.2	81898	Sf3b1	mm10_genes_promoters
chr1	55025739	55027814	2076	*	UMR	3.68272	chr1	55027479	55028478	1000	-	promoter:2104	uc007azy.1	81898	Sf3b1	mm10_genes_promoters
chr1	55025739	55027814	2076	*	UMR	3.68272	chr1	55026873	55027605	733	*	island:190	NA	NA	NA	mm10_cpg_islands
chr1	55052137	55053506	1370	*	UMR	0.683371	chr1	55051770	55052769	1000	+	promoter:339	uc007azz.1	67876	Coq10b	mm10_genes_promoters
chr1	55052137	55053506	1370	*	UMR	0.683371	chr1	55051770	55052769	1000	+	promoter:340	uc007baa.1	67876	Coq10b	mm10_genes_promoters
chr1	55052137	55053506	1370	*	UMR	0.683371	chr1	55052507	55053297	791	*	island:191	NA	NA	NA	mm10_cpg_islands
chr1	55086141	55089311	3171	*	UMR	3.01887	chr1	55087148	55088147	1000	+	promoter:342	uc007bac.2	15528	Hspe1	mm10_genes_promoters
chr1	55086141	55089311	3171	*	UMR	3.01887	chr1	55087933	55088932	1000	-	promoter:2105	uc007bab.2	15510	Hspd1	mm10_genes_promoters
chr1	55086141	55089311	3171	*	UMR	3.01887	chr1	55087410	55088640	1231	*	island:192	NA	NA	NA	mm10_cpg_islands
chr1	55130707	55132496	1790	*	UMR	1.93237	chr1	55130245	55131244	1000	+	promoter:343	uc007bad.1	19070	Mob4	mm10_genes_promoters
chr1	55130707	55132496	1790	*	UMR	1.93237	chr1	55130245	55131244	1000	+	promoter:344	uc007bae.1	19070	Mob4	mm10_genes_promoters
chr1	55130707	55132496	1790	*	UMR	1.93237	chr1	55130245	55131244	1000	+	promoter:345	uc057aun.1	19070	Mob4	mm10_genes_promoters
chr1	55130707	55132496	1790	*	UMR	1.93237	chr1	55131057	55131773	717	*	island:193	NA	NA	NA	mm10_cpg_islands
chr1	55225861	55227397	1537	*	UMR	11.3695	chr1	55225251	55226250	1000	+	promoter:348	uc007bai.1	NA	NA	mm10_genes_promoters
chr1	55225861	55227397	1537	*	UMR	11.3695	chr1	55226783	55227782	1000	-	promoter:2107	uc007bag.1	74013	Rftn2	mm10_genes_promoters
chr1	55225861	55227397	1537	*	UMR	11.3695	chr1	55226783	55227782	1000	-	promoter:2108	uc007bah.1	74013	Rftn2	mm10_genes_promoters
chr1	55236679	55238550	1872	*	UMR	2.88303	chr1	55236177	55237176	1000	+	promoter:349	uc007baj.1	212679	Mars2	mm10_genes_promoters
chr1	55236679	55238550	1872	*	UMR	2.88303	chr1	55236985	55237816	832	*	island:194	NA	NA	NA	mm10_cpg_islands
chr1	55363087	55364102	1016	*	UMR	3.52941	chr1	55362708	55363707	1000	-	promoter:2109	uc011wlb.1	75388	Boll	mm10_genes_promoters
chr1	55363087	55364102	1016	*	UMR	3.52941	chr1	55363470	55364469	1000	-	promoter:2110	uc007bal.1	75388	Boll	mm10_genes_promoters
chr1	55363087	55364102	1016	*	UMR	3.52941	chr1	55363470	55364469	1000	-	promoter:2111	uc007bam.1	75388	Boll	mm10_genes_promoters
chr1	55363087	55364102	1016	*	UMR	3.52941	chr1	55362481	55363657	1177	*	island:195	NA	NA	NA	mm10_cpg_islands
chr1	55404215	55407589	3375	*	UMR	8.58051	chr1	55407150	55407229	80	*	enhancer:537	NA	NA	NA	mm10_enhancers_fantom
chr1	55404215	55407589	3375	*	UMR	8.58051	chr1	55404946	55405945	1000	+	promoter:350	uc007ban.2	227120	Plcl1	mm10_genes_promoters
chr1	55404215	55407589	3375	*	UMR	8.58051	chr1	55405582	55406648	1067	*	island:196	NA	NA	NA	mm10_cpg_islands
chr1	55960069	55960722	654	*	LMR	23.4694	chr1	55959914	55960913	1000	+	promoter:352	uc007bap.2	329159	9130227L01Rik	mm10_genes_promoters
chr1	56969203	56985192	15990	*	UMR	7.09176	chr1	56977104	56977399	296	*	enhancer:546	NA	NA	NA	mm10_enhancers_fantom
chr1	56969203	56985192	15990	*	UMR	7.09176	chr1	56977858	56978220	363	*	enhancer:547	NA	NA	NA	mm10_enhancers_fantom
chr1	56969203	56985192	15990	*	UMR	7.09176	chr1	56980117	56980539	423	*	enhancer:548	NA	NA	NA	mm10_enhancers_fantom
chr1	56969203	56985192	15990	*	UMR	7.09176	chr1	56970469	56971468	1000	+	promoter:355	uc011wld.1	329160	9130024F11Rik	mm10_genes_promoters
chr1	56969203	56985192	15990	*	UMR	7.09176	chr1	56970469	56971468	1000	+	promoter:356	uc029qoo.1	329160	9130024F11Rik	mm10_genes_promoters
chr1	56969203	56985192	15990	*	UMR	7.09176	chr1	56970469	56971468	1000	+	promoter:357	uc007bat.2	329160	9130024F11Rik	mm10_genes_promoters
chr1	56969203	56985192	15990	*	UMR	7.09176	chr1	56971335	56972334	1000	-	promoter:2113	uc007bas.1	212712	Satb2	mm10_genes_promoters
chr1	56969203	56985192	15990	*	UMR	7.09176	chr1	56971335	56972334	1000	-	promoter:2114	uc011wlc.1	212712	Satb2	mm10_genes_promoters
chr1	56969203	56985192	15990	*	UMR	7.09176	chr1	56969619	56969873	255	*	island:197	NA	NA	NA	mm10_cpg_islands
chr1	56969203	56985192	15990	*	UMR	7.09176	chr1	56970858	56971119	262	*	island:198	NA	NA	NA	mm10_cpg_islands
chr1	56969203	56985192	15990	*	UMR	7.09176	chr1	56971509	56973501	1993	*	island:199	NA	NA	NA	mm10_cpg_islands
chr1	56969203	56985192	15990	*	UMR	7.09176	chr1	56977104	56977392	289	*	island:200	NA	NA	NA	mm10_cpg_islands
chr1	57377103	57378514	1412	*	UMR	13.4228	chr1	57376620	57377619	1000	+	promoter:358	uc007bay.2	73467	1700066M21Rik	mm10_genes_promoters
chr1	57377103	57378514	1412	*	UMR	13.4228	chr1	57377545	57378544	1000	-	promoter:2120	uc007bax.1	75323	4930558J18Rik	mm10_genes_promoters
chr1	57377103	57378514	1412	*	UMR	13.4228	chr1	57377474	57378019	546	*	island:201	NA	NA	NA	mm10_cpg_islands
chr1	57405873	57407979	2107	*	UMR	5.06912	chr1	57405548	57406547	1000	+	promoter:360	uc007bbc.2	68115	Maip1	mm10_genes_promoters
chr1	57405873	57407979	2107	*	UMR	5.06912	chr1	57406675	57407674	1000	-	promoter:2121	uc007baz.2	68736	Tyw5	mm10_genes_promoters
chr1	57405873	57407979	2107	*	UMR	5.06912	chr1	57406675	57407674	1000	-	promoter:2122	uc007bba.2	68736	Tyw5	mm10_genes_promoters
chr1	57405873	57407979	2107	*	UMR	5.06912	chr1	57406675	57407674	1000	-	promoter:2123	uc011wlf.1	68736	Tyw5	mm10_genes_promoters
chr1	57405873	57407979	2107	*	UMR	5.06912	chr1	57406675	57407674	1000	-	promoter:2124	uc011wlg.1	68736	Tyw5	mm10_genes_promoters
chr1	57405873	57407979	2107	*	UMR	5.06912	chr1	57406675	57407674	1000	-	promoter:2125	uc056ycv.1	68736	Tyw5	mm10_genes_promoters
chr1	57405873	57407979	2107	*	UMR	5.06912	chr1	57406675	57407674	1000	-	promoter:2126	uc007bbb.2	68736	Tyw5	mm10_genes_promoters
chr1	57405873	57407979	2107	*	UMR	5.06912	chr1	57406137	57407067	931	*	island:202	NA	NA	NA	mm10_cpg_islands
chr1	57773939	57776698	2760	*	UMR	3.9548	chr1	57773861	57774860	1000	+	promoter:361	uc007bbd.2	67198	Spats2l	mm10_genes_promoters
chr1	57773939	57776698	2760	*	UMR	3.9548	chr1	57774698	57775632	935	*	island:203	NA	NA	NA	mm10_cpg_islands
chr1	57849538	57850300	763	*	LMR	39.5833	chr1	57849984	57850195	212	*	enhancer:556	NA	NA	NA	mm10_enhancers_fantom
chr1	57969302	57970418	1117	*	UMR	0.83682	chr1	57969525	57970524	1000	-	promoter:2127	uc011wlh.1	51960	Kctd18	mm10_genes_promoters
chr1	57969302	57970418	1117	*	UMR	0.83682	chr1	57970085	57971084	1000	-	promoter:2128	uc007bbf.2	51960	Kctd18	mm10_genes_promoters
chr1	57969302	57970418	1117	*	UMR	0.83682	chr1	57970085	57971084	1000	-	promoter:2129	uc011wli.1	51960	Kctd18	mm10_genes_promoters
chr1	57969302	57970418	1117	*	UMR	0.83682	chr1	57970085	57971084	1000	-	promoter:2130	uc007bbh.2	51960	Kctd18	mm10_genes_promoters
chr1	57969302	57970418	1117	*	UMR	0.83682	chr1	57970085	57971084	1000	-	promoter:2131	uc007bbi.2	51960	Kctd18	mm10_genes_promoters
chr1	57969302	57970418	1117	*	UMR	0.83682	chr1	57970085	57971084	1000	-	promoter:2132	uc007bbj.2	51960	Kctd18	mm10_genes_promoters
chr1	57969302	57970418	1117	*	UMR	0.83682	chr1	57969733	57970245	513	*	island:204	NA	NA	NA	mm10_cpg_islands
chr1	57995605	57997134	1530	*	UMR	6.89655	chr1	57994974	57995973	1000	+	promoter:364	uc007bbk.2	68549	Sgo2a	mm10_genes_promoters
chr1	57995605	57997134	1530	*	UMR	6.89655	chr1	57995863	57996253	391	*	island:205	NA	NA	NA	mm10_cpg_islands
chr1	58029521	58030862	1342	*	LMR	34.6154	chr1	58028969	58029968	1000	+	promoter:365	uc007bbl.1	11761	Aox1	mm10_genes_promoters
chr1	58112823	58113304	482	*	LMR	7.20721	chr1	58112136	58113135	1000	+	promoter:366	uc007bbm.1	71724	Aox3	mm10_genes_promoters
chr1	58114127	58114992	866	*	LMR	38.0282	chr1	58114119	58114371	253	*	enhancer:558	NA	NA	NA	mm10_enhancers_fantom
chr1	58391839	58394598	2760	*	UMR	3.40357	chr1	58392097	58393096	1000	+	promoter:370	uc007bbq.1	66882	Bzw1	mm10_genes_promoters
chr1	58391839	58394598	2760	*	UMR	3.40357	chr1	58392136	58393135	1000	+	promoter:371	uc007bbr.1	66882	Bzw1	mm10_genes_promoters
chr1	58391839	58394598	2760	*	UMR	3.40357	chr1	58392748	58393897	1150	*	island:206	NA	NA	NA	mm10_cpg_islands
chr1	58422371	58424448	2078	*	UMR	1.25	chr1	58424089	58425088	1000	-	promoter:2134	uc007bbs.2	12747	Clk1	mm10_genes_promoters
chr1	58422371	58424448	2078	*	UMR	1.25	chr1	58424089	58425088	1000	-	promoter:2135	uc007bbt.2	12747	Clk1	mm10_genes_promoters
chr1	58422371	58424448	2078	*	UMR	1.25	chr1	58424089	58425088	1000	-	promoter:2136	uc007bbu.2	12747	Clk1	mm10_genes_promoters
chr1	58422371	58424448	2078	*	UMR	1.25	chr1	58423343	58424130	788	*	island:207	NA	NA	NA	mm10_cpg_islands
chr1	58444341	58446766	2426	*	UMR	4.17633	chr1	58446433	58446783	351	*	enhancer:560	NA	NA	NA	mm10_enhancers_fantom
chr1	58444341	58446766	2426	*	UMR	4.17633	chr1	58444267	58445266	1000	+	promoter:372	uc007bbz.1	65102	Nif3l1	mm10_genes_promoters
chr1	58444341	58446766	2426	*	UMR	4.17633	chr1	58444267	58445266	1000	+	promoter:373	uc007bca.1	65102	Nif3l1	mm10_genes_promoters
chr1	58444341	58446766	2426	*	UMR	4.17633	chr1	58446634	58447633	1000	+	promoter:374	uc007bcb.1	65102	Nif3l1	mm10_genes_promoters
chr1	58444341	58446766	2426	*	UMR	4.17633	chr1	58445487	58446486	1000	-	promoter:2137	uc007bbv.2	70225	Ppil3	mm10_genes_promoters
chr1	58444341	58446766	2426	*	UMR	4.17633	chr1	58445487	58446486	1000	-	promoter:2138	uc007bbw.3	70225	Ppil3	mm10_genes_promoters
chr1	58444341	58446766	2426	*	UMR	4.17633	chr1	58445487	58446486	1000	-	promoter:2139	uc007bbx.2	70225	Ppil3	mm10_genes_promoters
chr1	58444341	58446766	2426	*	UMR	4.17633	chr1	58445487	58446486	1000	-	promoter:2140	uc007bby.2	70225	Ppil3	mm10_genes_promoters
chr1	58444341	58446766	2426	*	UMR	4.17633	chr1	58445081	58445545	465	*	island:208	NA	NA	NA	mm10_cpg_islands
chr1	58503883	58505460	1578	*	UMR	4.82655	chr1	58504148	58505147	1000	+	promoter:375	uc007bcf.1	NA	NA	mm10_genes_promoters
chr1	58503883	58505460	1578	*	UMR	4.82655	chr1	58504155	58505154	1000	+	promoter:376	uc007bcg.1	NA	NA	mm10_genes_promoters
chr1	58503883	58505460	1578	*	UMR	4.82655	chr1	58505110	58506109	1000	-	promoter:2142	uc007bcd.2	18393	Orc2	mm10_genes_promoters
chr1	58503883	58505460	1578	*	UMR	4.82655	chr1	58505110	58506109	1000	-	promoter:2143	uc007bce.2	18393	Orc2	mm10_genes_promoters
chr1	58503883	58505460	1578	*	UMR	4.82655	chr1	58504543	58505162	620	*	island:209	NA	NA	NA	mm10_cpg_islands
chr1	58585299	58587194	1896	*	UMR	2.45776	chr1	58585397	58586396	1000	+	promoter:377	uc007bck.2	66495	Ndufb3	mm10_genes_promoters
chr1	58585299	58587194	1896	*	UMR	2.45776	chr1	58586155	58587154	1000	-	promoter:2144	uc007bch.3	213056	Fam126b	mm10_genes_promoters
chr1	58585299	58587194	1896	*	UMR	2.45776	chr1	58586334	58587333	1000	-	promoter:2145	uc007bci.2	213056	Fam126b	mm10_genes_promoters
chr1	58585299	58587194	1896	*	UMR	2.45776	chr1	58586334	58587333	1000	-	promoter:2146	uc007bcj.2	213056	Fam126b	mm10_genes_promoters
chr1	58585299	58587194	1896	*	UMR	2.45776	chr1	58585919	58586427	509	*	island:210	NA	NA	NA	mm10_cpg_islands
chr1	58710963	58714948	3986	*	UMR	3.66826	chr1	58710491	58711490	1000	+	promoter:379	uc007bcn.3	12633	Cflar	mm10_genes_promoters
chr1	58710963	58714948	3986	*	UMR	3.66826	chr1	58710491	58711490	1000	+	promoter:380	uc007bco.3	12633	Cflar	mm10_genes_promoters
chr1	58710963	58714948	3986	*	UMR	3.66826	chr1	58712286	58713285	1000	+	promoter:381	uc007bcp.1	12633	Cflar	mm10_genes_promoters
chr1	58710963	58714948	3986	*	UMR	3.66826	chr1	58712286	58713285	1000	+	promoter:382	uc007bcq.3	12633	Cflar	mm10_genes_promoters
chr1	58710963	58714948	3986	*	UMR	3.66826	chr1	58712296	58713295	1000	+	promoter:383	uc007bcr.1	12633	Cflar	mm10_genes_promoters
chr1	58710963	58714948	3986	*	UMR	3.66826	chr1	58711442	58711764	323	*	island:211	NA	NA	NA	mm10_cpg_islands
chr1	58710963	58714948	3986	*	UMR	3.66826	chr1	58713384	58713657	274	*	island:212	NA	NA	NA	mm10_cpg_islands
chr1	58722429	58726015	3587	*	UMR	18.5629	chr1	58723777	58724687	911	*	enhancer:565	NA	NA	NA	mm10_enhancers_fantom
chr1	58794892	58796944	2053	*	UMR	2.8436	chr1	58794374	58795373	1000	+	promoter:385	uc007bcs.1	12370	Casp8	mm10_genes_promoters
chr1	58794892	58796944	2053	*	UMR	2.8436	chr1	58795582	58795852	271	*	island:213	NA	NA	NA	mm10_cpg_islands
chr1	58972505	58975514	3010	*	UMR	6.01336	chr1	58972571	58973570	1000	+	promoter:388	uc007bcw.1	227154	Stradb	mm10_genes_promoters
chr1	58972505	58975514	3010	*	UMR	6.01336	chr1	58972571	58973570	1000	+	promoter:389	uc007bcx.1	227154	Stradb	mm10_genes_promoters
chr1	58972505	58975514	3010	*	UMR	6.01336	chr1	58972571	58973570	1000	+	promoter:390	uc007bcy.1	227154	Stradb	mm10_genes_promoters
chr1	58972505	58975514	3010	*	UMR	6.01336	chr1	58972571	58973570	1000	+	promoter:391	uc007bcz.1	227154	Stradb	mm10_genes_promoters
chr1	58972505	58975514	3010	*	UMR	6.01336	chr1	58973483	58974482	1000	-	promoter:2150	uc007bcv.2	70827	Trak2	mm10_genes_promoters
chr1	58972505	58975514	3010	*	UMR	6.01336	chr1	58973210	58974117	908	*	island:214	NA	NA	NA	mm10_cpg_islands
chr1	59070533	59071229	697	*	LMR	39.5604	chr1	59069843	59070842	1000	-	promoter:2152	uc011wln.1	73463	Als2cr11	mm10_genes_promoters
chr1	59117192	59117856	665	*	LMR	40.2778	chr1	59117620	59117744	125	*	enhancer:576	NA	NA	NA	mm10_enhancers_fantom
chr1	59119263	59120807	1545	*	UMR	1.4377	chr1	59119807	59120806	1000	-	promoter:2154	uc007bdd.1	381259	Tmem237	mm10_genes_promoters
chr1	59119263	59120807	1545	*	UMR	1.4377	chr1	59120097	59121096	1000	-	promoter:2155	uc007bde.1	381259	Tmem237	mm10_genes_promoters
chr1	59119263	59120807	1545	*	UMR	1.4377	chr1	59120383	59121382	1000	-	promoter:2156	uc007bdf.1	381259	Tmem237	mm10_genes_promoters
chr1	59119263	59120807	1545	*	UMR	1.4377	chr1	59119822	59120480	659	*	island:215	NA	NA	NA	mm10_cpg_islands
chr1	59161609	59164678	3070	*	UMR	22.2506	chr1	59161637	59162636	1000	-	promoter:2159	uc007bdi.2	227157	Mpp4	mm10_genes_promoters
chr1	59161609	59164678	3070	*	UMR	22.2506	chr1	59163390	59164389	1000	-	promoter:2160	uc007bdg.2	227157	Mpp4	mm10_genes_promoters
chr1	59161609	59164678	3070	*	UMR	22.2506	chr1	59161637	59162636	1000	-	promoter:2162	uc007bdk.2	227157	Mpp4	mm10_genes_promoters
chr1	59236194	59239237	3044	*	UMR	4.4374	chr1	59237094	59238093	1000	-	promoter:2164	uc011wlp.1	74018	Als2	mm10_genes_promoters
chr1	59236194	59239237	3044	*	UMR	4.4374	chr1	59237232	59238231	1000	-	promoter:2165	uc007bdm.2	74018	Als2	mm10_genes_promoters
chr1	59236194	59239237	3044	*	UMR	4.4374	chr1	59237232	59238231	1000	-	promoter:2166	uc007bdn.2	74018	Als2	mm10_genes_promoters
chr1	59236194	59239237	3044	*	UMR	4.4374	chr1	59236919	59237493	575	*	island:216	NA	NA	NA	mm10_cpg_islands
chr1	59256561	59257659	1099	*	LMR	17.6955	chr1	59255907	59256906	1000	+	promoter:393	uc007bdq.2	271697	Cdk15	mm10_genes_promoters
chr1	59256561	59257659	1099	*	LMR	17.6955	chr1	59255907	59256906	1000	+	promoter:394	uc007bdr.2	271697	Cdk15	mm10_genes_promoters
chr1	59298492	59299264	773	*	LMR	12.8571	chr1	59297936	59298935	1000	+	promoter:395	uc007bds.2	271697	Cdk15	mm10_genes_promoters
chr1	59315605	59317160	1556	*	LMR	10.219	chr1	59316587	59316980	394	*	enhancer:580	NA	NA	NA	mm10_enhancers_fantom
chr1	59449091	59449845	755	*	LMR	27.5168	chr1	59449403	59449525	123	*	enhancer:586	NA	NA	NA	mm10_enhancers_fantom
chr1	59458719	59459616	898	*	LMR	21.5909	chr1	59459109	59459356	248	*	enhancer:588	NA	NA	NA	mm10_enhancers_fantom
chr1	59480257	59489456	9200	*	UMR	8.52065	chr1	59481350	59481627	278	*	enhancer:589	NA	NA	NA	mm10_enhancers_fantom
chr1	59480257	59489456	9200	*	UMR	8.52065	chr1	59481147	59482146	1000	+	promoter:396	uc011wlq.1	14369	Fzd7	mm10_genes_promoters
chr1	59480257	59489456	9200	*	UMR	8.52065	chr1	59481951	59483937	1987	*	island:217	NA	NA	NA	mm10_cpg_islands
chr1	59515624	59516732	1109	*	LMR	9.44206	chr1	59515264	59516263	1000	+	promoter:397	uc007bdv.1	381260	Gm973	mm10_genes_promoters
chr1	59544011	59544458	448	*	LMR	20	chr1	59543759	59544153	395	*	enhancer:590	NA	NA	NA	mm10_enhancers_fantom
chr1	59668399	59671709	3311	*	UMR	6.62651	chr1	59670038	59670185	148	*	enhancer:595	NA	NA	NA	mm10_enhancers_fantom
chr1	59668399	59671709	3311	*	UMR	6.62651	chr1	59670835	59671834	1000	-	promoter:2169	uc007bdx.1	22218	Sumo1	mm10_genes_promoters
chr1	59668399	59671709	3311	*	UMR	6.62651	chr1	59670696	59670900	205	*	island:218	NA	NA	NA	mm10_cpg_islands
chr1	59684395	59686340	1946	*	UMR	4.85437	chr1	59684006	59685005	1000	+	promoter:398	uc007bdy.1	55989	Nop58	mm10_genes_promoters
chr1	59684395	59686340	1946	*	UMR	4.85437	chr1	59684856	59685215	360	*	island:219	NA	NA	NA	mm10_cpg_islands
chr1	59762021	59767296	5276	*	UMR	3.64322	chr1	59762384	59762684	301	*	enhancer:597	NA	NA	NA	mm10_enhancers_fantom
chr1	59762021	59767296	5276	*	UMR	3.64322	chr1	59763279	59764278	1000	+	promoter:401	uc007bdz.2	12168	Bmpr2	mm10_genes_promoters
chr1	59762021	59767296	5276	*	UMR	3.64322	chr1	59762785	59764213	1429	*	island:220	NA	NA	NA	mm10_cpg_islands
chr1	59912103	59914933	2831	*	UMR	5.17241	chr1	59912006	59913005	1000	+	promoter:403	uc011wlt.2	72750	Fam117b	mm10_genes_promoters
chr1	59912103	59914933	2831	*	UMR	5.17241	chr1	59912548	59913890	1343	*	island:221	NA	NA	NA	mm10_cpg_islands
chr1	60042094	60043782	1689	*	UMR	8.78378	chr1	60043123	60044122	1000	-	promoter:2170	uc007beb.2	70375	Ica1l	mm10_genes_promoters
chr1	60042094	60043782	1689	*	UMR	8.78378	chr1	60043123	60044122	1000	-	promoter:2171	uc007bec.2	70375	Ica1l	mm10_genes_promoters
chr1	60042094	60043782	1689	*	UMR	8.78378	chr1	60043123	60044122	1000	-	promoter:2172	uc007bed.2	70375	Ica1l	mm10_genes_promoters
chr1	60042094	60043782	1689	*	UMR	8.78378	chr1	60042646	60043499	854	*	island:222	NA	NA	NA	mm10_cpg_islands
chr1	60096352	60099594	3243	*	UMR	2.14541	chr1	60097247	60098246	1000	+	promoter:404	uc007beh.2	241066	Carf	mm10_genes_promoters
chr1	60096352	60099594	3243	*	UMR	2.14541	chr1	60097247	60098246	1000	+	promoter:405	uc007bei.2	241066	Carf	mm10_genes_promoters
chr1	60096352	60099594	3243	*	UMR	2.14541	chr1	60097908	60098907	1000	-	promoter:2173	uc007bee.2	57750	Wdr12	mm10_genes_promoters
chr1	60096352	60099594	3243	*	UMR	2.14541	chr1	60098135	60099134	1000	-	promoter:2174	uc007bef.2	57750	Wdr12	mm10_genes_promoters
chr1	60096352	60099594	3243	*	UMR	2.14541	chr1	60098501	60099500	1000	-	promoter:2175	uc007beg.2	57750	Wdr12	mm10_genes_promoters
chr1	60096352	60099594	3243	*	UMR	2.14541	chr1	60098156	60098777	622	*	island:223	NA	NA	NA	mm10_cpg_islands
chr1	60179569	60181944	2376	*	UMR	4.17827	chr1	60179599	60180598	1000	+	promoter:411	uc007bej.1	269198	Nbeal1	mm10_genes_promoters
chr1	60179569	60181944	2376	*	UMR	4.17827	chr1	60180214	60180489	276	*	island:224	NA	NA	NA	mm10_cpg_islands
chr1	60278239	60278859	621	*	LMR	31.6456	chr1	60277667	60278666	1000	+	promoter:414	uc011wly.1	269198	Nbeal1	mm10_genes_promoters
chr1	60342589	60344478	1890	*	UMR	3.52609	chr1	60342300	60343299	1000	+	promoter:417	uc007bem.2	77951	Cyp20a1	mm10_genes_promoters
chr1	60342589	60344478	1890	*	UMR	3.52609	chr1	60342300	60343299	1000	+	promoter:418	uc007ben.2	77951	Cyp20a1	mm10_genes_promoters
chr1	60342589	60344478	1890	*	UMR	3.52609	chr1	60342300	60343299	1000	+	promoter:419	uc007beo.2	77951	Cyp20a1	mm10_genes_promoters
chr1	60342589	60344478	1890	*	UMR	3.52609	chr1	60343255	60343657	403	*	island:225	NA	NA	NA	mm10_cpg_islands
chr1	60408543	60411276	2734	*	UMR	7.02703	chr1	60410552	60410826	275	*	enhancer:602	NA	NA	NA	mm10_enhancers_fantom
chr1	60408543	60411276	2734	*	UMR	7.02703	chr1	60408619	60409618	1000	+	promoter:420	uc007bep.2	329165	Abi2	mm10_genes_promoters
chr1	60408543	60411276	2734	*	UMR	7.02703	chr1	60408619	60409618	1000	+	promoter:421	uc007beq.2	329165	Abi2	mm10_genes_promoters
chr1	60408543	60411276	2734	*	UMR	7.02703	chr1	60408619	60409618	1000	+	promoter:422	uc007ber.2	329165	Abi2	mm10_genes_promoters
chr1	60408543	60411276	2734	*	UMR	7.02703	chr1	60409278	60410251	974	*	island:226	NA	NA	NA	mm10_cpg_islands
chr1	60565135	60567828	2694	*	UMR	1.63934	chr1	60566766	60567765	1000	-	promoter:2176	uc007bet.2	77300	Raph1	mm10_genes_promoters
chr1	60565135	60567828	2694	*	UMR	1.63934	chr1	60566182	60567260	1079	*	island:227	NA	NA	NA	mm10_cpg_islands
chr1	60596372	60597337	966	*	LMR	33.9286	chr1	60597050	60597105	56	*	enhancer:609	NA	NA	NA	mm10_enhancers_fantom
chr1	60862544	60863345	802	*	LMR	28.4946	chr1	60862965	60863460	496	*	enhancer:622	NA	NA	NA	mm10_enhancers_fantom
chr1	60920515	60920882	368	*	LMR	0	chr1	60920588	60920738	151	*	enhancer:633	NA	NA	NA	mm10_enhancers_fantom
chr1	61376747	61377454	708	*	LMR	4.47761	chr1	61377432	61378431	1000	+	promoter:431	uc029qot.1	77341	9530026F06Rik	mm10_genes_promoters
chr1	61638317	61639705	1389	*	UMR	1.71233	chr1	61637824	61638823	1000	+	promoter:432	uc007bfc.2	72823	Pard3b	mm10_genes_promoters
chr1	61638317	61639705	1389	*	UMR	1.71233	chr1	61637824	61638823	1000	+	promoter:433	uc007bfd.2	72823	Pard3b	mm10_genes_promoters
chr1	61638317	61639705	1389	*	UMR	1.71233	chr1	61637824	61638823	1000	+	promoter:434	uc007bfe.2	72823	Pard3b	mm10_genes_promoters
chr1	61638317	61639705	1389	*	UMR	1.71233	chr1	61638736	61639406	671	*	island:228	NA	NA	NA	mm10_cpg_islands
chr1	62702546	62708427	5882	*	UMR	9.4401	chr1	62706134	62706442	309	*	enhancer:645	NA	NA	NA	mm10_enhancers_fantom
chr1	62702546	62708427	5882	*	UMR	9.4401	chr1	62706717	62707025	309	*	enhancer:646	NA	NA	NA	mm10_enhancers_fantom
chr1	62702546	62708427	5882	*	UMR	9.4401	chr1	62702317	62703316	1000	+	promoter:437	uc007bfi.1	18187	Nrp2	mm10_genes_promoters
chr1	62702546	62708427	5882	*	UMR	9.4401	chr1	62702317	62703316	1000	+	promoter:438	uc007bfj.1	18187	Nrp2	mm10_genes_promoters
chr1	62702546	62708427	5882	*	UMR	9.4401	chr1	62702317	62703316	1000	+	promoter:439	uc007bfk.1	18187	Nrp2	mm10_genes_promoters
chr1	62702546	62708427	5882	*	UMR	9.4401	chr1	62702317	62703316	1000	+	promoter:440	uc007bfl.1	18187	Nrp2	mm10_genes_promoters
chr1	62702546	62708427	5882	*	UMR	9.4401	chr1	62702317	62703316	1000	+	promoter:441	uc007bfm.1	18187	Nrp2	mm10_genes_promoters
chr1	62702546	62708427	5882	*	UMR	9.4401	chr1	62702317	62703316	1000	+	promoter:442	uc007bfn.1	18187	Nrp2	mm10_genes_promoters
chr1	62702546	62708427	5882	*	UMR	9.4401	chr1	62702317	62703316	1000	+	promoter:443	uc007bfo.1	18187	Nrp2	mm10_genes_promoters
chr1	62702546	62708427	5882	*	UMR	9.4401	chr1	62702838	62703748	911	*	island:229	NA	NA	NA	mm10_cpg_islands
chr1	62702546	62708427	5882	*	UMR	9.4401	chr1	62705850	62707032	1183	*	island:230	NA	NA	NA	mm10_cpg_islands
chr1	62735886	62736974	1089	*	LMR	22.2222	chr1	62736584	62737027	444	*	enhancer:651	NA	NA	NA	mm10_enhancers_fantom
chr1	62776157	62776290	134	*	LMR	38.1818	chr1	62775871	62776227	357	*	enhancer:653	NA	NA	NA	mm10_enhancers_fantom
chr1	62794521	62796104	1584	*	UMR	34.2857	chr1	62794733	62795732	1000	-	promoter:2179	uc029qou.1	74992	4930487H11Rik	mm10_genes_promoters
chr1	63112205	63116198	3994	*	UMR	6.639	chr1	63113471	63114470	1000	+	promoter:445	uc007bft.2	100380944	Ino80dos	mm10_genes_promoters
chr1	63112205	63116198	3994	*	UMR	6.639	chr1	63113740	63114739	1000	+	promoter:446	uc029qov.1	100380944	Ino80dos	mm10_genes_promoters
chr1	63112205	63116198	3994	*	UMR	6.639	chr1	63114268	63115267	1000	-	promoter:2180	uc011wmb.1	227195	Ino80d	mm10_genes_promoters
chr1	63112205	63116198	3994	*	UMR	6.639	chr1	63114268	63115267	1000	-	promoter:2181	uc011wmc.1	227195	Ino80d	mm10_genes_promoters
chr1	63112205	63116198	3994	*	UMR	6.639	chr1	63113485	63114349	865	*	island:231	NA	NA	NA	mm10_cpg_islands
chr1	63175715	63178072	2358	*	UMR	2.61845	chr1	63175831	63176830	1000	+	promoter:447	uc007bfz.2	55949	Eef1b2	mm10_genes_promoters
chr1	63175715	63178072	2358	*	UMR	2.61845	chr1	63178023	63179022	1000	+	promoter:448	uc011wme.1	100217464	Snora41	mm10_genes_promoters
chr1	63175715	63178072	2358	*	UMR	2.61845	chr1	63176823	63177822	1000	-	promoter:2182	uc007bfu.2	227197	Ndufs1	mm10_genes_promoters
chr1	63175715	63178072	2358	*	UMR	2.61845	chr1	63176823	63177822	1000	-	promoter:2183	uc007bfv.2	227197	Ndufs1	mm10_genes_promoters
chr1	63175715	63178072	2358	*	UMR	2.61845	chr1	63176823	63177822	1000	-	promoter:2184	uc007bfy.2	227197	Ndufs1	mm10_genes_promoters
chr1	63175715	63178072	2358	*	UMR	2.61845	chr1	63176823	63177822	1000	-	promoter:2185	uc011wmd.1	227197	Ndufs1	mm10_genes_promoters
chr1	63175715	63178072	2358	*	UMR	2.61845	chr1	63176823	63177822	1000	-	promoter:2187	uc007bfx.2	227197	Ndufs1	mm10_genes_promoters
chr1	63175715	63178072	2358	*	UMR	2.61845	chr1	63176547	63177427	881	*	island:232	NA	NA	NA	mm10_cpg_islands
chr1	63213471	63215008	1538	*	UMR	29.6104	chr1	63214282	63215281	1000	-	promoter:2188	uc007bga.3	241070	Gpr1	mm10_genes_promoters
chr1	63225853	63226412	560	*	LMR	12.1951	chr1	63225864	63226264	401	*	enhancer:658	NA	NA	NA	mm10_enhancers_fantom
chr1	63246657	63251468	4812	*	UMR	16.8605	chr1	63247273	63247534	262	*	enhancer:660	NA	NA	NA	mm10_enhancers_fantom
chr1	63246657	63251468	4812	*	UMR	16.8605	chr1	63248463	63248606	144	*	enhancer:661	NA	NA	NA	mm10_enhancers_fantom
chr1	63246657	63251468	4812	*	UMR	16.8605	chr1	63248289	63248615	327	*	island:233	NA	NA	NA	mm10_cpg_islands
chr1	63267895	63275098	7204	*	UMR	20.0328	chr1	63272269	63273268	1000	+	promoter:451	uc007bgb.2	73884	Zdbf2	mm10_genes_promoters
chr1	63267895	63275098	7204	*	UMR	20.0328	chr1	63272269	63273268	1000	+	promoter:452	uc007bgc.2	73884	Zdbf2	mm10_genes_promoters
chr1	63267895	63275098	7204	*	UMR	20.0328	chr1	63273063	63273913	851	*	island:234	NA	NA	NA	mm10_cpg_islands
chr1	63445425	63446836	1412	*	UMR	2.88066	chr1	63444891	63445890	1000	+	promoter:453	uc007bgd.2	23792	Adam23	mm10_genes_promoters
chr1	63445425	63446836	1412	*	UMR	2.88066	chr1	63444891	63445890	1000	+	promoter:454	uc007bge.2	23792	Adam23	mm10_genes_promoters
chr1	63445425	63446836	1412	*	UMR	2.88066	chr1	63444891	63445890	1000	+	promoter:455	uc007bgf.3	23792	Adam23	mm10_genes_promoters
chr1	63445425	63446836	1412	*	UMR	2.88066	chr1	63444891	63445890	1000	+	promoter:456	uc007bgg.2	23792	Adam23	mm10_genes_promoters
chr1	63445425	63446836	1412	*	UMR	2.88066	chr1	63445715	63446529	815	*	island:236	NA	NA	NA	mm10_cpg_islands
chr1	63565897	63566950	1054	*	LMR	27.5591	chr1	63566849	63567848	1000	+	promoter:457	uc007bgh.2	23792	Adam23	mm10_genes_promoters
chr1	63565897	63566950	1054	*	LMR	27.5591	chr1	63566849	63567848	1000	+	promoter:458	uc011wmf.2	23792	Adam23	mm10_genes_promoters
chr1	63667114	63669522	2409	*	LMR	12.4444	chr1	63668878	63669064	187	*	enhancer:668	NA	NA	NA	mm10_enhancers_fantom
chr1	63729993	63731372	1380	*	UMR	5.22876	chr1	63729625	63730624	1000	+	promoter:459	uc007bgk.3	75619	Fastkd2	mm10_genes_promoters
chr1	63729993	63731372	1380	*	UMR	5.22876	chr1	63729625	63730624	1000	+	promoter:460	uc007bgl.2	75619	Fastkd2	mm10_genes_promoters
chr1	63729993	63731372	1380	*	UMR	5.22876	chr1	63730319	63731318	1000	-	promoter:2191	uc007bgj.1	76668	Mdh1b	mm10_genes_promoters
chr1	64087915	64088846	932	*	LMR	35.8974	chr1	64087983	64088297	315	*	enhancer:672	NA	NA	NA	mm10_enhancers_fantom
chr1	64119004	64122758	3755	*	UMR	5.63867	chr1	64121390	64122389	1000	-	promoter:2194	uc007bgo.2	93691	Klf7	mm10_genes_promoters
chr1	64119004	64122758	3755	*	UMR	5.63867	chr1	64121427	64122426	1000	-	promoter:2195	uc007bgp.2	93691	Klf7	mm10_genes_promoters
chr1	64119004	64122758	3755	*	UMR	5.63867	chr1	64121427	64122426	1000	-	promoter:2196	uc007bgq.1	93691	Klf7	mm10_genes_promoters
chr1	64119004	64122758	3755	*	UMR	5.63867	chr1	64121613	64122142	530	*	island:237	NA	NA	NA	mm10_cpg_islands
chr1	64192842	64193618	777	*	LMR	28.5714	chr1	64193352	64193440	89	*	enhancer:674	NA	NA	NA	mm10_enhancers_fantom
chr1	64225963	64226458	496	*	LMR	11.9403	chr1	64226106	64226519	414	*	enhancer:677	NA	NA	NA	mm10_enhancers_fantom
chr1	64305185	64305852	668	*	LMR	25.9259	chr1	64305319	64306104	786	*	enhancer:682	NA	NA	NA	mm10_enhancers_fantom
chr1	64374408	64374978	571	*	LMR	14.6552	chr1	64374546	64374936	391	*	enhancer:683	NA	NA	NA	mm10_enhancers_fantom
chr1	64531679	64535174	3496	*	UMR	3.47958	chr1	64531574	64532241	668	*	enhancer:686	NA	NA	NA	mm10_enhancers_fantom
chr1	64531679	64535174	3496	*	UMR	3.47958	chr1	64531804	64532803	1000	+	promoter:462	uc007bgr.1	12912	Creb1	mm10_genes_promoters
chr1	64531679	64535174	3496	*	UMR	3.47958	chr1	64531804	64532803	1000	+	promoter:463	uc007bgs.1	12912	Creb1	mm10_genes_promoters
chr1	64531679	64535174	3496	*	UMR	3.47958	chr1	64531804	64532803	1000	+	promoter:464	uc007bgt.1	12912	Creb1	mm10_genes_promoters
chr1	64531679	64535174	3496	*	UMR	3.47958	chr1	64532367	64533738	1372	*	island:238	NA	NA	NA	mm10_cpg_islands
chr1	64616392	64618459	2068	*	UMR	2.16509	chr1	64617169	64618168	1000	-	promoter:2199	uc007bgu.1	67099	Mettl21a	mm10_genes_promoters
chr1	64616392	64618459	2068	*	UMR	2.16509	chr1	64617207	64618206	1000	-	promoter:2200	uc007bgv.1	67099	Mettl21a	mm10_genes_promoters
chr1	64616392	64618459	2068	*	UMR	2.16509	chr1	64616945	64617792	848	*	island:239	NA	NA	NA	mm10_cpg_islands
chr1	64689689	64692178	2490	*	UMR	12.1739	chr1	64690213	64691212	1000	+	promoter:466	uc007bgx.1	227210	Ccnyl1	mm10_genes_promoters
chr1	64689689	64692178	2490	*	UMR	12.1739	chr1	64690660	64691659	1000	-	promoter:2201	uc007bgw.2	69941	2810408I11Rik	mm10_genes_promoters
chr1	64689689	64692178	2490	*	UMR	12.1739	chr1	64690534	64691585	1052	*	island:240	NA	NA	NA	mm10_cpg_islands
chr1	64734653	64735110	458	*	LMR	13.0952	chr1	64734847	64737979	3133	*	island:241	NA	NA	NA	mm10_cpg_islands
chr1	64735903	64739402	3500	*	UMR	4.84429	chr1	64737751	64738750	1000	-	promoter:2202	uc007bgy.1	14367	Fzd5	mm10_genes_promoters
chr1	64735903	64739402	3500	*	UMR	4.84429	chr1	64737751	64738750	1000	-	promoter:2203	uc007bgz.1	14367	Fzd5	mm10_genes_promoters
chr1	64735903	64739402	3500	*	UMR	4.84429	chr1	64736601	64737600	1000	-	promoter:2204	uc033fjh.1	NA	NA	mm10_genes_promoters
chr1	64735903	64739402	3500	*	UMR	4.84429	chr1	64734847	64737979	3133	*	island:241	NA	NA	NA	mm10_cpg_islands
chr1	64756807	64757610	804	*	LMR	40	chr1	64757360	64757479	120	*	enhancer:689	NA	NA	NA	mm10_enhancers_fantom
chr1	64779606	64780044	439	*	LMR	41.8605	chr1	64779398	64779679	282	*	enhancer:690	NA	NA	NA	mm10_enhancers_fantom
chr1	64779606	64780044	439	*	LMR	41.8605	chr1	64779844	64780133	290	*	enhancer:691	NA	NA	NA	mm10_enhancers_fantom
chr1	64852998	64854280	1283	*	LMR	37.9747	chr1	64854073	64854254	182	*	enhancer:695	NA	NA	NA	mm10_enhancers_fantom
chr1	64955989	64957304	1316	*	UMR	4.43213	chr1	64956825	64957824	1000	-	promoter:2205	uc033fji.1	241075	Plekhm3	mm10_genes_promoters
chr1	64955989	64957304	1316	*	UMR	4.43213	chr1	64956825	64957824	1000	-	promoter:2206	uc007bha.1	241075	Plekhm3	mm10_genes_promoters
chr1	64955989	64957304	1316	*	UMR	4.43213	chr1	64956498	64956870	373	*	island:242	NA	NA	NA	mm10_cpg_islands
chr1	65051227	65051360	134	*	LMR	27.5862	chr1	65051164	65052163	1000	-	promoter:2211	uc007bhf.1	12968	Cryge	mm10_genes_promoters
chr1	65063797	65064560	764	*	LMR	45.9016	chr1	65063441	65064440	1000	-	promoter:2212	uc007bhg.2	12967	Crygd	mm10_genes_promoters
chr1	65111979	65113126	1148	*	LMR	17.4603	chr1	65112179	65112309	131	*	enhancer:708	NA	NA	NA	mm10_enhancers_fantom
chr1	65111979	65113126	1148	*	LMR	17.4603	chr1	65112571	65112681	111	*	enhancer:709	NA	NA	NA	mm10_enhancers_fantom
chr1	65111979	65113126	1148	*	LMR	17.4603	chr1	65112903	65113077	175	*	enhancer:710	NA	NA	NA	mm10_enhancers_fantom
chr1	65122694	65123416	723	*	LMR	20.8333	chr1	65123215	65124214	1000	-	promoter:2217	uc007bhl.2	98303	D630023F18Rik	mm10_genes_promoters
chr1	65122694	65123416	723	*	LMR	20.8333	chr1	65123215	65124214	1000	-	promoter:2218	uc007bhm.2	98303	D630023F18Rik	mm10_genes_promoters
chr1	65122694	65123416	723	*	LMR	20.8333	chr1	65123215	65124214	1000	-	promoter:2219	uc011wmi.2	98303	D630023F18Rik	mm10_genes_promoters
chr1	65176537	65180524	3988	*	UMR	6.28571	chr1	65177438	65177797	360	*	enhancer:713	NA	NA	NA	mm10_enhancers_fantom
chr1	65176537	65180524	3988	*	UMR	6.28571	chr1	65179143	65180142	1000	-	promoter:2220	uc007bhn.2	15926	Idh1	mm10_genes_promoters
chr1	65176537	65180524	3988	*	UMR	6.28571	chr1	65178904	65179373	470	*	island:244	NA	NA	NA	mm10_cpg_islands
chr1	65185338	65188082	2745	*	UMR	5.71429	chr1	65185683	65186682	1000	+	promoter:467	uc007bho.1	18711	Pikfyve	mm10_genes_promoters
chr1	65185338	65188082	2745	*	UMR	5.71429	chr1	65185683	65186682	1000	+	promoter:468	uc007bhp.1	18711	Pikfyve	mm10_genes_promoters
chr1	65185338	65188082	2745	*	UMR	5.71429	chr1	65185685	65186684	1000	+	promoter:469	uc007bhq.1	18711	Pikfyve	mm10_genes_promoters
chr1	65185338	65188082	2745	*	UMR	5.71429	chr1	65185685	65186684	1000	+	promoter:470	uc007bhr.1	18711	Pikfyve	mm10_genes_promoters
chr1	65185338	65188082	2745	*	UMR	5.71429	chr1	65185685	65186684	1000	+	promoter:471	uc007bhs.1	18711	Pikfyve	mm10_genes_promoters
chr1	65185338	65188082	2745	*	UMR	5.71429	chr1	65185685	65186684	1000	+	promoter:472	uc007bht.1	18711	Pikfyve	mm10_genes_promoters
chr1	65185338	65188082	2745	*	UMR	5.71429	chr1	65186480	65187479	1000	-	promoter:2221	uc011wmj.1	15926	Idh1	mm10_genes_promoters
chr1	65185338	65188082	2745	*	UMR	5.71429	chr1	65186379	65187053	675	*	island:245	NA	NA	NA	mm10_cpg_islands
chr1	65310750	65312664	1915	*	UMR	6.35739	chr1	65310257	65311256	1000	+	promoter:473	uc007bhu.1	213527	Pth2r	mm10_genes_promoters
chr1	65925227	65926016	790	*	LMR	37.5	chr1	65925522	65926521	1000	+	promoter:474	uc007bhv.1	12969	Crygf	mm10_genes_promoters
chr1	66174785	66176572	1788	*	UMR	14.5251	chr1	66174329	66175328	1000	+	promoter:475	uc007bhw.1	17756	Map2	mm10_genes_promoters
chr1	66174785	66176572	1788	*	UMR	14.5251	chr1	66174329	66175328	1000	+	promoter:476	uc007bhx.1	17756	Map2	mm10_genes_promoters
chr1	66174785	66176572	1788	*	UMR	14.5251	chr1	66175311	66175645	335	*	island:246	NA	NA	NA	mm10_cpg_islands
chr1	66321699	66322376	678	*	LMR	21.7391	chr1	66320724	66321723	1000	+	promoter:477	uc007bhy.2	17756	Map2	mm10_genes_promoters
chr1	66321699	66322376	678	*	LMR	21.7391	chr1	66320724	66321723	1000	+	promoter:478	uc007bhz.2	17756	Map2	mm10_genes_promoters
chr1	66467540	66469008	1469	*	UMR	14.3541	chr1	66467447	66468446	1000	+	promoter:484	uc007bif.2	329178	Unc80	mm10_genes_promoters
chr1	66467540	66469008	1469	*	UMR	14.3541	chr1	66467447	66468446	1000	+	promoter:485	uc011wmk.1	329178	Unc80	mm10_genes_promoters
chr1	66467540	66469008	1469	*	UMR	14.3541	chr1	66467447	66468446	1000	+	promoter:486	uc007bih.2	329178	Unc80	mm10_genes_promoters
chr1	66467540	66469008	1469	*	UMR	14.3541	chr1	66468022	66468623	602	*	island:247	NA	NA	NA	mm10_cpg_islands
chr1	66678474	66679525	1052	*	LMR	24.2424	chr1	66678564	66679563	1000	+	promoter:487	uc007bii.2	329178	Unc80	mm10_genes_promoters
chr1	66700474	66702016	1543	*	UMR	3.8	chr1	66699831	66700830	1000	+	promoter:488	uc007bij.2	66646	Rpe	mm10_genes_promoters
chr1	66700474	66702016	1543	*	UMR	3.8	chr1	66699831	66700830	1000	+	promoter:489	uc007bik.2	66646	Rpe	mm10_genes_promoters
chr1	66700474	66702016	1543	*	UMR	3.8	chr1	66699831	66700830	1000	+	promoter:490	uc007bil.2	66646	Rpe	mm10_genes_promoters
chr1	66700474	66702016	1543	*	UMR	3.8	chr1	66699831	66700830	1000	+	promoter:491	uc057aut.1	66646	Rpe	mm10_genes_promoters
chr1	66700474	66702016	1543	*	UMR	3.8	chr1	66700752	66701351	600	*	island:249	NA	NA	NA	mm10_cpg_islands
chr1	66815409	66818597	3189	*	UMR	3.43348	chr1	66817462	66818461	1000	-	promoter:2222	uc011wml.1	68691	Kansl1l	mm10_genes_promoters
chr1	66815409	66818597	3189	*	UMR	3.43348	chr1	66817596	66818595	1000	-	promoter:2223	uc007bim.2	68691	Kansl1l	mm10_genes_promoters
chr1	66815409	66818597	3189	*	UMR	3.43348	chr1	66817596	66818595	1000	-	promoter:2224	uc007bin.2	68691	Kansl1l	mm10_genes_promoters
chr1	66815409	66818597	3189	*	UMR	3.43348	chr1	66817596	66818595	1000	-	promoter:2225	uc007bio.2	68691	Kansl1l	mm10_genes_promoters
chr1	66815409	66818597	3189	*	UMR	3.43348	chr1	66817596	66818595	1000	-	promoter:2227	uc007biq.2	68691	Kansl1l	mm10_genes_promoters
chr1	66815409	66818597	3189	*	UMR	3.43348	chr1	66816436	66817867	1432	*	island:250	NA	NA	NA	mm10_cpg_islands
chr1	66861499	66864481	2983	*	UMR	6.72646	chr1	66863310	66864309	1000	-	promoter:2228	uc007bir.2	11363	Acadl	mm10_genes_promoters
chr1	66861499	66864481	2983	*	UMR	6.72646	chr1	66862839	66863146	308	*	island:251	NA	NA	NA	mm10_cpg_islands
chr1	67038095	67039744	1650	*	UMR	3.42679	chr1	67038835	67039834	1000	-	promoter:2233	uc007biv.1	14768	Lancl1	mm10_genes_promoters
chr1	67038095	67039744	1650	*	UMR	3.42679	chr1	67038873	67039872	1000	-	promoter:2234	uc007biw.2	14768	Lancl1	mm10_genes_promoters
chr1	67038095	67039744	1650	*	UMR	3.42679	chr1	67038873	67039872	1000	-	promoter:2235	uc007bix.2	14768	Lancl1	mm10_genes_promoters
chr1	67038095	67039744	1650	*	UMR	3.42679	chr1	67038520	67038937	418	*	island:252	NA	NA	NA	mm10_cpg_islands
chr1	67112771	67113768	998	*	LMR	30.3571	chr1	67113010	67113259	250	*	enhancer:734	NA	NA	NA	mm10_enhancers_fantom
chr1	67112771	67113768	998	*	LMR	30.3571	chr1	67113384	67113724	341	*	enhancer:735	NA	NA	NA	mm10_enhancers_fantom
chr1	69104907	69108938	4032	*	UMR	2.62712	chr1	69108060	69109059	1000	-	promoter:2236	uc007bjb.2	13869	Erbb4	mm10_genes_promoters
chr1	69104907	69108938	4032	*	UMR	2.62712	chr1	69107034	69108055	1022	*	island:253	NA	NA	NA	mm10_cpg_islands
chr1	69429594	69431397	1804	*	LMR	27.9412	chr1	69430755	69430978	224	*	enhancer:744	NA	NA	NA	mm10_enhancers_fantom
chr1	69466541	69467386	846	*	LMR	13.6986	chr1	69466752	69466888	137	*	enhancer:746	NA	NA	NA	mm10_enhancers_fantom
chr1	69684437	69689734	5298	*	UMR	7.05394	chr1	69685961	69686960	1000	-	promoter:2240	uc007bjd.2	22779	Ikzf2	mm10_genes_promoters
chr1	69684437	69689734	5298	*	UMR	7.05394	chr1	69687141	69688140	1000	-	promoter:2241	uc029qoy.1	22779	Ikzf2	mm10_genes_promoters
chr1	69768919	69769413	495	*	LMR	25	chr1	69768703	69769387	685	*	enhancer:755	NA	NA	NA	mm10_enhancers_fantom
chr1	69826670	69827470	801	*	UMR	2.18182	chr1	69825970	69826969	1000	+	promoter:495	uc033fjj.1	66722	Spag16	mm10_genes_promoters
chr1	69826670	69827470	801	*	UMR	2.18182	chr1	69825970	69826969	1000	+	promoter:496	uc007bjg.2	66722	Spag16	mm10_genes_promoters
chr1	69826670	69827470	801	*	UMR	2.18182	chr1	69825970	69826969	1000	+	promoter:497	uc007bjh.2	66722	Spag16	mm10_genes_promoters
chr1	69826670	69827470	801	*	UMR	2.18182	chr1	69826863	69827202	340	*	island:256	NA	NA	NA	mm10_cpg_islands
chr1	70725406	70726116	711	*	LMR	14.0704	chr1	70724715	70725714	1000	+	promoter:499	uc007bjj.1	320460	Vwc2l	mm10_genes_promoters
chr1	70725406	70726116	711	*	LMR	14.0704	chr1	70724715	70725714	1000	+	promoter:500	uc007bjk.1	320460	Vwc2l	mm10_genes_promoters
chr1	70725406	70726116	711	*	LMR	14.0704	chr1	70724715	70725714	1000	+	promoter:501	uc011wmn.1	320460	Vwc2l	mm10_genes_promoters
chr1	70725406	70726116	711	*	LMR	14.0704	chr1	70724923	70725922	1000	+	promoter:502	uc011wmo.1	320460	Vwc2l	mm10_genes_promoters
chr1	71101819	71103892	2074	*	UMR	1.46082	chr1	71102973	71103972	1000	-	promoter:2242	uc007bjm.2	12021	Bard1	mm10_genes_promoters
chr1	71101819	71103892	2074	*	UMR	1.46082	chr1	71102404	71103220	817	*	island:257	NA	NA	NA	mm10_cpg_islands
chr1	71556505	71557874	1370	*	UMR	3.84615	chr1	71556156	71557155	1000	+	promoter:504	uc007bjr.2	108147	Atic	mm10_genes_promoters
chr1	71556505	71557874	1370	*	UMR	3.84615	chr1	71556156	71557155	1000	+	promoter:505	uc007bjs.2	108147	Atic	mm10_genes_promoters
chr1	71556505	71557874	1370	*	UMR	3.84615	chr1	71556156	71557155	1000	+	promoter:506	uc007bjt.2	108147	Atic	mm10_genes_promoters
chr1	71556505	71557874	1370	*	UMR	3.84615	chr1	71556948	71557367	420	*	island:258	NA	NA	NA	mm10_cpg_islands
chr1	71651750	71654626	2877	*	UMR	2.55102	chr1	71651837	71652836	1000	+	promoter:507	uc007bke.1	100042814	Apol7d	mm10_genes_promoters
chr1	71651750	71654626	2877	*	UMR	2.55102	chr1	71652157	71653156	1000	+	promoter:508	uc007bkf.1	100042814	Apol7d	mm10_genes_promoters
chr1	71651750	71654626	2877	*	UMR	2.55102	chr1	71653235	71654234	1000	-	promoter:2248	uc007bju.2	14268	Fn1	mm10_genes_promoters
chr1	71651750	71654626	2877	*	UMR	2.55102	chr1	71653235	71654234	1000	-	promoter:2249	uc007bjv.2	14268	Fn1	mm10_genes_promoters
chr1	71651750	71654626	2877	*	UMR	2.55102	chr1	71653235	71654234	1000	-	promoter:2250	uc007bjw.2	14268	Fn1	mm10_genes_promoters
chr1	71651750	71654626	2877	*	UMR	2.55102	chr1	71653235	71654234	1000	-	promoter:2251	uc007bjx.2	14268	Fn1	mm10_genes_promoters
chr1	71651750	71654626	2877	*	UMR	2.55102	chr1	71653235	71654234	1000	-	promoter:2252	uc007bjy.2	14268	Fn1	mm10_genes_promoters
chr1	71651750	71654626	2877	*	UMR	2.55102	chr1	71653235	71654234	1000	-	promoter:2253	uc007bjz.2	14268	Fn1	mm10_genes_promoters
chr1	71651750	71654626	2877	*	UMR	2.55102	chr1	71653235	71654234	1000	-	promoter:2254	uc007bka.2	14268	Fn1	mm10_genes_promoters
chr1	71651750	71654626	2877	*	UMR	2.55102	chr1	71653235	71654234	1000	-	promoter:2256	uc007bkc.2	14268	Fn1	mm10_genes_promoters
chr1	71651750	71654626	2877	*	UMR	2.55102	chr1	71653235	71654234	1000	-	promoter:2257	uc007bkd.2	14268	Fn1	mm10_genes_promoters
chr1	71651750	71654626	2877	*	UMR	2.55102	chr1	71652697	71653358	662	*	island:259	NA	NA	NA	mm10_cpg_islands
chr1	72005138	72005549	412	*	LMR	25.4902	chr1	72005196	72006195	1000	-	promoter:2258	uc029qoz.1	71134	4933417E11Rik	mm10_genes_promoters
chr1	72210664	72213015	2352	*	UMR	11.5727	chr1	72211494	72211504	11	*	enhancer:767	NA	NA	NA	mm10_enhancers_fantom
chr1	72210664	72213015	2352	*	UMR	11.5727	chr1	72212308	72213307	1000	-	promoter:2259	uc007bkg.2	381269	Mreg	mm10_genes_promoters
chr1	72210664	72213015	2352	*	UMR	11.5727	chr1	72211749	72212422	674	*	island:260	NA	NA	NA	mm10_cpg_islands
chr1	72225031	72226958	1928	*	UMR	7.67442	chr1	72225934	72226218	285	*	island:261	NA	NA	NA	mm10_cpg_islands
chr1	72236056	72237528	1473	*	UMR	3.24675	chr1	72236403	72236924	522	*	island:262	NA	NA	NA	mm10_cpg_islands
chr1	72243479	72244938	1460	*	UMR	2.61137	chr1	72242993	72243992	1000	+	promoter:511	uc007bkh.1	NA	NA	mm10_genes_promoters
chr1	72243479	72244938	1460	*	UMR	2.61137	chr1	72243822	72244197	376	*	island:263	NA	NA	NA	mm10_cpg_islands
chr1	72254240	72256024	1785	*	UMR	7.55467	chr1	72254726	72254904	179	*	enhancer:772	NA	NA	NA	mm10_enhancers_fantom
chr1	72254240	72256024	1785	*	UMR	7.55467	chr1	72254745	72254986	242	*	island:264	NA	NA	NA	mm10_cpg_islands
chr1	72283820	72284913	1094	*	UMR	2.8169	chr1	72283373	72284372	1000	+	promoter:512	uc007bkk.1	271711	Tmem169	mm10_genes_promoters
chr1	72283820	72284913	1094	*	UMR	2.8169	chr1	72284315	72285314	1000	-	promoter:2260	uc007bki.2	111175	Pecr	mm10_genes_promoters
chr1	72283820	72284913	1094	*	UMR	2.8169	chr1	72284315	72285314	1000	-	promoter:2261	uc011wmu.1	111175	Pecr	mm10_genes_promoters
chr1	72283820	72284913	1094	*	UMR	2.8169	chr1	72284315	72285314	1000	-	promoter:2262	uc007bkj.2	111175	Pecr	mm10_genes_promoters
chr1	72306537	72308268	1732	*	UMR	6.86016	chr1	72306421	72307420	1000	+	promoter:514	uc007bkl.2	22596	Xrcc5	mm10_genes_promoters
chr1	72535518	72537638	2121	*	UMR	6.06061	chr1	72536565	72537564	1000	-	promoter:2263	uc007bkn.1	381270	43163	mm10_genes_promoters
chr1	72535518	72537638	2121	*	UMR	6.06061	chr1	72536152	72536389	238	*	island:265	NA	NA	NA	mm10_cpg_islands
chr1	72535518	72537638	2121	*	UMR	6.06061	chr1	72536961	72537217	257	*	island:266	NA	NA	NA	mm10_cpg_islands
chr1	72582567	72584166	1600	*	UMR	2.05479	chr1	72582251	72583250	1000	+	promoter:515	uc007bko.2	54380	Smarcal1	mm10_genes_promoters
chr1	72582567	72584166	1600	*	UMR	2.05479	chr1	72582251	72583250	1000	+	promoter:516	uc007bkp.2	54380	Smarcal1	mm10_genes_promoters
chr1	72582567	72584166	1600	*	UMR	2.05479	chr1	72582251	72583250	1000	+	promoter:517	uc007bkq.2	54380	Smarcal1	mm10_genes_promoters
chr1	72582567	72584166	1600	*	UMR	2.05479	chr1	72582251	72583250	1000	+	promoter:518	uc007bkr.2	54380	Smarcal1	mm10_genes_promoters
chr1	72582567	72584166	1600	*	UMR	2.05479	chr1	72582251	72583250	1000	+	promoter:519	uc007bks.2	54380	Smarcal1	mm10_genes_promoters
chr1	72640949	72641374	426	*	UMR	26.6667	chr1	72641073	72641199	127	*	enhancer:777	NA	NA	NA	mm10_enhancers_fantom
chr1	72640949	72641374	426	*	UMR	26.6667	chr1	72640793	72641380	588	*	island:267	NA	NA	NA	mm10_cpg_islands
chr1	72710832	72712464	1633	*	UMR	7.76173	chr1	72710260	72711259	1000	+	promoter:520	uc007bkv.2	19981	Rpl37a	mm10_genes_promoters
chr1	72710832	72712464	1633	*	UMR	7.76173	chr1	72710861	72711718	858	*	island:268	NA	NA	NA	mm10_cpg_islands
chr1	72823451	72827172	3722	*	UMR	6.73635	chr1	72827097	72827184	88	*	enhancer:780	NA	NA	NA	mm10_enhancers_fantom
chr1	72823451	72827172	3722	*	UMR	6.73635	chr1	72823480	72824479	1000	+	promoter:521	uc007bkw.2	16008	Igfbp2	mm10_genes_promoters
chr1	72823451	72827172	3722	*	UMR	6.73635	chr1	72824387	72825386	1000	+	promoter:522	uc057auw.1	16008	Igfbp2	mm10_genes_promoters
chr1	72823451	72827172	3722	*	UMR	6.73635	chr1	72824693	72824937	245	*	island:269	NA	NA	NA	mm10_cpg_islands
chr1	72823451	72827172	3722	*	UMR	6.73635	chr1	72825362	72825653	292	*	island:270	NA	NA	NA	mm10_cpg_islands
chr1	72868796	72876776	7981	*	UMR	3.56927	chr1	72870048	72870488	441	*	enhancer:781	NA	NA	NA	mm10_enhancers_fantom
chr1	72868796	72876776	7981	*	UMR	3.56927	chr1	72870958	72871278	321	*	enhancer:782	NA	NA	NA	mm10_enhancers_fantom
chr1	72868796	72876776	7981	*	UMR	3.56927	chr1	72872589	72872760	172	*	enhancer:783	NA	NA	NA	mm10_enhancers_fantom
chr1	72868796	72876776	7981	*	UMR	3.56927	chr1	72874866	72875865	1000	-	promoter:2268	uc007bkx.1	16011	Igfbp5	mm10_genes_promoters
chr1	72868796	72876776	7981	*	UMR	3.56927	chr1	72873698	72873966	269	*	island:271	NA	NA	NA	mm10_cpg_islands
chr1	73362931	73364448	1518	*	LMR	12.6437	chr1	73363827	73364014	188	*	enhancer:789	NA	NA	NA	mm10_enhancers_fantom
chr1	73407443	73408244	802	*	LMR	20.6349	chr1	73407570	73408569	1000	-	promoter:2270	uc007blb.1	723792	Pinc	mm10_genes_promoters
chr1	73407443	73408244	802	*	LMR	20.6349	chr1	73407570	73408569	1000	-	promoter:2271	uc007blc.1	723792	Pinc	mm10_genes_promoters
chr1	73937882	73938148	267	*	LMR	18.6667	chr1	73937334	73938333	1000	-	promoter:2274	uc007blf.2	21961	Tns1	mm10_genes_promoters
chr1	73943546	73944042	497	*	LMR	16.3636	chr1	73943768	73943902	135	*	enhancer:793	NA	NA	NA	mm10_enhancers_fantom
chr1	73954745	73956896	2152	*	LMR	17.931	chr1	73955330	73955364	35	*	enhancer:794	NA	NA	NA	mm10_enhancers_fantom
chr1	73954745	73956896	2152	*	LMR	17.931	chr1	73955525	73955744	220	*	enhancer:795	NA	NA	NA	mm10_enhancers_fantom
chr1	73962653	73963864	1212	*	LMR	21.3115	chr1	73962974	73963367	394	*	enhancer:796	NA	NA	NA	mm10_enhancers_fantom
chr1	73998495	73999233	739	*	LMR	15.5172	chr1	73998469	73999468	1000	-	promoter:2277	uc007bli.1	21961	Tns1	mm10_genes_promoters
chr1	74007926	74009070	1145	*	LMR	12.069	chr1	74008441	74008844	404	*	enhancer:800	NA	NA	NA	mm10_enhancers_fantom
chr1	74025517	74026930	1414	*	LMR	41.7323	chr1	74025350	74025553	204	*	enhancer:803	NA	NA	NA	mm10_enhancers_fantom
chr1	74027273	74028594	1322	*	LMR	13.1148	chr1	74028523	74028795	273	*	enhancer:804	NA	NA	NA	mm10_enhancers_fantom
chr1	74029783	74032350	2568	*	LMR	34.2282	chr1	74031054	74031372	319	*	enhancer:805	NA	NA	NA	mm10_enhancers_fantom
chr1	74035625	74037668	2044	*	UMR	9.54064	chr1	74036203	74036454	252	*	enhancer:806	NA	NA	NA	mm10_enhancers_fantom
chr1	74035625	74037668	2044	*	UMR	9.54064	chr1	74036952	74037248	297	*	island:273	NA	NA	NA	mm10_cpg_islands
chr1	74068117	74069028	912	*	UMR	12.7358	chr1	74068492	74068975	484	*	island:274	NA	NA	NA	mm10_cpg_islands
chr1	74097556	74100215	2660	*	UMR	4.55487	chr1	74097918	74098236	319	*	enhancer:810	NA	NA	NA	mm10_enhancers_fantom
chr1	74097556	74100215	2660	*	UMR	4.55487	chr1	74098213	74098786	574	*	island:275	NA	NA	NA	mm10_cpg_islands
chr1	74123641	74125936	2296	*	UMR	0.504202	chr1	74124541	74125540	1000	+	promoter:527	uc007blk.2	435626	Rufy4	mm10_genes_promoters
chr1	74123641	74125936	2296	*	UMR	0.504202	chr1	74124541	74125540	1000	+	promoter:528	uc011wmy.1	435626	Rufy4	mm10_genes_promoters
chr1	74123641	74125936	2296	*	UMR	0.504202	chr1	74124450	74125449	1000	-	promoter:2275	uc007blg.3	21961	Tns1	mm10_genes_promoters
chr1	74123641	74125936	2296	*	UMR	0.504202	chr1	74124450	74125449	1000	-	promoter:2276	uc011wmx.2	21961	Tns1	mm10_genes_promoters
chr1	74123641	74125936	2296	*	UMR	0.504202	chr1	74124244	74124923	680	*	island:276	NA	NA	NA	mm10_cpg_islands
chr1	74235738	74238084	2347	*	UMR	5.94059	chr1	74235518	74236517	1000	+	promoter:531	uc007bln.1	76709	Arpc2	mm10_genes_promoters
chr1	74235738	74238084	2347	*	UMR	5.94059	chr1	74235550	74236549	1000	+	promoter:532	uc007blo.1	76709	Arpc2	mm10_genes_promoters
chr1	74235738	74238084	2347	*	UMR	5.94059	chr1	74235891	74236890	1000	+	promoter:533	uc007blp.1	76709	Arpc2	mm10_genes_promoters
chr1	74235738	74238084	2347	*	UMR	5.94059	chr1	74236580	74237193	614	*	island:277	NA	NA	NA	mm10_cpg_islands
chr1	74283977	74286320	2344	*	UMR	1.64975	chr1	74284034	74285033	1000	+	promoter:535	uc007bls.1	56695	Pnkd	mm10_genes_promoters
chr1	74283977	74286320	2344	*	UMR	1.64975	chr1	74284034	74285033	1000	+	promoter:536	uc007blt.1	56695	Pnkd	mm10_genes_promoters
chr1	74283977	74286320	2344	*	UMR	1.64975	chr1	74284034	74285033	1000	+	promoter:537	uc007blu.1	56695	Pnkd	mm10_genes_promoters
chr1	74283977	74286320	2344	*	UMR	1.64975	chr1	74284739	74285738	1000	-	promoter:2281	uc007blr.2	227290	Aamp	mm10_genes_promoters
chr1	74283977	74286320	2344	*	UMR	1.64975	chr1	74284739	74285738	1000	-	promoter:2282	uc011wmz.1	227290	Aamp	mm10_genes_promoters
chr1	74283977	74286320	2344	*	UMR	1.64975	chr1	74284463	74285135	673	*	island:278	NA	NA	NA	mm10_cpg_islands
chr1	74302831	74304576	1746	*	UMR	12.7273	chr1	74304337	74305336	1000	-	promoter:2283	uc007blv.2	69660	Tmbim1	mm10_genes_promoters
chr1	74302831	74304576	1746	*	UMR	12.7273	chr1	74303866	74304355	490	*	island:279	NA	NA	NA	mm10_cpg_islands
chr1	74332146	74333514	1369	*	UMR	3.88889	chr1	74331610	74332609	1000	+	promoter:538	uc007blw.1	56695	Pnkd	mm10_genes_promoters
chr1	74332146	74333514	1369	*	UMR	3.88889	chr1	74331663	74332662	1000	+	promoter:539	uc056ydf.1	NA	NA	mm10_genes_promoters
chr1	74332146	74333514	1369	*	UMR	3.88889	chr1	74332449	74332824	376	*	island:280	NA	NA	NA	mm10_cpg_islands
chr1	74386567	74387664	1098	*	UMR	6.25	chr1	74386837	74387388	552	*	enhancer:817	NA	NA	NA	mm10_enhancers_fantom
chr1	74389771	74393432	3662	*	UMR	4.2394	chr1	74390135	74390384	250	*	enhancer:818	NA	NA	NA	mm10_enhancers_fantom
chr1	74389771	74393432	3662	*	UMR	4.2394	chr1	74390609	74391608	1000	+	promoter:543	uc007blz.2	227292	Ctdsp1	mm10_genes_promoters
chr1	74389771	74393432	3662	*	UMR	4.2394	chr1	74393310	74394309	1000	+	promoter:544	uc007bma.2	387219	Mir26b	mm10_genes_promoters
chr1	74389771	74393432	3662	*	UMR	4.2394	chr1	74391332	74392430	1099	*	island:281	NA	NA	NA	mm10_cpg_islands
chr1	74504831	74507261	2431	*	UMR	1.42232	chr1	74505060	74506059	1000	+	promoter:546	uc007bmf.2	58184	Cnot9	mm10_genes_promoters
chr1	74504831	74507261	2431	*	UMR	1.42232	chr1	74505822	74506821	1000	-	promoter:2284	uc007bmc.3	319651	Usp37	mm10_genes_promoters
chr1	74504831	74507261	2431	*	UMR	1.42232	chr1	74505461	74506819	1359	*	island:282	NA	NA	NA	mm10_cpg_islands
chr1	74542296	74543340	1045	*	LMR	18.3333	chr1	74541889	74542888	1000	+	promoter:547	uc007bmg.1	18802	Plcd4	mm10_genes_promoters
chr1	74586037	74588866	2830	*	UMR	8.24176	chr1	74587289	74588288	1000	+	promoter:554	uc007bmq.2	66821	Bcs1l	mm10_genes_promoters
chr1	74586037	74588866	2830	*	UMR	8.24176	chr1	74587289	74588288	1000	+	promoter:555	uc007bmr.2	66821	Bcs1l	mm10_genes_promoters
chr1	74586037	74588866	2830	*	UMR	8.24176	chr1	74585698	74586697	1000	-	promoter:2286	uc007bml.2	77264	Zfp142	mm10_genes_promoters
chr1	74586037	74588866	2830	*	UMR	8.24176	chr1	74588029	74589028	1000	-	promoter:2287	uc007bmm.2	77264	Zfp142	mm10_genes_promoters
chr1	74586037	74588866	2830	*	UMR	8.24176	chr1	74588029	74589028	1000	-	promoter:2288	uc007bmn.2	77264	Zfp142	mm10_genes_promoters
chr1	74586037	74588866	2830	*	UMR	8.24176	chr1	74588029	74589028	1000	-	promoter:2289	uc007bmo.1	77264	Zfp142	mm10_genes_promoters
chr1	74586037	74588866	2830	*	UMR	8.24176	chr1	74588037	74589036	1000	-	promoter:2290	uc007bmp.1	77264	Zfp142	mm10_genes_promoters
chr1	74586037	74588866	2830	*	UMR	8.24176	chr1	74587633	74588472	840	*	island:283	NA	NA	NA	mm10_cpg_islands
chr1	74600677	74602104	1428	*	UMR	4.21053	chr1	74600455	74601454	1000	+	promoter:556	uc007bmu.1	269209	Stk36	mm10_genes_promoters
chr1	74600677	74602104	1428	*	UMR	4.21053	chr1	74600455	74601454	1000	+	promoter:557	uc007bmv.1	269209	Stk36	mm10_genes_promoters
chr1	74600677	74602104	1428	*	UMR	4.21053	chr1	74600639	74601638	1000	+	promoter:558	uc011wnc.1	269209	Stk36	mm10_genes_promoters
chr1	74600677	74602104	1428	*	UMR	4.21053	chr1	74601398	74602397	1000	-	promoter:2291	uc007bms.3	57751	Rnf25	mm10_genes_promoters
chr1	74600677	74602104	1428	*	UMR	4.21053	chr1	74601398	74602397	1000	-	promoter:2292	uc007bmt.3	57751	Rnf25	mm10_genes_promoters
chr1	74600677	74602104	1428	*	UMR	4.21053	chr1	74601094	74601459	366	*	island:284	NA	NA	NA	mm10_cpg_islands
chr1	74661387	74663546	2160	*	UMR	18.2203	chr1	74660754	74661753	1000	+	promoter:561	uc007bmy.1	67534	Ttll4	mm10_genes_promoters
chr1	74661387	74663546	2160	*	UMR	18.2203	chr1	74661672	74662164	493	*	island:285	NA	NA	NA	mm10_cpg_islands
chr1	74713068	74714392	1325	*	UMR	7.54258	chr1	74712535	74713534	1000	+	promoter:563	uc007bna.2	104086	Cyp27a1	mm10_genes_promoters
chr1	74713068	74714392	1325	*	UMR	7.54258	chr1	74713618	74713831	214	*	island:286	NA	NA	NA	mm10_cpg_islands
chr1	74748605	74748946	342	*	LMR	29.1667	chr1	74748578	74749577	1000	-	promoter:2294	uc007bnc.1	241113	Prkag3	mm10_genes_promoters
chr1	74748605	74748946	342	*	LMR	29.1667	chr1	74748732	74749045	314	*	island:287	NA	NA	NA	mm10_cpg_islands
chr1	74770026	74774390	4365	*	UMR	5.89226	chr1	74770892	74771891	1000	+	promoter:564	uc007bne.1	22420	Wnt6	mm10_genes_promoters
chr1	74770026	74774390	4365	*	UMR	5.89226	chr1	74771686	74772209	524	*	island:288	NA	NA	NA	mm10_cpg_islands
chr1	74781159	74781656	498	*	LMR	18.4211	chr1	74781489	74781597	109	*	enhancer:824	NA	NA	NA	mm10_enhancers_fantom
chr1	74782185	74784917	2733	*	UMR	23.9216	chr1	74782669	74783024	356	*	island:289	NA	NA	NA	mm10_cpg_islands
chr1	74782185	74784917	2733	*	UMR	23.9216	chr1	74784035	74784616	582	*	island:290	NA	NA	NA	mm10_cpg_islands
chr1	74787360	74795730	8371	*	UMR	22.49	chr1	74795280	74795839	560	*	enhancer:825	NA	NA	NA	mm10_enhancers_fantom
chr1	74787360	74795730	8371	*	UMR	22.49	chr1	74791019	74792018	1000	+	promoter:565	uc007bnf.2	22409	Wnt10a	mm10_genes_promoters
chr1	74787360	74795730	8371	*	UMR	22.49	chr1	74791733	74792242	510	*	island:291	NA	NA	NA	mm10_cpg_islands
chr1	74797791	74808936	11146	*	UMR	9.0776	chr1	74804800	74804931	132	*	enhancer:826	NA	NA	NA	mm10_enhancers_fantom
chr1	74797791	74808936	11146	*	UMR	9.0776	chr1	74807032	74807421	390	*	enhancer:827	NA	NA	NA	mm10_enhancers_fantom
chr1	74797791	74808936	11146	*	UMR	9.0776	chr1	74808204	74808414	211	*	enhancer:828	NA	NA	NA	mm10_enhancers_fantom
chr1	74797791	74808936	11146	*	UMR	9.0776	chr1	74800537	74800744	208	*	island:292	NA	NA	NA	mm10_cpg_islands
chr1	74797791	74808936	11146	*	UMR	9.0776	chr1	74803204	74803609	406	*	island:293	NA	NA	NA	mm10_cpg_islands
chr1	74816585	74817599	1015	*	UMR	7.24638	chr1	74816818	74817817	1000	-	promoter:2295	uc033fjm.1	NA	NA	mm10_genes_promoters
chr1	74816585	74817599	1015	*	UMR	7.24638	chr1	74816944	74817187	244	*	island:294	NA	NA	NA	mm10_cpg_islands
chr1	74824963	74825788	826	*	LMR	28.3019	chr1	74824801	74825273	473	*	enhancer:829	NA	NA	NA	mm10_enhancers_fantom
chr1	74854183	74859402	5220	*	UMR	4.1021	chr1	74858463	74858847	385	*	enhancer:830	NA	NA	NA	mm10_enhancers_fantom
chr1	74854183	74859402	5220	*	UMR	4.1021	chr1	74854029	74855028	1000	+	promoter:566	uc007bng.2	12570	Cdk5r2	mm10_genes_promoters
chr1	74854183	74859402	5220	*	UMR	4.1021	chr1	74854859	74856469	1611	*	island:295	NA	NA	NA	mm10_cpg_islands
chr1	74854183	74859402	5220	*	UMR	4.1021	chr1	74858468	74858684	217	*	island:296	NA	NA	NA	mm10_cpg_islands
chr1	74880557	74888916	8360	*	UMR	3.6036	chr1	74885409	74886408	1000	-	promoter:2296	uc007bnh.2	260298	Fev	mm10_genes_promoters
chr1	74880557	74888916	8360	*	UMR	3.6036	chr1	74885409	74886408	1000	-	promoter:2297	uc011wnd.1	260298	Fev	mm10_genes_promoters
chr1	74880557	74888916	8360	*	UMR	3.6036	chr1	74881947	74882612	666	*	island:297	NA	NA	NA	mm10_cpg_islands
chr1	74880557	74888916	8360	*	UMR	3.6036	chr1	74884301	74885613	1313	*	island:298	NA	NA	NA	mm10_cpg_islands
chr1	74890065	74894107	4043	*	UMR	6.04167	chr1	74893144	74894143	1000	-	promoter:2298	uc007bni.2	12958	Cryba2	mm10_genes_promoters
chr1	74890065	74894107	4043	*	UMR	6.04167	chr1	74892725	74893136	412	*	island:299	NA	NA	NA	mm10_cpg_islands
chr1	74896397	74902598	6202	*	UMR	25.3275	chr1	74897887	74898190	304	*	enhancer:832	NA	NA	NA	mm10_enhancers_fantom
chr1	74896397	74902598	6202	*	UMR	25.3275	chr1	74900816	74901253	438	*	enhancer:833	NA	NA	NA	mm10_enhancers_fantom
chr1	74896397	74902598	6202	*	UMR	25.3275	chr1	74900722	74901721	1000	-	promoter:2299	uc011wne.1	723900	Mir375	mm10_genes_promoters
chr1	74896397	74902598	6202	*	UMR	25.3275	chr1	74900555	74900984	430	*	island:300	NA	NA	NA	mm10_cpg_islands
chr1	74935279	74936980	1702	*	UMR	13.8514	chr1	74935600	74936599	1000	-	promoter:2300	uc007bnj.1	241116	Cfap65	mm10_genes_promoters
chr1	74935279	74936980	1702	*	UMR	13.8514	chr1	74935600	74936599	1000	-	promoter:2301	uc007bnk.1	241116	Cfap65	mm10_genes_promoters
chr1	74947854	74952850	4997	*	UMR	5.5102	chr1	74949447	74949564	118	*	enhancer:834	NA	NA	NA	mm10_enhancers_fantom
chr1	74947854	74952850	4997	*	UMR	5.5102	chr1	74949757	74949931	175	*	enhancer:835	NA	NA	NA	mm10_enhancers_fantom
chr1	74947854	74952850	4997	*	UMR	5.5102	chr1	74951673	74952672	1000	-	promoter:2302	uc007bnl.2	16147	Ihh	mm10_genes_promoters
chr1	74947854	74952850	4997	*	UMR	5.5102	chr1	74951673	74952672	1000	-	promoter:2303	uc007bnm.2	16147	Ihh	mm10_genes_promoters
chr1	74947854	74952850	4997	*	UMR	5.5102	chr1	74950631	74952093	1463	*	island:301	NA	NA	NA	mm10_cpg_islands
chr1	75124319	75126062	1744	*	UMR	11.1111	chr1	75124739	75125149	411	*	island:302	NA	NA	NA	mm10_cpg_islands
chr1	75133799	75133991	193	*	LMR	43.8596	chr1	75133891	75134890	1000	-	promoter:2305	uc007bno.1	22626	Slc23a3	mm10_genes_promoters
chr1	75140973	75144224	3252	*	UMR	4.00943	chr1	75141786	75142785	1000	+	promoter:567	uc007bnt.1	227298	Retreg2	mm10_genes_promoters
chr1	75140973	75144224	3252	*	UMR	4.00943	chr1	75141786	75142785	1000	+	promoter:568	uc007bnu.1	227298	Retreg2	mm10_genes_promoters
chr1	75140973	75144224	3252	*	UMR	4.00943	chr1	75142158	75143157	1000	+	promoter:569	uc007bnv.2	227298	Retreg2	mm10_genes_promoters
chr1	75140973	75144224	3252	*	UMR	4.00943	chr1	75141588	75142587	1000	-	promoter:2306	uc007bnp.1	69171	Cnppd1	mm10_genes_promoters
chr1	75140973	75144224	3252	*	UMR	4.00943	chr1	75142561	75143560	1000	-	promoter:2307	uc007bnq.1	69171	Cnppd1	mm10_genes_promoters
chr1	75140973	75144224	3252	*	UMR	4.00943	chr1	75142639	75143638	1000	-	promoter:2308	uc007bnr.1	69171	Cnppd1	mm10_genes_promoters
chr1	75140973	75144224	3252	*	UMR	4.00943	chr1	75142698	75143697	1000	-	promoter:2309	uc007bns.1	69171	Cnppd1	mm10_genes_promoters
chr1	75140973	75144224	3252	*	UMR	4.00943	chr1	75141432	75143190	1759	*	island:303	NA	NA	NA	mm10_cpg_islands
chr1	75168137	75169494	1358	*	UMR	3.11284	chr1	75167646	75168645	1000	+	promoter:570	uc011wnf.1	68818	Zfand2b	mm10_genes_promoters
chr1	75168137	75169494	1358	*	UMR	3.11284	chr1	75167646	75168645	1000	+	promoter:571	uc011wng.1	68818	Zfand2b	mm10_genes_promoters
chr1	75168137	75169494	1358	*	UMR	3.11284	chr1	75167735	75168734	1000	+	promoter:572	uc007bnw.2	68818	Zfand2b	mm10_genes_promoters
chr1	75168137	75169494	1358	*	UMR	3.11284	chr1	75168558	75168942	385	*	island:304	NA	NA	NA	mm10_cpg_islands
chr1	75179539	75180988	1450	*	UMR	2.53968	chr1	75180393	75181392	1000	-	promoter:2310	uc007bnx.2	74104	Abcb6	mm10_genes_promoters
chr1	75179539	75180988	1450	*	UMR	2.53968	chr1	75180393	75181392	1000	-	promoter:2311	uc007bny.2	74104	Abcb6	mm10_genes_promoters
chr1	75191315	75193339	2025	*	UMR	5.12821	chr1	75191160	75192159	1000	+	promoter:573	uc033fjp.1	52231	Ankzf1	mm10_genes_promoters
chr1	75191315	75193339	2025	*	UMR	5.12821	chr1	75191160	75192159	1000	+	promoter:574	uc029qpe.2	52231	Ankzf1	mm10_genes_promoters
chr1	75191315	75193339	2025	*	UMR	5.12821	chr1	75191160	75192159	1000	+	promoter:575	uc029qpf.2	52231	Ankzf1	mm10_genes_promoters
chr1	75191315	75193339	2025	*	UMR	5.12821	chr1	75191160	75192159	1000	+	promoter:576	uc029qpg.2	52231	Ankzf1	mm10_genes_promoters
chr1	75191315	75193339	2025	*	UMR	5.12821	chr1	75191323	75192322	1000	+	promoter:577	uc007boe.1	52231	Ankzf1	mm10_genes_promoters
chr1	75191315	75193339	2025	*	UMR	5.12821	chr1	75192011	75193010	1000	-	promoter:2312	uc007boa.2	245860	Atg9a	mm10_genes_promoters
chr1	75191315	75193339	2025	*	UMR	5.12821	chr1	75192011	75193010	1000	-	promoter:2313	uc007bob.2	245860	Atg9a	mm10_genes_promoters
chr1	75191315	75193339	2025	*	UMR	5.12821	chr1	75192011	75193010	1000	-	promoter:2314	uc011wnh.2	245860	Atg9a	mm10_genes_promoters
chr1	75191315	75193339	2025	*	UMR	5.12821	chr1	75192011	75193010	1000	-	promoter:2315	uc033fjn.1	245860	Atg9a	mm10_genes_promoters
chr1	75191315	75193339	2025	*	UMR	5.12821	chr1	75191726	75192725	1000	-	promoter:2318	uc033fjo.1	245860	Atg9a	mm10_genes_promoters
chr1	75208901	75211695	2795	*	UMR	8.83352	chr1	75209829	75210828	1000	+	promoter:578	uc007boh.2	20872	Stk16	mm10_genes_promoters
chr1	75208901	75211695	2795	*	UMR	8.83352	chr1	75209829	75210828	1000	+	promoter:579	uc007boi.2	20872	Stk16	mm10_genes_promoters
chr1	75208901	75211695	2795	*	UMR	8.83352	chr1	75209829	75210828	1000	+	promoter:580	uc007boj.2	20872	Stk16	mm10_genes_promoters
chr1	75208901	75211695	2795	*	UMR	8.83352	chr1	75210779	75211778	1000	-	promoter:2319	uc011wnk.1	74577	Glb1l	mm10_genes_promoters
chr1	75208901	75211695	2795	*	UMR	8.83352	chr1	75209504	75210503	1000	-	promoter:2321	uc007bog.1	74577	Glb1l	mm10_genes_promoters
chr1	75208901	75211695	2795	*	UMR	8.83352	chr1	75210804	75211065	262	*	island:305	NA	NA	NA	mm10_cpg_islands
chr1	75217274	75220092	2819	*	UMR	7.1885	chr1	75219295	75220294	1000	-	promoter:2322	uc007bok.2	22145	Tuba4a	mm10_genes_promoters
chr1	75217274	75220092	2819	*	UMR	7.1885	chr1	75219295	75220294	1000	-	promoter:2323	uc057aux.1	22145	Tuba4a	mm10_genes_promoters
chr1	75217274	75220092	2819	*	UMR	7.1885	chr1	75219295	75220294	1000	-	promoter:2324	uc057auy.1	22145	Tuba4a	mm10_genes_promoters
chr1	75217274	75220092	2819	*	UMR	7.1885	chr1	75219212	75219982	771	*	island:306	NA	NA	NA	mm10_cpg_islands
chr1	75234433	75237543	3111	*	UMR	7.55495	chr1	75235423	75236422	1000	+	promoter:581	uc007bom.2	56812	Dnajb2	mm10_genes_promoters
chr1	75234433	75237543	3111	*	UMR	7.55495	chr1	75235423	75236422	1000	+	promoter:582	uc007bon.2	56812	Dnajb2	mm10_genes_promoters
chr1	75234433	75237543	3111	*	UMR	7.55495	chr1	75235423	75236422	1000	+	promoter:583	uc007boo.2	56812	Dnajb2	mm10_genes_promoters
chr1	75234433	75237543	3111	*	UMR	7.55495	chr1	75235423	75236422	1000	+	promoter:584	uc007bop.2	56812	Dnajb2	mm10_genes_promoters
chr1	75234433	75237543	3111	*	UMR	7.55495	chr1	75235702	75236701	1000	+	promoter:585	uc011wnm.1	56812	Dnajb2	mm10_genes_promoters
chr1	75234433	75237543	3111	*	UMR	7.55495	chr1	75236419	75236960	542	*	island:307	NA	NA	NA	mm10_cpg_islands
chr1	75251283	75252294	1012	*	LMR	15.6098	chr1	75251753	75251964	212	*	island:308	NA	NA	NA	mm10_cpg_islands
chr1	75262707	75264844	2138	*	UMR	15.0579	chr1	75264209	75265208	1000	-	promoter:2327	uc007boq.1	19275	Ptprn	mm10_genes_promoters
chr1	75262707	75264844	2138	*	UMR	15.0579	chr1	75264209	75265208	1000	-	promoter:2328	uc011wnn.1	19275	Ptprn	mm10_genes_promoters
chr1	75262707	75264844	2138	*	UMR	15.0579	chr1	75264209	75265208	1000	-	promoter:2329	uc007bor.1	19275	Ptprn	mm10_genes_promoters
chr1	75276893	75278632	1740	*	UMR	3.78549	chr1	75278381	75279380	1000	-	promoter:2330	uc007bos.1	19711	Resp18	mm10_genes_promoters
chr1	75276893	75278632	1740	*	UMR	3.78549	chr1	75278381	75279380	1000	-	promoter:2331	uc011wno.1	19711	Resp18	mm10_genes_promoters
chr1	75316254	75318691	2438	*	UMR	10.5505	chr1	75317018	75318017	1000	-	promoter:2332	uc007bow.2	13437	Dnpep	mm10_genes_promoters
chr1	75316254	75318691	2438	*	UMR	10.5505	chr1	75317008	75318007	1000	-	promoter:2333	uc007bou.2	13437	Dnpep	mm10_genes_promoters
chr1	75316254	75318691	2438	*	UMR	10.5505	chr1	75317018	75318017	1000	-	promoter:2334	uc007bot.2	13437	Dnpep	mm10_genes_promoters
chr1	75316254	75318691	2438	*	UMR	10.5505	chr1	75317638	75318637	1000	-	promoter:2335	uc011wnp.1	13437	Dnpep	mm10_genes_promoters
chr1	75316254	75318691	2438	*	UMR	10.5505	chr1	75317105	75318069	965	*	island:309	NA	NA	NA	mm10_cpg_islands
chr1	75359983	75361102	1120	*	UMR	13.369	chr1	75359292	75360291	1000	+	promoter:587	uc007box.2	13346	Des	mm10_genes_promoters
chr1	75359983	75361102	1120	*	UMR	13.369	chr1	75360355	75360970	616	*	island:310	NA	NA	NA	mm10_cpg_islands
chr1	75375062	75375812	751	*	UMR	25.5952	chr1	75374297	75375296	1000	+	promoter:588	uc007boz.1	11790	Speg	mm10_genes_promoters
chr1	75375062	75375812	751	*	UMR	25.5952	chr1	75375016	75376015	1000	-	promoter:2336	uc007boy.2	100503248	Gm15179	mm10_genes_promoters
chr1	75375062	75375812	751	*	UMR	25.5952	chr1	75375225	75375786	562	*	island:312	NA	NA	NA	mm10_cpg_islands
chr1	75381719	75383189	1471	*	UMR	16.0714	chr1	75381114	75382113	1000	+	promoter:589	uc007bpa.1	11790	Speg	mm10_genes_promoters
chr1	75381719	75383189	1471	*	UMR	16.0714	chr1	75381924	75382387	464	*	island:313	NA	NA	NA	mm10_cpg_islands
chr1	75387281	75388727	1447	*	UMR	33.9623	chr1	75387985	75389104	1120	*	island:315	NA	NA	NA	mm10_cpg_islands
chr1	75388957	75389142	186	*	LMR	39.6226	chr1	75387985	75389104	1120	*	island:315	NA	NA	NA	mm10_cpg_islands
chr1	75398347	75400624	2278	*	LMR	14.7783	chr1	75399085	75400084	1000	+	promoter:592	uc011wnq.1	11790	Speg	mm10_genes_promoters
chr1	75422172	75422334	163	*	LMR	37.8788	chr1	75421988	75423440	1453	*	island:316	NA	NA	NA	mm10_cpg_islands
chr1	75422593	75423428	836	*	UMR	5.80271	chr1	75421988	75423440	1453	*	island:316	NA	NA	NA	mm10_cpg_islands
chr1	75435425	75436738	1314	*	UMR	8.33333	chr1	75434943	75435942	1000	+	promoter:593	uc007bpd.1	69080	Gmppa	mm10_genes_promoters
chr1	75435425	75436738	1314	*	UMR	8.33333	chr1	75435147	75436146	1000	+	promoter:594	uc007bpe.1	69080	Gmppa	mm10_genes_promoters
chr1	75435425	75436738	1314	*	UMR	8.33333	chr1	75435147	75436146	1000	+	promoter:595	uc007bpf.1	69080	Gmppa	mm10_genes_promoters
chr1	75444207	75450973	6767	*	UMR	13.6725	chr1	75445564	75445633	70	*	enhancer:843	NA	NA	NA	mm10_enhancers_fantom
chr1	75444207	75450973	6767	*	UMR	13.6725	chr1	75446176	75446409	234	*	enhancer:844	NA	NA	NA	mm10_enhancers_fantom
chr1	75444207	75450973	6767	*	UMR	13.6725	chr1	75449510	75450509	1000	+	promoter:596	uc007bpg.1	241118	Asic4	mm10_genes_promoters
chr1	75444207	75450973	6767	*	UMR	13.6725	chr1	75450376	75450680	305	*	island:317	NA	NA	NA	mm10_cpg_islands
chr1	75456727	75459747	3021	*	UMR	14.1818	chr1	75458558	75458772	215	*	island:318	NA	NA	NA	mm10_cpg_islands
chr1	75477259	75480566	3308	*	UMR	16.7033	chr1	75478532	75479531	1000	+	promoter:597	uc007bpl.2	319998	Tmem198	mm10_genes_promoters
chr1	75477259	75480566	3308	*	UMR	16.7033	chr1	75478580	75479579	1000	+	promoter:598	uc007bpm.2	319998	Tmem198	mm10_genes_promoters
chr1	75477259	75480566	3308	*	UMR	16.7033	chr1	75478747	75479746	1000	-	promoter:2337	uc007bph.1	74241	Chpf	mm10_genes_promoters
chr1	75477259	75480566	3308	*	UMR	16.7033	chr1	75479472	75480471	1000	-	promoter:2338	uc007bpi.2	74241	Chpf	mm10_genes_promoters
chr1	75477259	75480566	3308	*	UMR	16.7033	chr1	75479472	75480471	1000	-	promoter:2339	uc007bpj.2	74241	Chpf	mm10_genes_promoters
chr1	75477259	75480566	3308	*	UMR	16.7033	chr1	75479472	75480471	1000	-	promoter:2340	uc007bpk.2	74241	Chpf	mm10_genes_promoters
chr1	75477259	75480566	3308	*	UMR	16.7033	chr1	75478669	75479786	1118	*	island:321	NA	NA	NA	mm10_cpg_islands
chr1	75482761	75483033	273	*	LMR	29.4574	chr1	75482645	75483019	375	*	island:322	NA	NA	NA	mm10_cpg_islands
chr1	75486714	75488255	1542	*	UMR	6.97329	chr1	75486710	75486948	239	*	island:323	NA	NA	NA	mm10_cpg_islands
chr1	75486714	75488255	1542	*	UMR	6.97329	chr1	75487636	75488078	443	*	island:324	NA	NA	NA	mm10_cpg_islands
chr1	75494947	75495560	614	*	LMR	25	chr1	75495315	75495436	122	*	enhancer:845	NA	NA	NA	mm10_enhancers_fantom
chr1	75503871	75504273	403	*	LMR	25.7732	chr1	75503681	75504680	1000	-	promoter:2343	uc007bpp.3	98733	Obsl1	mm10_genes_promoters
chr1	75503871	75504273	403	*	LMR	25.7732	chr1	75503722	75503961	240	*	island:325	NA	NA	NA	mm10_cpg_islands
chr1	75504879	75506992	2114	*	UMR	3.51906	chr1	75506077	75507076	1000	+	promoter:599	uc007bps.1	16322	Inha	mm10_genes_promoters
chr1	75504879	75506992	2114	*	UMR	3.51906	chr1	75506453	75507452	1000	-	promoter:2341	uc007bpn.2	98733	Obsl1	mm10_genes_promoters
chr1	75504879	75506992	2114	*	UMR	3.51906	chr1	75506453	75507452	1000	-	promoter:2342	uc007bpo.2	98733	Obsl1	mm10_genes_promoters
chr1	75504879	75506992	2114	*	UMR	3.51906	chr1	75506453	75507452	1000	-	promoter:2344	uc007bpq.3	98733	Obsl1	mm10_genes_promoters
chr1	75504879	75506992	2114	*	UMR	3.51906	chr1	75506453	75507452	1000	-	promoter:2345	uc007bpr.2	98733	Obsl1	mm10_genes_promoters
chr1	75504879	75506992	2114	*	UMR	3.51906	chr1	75505201	75506384	1184	*	island:326	NA	NA	NA	mm10_cpg_islands
chr1	75520987	75522386	1400	*	UMR	0	chr1	75520529	75521528	1000	+	promoter:600	uc007bpt.2	71728	Stk11ip	mm10_genes_promoters
chr1	75520987	75522386	1400	*	UMR	0	chr1	75520567	75521566	1000	+	promoter:601	uc007bpu.1	71728	Stk11ip	mm10_genes_promoters
chr1	75520987	75522386	1400	*	UMR	0	chr1	75520764	75521763	1000	+	promoter:602	uc011wnr.1	71728	Stk11ip	mm10_genes_promoters
chr1	75520987	75522386	1400	*	UMR	0	chr1	75521431	75521985	555	*	island:327	NA	NA	NA	mm10_cpg_islands
chr1	75545879	75546940	1062	*	UMR	11.1111	chr1	75545266	75546265	1000	+	promoter:603	uc007bpv.2	20536	Slc4a3	mm10_genes_promoters
chr1	75545879	75546940	1062	*	UMR	11.1111	chr1	75545644	75546643	1000	+	promoter:604	uc007bpw.2	20536	Slc4a3	mm10_genes_promoters
chr1	75545879	75546940	1062	*	UMR	11.1111	chr1	75546264	75546756	493	*	island:328	NA	NA	NA	mm10_cpg_islands
chr1	77512411	77517268	4858	*	UMR	2.74983	chr1	77516167	77516513	347	*	enhancer:850	NA	NA	NA	mm10_enhancers_fantom
chr1	77512411	77517268	4858	*	UMR	2.74983	chr1	77515089	77516088	1000	-	promoter:2346	uc007bpz.1	13838	Epha4	mm10_genes_promoters
chr1	77512411	77517268	4858	*	UMR	2.74983	chr1	77515089	77516088	1000	-	promoter:2347	uc007bqa.1	13838	Epha4	mm10_genes_promoters
chr1	77512411	77517268	4858	*	UMR	2.74983	chr1	77514349	77515453	1105	*	island:329	NA	NA	NA	mm10_cpg_islands
chr1	78186859	78205540	18682	*	UMR	7.94224	chr1	78190598	78191055	458	*	enhancer:852	NA	NA	NA	mm10_enhancers_fantom
chr1	78186859	78205540	18682	*	UMR	7.94224	chr1	78200341	78200713	373	*	enhancer:853	NA	NA	NA	mm10_enhancers_fantom
chr1	78186859	78205540	18682	*	UMR	7.94224	chr1	78201891	78202116	226	*	enhancer:854	NA	NA	NA	mm10_enhancers_fantom
chr1	78186859	78205540	18682	*	UMR	7.94224	chr1	78205142	78205176	35	*	enhancer:855	NA	NA	NA	mm10_enhancers_fantom
chr1	78186859	78205540	18682	*	UMR	7.94224	chr1	78197137	78198136	1000	-	promoter:2349	uc007bqb.2	18505	Pax3	mm10_genes_promoters
chr1	78186859	78205540	18682	*	UMR	7.94224	chr1	78197137	78198136	1000	-	promoter:2350	uc007bqc.2	18505	Pax3	mm10_genes_promoters
chr1	78186859	78205540	18682	*	UMR	7.94224	chr1	78197137	78198136	1000	-	promoter:2351	uc007bqd.1	18505	Pax3	mm10_genes_promoters
chr1	78186859	78205540	18682	*	UMR	7.94224	chr1	78189565	78189829	265	*	island:330	NA	NA	NA	mm10_cpg_islands
chr1	78186859	78205540	18682	*	UMR	7.94224	chr1	78196631	78197287	657	*	island:331	NA	NA	NA	mm10_cpg_islands
chr1	78186859	78205540	18682	*	UMR	7.94224	chr1	78203836	78204189	354	*	island:332	NA	NA	NA	mm10_cpg_islands
chr1	78206525	78219853	13329	*	UMR	12.9227	chr1	78215957	78216242	286	*	island:333	NA	NA	NA	mm10_cpg_islands
chr1	78206525	78219853	13329	*	UMR	12.9227	chr1	78216544	78217797	1254	*	island:334	NA	NA	NA	mm10_cpg_islands
chr1	78309283	78312045	2763	*	UMR	4.44444	chr1	78309293	78309622	330	*	enhancer:856	NA	NA	NA	mm10_enhancers_fantom
chr1	78309283	78312045	2763	*	UMR	4.44444	chr1	78309346	78310345	1000	+	promoter:610	uc007bqe.1	433323	Sgpp2	mm10_genes_promoters
chr1	78309283	78312045	2763	*	UMR	4.44444	chr1	78310063	78310738	676	*	island:335	NA	NA	NA	mm10_cpg_islands
chr1	78355170	78355478	309	*	LMR	10.5263	chr1	78355217	78355339	123	*	enhancer:857	NA	NA	NA	mm10_enhancers_fantom
chr1	78484103	78485580	1478	*	LMR	31.2	chr1	78484282	78484746	465	*	enhancer:859	NA	NA	NA	mm10_enhancers_fantom
chr1	78484103	78485580	1478	*	LMR	31.2	chr1	78485380	78485507	128	*	enhancer:860	NA	NA	NA	mm10_enhancers_fantom
chr1	78488055	78491567	3513	*	UMR	9.375	chr1	78488898	78489897	1000	-	promoter:2352	uc007bqf.2	23874	Farsb	mm10_genes_promoters
chr1	78488055	78491567	3513	*	UMR	9.375	chr1	78488898	78489897	1000	-	promoter:2353	uc007bqg.2	23874	Farsb	mm10_genes_promoters
chr1	78488055	78491567	3513	*	UMR	9.375	chr1	78488898	78489897	1000	-	promoter:2354	uc007bqh.2	23874	Farsb	mm10_genes_promoters
chr1	78488055	78491567	3513	*	UMR	9.375	chr1	78488898	78489897	1000	-	promoter:2355	uc007bqi.2	23874	Farsb	mm10_genes_promoters
chr1	78488055	78491567	3513	*	UMR	9.375	chr1	78488483	78488916	434	*	island:336	NA	NA	NA	mm10_cpg_islands
chr1	78510878	78511245	368	*	LMR	25.5814	chr1	78510060	78511059	1000	+	promoter:611	uc007bql.2	68393	Mogat1	mm10_genes_promoters
chr1	78510878	78511245	368	*	LMR	25.5814	chr1	78510169	78511168	1000	+	promoter:612	uc007bqk.1	68393	Mogat1	mm10_genes_promoters
chr1	78511521	78512274	754	*	LMR	21.4286	chr1	78512159	78513158	1000	-	promoter:2356	uc011wnt.1	NA	NA	mm10_genes_promoters
chr1	78511521	78512274	754	*	LMR	21.4286	chr1	78511827	78512070	244	*	island:337	NA	NA	NA	mm10_cpg_islands
chr1	78536741	78538320	1580	*	UMR	10.3359	chr1	78536672	78537671	1000	+	promoter:613	uc007bqm.2	68393	Mogat1	mm10_genes_promoters
chr1	78646589	78647622	1034	*	LMR	29.4872	chr1	78647399	78647607	209	*	enhancer:862	NA	NA	NA	mm10_enhancers_fantom
chr1	78656017	78659904	3888	*	UMR	9.38462	chr1	78656825	78657824	1000	+	promoter:614	uc007bqn.2	195434	Utp14b	mm10_genes_promoters
chr1	78656017	78659904	3888	*	UMR	9.38462	chr1	78656825	78657824	1000	+	promoter:615	uc007bqo.2	74205	Acsl3	mm10_genes_promoters
chr1	78656017	78659904	3888	*	UMR	9.38462	chr1	78656825	78657824	1000	+	promoter:616	uc007bqp.2	74205	Acsl3	mm10_genes_promoters
chr1	78656017	78659904	3888	*	UMR	9.38462	chr1	78656825	78657824	1000	+	promoter:617	uc011wnu.1	74205	Acsl3	mm10_genes_promoters
chr1	78656017	78659904	3888	*	UMR	9.38462	chr1	78657440	78658439	1000	+	promoter:618	uc011wnv.1	195434	Utp14b	mm10_genes_promoters
chr1	78656017	78659904	3888	*	UMR	9.38462	chr1	78657622	78658549	928	*	island:338	NA	NA	NA	mm10_cpg_islands
chr1	79439801	79440463	663	*	LMR	8.75	chr1	79440091	79441090	1000	-	promoter:2357	uc007bqr.1	20254	Scg2	mm10_genes_promoters
chr1	79439801	79440463	663	*	LMR	8.75	chr1	79440091	79441090	1000	-	promoter:2358	uc007bqs.1	20254	Scg2	mm10_genes_promoters
chr1	79580836	79582140	1305	*	UMR	10.6195	chr1	79581440	79581648	209	*	enhancer:866	NA	NA	NA	mm10_enhancers_fantom
chr1	79671092	79673294	2203	*	UMR	10.8545	chr1	79671973	79672972	1000	-	promoter:2360	uc011wnw.1	252903	Ap1s3	mm10_genes_promoters
chr1	79671092	79673294	2203	*	UMR	10.8545	chr1	79671574	79671937	364	*	island:339	NA	NA	NA	mm10_cpg_islands
chr1	79760457	79762638	2182	*	UMR	3.33778	chr1	79760639	79760781	143	*	enhancer:871	NA	NA	NA	mm10_enhancers_fantom
chr1	79760457	79762638	2182	*	UMR	3.33778	chr1	79761770	79762769	1000	-	promoter:2361	uc007bqu.2	69368	Wdfy1	mm10_genes_promoters
chr1	79760457	79762638	2182	*	UMR	3.33778	chr1	79761770	79762769	1000	-	promoter:2363	uc007bqw.2	69368	Wdfy1	mm10_genes_promoters
chr1	79760457	79762638	2182	*	UMR	3.33778	chr1	79761251	79761833	583	*	island:340	NA	NA	NA	mm10_cpg_islands
chr1	79775569	79776874	1306	*	UMR	6.53153	chr1	79775018	79776017	1000	+	promoter:623	uc007bqx.1	69163	Mrpl44	mm10_genes_promoters
chr1	79775569	79776874	1306	*	UMR	6.53153	chr1	79775018	79776017	1000	+	promoter:624	uc007bqy.1	69163	Mrpl44	mm10_genes_promoters
chr1	79775569	79776874	1306	*	UMR	6.53153	chr1	79775983	79776386	404	*	island:341	NA	NA	NA	mm10_cpg_islands
chr1	79857795	79859153	1359	*	UMR	7.57098	chr1	79858666	79859665	1000	-	promoter:2364	uc007bqz.2	20720	Serpine2	mm10_genes_promoters
chr1	79857795	79859153	1359	*	UMR	7.57098	chr1	79858666	79859665	1000	-	promoter:2365	uc007bra.2	20720	Serpine2	mm10_genes_promoters
chr1	79857795	79859153	1359	*	UMR	7.57098	chr1	79858193	79859006	814	*	island:342	NA	NA	NA	mm10_cpg_islands
chr1	79860251	79862080	1830	*	LMR	20.5556	chr1	79861201	79861345	145	*	enhancer:873	NA	NA	NA	mm10_enhancers_fantom
chr1	80239851	80240683	833	*	LMR	7.69231	chr1	80240603	80240617	15	*	enhancer:877	NA	NA	NA	mm10_enhancers_fantom
chr1	80338746	80341484	2739	*	UMR	4.58015	chr1	80339193	80339623	431	*	enhancer:879	NA	NA	NA	mm10_enhancers_fantom
chr1	80338746	80341484	2739	*	UMR	4.58015	chr1	80340691	80341690	1000	-	promoter:2367	uc007brc.2	26554	Cul3	mm10_genes_promoters
chr1	80338746	80341484	2739	*	UMR	4.58015	chr1	80340691	80341690	1000	-	promoter:2368	uc007brd.2	26554	Cul3	mm10_genes_promoters
chr1	80515872	80516173	302	*	LMR	33.3333	chr1	80515636	80516635	1000	-	promoter:2369	uc011wnx.2	210293	Dock10	mm10_genes_promoters
chr1	80515872	80516173	302	*	LMR	33.3333	chr1	80515636	80516635	1000	-	promoter:2373	uc007bre.1	210293	Dock10	mm10_genes_promoters
chr1	80708697	80711170	2474	*	UMR	19.244	chr1	80709375	80709764	390	*	enhancer:894	NA	NA	NA	mm10_enhancers_fantom
chr1	80756929	80759069	2141	*	UMR	4.34783	chr1	80757396	80757751	356	*	enhancer:905	NA	NA	NA	mm10_enhancers_fantom
chr1	80756929	80759069	2141	*	UMR	4.34783	chr1	80758554	80759553	1000	-	promoter:2372	uc007brg.3	210293	Dock10	mm10_genes_promoters
chr1	80756929	80759069	2141	*	UMR	4.34783	chr1	80758554	80759553	1000	-	promoter:2376	uc007bri.2	210293	Dock10	mm10_genes_promoters
chr1	80756929	80759069	2141	*	UMR	4.34783	chr1	80758071	80758785	715	*	island:343	NA	NA	NA	mm10_cpg_islands
chr1	81076681	81077750	1070	*	LMR	17.9856	chr1	81075950	81076949	1000	+	promoter:626	uc007brj.1	241134	Nyap2	mm10_genes_promoters
chr1	81076681	81077750	1070	*	LMR	17.9856	chr1	81076204	81077203	1000	+	promoter:627	uc007brk.1	241134	Nyap2	mm10_genes_promoters
chr1	81076681	81077750	1070	*	LMR	17.9856	chr1	81076317	81077316	1000	+	promoter:628	uc007brl.1	241134	Nyap2	mm10_genes_promoters
chr1	81076681	81077750	1070	*	LMR	17.9856	chr1	81076317	81077316	1000	+	promoter:629	uc007brm.1	241134	Nyap2	mm10_genes_promoters
chr1	81076681	81077750	1070	*	LMR	17.9856	chr1	81076407	81077406	1000	+	promoter:630	uc007brn.1	241134	Nyap2	mm10_genes_promoters
chr1	82282801	82287206	4406	*	UMR	9.2437	chr1	82283183	82283558	376	*	island:344	NA	NA	NA	mm10_cpg_islands
chr1	82289753	82294672	4920	*	UMR	6.18375	chr1	82292885	82293066	182	*	enhancer:914	NA	NA	NA	mm10_enhancers_fantom
chr1	82289753	82294672	4920	*	UMR	6.18375	chr1	82291440	82292439	1000	-	promoter:2377	uc007brp.2	16367	Irs1	mm10_genes_promoters
chr1	82289753	82294672	4920	*	UMR	6.18375	chr1	82290494	82291493	1000	-	promoter:2378	uc033fjx.1	NA	NA	mm10_genes_promoters
chr1	82289753	82294672	4920	*	UMR	6.18375	chr1	82290195	82291822	1628	*	island:345	NA	NA	NA	mm10_cpg_islands
chr1	82316097	82317402	1306	*	UMR	3.74593	chr1	82315579	82316578	1000	+	promoter:632	uc007brq.3	76867	Rhbdd1	mm10_genes_promoters
chr1	82316097	82317402	1306	*	UMR	3.74593	chr1	82316445	82316916	472	*	island:346	NA	NA	NA	mm10_cpg_islands
chr1	82585479	82585901	423	*	LMR	40.5405	chr1	82585147	82586146	1000	-	promoter:2381	uc029qpl.1	NA	NA	mm10_genes_promoters
chr1	82586180	82588484	2305	*	UMR	10.177	chr1	82585921	82586920	1000	+	promoter:634	uc007bru.1	12828	Col4a3	mm10_genes_promoters
chr1	82586180	82588484	2305	*	UMR	10.177	chr1	82585921	82586920	1000	+	promoter:635	uc007brv.1	12828	Col4a3	mm10_genes_promoters
chr1	82586180	82588484	2305	*	UMR	10.177	chr1	82586850	82587849	1000	-	promoter:2380	uc033fjz.1	12829	Col4a4	mm10_genes_promoters
chr1	82724523	82725934	1412	*	UMR	1.55039	chr1	82725923	82726177	255	*	enhancer:920	NA	NA	NA	mm10_enhancers_fantom
chr1	82724523	82725934	1412	*	UMR	1.55039	chr1	82723890	82724889	1000	+	promoter:636	uc007brx.2	75734	Mff	mm10_genes_promoters
chr1	82724523	82725934	1412	*	UMR	1.55039	chr1	82723890	82724889	1000	+	promoter:637	uc007bry.2	75734	Mff	mm10_genes_promoters
chr1	82724523	82725934	1412	*	UMR	1.55039	chr1	82723890	82724889	1000	+	promoter:638	uc007brz.2	75734	Mff	mm10_genes_promoters
chr1	82724523	82725934	1412	*	UMR	1.55039	chr1	82723890	82724889	1000	+	promoter:639	uc007bsc.2	75734	Mff	mm10_genes_promoters
chr1	82724523	82725934	1412	*	UMR	1.55039	chr1	82725118	82726117	1000	-	promoter:2382	uc007brw.1	NA	NA	mm10_genes_promoters
chr1	82724523	82725934	1412	*	UMR	1.55039	chr1	82725148	82726147	1000	-	promoter:2383	uc056ydh.1	NA	NA	mm10_genes_promoters
chr1	82724523	82725934	1412	*	UMR	1.55039	chr1	82724792	82725181	390	*	island:347	NA	NA	NA	mm10_cpg_islands
chr1	82819243	82819764	522	*	LMR	28.3688	chr1	82819406	82819819	414	*	enhancer:931	NA	NA	NA	mm10_enhancers_fantom
chr1	82832733	82833028	296	*	LMR	26.5957	chr1	82832568	82832953	386	*	enhancer:935	NA	NA	NA	mm10_enhancers_fantom
chr1	82838949	82840706	1758	*	UMR	3.41727	chr1	82840552	82840873	322	*	enhancer:938	NA	NA	NA	mm10_enhancers_fantom
chr1	82838949	82840706	1758	*	UMR	3.41727	chr1	82838460	82839459	1000	+	promoter:643	uc007bse.2	15463	Agfg1	mm10_genes_promoters
chr1	82838949	82840706	1758	*	UMR	3.41727	chr1	82838460	82839459	1000	+	promoter:644	uc007bsf.2	15463	Agfg1	mm10_genes_promoters
chr1	82838949	82840706	1758	*	UMR	3.41727	chr1	82838460	82839459	1000	+	promoter:645	uc007bsg.2	15463	Agfg1	mm10_genes_promoters
chr1	82838949	82840706	1758	*	UMR	3.41727	chr1	82839328	82840320	993	*	island:348	NA	NA	NA	mm10_cpg_islands
chr1	83037632	83038882	1251	*	UMR	11.6477	chr1	83038449	83039448	1000	-	promoter:2385	uc007bsi.2	80721	Slc19a3	mm10_genes_promoters
chr1	83037632	83038882	1251	*	UMR	11.6477	chr1	83038449	83039448	1000	-	promoter:2386	uc007bsj.2	80721	Slc19a3	mm10_genes_promoters
chr1	83116043	83116837	795	*	LMR	42.8571	chr1	83115766	83116765	1000	+	promoter:648	uc007bsm.2	20297	Ccl20	mm10_genes_promoters
chr1	83116043	83116837	795	*	LMR	42.8571	chr1	83115766	83116765	1000	+	promoter:649	uc007bsk.2	20297	Ccl20	mm10_genes_promoters
chr1	83116043	83116837	795	*	LMR	42.8571	chr1	83115766	83116765	1000	+	promoter:650	uc007bsl.2	20297	Ccl20	mm10_genes_promoters
chr1	83159019	83160152	1134	*	LMR	6.39535	chr1	83158762	83159761	1000	+	promoter:651	uc007bsn.2	71227	Daw1	mm10_genes_promoters
chr1	83159019	83160152	1134	*	LMR	6.39535	chr1	83158762	83159761	1000	+	promoter:652	uc007bso.2	71227	Daw1	mm10_genes_promoters
chr1	83159019	83160152	1134	*	LMR	6.39535	chr1	83158762	83159761	1000	+	promoter:653	uc011wob.1	71227	Daw1	mm10_genes_promoters
chr1	83407275	83408689	1415	*	UMR	9.49721	chr1	83408201	83409200	1000	-	promoter:2388	uc007bsq.2	77629	Sphkap	mm10_genes_promoters
chr1	83407275	83408689	1415	*	UMR	9.49721	chr1	83408201	83409200	1000	-	promoter:2389	uc007bsr.2	77629	Sphkap	mm10_genes_promoters
chr1	84283103	84284984	1882	*	UMR	14.8855	chr1	84284646	84285645	1000	-	promoter:2391	uc007bst.2	98496	Pid1	mm10_genes_promoters
chr1	84283103	84284984	1882	*	UMR	14.8855	chr1	84284646	84285645	1000	-	promoter:2393	uc007bsv.2	98496	Pid1	mm10_genes_promoters
chr1	84283103	84284984	1882	*	UMR	14.8855	chr1	84284316	84284612	297	*	island:349	NA	NA	NA	mm10_cpg_islands
chr1	84561934	84562278	345	*	LMR	34.2105	chr1	84561907	84562196	290	*	enhancer:965	NA	NA	NA	mm10_enhancers_fantom
chr1	84694697	84696522	1826	*	UMR	3.35366	chr1	84694839	84695838	1000	+	promoter:654	uc029qpm.1	100628595	Mir5126	mm10_genes_promoters
chr1	84694697	84696522	1826	*	UMR	3.35366	chr1	84696222	84697221	1000	-	promoter:2395	uc007bsw.1	227325	Dner	mm10_genes_promoters
chr1	84694697	84696522	1826	*	UMR	3.35366	chr1	84696222	84697221	1000	-	promoter:2396	uc007bsx.1	227325	Dner	mm10_genes_promoters
chr1	84694697	84696522	1826	*	UMR	3.35366	chr1	84695498	84695745	248	*	island:350	NA	NA	NA	mm10_cpg_islands
chr1	84709093	84710924	1832	*	UMR	16.1473	chr1	84709499	84709889	391	*	enhancer:968	NA	NA	NA	mm10_enhancers_fantom
chr1	84709093	84710924	1832	*	UMR	16.1473	chr1	84710271	84710383	113	*	enhancer:969	NA	NA	NA	mm10_enhancers_fantom
chr1	84836988	84841012	4025	*	UMR	5.11111	chr1	84838841	84839840	1000	+	promoter:655	uc007btc.2	66153	Fbxo36	mm10_genes_promoters
chr1	84836988	84841012	4025	*	UMR	5.11111	chr1	84838865	84839864	1000	+	promoter:656	uc056ydi.1	NA	NA	mm10_genes_promoters
chr1	84836988	84841012	4025	*	UMR	5.11111	chr1	84839305	84840304	1000	-	promoter:2397	uc007bsy.1	14897	Trip12	mm10_genes_promoters
chr1	84836988	84841012	4025	*	UMR	5.11111	chr1	84840517	84841516	1000	-	promoter:2398	uc007bsz.1	14897	Trip12	mm10_genes_promoters
chr1	84836988	84841012	4025	*	UMR	5.11111	chr1	84840267	84841266	1000	-	promoter:2400	uc007btb.1	14897	Trip12	mm10_genes_promoters
chr1	84836988	84841012	4025	*	UMR	5.11111	chr1	84838454	84840300	1847	*	island:351	NA	NA	NA	mm10_cpg_islands
chr1	84851527	84852104	578	*	LMR	27.5	chr1	84851844	84852325	482	*	enhancer:972	NA	NA	NA	mm10_enhancers_fantom
chr1	84890027	84890288	262	*	LMR	25.3521	chr1	84890058	84890413	356	*	enhancer:978	NA	NA	NA	mm10_enhancers_fantom
chr1	84933428	84935906	2479	*	UMR	11.4701	chr1	84935084	84936083	1000	-	promoter:2401	uc007btd.1	71781	Slc16a14	mm10_genes_promoters
chr1	84933428	84935906	2479	*	UMR	11.4701	chr1	84934572	84935054	483	*	island:352	NA	NA	NA	mm10_cpg_islands
chr1	85687402	85687894	493	*	LMR	28	chr1	85687441	85687618	178	*	enhancer:983	NA	NA	NA	mm10_enhancers_fantom
chr1	85736188	85736774	587	*	LMR	3.07692	chr1	85736607	85737606	1000	-	promoter:2434	uc007bui.2	319997	A630001G21Rik	mm10_genes_promoters
chr1	85736188	85736774	587	*	LMR	3.07692	chr1	85736607	85737606	1000	-	promoter:2435	uc007buj.2	319997	A630001G21Rik	mm10_genes_promoters
chr1	85736188	85736774	587	*	LMR	3.07692	chr1	85736607	85737606	1000	-	promoter:2436	uc011wod.1	319997	A630001G21Rik	mm10_genes_promoters
chr1	85751373	85752093	721	*	LMR	18.8889	chr1	85751429	85751863	435	*	enhancer:984	NA	NA	NA	mm10_enhancers_fantom
chr1	85751373	85752093	721	*	LMR	18.8889	chr1	85750948	85751947	1000	+	promoter:700	uc033fkb.1	102466882	Mir8096	mm10_genes_promoters
chr1	85792775	85795446	2672	*	UMR	2.27618	chr1	85792447	85793446	1000	+	promoter:702	uc007bum.2	12283	Cab39	mm10_genes_promoters
chr1	85792775	85795446	2672	*	UMR	2.27618	chr1	85793327	85794491	1165	*	island:353	NA	NA	NA	mm10_cpg_islands
chr1	85894087	85896090	2004	*	UMR	2.7027	chr1	85895430	85895606	177	*	enhancer:987	NA	NA	NA	mm10_enhancers_fantom
chr1	85894087	85896090	2004	*	UMR	2.7027	chr1	85893510	85894509	1000	+	promoter:704	uc011wof.1	64294	Itm2c	mm10_genes_promoters
chr1	85894087	85896090	2004	*	UMR	2.7027	chr1	85894474	85894906	433	*	island:354	NA	NA	NA	mm10_cpg_islands
chr1	86017939	86019322	1384	*	UMR	6.85279	chr1	86018289	86018836	548	*	island:355	NA	NA	NA	mm10_cpg_islands
chr1	86032236	86032733	498	*	LMR	33.871	chr1	86032245	86032576	332	*	enhancer:992	NA	NA	NA	mm10_enhancers_fantom
chr1	86045643	86047502	1860	*	UMR	4.65587	chr1	86044863	86045862	1000	+	promoter:713	uc007bux.2	72792	2810459M11Rik	mm10_genes_promoters
chr1	86045643	86047502	1860	*	UMR	4.65587	chr1	86044863	86045862	1000	+	promoter:714	uc011wog.1	72792	2810459M11Rik	mm10_genes_promoters
chr1	86045643	86047502	1860	*	UMR	4.65587	chr1	86045856	86046583	728	*	island:356	NA	NA	NA	mm10_cpg_islands
chr1	86063893	86065883	1991	*	UMR	7.84983	chr1	86063619	86064618	1000	+	promoter:715	uc007buy.1	70247	Psmd1	mm10_genes_promoters
chr1	86063893	86065883	1991	*	UMR	7.84983	chr1	86064458	86065168	711	*	island:357	NA	NA	NA	mm10_cpg_islands
chr1	86111615	86112110	496	*	LMR	23.4043	chr1	86111117	86112116	1000	-	promoter:2439	uc011woh.1	15559	Htr2b	mm10_genes_promoters
chr1	86111615	86112110	496	*	LMR	23.4043	chr1	86111971	86112970	1000	-	promoter:2440	uc007buz.1	15559	Htr2b	mm10_genes_promoters
chr1	86154077	86155424	1348	*	UMR	0.970874	chr1	86153780	86154779	1000	+	promoter:716	uc007bva.1	78795	Armc9	mm10_genes_promoters
chr1	86154077	86155424	1348	*	UMR	0.970874	chr1	86153780	86154779	1000	+	promoter:717	uc007bvb.1	78795	Armc9	mm10_genes_promoters
chr1	86154077	86155424	1348	*	UMR	0.970874	chr1	86153780	86154779	1000	+	promoter:718	uc007bvc.1	78795	Armc9	mm10_genes_promoters
chr1	86154077	86155424	1348	*	UMR	0.970874	chr1	86153780	86154779	1000	+	promoter:719	uc007bvd.1	78795	Armc9	mm10_genes_promoters
chr1	86154077	86155424	1348	*	UMR	0.970874	chr1	86153780	86154779	1000	+	promoter:720	uc007bve.1	78795	Armc9	mm10_genes_promoters
chr1	86154077	86155424	1348	*	UMR	0.970874	chr1	86153780	86154779	1000	+	promoter:721	uc007bvf.1	78795	Armc9	mm10_genes_promoters
chr1	86154077	86155424	1348	*	UMR	0.970874	chr1	86153780	86154779	1000	+	promoter:722	uc007bvg.1	78795	Armc9	mm10_genes_promoters
chr1	86154077	86155424	1348	*	UMR	0.970874	chr1	86153780	86154779	1000	+	promoter:723	uc007bvh.1	78795	Armc9	mm10_genes_promoters
chr1	86154077	86155424	1348	*	UMR	0.970874	chr1	86153780	86154779	1000	+	promoter:724	uc007bvi.1	78795	Armc9	mm10_genes_promoters
chr1	86154077	86155424	1348	*	UMR	0.970874	chr1	86154608	86155041	434	*	island:358	NA	NA	NA	mm10_cpg_islands
chr1	86233372	86234701	1330	*	LMR	37.5	chr1	86233893	86234035	143	*	enhancer:999	NA	NA	NA	mm10_enhancers_fantom
chr1	86302833	86304316	1484	*	UMR	9.49153	chr1	86302221	86303220	1000	+	promoter:726	uc007bvk.2	227327	B3gnt7	mm10_genes_promoters
chr1	86302833	86304316	1484	*	UMR	9.49153	chr1	86303140	86303984	845	*	island:359	NA	NA	NA	mm10_cpg_islands
chr1	86308909	86309205	297	*	LMR	34.375	chr1	86309187	86309985	799	*	enhancer:1005	NA	NA	NA	mm10_enhancers_fantom
chr1	86311219	86311476	258	*	LMR	35.7143	chr1	86310801	86311407	607	*	enhancer:1006	NA	NA	NA	mm10_enhancers_fantom
chr1	86357879	86360697	2819	*	UMR	2.75132	chr1	86358574	86359573	1000	+	promoter:727	uc011woj.1	319336	C130036L24Rik	mm10_genes_promoters
chr1	86357879	86360697	2819	*	UMR	2.75132	chr1	86359456	86360455	1000	-	promoter:2441	uc007bvl.1	17975	Ncl	mm10_genes_promoters
chr1	86357879	86360697	2819	*	UMR	2.75132	chr1	86358611	86360007	1397	*	island:360	NA	NA	NA	mm10_cpg_islands
chr1	86389064	86390182	1119	*	LMR	18.75	chr1	86389362	86390361	1000	-	promoter:2445	uc007bvn.3	14767	Nmur1	mm10_genes_promoters
chr1	86433945	86436050	2106	*	UMR	7.08215	chr1	86434301	86434867	567	*	island:361	NA	NA	NA	mm10_cpg_islands
chr1	86437588	86438424	837	*	LMR	28.4314	chr1	86438046	86438183	138	*	enhancer:1011	NA	NA	NA	mm10_enhancers_fantom
chr1	86439627	86443217	3591	*	UMR	10.404	chr1	86440004	86440508	505	*	enhancer:1012	NA	NA	NA	mm10_enhancers_fantom
chr1	86439627	86443217	3591	*	UMR	10.404	chr1	86441213	86441796	584	*	enhancer:1013	NA	NA	NA	mm10_enhancers_fantom
chr1	86439627	86443217	3591	*	UMR	10.404	chr1	86441835	86442892	1058	*	enhancer:1014	NA	NA	NA	mm10_enhancers_fantom
chr1	86439627	86443217	3591	*	UMR	10.404	chr1	86441992	86443154	1163	*	island:362	NA	NA	NA	mm10_cpg_islands
chr1	86472131	86473036	906	*	UMR	6.86567	chr1	86472001	86472542	542	*	enhancer:1018	NA	NA	NA	mm10_enhancers_fantom
chr1	86472131	86473036	906	*	UMR	6.86567	chr1	86472779	86472943	165	*	enhancer:1019	NA	NA	NA	mm10_enhancers_fantom
chr1	86486899	86488442	1544	*	UMR	6.34391	chr1	86487213	86488016	804	*	island:363	NA	NA	NA	mm10_cpg_islands
chr1	86491585	86492174	590	*	LMR	25.8427	chr1	86492128	86492534	407	*	enhancer:1023	NA	NA	NA	mm10_enhancers_fantom
chr1	86503685	86505216	1532	*	UMR	8.15603	chr1	86503918	86504794	877	*	enhancer:1028	NA	NA	NA	mm10_enhancers_fantom
chr1	86503685	86505216	1532	*	UMR	8.15603	chr1	86503849	86504493	645	*	island:364	NA	NA	NA	mm10_cpg_islands
chr1	86509348	86509770	423	*	LMR	31.4286	chr1	86509447	86509721	275	*	enhancer:1030	NA	NA	NA	mm10_enhancers_fantom
chr1	86522651	86522888	238	*	LMR	39.2857	chr1	86522365	86522711	347	*	enhancer:1032	NA	NA	NA	mm10_enhancers_fantom
chr1	86524595	86529780	5186	*	UMR	2.16346	chr1	86525012	86525064	53	*	enhancer:1035	NA	NA	NA	mm10_enhancers_fantom
chr1	86524595	86529780	5186	*	UMR	2.16346	chr1	86525278	86525580	303	*	enhancer:1036	NA	NA	NA	mm10_enhancers_fantom
chr1	86524595	86529780	5186	*	UMR	2.16346	chr1	86525736	86526735	1000	+	promoter:729	uc007bvp.1	19231	Ptma	mm10_genes_promoters
chr1	86524595	86529780	5186	*	UMR	2.16346	chr1	86524827	86528579	3753	*	island:365	NA	NA	NA	mm10_cpg_islands
chr1	86581603	86583692	2090	*	UMR	2.29508	chr1	86582502	86583501	1000	-	promoter:2446	uc007bvq.1	18582	Pde6d	mm10_genes_promoters
chr1	86581603	86583692	2090	*	UMR	2.29508	chr1	86582502	86583501	1000	-	promoter:2447	uc011wok.1	18582	Pde6d	mm10_genes_promoters
chr1	86581603	86583692	2090	*	UMR	2.29508	chr1	86582144	86582638	495	*	island:366	NA	NA	NA	mm10_cpg_islands
chr1	86586641	86587887	1247	*	UMR	8.55019	chr1	86586100	86587099	1000	+	promoter:730	uc007bvr.1	26895	Cops7b	mm10_genes_promoters
chr1	86586641	86587887	1247	*	UMR	8.55019	chr1	86586100	86587099	1000	+	promoter:731	uc007bvs.1	26895	Cops7b	mm10_genes_promoters
chr1	86586641	86587887	1247	*	UMR	8.55019	chr1	86587037	86587467	431	*	island:367	NA	NA	NA	mm10_cpg_islands
chr1	86669491	86671175	1685	*	UMR	2.0316	chr1	86670574	86671573	1000	-	promoter:2448	uc007bvt.2	18159	Nppc	mm10_genes_promoters
chr1	86669491	86671175	1685	*	UMR	2.0316	chr1	86669612	86670874	1263	*	island:368	NA	NA	NA	mm10_cpg_islands
chr1	86703067	86704646	1580	*	UMR	4.00844	chr1	86702804	86703803	1000	+	promoter:733	uc007bvu.2	208718	Dis3l2	mm10_genes_promoters
chr1	86703067	86704646	1580	*	UMR	4.00844	chr1	86702804	86703803	1000	+	promoter:734	uc007bvv.2	208718	Dis3l2	mm10_genes_promoters
chr1	86703067	86704646	1580	*	UMR	4.00844	chr1	86702804	86703803	1000	+	promoter:735	uc007bvw.2	208718	Dis3l2	mm10_genes_promoters
chr1	86703067	86704646	1580	*	UMR	4.00844	chr1	86703618	86704161	544	*	island:369	NA	NA	NA	mm10_cpg_islands
chr1	87035233	87036195	963	*	LMR	28.2609	chr1	87035702	87036107	406	*	enhancer:1042	NA	NA	NA	mm10_enhancers_fantom
chr1	87098564	87099029	466	*	LMR	12.8099	chr1	87098682	87098940	259	*	island:370	NA	NA	NA	mm10_cpg_islands
chr1	87152435	87157551	5117	*	UMR	7.83972	chr1	87156137	87157136	1000	-	promoter:2451	uc007bwd.1	13599	Ecel1	mm10_genes_promoters
chr1	87152435	87157551	5117	*	UMR	7.83972	chr1	87156357	87157356	1000	-	promoter:2452	uc007bwc.2	13599	Ecel1	mm10_genes_promoters
chr1	87152435	87157551	5117	*	UMR	7.83972	chr1	87153912	87155085	1174	*	island:371	NA	NA	NA	mm10_cpg_islands
chr1	87152435	87157551	5117	*	UMR	7.83972	chr1	87155838	87156120	283	*	island:372	NA	NA	NA	mm10_cpg_islands
chr1	87184525	87187624	3100	*	UMR	8.80649	chr1	87186574	87187227	654	*	island:373	NA	NA	NA	mm10_cpg_islands
chr1	87205676	87207014	1339	*	UMR	21.6867	chr1	87204811	87205810	1000	+	promoter:742	uc033fkf.1	11449	Chrng	mm10_genes_promoters
chr1	87205676	87207014	1339	*	UMR	21.6867	chr1	87204811	87205810	1000	+	promoter:743	uc007bwh.1	11449	Chrng	mm10_genes_promoters
chr1	87205676	87207014	1339	*	UMR	21.6867	chr1	87204947	87205946	1000	+	promoter:744	uc033fkg.1	11449	Chrng	mm10_genes_promoters
chr1	87205676	87207014	1339	*	UMR	21.6867	chr1	87205075	87206074	1000	+	promoter:745	uc007bwi.1	11449	Chrng	mm10_genes_promoters
chr1	87213289	87215210	1922	*	UMR	6.46259	chr1	87212914	87213913	1000	+	promoter:746	uc007bwj.1	26987	Eif4e2	mm10_genes_promoters
chr1	87213289	87215210	1922	*	UMR	6.46259	chr1	87212914	87213913	1000	+	promoter:747	uc007bwk.1	26987	Eif4e2	mm10_genes_promoters
chr1	87213289	87215210	1922	*	UMR	6.46259	chr1	87212914	87213913	1000	+	promoter:748	uc007bwl.1	26987	Eif4e2	mm10_genes_promoters
chr1	87213289	87215210	1922	*	UMR	6.46259	chr1	87212939	87213938	1000	+	promoter:749	uc007bwm.1	26987	Eif4e2	mm10_genes_promoters
chr1	87213289	87215210	1922	*	UMR	6.46259	chr1	87212939	87213938	1000	+	promoter:750	uc007bwn.1	26987	Eif4e2	mm10_genes_promoters
chr1	87213289	87215210	1922	*	UMR	6.46259	chr1	87213816	87214382	567	*	island:374	NA	NA	NA	mm10_cpg_islands
chr1	87262533	87266694	4162	*	UMR	9.78121	chr1	87263364	87264363	1000	+	promoter:751	uc007bwo.1	98363	Efhd1	mm10_genes_promoters
chr1	87262533	87266694	4162	*	UMR	9.78121	chr1	87264206	87264956	751	*	island:375	NA	NA	NA	mm10_cpg_islands
chr1	87326571	87328482	1912	*	UMR	3.75335	chr1	87325998	87326997	1000	+	promoter:752	uc007bwp.2	227331	Gigyf2	mm10_genes_promoters
chr1	87326571	87328482	1912	*	UMR	3.75335	chr1	87325998	87326997	1000	+	promoter:753	uc007bwq.2	227331	Gigyf2	mm10_genes_promoters
chr1	87326571	87328482	1912	*	UMR	3.75335	chr1	87325998	87326997	1000	+	promoter:754	uc011won.1	227331	Gigyf2	mm10_genes_promoters
chr1	87326571	87328482	1912	*	UMR	3.75335	chr1	87325998	87326997	1000	+	promoter:755	uc007bws.2	227331	Gigyf2	mm10_genes_promoters
chr1	87326571	87328482	1912	*	UMR	3.75335	chr1	87325998	87326997	1000	+	promoter:756	uc007bwr.2	227331	Gigyf2	mm10_genes_promoters
chr1	87326571	87328482	1912	*	UMR	3.75335	chr1	87325998	87326997	1000	+	promoter:757	uc007bwt.2	227331	Gigyf2	mm10_genes_promoters
chr1	87326571	87328482	1912	*	UMR	3.75335	chr1	87326822	87327563	742	*	island:376	NA	NA	NA	mm10_cpg_islands
chr1	87392732	87397487	4756	*	LMR	23.5495	chr1	87394730	87395729	1000	-	promoter:2453	uc007bwu.3	100040591	Kcnj13	mm10_genes_promoters
chr1	87475052	87475905	854	*	UMR	5.74713	chr1	87475331	87475685	355	*	island:377	NA	NA	NA	mm10_cpg_islands
chr1	87508531	87511169	2639	*	UMR	10.9034	chr1	87510363	87511362	1000	-	promoter:2454	uc007bwx.2	53972	Ngef	mm10_genes_promoters
chr1	87508531	87511169	2639	*	UMR	10.9034	chr1	87509540	87510557	1018	*	island:378	NA	NA	NA	mm10_cpg_islands
chr1	87574451	87575174	724	*	LMR	23.5294	chr1	87574808	87575064	257	*	enhancer:1051	NA	NA	NA	mm10_enhancers_fantom
chr1	87574451	87575174	724	*	LMR	23.5294	chr1	87573871	87574870	1000	-	promoter:2455	uc007bwy.2	53972	Ngef	mm10_genes_promoters
chr1	87755567	87756963	1397	*	UMR	6.14754	chr1	87755011	87756010	1000	+	promoter:772	uc007bxi.2	77040	Atg16l1	mm10_genes_promoters
chr1	87755567	87756963	1397	*	UMR	6.14754	chr1	87755011	87756010	1000	+	promoter:773	uc007bxj.2	77040	Atg16l1	mm10_genes_promoters
chr1	87755567	87756963	1397	*	UMR	6.14754	chr1	87755011	87756010	1000	+	promoter:774	uc007bxl.2	77040	Atg16l1	mm10_genes_promoters
chr1	87755567	87756963	1397	*	UMR	6.14754	chr1	87755011	87756010	1000	+	promoter:775	uc007bxm.2	77040	Atg16l1	mm10_genes_promoters
chr1	87755567	87756963	1397	*	UMR	6.14754	chr1	87755011	87756010	1000	+	promoter:776	uc007bxn.2	77040	Atg16l1	mm10_genes_promoters
chr1	87755567	87756963	1397	*	UMR	6.14754	chr1	87755866	87756662	797	*	island:379	NA	NA	NA	mm10_cpg_islands
chr1	87793320	87793582	263	*	LMR	36.1702	chr1	87793470	87793478	9	*	enhancer:1066	NA	NA	NA	mm10_enhancers_fantom
chr1	87803522	87804034	513	*	LMR	29.2683	chr1	87802680	87803679	1000	+	promoter:780	uc007bxp.1	20215	Sag	mm10_genes_promoters
chr1	87803522	87804034	513	*	LMR	29.2683	chr1	87802680	87803679	1000	+	promoter:781	uc007bxq.1	20215	Sag	mm10_genes_promoters
chr1	87803522	87804034	513	*	LMR	29.2683	chr1	87802680	87803679	1000	+	promoter:782	uc007bxr.1	20215	Sag	mm10_genes_promoters
chr1	87803522	87804034	513	*	LMR	29.2683	chr1	87802680	87803679	1000	+	promoter:783	uc007bxs.1	20215	Sag	mm10_genes_promoters
chr1	87848727	87849864	1138	*	LMR	29.4118	chr1	87848948	87849309	362	*	enhancer:1069	NA	NA	NA	mm10_enhancers_fantom
chr1	87848727	87849864	1138	*	LMR	29.4118	chr1	87849385	87849635	251	*	enhancer:1070	NA	NA	NA	mm10_enhancers_fantom
chr1	87852355	87855179	2825	*	UMR	10.2941	chr1	87854962	87855307	346	*	enhancer:1071	NA	NA	NA	mm10_enhancers_fantom
chr1	87852355	87855179	2825	*	UMR	10.2941	chr1	87852287	87853286	1000	+	promoter:784	uc011wos.1	227333	Dgkd	mm10_genes_promoters
chr1	87852355	87855179	2825	*	UMR	10.2941	chr1	87853349	87853897	549	*	island:380	NA	NA	NA	mm10_cpg_islands
chr1	88007647	88008958	1312	*	UMR	2.74725	chr1	88008552	88009551	1000	-	promoter:2456	uc007bxw.1	227334	Usp40	mm10_genes_promoters
chr1	88007647	88008958	1312	*	UMR	2.74725	chr1	88008552	88009551	1000	-	promoter:2457	uc007bxx.1	227334	Usp40	mm10_genes_promoters
chr1	88007647	88008958	1312	*	UMR	2.74725	chr1	88008552	88009551	1000	-	promoter:2458	uc007bxy.1	227334	Usp40	mm10_genes_promoters
chr1	88007647	88008958	1312	*	UMR	2.74725	chr1	88008552	88009551	1000	-	promoter:2460	uc007bxz.1	227334	Usp40	mm10_genes_promoters
chr1	88007647	88008958	1312	*	UMR	2.74725	chr1	88008552	88009551	1000	-	promoter:2461	uc011wou.1	227334	Usp40	mm10_genes_promoters
chr1	88007647	88008958	1312	*	UMR	2.74725	chr1	88008207	88008601	395	*	island:381	NA	NA	NA	mm10_cpg_islands
chr1	88094495	88095140	646	*	LMR	38.2979	chr1	88094001	88095000	1000	+	promoter:789	uc007byc.1	394432	Ugt1a7c	mm10_genes_promoters
chr1	88133965	88135054	1090	*	LMR	12.069	chr1	88133809	88134808	1000	+	promoter:792	uc007bye.1	94284	Ugt1a6a	mm10_genes_promoters
chr1	88133965	88135054	1090	*	LMR	12.069	chr1	88133809	88134808	1000	+	promoter:793	uc007byf.1	94284	Ugt1a6a	mm10_genes_promoters
chr1	88205335	88206078	744	*	UMR	11	chr1	88205749	88206748	1000	-	promoter:2462	uc007byj.2	15504	Dnajb3	mm10_genes_promoters
chr1	88205335	88206078	744	*	UMR	11	chr1	88205329	88205799	471	*	island:382	NA	NA	NA	mm10_cpg_islands
chr1	88276037	88278156	2120	*	UMR	11.9842	chr1	88277580	88278579	1000	-	promoter:2464	uc007bym.2	381280	Hjurp	mm10_genes_promoters
chr1	88276037	88278156	2120	*	UMR	11.9842	chr1	88277580	88278579	1000	-	promoter:2465	uc007byn.2	381280	Hjurp	mm10_genes_promoters
chr1	88276037	88278156	2120	*	UMR	11.9842	chr1	88276186	88277185	1000	-	promoter:2466	uc007byo.1	NA	NA	mm10_genes_promoters
chr1	88276037	88278156	2120	*	UMR	11.9842	chr1	88277580	88278579	1000	-	promoter:2467	uc029qrj.1	381280	Hjurp	mm10_genes_promoters
chr1	88276037	88278156	2120	*	UMR	11.9842	chr1	88277213	88277704	492	*	island:383	NA	NA	NA	mm10_cpg_islands
chr1	88405991	88406854	864	*	LMR	38.1679	chr1	88406010	88407009	1000	+	promoter:802	uc007byq.2	75396	Spp2	mm10_genes_promoters
chr1	88475399	88476082	684	*	LMR	41.6667	chr1	88475416	88475905	490	*	enhancer:1093	NA	NA	NA	mm10_enhancers_fantom
chr1	88504583	88505736	1154	*	LMR	31.9328	chr1	88504571	88504968	398	*	enhancer:1095	NA	NA	NA	mm10_enhancers_fantom
chr1	88700123	88702634	2512	*	UMR	7.88177	chr1	88701877	88702876	1000	-	promoter:2469	uc011woz.1	NA	NA	mm10_genes_promoters
chr1	88700123	88702634	2512	*	UMR	7.88177	chr1	88702192	88703191	1000	-	promoter:2470	uc007byt.1	320982	Arl4c	mm10_genes_promoters
chr1	88700123	88702634	2512	*	UMR	7.88177	chr1	88700953	88702514	1562	*	island:384	NA	NA	NA	mm10_cpg_islands
chr1	89015161	89015995	835	*	LMR	22.9508	chr1	89015113	89016112	1000	+	promoter:805	uc029qrm.1	73475	1700067G17Rik	mm10_genes_promoters
chr1	89069422	89072862	3441	*	UMR	9.47266	chr1	89069462	89070461	1000	+	promoter:806	uc007byv.1	98402	Sh3bp4	mm10_genes_promoters
chr1	89069422	89072862	3441	*	UMR	9.47266	chr1	89070436	89071245	810	*	island:385	NA	NA	NA	mm10_cpg_islands
chr1	89453819	89457208	3390	*	UMR	6.22222	chr1	89453811	89454810	1000	+	promoter:807	uc007byw.1	347722	Agap1	mm10_genes_promoters
chr1	89453819	89457208	3390	*	UMR	6.22222	chr1	89453811	89454810	1000	+	promoter:808	uc007byx.1	347722	Agap1	mm10_genes_promoters
chr1	89453819	89457208	3390	*	UMR	6.22222	chr1	89454368	89455875	1508	*	island:386	NA	NA	NA	mm10_cpg_islands
chr1	89579866	89581878	2013	*	UMR	2.09497	chr1	89580254	89581800	1547	*	island:387	NA	NA	NA	mm10_cpg_islands
chr1	89627369	89627960	592	*	LMR	20.2247	chr1	89626753	89627752	1000	+	promoter:809	uc007byy.1	347722	Agap1	mm10_genes_promoters
chr1	89644173	89644450	278	*	LMR	32.6733	chr1	89644288	89644654	367	*	enhancer:1137	NA	NA	NA	mm10_enhancers_fantom
chr1	89920795	89926336	5542	*	UMR	13.9198	chr1	89922851	89923131	281	*	island:388	NA	NA	NA	mm10_cpg_islands
chr1	89926493	89937100	10608	*	UMR	8.85646	chr1	89929234	89930233	1000	+	promoter:811	uc007bzc.1	NA	NA	mm10_genes_promoters
chr1	89926493	89937100	10608	*	UMR	8.85646	chr1	89929186	89930185	1000	-	promoter:2474	uc029qro.1	NA	NA	mm10_genes_promoters
chr1	89926493	89937100	10608	*	UMR	8.85646	chr1	89931177	89932176	1000	-	promoter:2475	uc007bzb.1	14472	Gbx2	mm10_genes_promoters
chr1	89926493	89937100	10608	*	UMR	8.85646	chr1	89928656	89928995	340	*	island:389	NA	NA	NA	mm10_cpg_islands
chr1	89926493	89937100	10608	*	UMR	8.85646	chr1	89930082	89931398	1317	*	island:390	NA	NA	NA	mm10_cpg_islands
chr1	89939836	89943626	3791	*	UMR	6.86854	chr1	89941589	89942209	621	*	island:391	NA	NA	NA	mm10_cpg_islands
chr1	89967681	89969190	1510	*	UMR	10.2426	chr1	89968235	89968791	557	*	island:392	NA	NA	NA	mm10_cpg_islands
chr1	89992005	89993055	1051	*	UMR	19.5513	chr1	89992163	89992477	315	*	island:393	NA	NA	NA	mm10_cpg_islands
chr1	89992005	89993055	1051	*	UMR	19.5513	chr1	89992933	89993202	270	*	island:394	NA	NA	NA	mm10_cpg_islands
chr1	90152923	90153988	1066	*	LMR	9.14826	chr1	90153402	90154401	1000	-	promoter:2480	uc007bzg.2	74918	Iqca	mm10_genes_promoters
chr1	90202218	90208788	6571	*	UMR	18.0612	chr1	90202980	90203979	1000	+	promoter:812	uc007bzh.2	12778	Ackr3	mm10_genes_promoters
chr1	90202218	90208788	6571	*	UMR	18.0612	chr1	90202980	90203979	1000	+	promoter:813	uc033fkj.1	12778	Ackr3	mm10_genes_promoters
chr1	90213231	90213738	508	*	LMR	28.8889	chr1	90212821	90213820	1000	+	promoter:814	uc033fkk.1	NA	NA	mm10_genes_promoters
chr1	90441102	90442638	1537	*	LMR	31.3559	chr1	90441527	90441561	35	*	enhancer:1143	NA	NA	NA	mm10_enhancers_fantom
chr1	90602761	90604276	1516	*	UMR	3.05206	chr1	90602425	90603424	1000	+	promoter:815	uc007bzi.1	108679	Cops8	mm10_genes_promoters
chr1	90602761	90604276	1516	*	UMR	3.05206	chr1	90603176	90603710	535	*	island:395	NA	NA	NA	mm10_cpg_islands
chr1	90753373	90754547	1175	*	LMR	30.2222	chr1	90754277	90754549	273	*	enhancer:1146	NA	NA	NA	mm10_enhancers_fantom
chr1	90914851	90915988	1138	*	LMR	9.62963	chr1	90914100	90915099	1000	+	promoter:816	uc007bzm.2	171531	Mlph	mm10_genes_promoters
chr1	90969367	90969688	322	*	LMR	29.4118	chr1	90969621	90970620	1000	-	promoter:2485	uc007bzo.2	19329	Rab17	mm10_genes_promoters
chr1	90998573	90999807	1235	*	UMR	9.05797	chr1	90997727	90998726	1000	+	promoter:818	uc007bzp.2	16978	Lrrfip1	mm10_genes_promoters
chr1	90998573	90999807	1235	*	UMR	9.05797	chr1	90997727	90998726	1000	+	promoter:819	uc007bzq.2	16978	Lrrfip1	mm10_genes_promoters
chr1	90998573	90999807	1235	*	UMR	9.05797	chr1	90998517	90999142	626	*	island:396	NA	NA	NA	mm10_cpg_islands
chr1	91017026	91018010	985	*	LMR	15.5462	chr1	91017403	91017880	478	*	enhancer:1155	NA	NA	NA	mm10_enhancers_fantom
chr1	91052395	91054098	1704	*	UMR	18.6528	chr1	91052444	91053443	1000	+	promoter:820	uc007bzr.2	16978	Lrrfip1	mm10_genes_promoters
chr1	91052395	91054098	1704	*	UMR	18.6528	chr1	91052444	91053443	1000	+	promoter:821	uc007bzs.2	16978	Lrrfip1	mm10_genes_promoters
chr1	91052395	91054098	1704	*	UMR	18.6528	chr1	91052444	91053443	1000	+	promoter:822	uc007bzt.2	16978	Lrrfip1	mm10_genes_promoters
chr1	91052395	91054098	1704	*	UMR	18.6528	chr1	91052444	91053443	1000	+	promoter:823	uc011wpe.1	16978	Lrrfip1	mm10_genes_promoters
chr1	91052395	91054098	1704	*	UMR	18.6528	chr1	91052628	91053202	575	*	island:397	NA	NA	NA	mm10_cpg_islands
chr1	91057799	91058152	354	*	LMR	20.2703	chr1	91057275	91057943	669	*	enhancer:1160	NA	NA	NA	mm10_enhancers_fantom
chr1	91062064	91062844	781	*	LMR	27.5862	chr1	91062504	91062751	248	*	enhancer:1161	NA	NA	NA	mm10_enhancers_fantom
chr1	91179103	91180534	1432	*	UMR	14.0909	chr1	91178822	91179821	1000	+	promoter:826	uc007bzw.2	51801	Ramp1	mm10_genes_promoters
chr1	91179103	91180534	1432	*	UMR	14.0909	chr1	91178822	91179821	1000	+	promoter:827	uc011wpf.1	51801	Ramp1	mm10_genes_promoters
chr1	91179103	91180534	1432	*	UMR	14.0909	chr1	91178822	91179821	1000	+	promoter:828	uc007bzx.2	51801	Ramp1	mm10_genes_promoters
chr1	91249540	91252300	2761	*	UMR	8.81764	chr1	91251391	91251752	362	*	enhancer:1174	NA	NA	NA	mm10_enhancers_fantom
chr1	91249540	91252300	2761	*	UMR	8.81764	chr1	91249319	91250318	1000	+	promoter:829	uc007bzy.1	67921	Ube2f	mm10_genes_promoters
chr1	91249540	91252300	2761	*	UMR	8.81764	chr1	91249319	91250318	1000	+	promoter:830	uc007bzz.1	67921	Ube2f	mm10_genes_promoters
chr1	91249540	91252300	2761	*	UMR	8.81764	chr1	91249319	91250318	1000	+	promoter:831	uc007caa.1	67921	Ube2f	mm10_genes_promoters
chr1	91249540	91252300	2761	*	UMR	8.81764	chr1	91249319	91250318	1000	+	promoter:832	uc007cab.1	67921	Ube2f	mm10_genes_promoters
chr1	91249540	91252300	2761	*	UMR	8.81764	chr1	91249566	91250565	1000	+	promoter:833	uc007cac.1	67921	Ube2f	mm10_genes_promoters
chr1	91249540	91252300	2761	*	UMR	8.81764	chr1	91250291	91250853	563	*	island:398	NA	NA	NA	mm10_cpg_islands
chr1	91297757	91299286	1530	*	UMR	5.12821	chr1	91297338	91298337	1000	+	promoter:834	uc007cad.1	50880	Scly	mm10_genes_promoters
chr1	91297757	91299286	1530	*	UMR	5.12821	chr1	91297338	91298337	1000	+	promoter:835	uc007cae.1	50880	Scly	mm10_genes_promoters
chr1	91297757	91299286	1530	*	UMR	5.12821	chr1	91297338	91298337	1000	+	promoter:836	uc007caf.1	50880	Scly	mm10_genes_promoters
chr1	91297757	91299286	1530	*	UMR	5.12821	chr1	91297895	91298794	900	*	island:399	NA	NA	NA	mm10_cpg_islands
chr1	91321937	91322090	154	*	LMR	34.4828	chr1	91321075	91322074	1000	+	promoter:837	uc007cah.1	227357	Espnl	mm10_genes_promoters
chr1	91344669	91345866	1198	*	UMR	18.8329	chr1	91344457	91345817	1361	*	island:400	NA	NA	NA	mm10_cpg_islands
chr1	91366095	91367160	1066	*	UMR	2.73632	chr1	91365430	91366429	1000	+	promoter:840	uc007caj.1	227358	Erfe	mm10_genes_promoters
chr1	91366095	91367160	1066	*	UMR	2.73632	chr1	91366303	91366752	450	*	island:401	NA	NA	NA	mm10_cpg_islands
chr1	91397553	91399486	1934	*	UMR	3.08442	chr1	91398784	91399783	1000	-	promoter:2486	uc007cak.1	67444	Ilkap	mm10_genes_promoters
chr1	91397553	91399486	1934	*	UMR	3.08442	chr1	91398784	91399783	1000	-	promoter:2487	uc007cal.1	67444	Ilkap	mm10_genes_promoters
chr1	91397553	91399486	1934	*	UMR	3.08442	chr1	91398784	91399783	1000	-	promoter:2488	uc011wpg.1	67444	Ilkap	mm10_genes_promoters
chr1	91397553	91399486	1934	*	UMR	3.08442	chr1	91398784	91399783	1000	-	promoter:2489	uc007cam.1	67444	Ilkap	mm10_genes_promoters
chr1	91397553	91399486	1934	*	UMR	3.08442	chr1	91398097	91399067	971	*	island:402	NA	NA	NA	mm10_cpg_islands
chr1	91406049	91406204	156	*	LMR	39.1753	chr1	91406030	91407029	1000	-	promoter:2495	uc007cas.3	67086	1700020N18Rik	mm10_genes_promoters
chr1	91412173	91415136	2964	*	UMR	9.55056	chr1	91413223	91414222	1000	-	promoter:2496	uc007cau.1	55927	Hes6	mm10_genes_promoters
chr1	91412173	91415136	2964	*	UMR	9.55056	chr1	91413223	91414222	1000	-	promoter:2497	uc007cat.2	55927	Hes6	mm10_genes_promoters
chr1	91412173	91415136	2964	*	UMR	9.55056	chr1	91412380	91413380	1001	*	island:403	NA	NA	NA	mm10_cpg_islands
chr1	91412173	91415136	2964	*	UMR	9.55056	chr1	91414213	91414442	230	*	island:404	NA	NA	NA	mm10_cpg_islands
chr1	91436290	91436816	527	*	LMR	20	chr1	91436397	91436790	394	*	enhancer:1176	NA	NA	NA	mm10_enhancers_fantom
chr1	91455286	91456898	1613	*	LMR	14.4444	chr1	91455656	91456210	555	*	enhancer:1177	NA	NA	NA	mm10_enhancers_fantom
chr1	91455286	91456898	1613	*	LMR	14.4444	chr1	91456378	91456812	435	*	enhancer:1178	NA	NA	NA	mm10_enhancers_fantom
chr1	91458156	91460396	2241	*	UMR	7.78302	chr1	91458243	91458563	321	*	enhancer:1180	NA	NA	NA	mm10_enhancers_fantom
chr1	91458156	91460396	2241	*	UMR	7.78302	chr1	91459329	91460328	1000	-	promoter:2498	uc007cav.1	18627	Per2	mm10_genes_promoters
chr1	91458156	91460396	2241	*	UMR	7.78302	chr1	91459329	91460328	1000	-	promoter:2499	uc011wph.1	18627	Per2	mm10_genes_promoters
chr1	91458156	91460396	2241	*	UMR	7.78302	chr1	91459329	91460328	1000	-	promoter:2500	uc007caw.1	18627	Per2	mm10_genes_promoters
chr1	91458156	91460396	2241	*	UMR	7.78302	chr1	91458999	91459734	736	*	island:405	NA	NA	NA	mm10_cpg_islands
chr1	91493901	91495762	1862	*	UMR	6.07375	chr1	91493668	91494667	1000	+	promoter:841	uc007cax.2	74019	Traf3ip1	mm10_genes_promoters
chr1	91493901	91495762	1862	*	UMR	6.07375	chr1	91494464	91494909	446	*	island:406	NA	NA	NA	mm10_cpg_islands
chr1	91539409	91541418	2010	*	UMR	3.73134	chr1	91539565	91540564	1000	+	promoter:843	uc007caz.1	65247	Asb1	mm10_genes_promoters
chr1	91539409	91541418	2010	*	UMR	3.73134	chr1	91539565	91540564	1000	+	promoter:844	uc007cba.1	65247	Asb1	mm10_genes_promoters
chr1	91539409	91541418	2010	*	UMR	3.73134	chr1	91539565	91540564	1000	+	promoter:845	uc033fkl.1	65247	Asb1	mm10_genes_promoters
chr1	91539409	91541418	2010	*	UMR	3.73134	chr1	91539565	91540564	1000	+	promoter:846	uc033fkm.1	65247	Asb1	mm10_genes_promoters
chr1	91539409	91541418	2010	*	UMR	3.73134	chr1	91540080	91541079	1000	+	promoter:847	uc007cbb.3	65247	Asb1	mm10_genes_promoters
chr1	91539409	91541418	2010	*	UMR	3.73134	chr1	91540080	91541079	1000	+	promoter:848	uc007cbc.1	65247	Asb1	mm10_genes_promoters
chr1	91539409	91541418	2010	*	UMR	3.73134	chr1	91540317	91541072	756	*	island:407	NA	NA	NA	mm10_cpg_islands
chr1	91800517	91803176	2660	*	UMR	9.76492	chr1	91800461	91801460	1000	+	promoter:849	uc007cbd.2	13345	Twist2	mm10_genes_promoters
chr1	91800517	91803176	2660	*	UMR	9.76492	chr1	91800627	91801626	1000	+	promoter:850	uc033fkn.1	NA	NA	mm10_genes_promoters
chr1	91800517	91803176	2660	*	UMR	9.76492	chr1	91802938	91803937	1000	-	promoter:2501	uc011wpi.1	NA	NA	mm10_genes_promoters
chr1	91800517	91803176	2660	*	UMR	9.76492	chr1	91800886	91802681	1796	*	island:408	NA	NA	NA	mm10_cpg_islands
chr1	92130253	92130848	596	*	LMR	9.375	chr1	92130563	92130718	156	*	enhancer:1191	NA	NA	NA	mm10_enhancers_fantom
chr1	92177857	92181336	3480	*	UMR	7.85824	chr1	92178313	92178610	298	*	enhancer:1192	NA	NA	NA	mm10_enhancers_fantom
chr1	92177857	92181336	3480	*	UMR	7.85824	chr1	92180871	92181045	175	*	enhancer:1193	NA	NA	NA	mm10_enhancers_fantom
chr1	92177857	92181336	3480	*	UMR	7.85824	chr1	92180342	92181341	1000	-	promoter:2503	uc007cbg.3	208727	Hdac4	mm10_genes_promoters
chr1	92177857	92181336	3480	*	UMR	7.85824	chr1	92179620	92181074	1455	*	island:409	NA	NA	NA	mm10_cpg_islands
chr1	92348437	92348646	210	*	LMR	40	chr1	92348422	92348685	264	*	enhancer:1197	NA	NA	NA	mm10_enhancers_fantom
chr1	92472929	92474569	1641	*	UMR	3.2967	chr1	92473759	92474758	1000	-	promoter:2504	uc007cbh.1	67273	Ndufa10	mm10_genes_promoters
chr1	92472929	92474569	1641	*	UMR	3.2967	chr1	92473460	92473964	505	*	island:410	NA	NA	NA	mm10_cpg_islands
chr1	92521299	92521656	358	*	LMR	9.09091	chr1	92521442	92521463	22	*	enhancer:1201	NA	NA	NA	mm10_enhancers_fantom
chr1	92640903	92642475	1573	*	UMR	8.46995	chr1	92641949	92642948	1000	-	promoter:2510	uc011wpj.1	66915	Cops9	mm10_genes_promoters
chr1	92640903	92642475	1573	*	UMR	8.46995	chr1	92641986	92642985	1000	-	promoter:2511	uc007cbq.2	66915	Cops9	mm10_genes_promoters
chr1	92640903	92642475	1573	*	UMR	8.46995	chr1	92641726	92642045	320	*	island:411	NA	NA	NA	mm10_cpg_islands
chr1	92647671	92649172	1502	*	UMR	18	chr1	92648842	92649841	1000	-	promoter:2512	uc007cbr.1	260301	Otos	mm10_genes_promoters
chr1	92772829	92772993	165	*	LMR	40.8163	chr1	92772921	92773141	221	*	enhancer:1208	NA	NA	NA	mm10_enhancers_fantom
chr1	92814459	92815454	996	*	LMR	22.1622	chr1	92814754	92814783	30	*	enhancer:1210	NA	NA	NA	mm10_enhancers_fantom
chr1	92830723	92832944	2222	*	UMR	2.86885	chr1	92832743	92833213	471	*	enhancer:1211	NA	NA	NA	mm10_enhancers_fantom
chr1	92830723	92832944	2222	*	UMR	2.86885	chr1	92830686	92831685	1000	+	promoter:856	uc007cbs.1	14733	Gpc1	mm10_genes_promoters
chr1	92830723	92832944	2222	*	UMR	2.86885	chr1	92831246	92831553	308	*	island:412	NA	NA	NA	mm10_cpg_islands
chr1	92830723	92832944	2222	*	UMR	2.86885	chr1	92831686	92832865	1180	*	island:413	NA	NA	NA	mm10_cpg_islands
chr1	92847799	92848736	938	*	UMR	23.4568	chr1	92848434	92848783	350	*	island:414	NA	NA	NA	mm10_cpg_islands
chr1	92902634	92903244	611	*	LMR	12.5786	chr1	92902907	92903906	1000	-	promoter:2513	uc007cbt.1	241158	Ankmy1	mm10_genes_promoters
chr1	92902634	92903244	611	*	LMR	12.5786	chr1	92902907	92903906	1000	-	promoter:2514	uc011wpl.1	241158	Ankmy1	mm10_genes_promoters
chr1	92906447	92907890	1444	*	UMR	2.1978	chr1	92905989	92906988	1000	+	promoter:858	uc007cbu.1	67446	Dusp28	mm10_genes_promoters
chr1	92906447	92907890	1444	*	UMR	2.1978	chr1	92906972	92907592	621	*	island:415	NA	NA	NA	mm10_cpg_islands
chr1	92910064	92912012	1949	*	UMR	2.70936	chr1	92909825	92910824	1000	+	promoter:859	uc007cbw.2	108657	Rnpepl1	mm10_genes_promoters
chr1	92910064	92912012	1949	*	UMR	2.70936	chr1	92910690	92911689	1000	-	promoter:2515	uc007cbv.1	NA	NA	mm10_genes_promoters
chr1	92910064	92912012	1949	*	UMR	2.70936	chr1	92910510	92911527	1018	*	island:416	NA	NA	NA	mm10_cpg_islands
chr1	92933903	92936282	2380	*	UMR	3.0837	chr1	92933408	92934407	1000	+	promoter:860	uc007cbx.1	23830	Capn10	mm10_genes_promoters
chr1	92933903	92936282	2380	*	UMR	3.0837	chr1	92933408	92934407	1000	+	promoter:861	uc007cby.1	23830	Capn10	mm10_genes_promoters
chr1	92933903	92936282	2380	*	UMR	3.0837	chr1	92934261	92934948	688	*	island:417	NA	NA	NA	mm10_cpg_islands
chr1	92978901	92979253	353	*	LMR	25.8621	chr1	92977903	92978902	1000	+	promoter:864	uc007ccb.2	64095	Gpr35	mm10_genes_promoters
chr1	93009205	93009751	547	*	LMR	11.7647	chr1	93009325	93009493	169	*	enhancer:1215	NA	NA	NA	mm10_enhancers_fantom
chr1	93071565	93072748	1184	*	LMR	43.609	chr1	93071293	93071854	562	*	enhancer:1216	NA	NA	NA	mm10_enhancers_fantom
chr1	93099021	93102615	3595	*	UMR	7.11679	chr1	93100657	93100772	116	*	enhancer:1217	NA	NA	NA	mm10_enhancers_fantom
chr1	93099021	93102615	3595	*	UMR	7.11679	chr1	93101875	93102874	1000	-	promoter:2549	uc007cdf.3	16560	Kif1a	mm10_genes_promoters
chr1	93099021	93102615	3595	*	UMR	7.11679	chr1	93101875	93102874	1000	-	promoter:2550	uc007cdg.3	16560	Kif1a	mm10_genes_promoters
chr1	93099021	93102615	3595	*	UMR	7.11679	chr1	93101875	93102874	1000	-	promoter:2551	uc007cdh.3	16560	Kif1a	mm10_genes_promoters
chr1	93099021	93102615	3595	*	UMR	7.11679	chr1	93100328	93100711	384	*	island:418	NA	NA	NA	mm10_cpg_islands
chr1	93099021	93102615	3595	*	UMR	7.11679	chr1	93101580	93102109	530	*	island:419	NA	NA	NA	mm10_cpg_islands
chr1	93114822	93115650	829	*	LMR	9.58904	chr1	93115131	93115317	187	*	enhancer:1218	NA	NA	NA	mm10_enhancers_fantom
chr1	93168145	93168718	574	*	LMR	24.3243	chr1	93167423	93168422	1000	+	promoter:869	uc057ava.1	381284	Crocc2	mm10_genes_promoters
chr1	93176019	93177038	1020	*	UMR	6.53061	chr1	93176597	93176931	335	*	island:420	NA	NA	NA	mm10_cpg_islands
chr1	93235137	93236906	1770	*	UMR	10.8787	chr1	93234897	93235896	1000	+	promoter:870	uc007cdm.1	208777	Sned1	mm10_genes_promoters
chr1	93235137	93236906	1770	*	UMR	10.8787	chr1	93235701	93236507	807	*	island:421	NA	NA	NA	mm10_cpg_islands
chr1	93305295	93306209	915	*	UMR	11.0769	chr1	93305880	93306879	1000	-	promoter:2554	uc007cdo.2	69821	Mterf4	mm10_genes_promoters
chr1	93305295	93306209	915	*	UMR	11.0769	chr1	93305880	93306879	1000	-	promoter:2555	uc057avc.1	69821	Mterf4	mm10_genes_promoters
chr1	93305295	93306209	915	*	UMR	11.0769	chr1	93305880	93306879	1000	-	promoter:2556	uc007cdp.2	69821	Mterf4	mm10_genes_promoters
chr1	93305295	93306209	915	*	UMR	11.0769	chr1	93305704	93305961	258	*	island:422	NA	NA	NA	mm10_cpg_islands
chr1	93342137	93344349	2213	*	UMR	1.66359	chr1	93342645	93343644	1000	+	promoter:874	uc007cdv.1	66385	Ppp1r7	mm10_genes_promoters
chr1	93342137	93344349	2213	*	UMR	1.66359	chr1	93342789	93343788	1000	-	promoter:2559	uc007cdt.2	269224	Pask	mm10_genes_promoters
chr1	93342137	93344349	2213	*	UMR	1.66359	chr1	93343466	93344465	1000	-	promoter:2560	uc007cdu.1	269224	Pask	mm10_genes_promoters
chr1	93342137	93344349	2213	*	UMR	1.66359	chr1	93342560	93344092	1533	*	island:423	NA	NA	NA	mm10_cpg_islands
chr1	93401309	93401864	556	*	UMR	20.765	chr1	93401446	93401652	207	*	island:424	NA	NA	NA	mm10_cpg_islands
chr1	93443927	93446429	2503	*	UMR	4.36433	chr1	93445702	93446701	1000	-	promoter:2561	uc007cdx.2	110611	Hdlbp	mm10_genes_promoters
chr1	93443927	93446429	2503	*	UMR	4.36433	chr1	93445702	93446701	1000	-	promoter:2563	uc007cdz.2	110611	Hdlbp	mm10_genes_promoters
chr1	93443927	93446429	2503	*	UMR	4.36433	chr1	93444931	93445766	836	*	island:425	NA	NA	NA	mm10_cpg_islands
chr1	93477227	93480423	3197	*	UMR	4.047	chr1	93477993	93478992	1000	+	promoter:879	uc007cea.2	18000	43345	mm10_genes_promoters
chr1	93477227	93480423	3197	*	UMR	4.047	chr1	93477993	93478992	1000	+	promoter:880	uc011wpo.1	18000	43345	mm10_genes_promoters
chr1	93477227	93480423	3197	*	UMR	4.047	chr1	93477993	93478992	1000	+	promoter:881	uc011wpp.1	18000	43345	mm10_genes_promoters
chr1	93477227	93480423	3197	*	UMR	4.047	chr1	93478061	93479060	1000	+	promoter:882	uc011wpq.1	18000	43345	mm10_genes_promoters
chr1	93477227	93480423	3197	*	UMR	4.047	chr1	93478918	93479917	1000	-	promoter:2562	uc007cdy.2	110611	Hdlbp	mm10_genes_promoters
chr1	93477227	93480423	3197	*	UMR	4.047	chr1	93478226	93479457	1232	*	island:426	NA	NA	NA	mm10_cpg_islands
chr1	93511127	93513208	2082	*	UMR	7.66284	chr1	93511104	93512103	1000	+	promoter:883	uc007ceb.2	227377	Farp2	mm10_genes_promoters
chr1	93511127	93513208	2082	*	UMR	7.66284	chr1	93511104	93512103	1000	+	promoter:884	uc007cec.2	227377	Farp2	mm10_genes_promoters
chr1	93511127	93513208	2082	*	UMR	7.66284	chr1	93511776	93512054	279	*	island:427	NA	NA	NA	mm10_cpg_islands
chr1	93634223	93636517	2295	*	UMR	5.95238	chr1	93635728	93636727	1000	-	promoter:2565	uc007ced.1	59041	Stk25	mm10_genes_promoters
chr1	93634223	93636517	2295	*	UMR	5.95238	chr1	93635101	93635978	878	*	island:428	NA	NA	NA	mm10_cpg_islands
chr1	93684861	93687011	2151	*	UMR	2.71444	chr1	93684575	93685574	1000	+	promoter:885	uc007cee.2	51800	Bok	mm10_genes_promoters
chr1	93684861	93687011	2151	*	UMR	2.71444	chr1	93685454	93686634	1181	*	island:429	NA	NA	NA	mm10_cpg_islands
chr1	93731497	93732567	1071	*	LMR	20.4225	chr1	93731927	93732926	1000	-	promoter:2566	uc057avd.1	67026	Thap4	mm10_genes_promoters
chr1	93753637	93755910	2274	*	UMR	5.03356	chr1	93754033	93755032	1000	+	promoter:887	uc007cej.1	66615	Atg4b	mm10_genes_promoters
chr1	93753637	93755910	2274	*	UMR	5.03356	chr1	93754839	93755838	1000	-	promoter:2567	uc007cef.1	67026	Thap4	mm10_genes_promoters
chr1	93753637	93755910	2274	*	UMR	5.03356	chr1	93754839	93755838	1000	-	promoter:2568	uc007ceg.1	67026	Thap4	mm10_genes_promoters
chr1	93753637	93755910	2274	*	UMR	5.03356	chr1	93754839	93755838	1000	-	promoter:2569	uc007ceh.1	67026	Thap4	mm10_genes_promoters
chr1	93753637	93755910	2274	*	UMR	5.03356	chr1	93753866	93755348	1483	*	island:430	NA	NA	NA	mm10_cpg_islands
chr1	93801343	93802493	1151	*	UMR	2.76074	chr1	93801935	93802934	1000	-	promoter:2570	uc007cek.2	21915	Dtymk	mm10_genes_promoters
chr1	93801343	93802493	1151	*	UMR	2.76074	chr1	93801935	93802934	1000	-	promoter:2572	uc007cem.2	21915	Dtymk	mm10_genes_promoters
chr1	93801343	93802493	1151	*	UMR	2.76074	chr1	93801690	93802178	489	*	island:431	NA	NA	NA	mm10_cpg_islands
chr1	93803253	93804777	1525	*	UMR	7.17213	chr1	93802965	93803964	1000	+	promoter:888	uc007cen.1	66262	Ing5	mm10_genes_promoters
chr1	93803253	93804777	1525	*	UMR	7.17213	chr1	93802965	93803964	1000	+	promoter:889	uc011wpr.1	66262	Ing5	mm10_genes_promoters
chr1	93803253	93804777	1525	*	UMR	7.17213	chr1	93803477	93804391	915	*	island:432	NA	NA	NA	mm10_cpg_islands
chr1	93824535	93826414	1880	*	UMR	4.29253	chr1	93824240	93825239	1000	+	promoter:890	uc007ceo.3	98314	D2hgdh	mm10_genes_promoters
chr1	93824535	93826414	1880	*	UMR	4.29253	chr1	93824240	93825239	1000	+	promoter:891	uc007cep.3	98314	D2hgdh	mm10_genes_promoters
chr1	93824535	93826414	1880	*	UMR	4.29253	chr1	93824240	93825239	1000	+	promoter:892	uc007ceq.2	98314	D2hgdh	mm10_genes_promoters
chr1	93824535	93826414	1880	*	UMR	4.29253	chr1	93824240	93825239	1000	+	promoter:893	uc007cer.2	98314	D2hgdh	mm10_genes_promoters
chr1	93860951	93862193	1243	*	LMR	20.5882	chr1	93860344	93861343	1000	+	promoter:895	uc007ces.1	381334	Gal3st2	mm10_genes_promoters
chr1	94034896	94036139	1244	*	UMR	4.10959	chr1	94034896	94035181	286	*	enhancer:1226	NA	NA	NA	mm10_enhancers_fantom
chr1	94034896	94036139	1244	*	UMR	4.10959	chr1	94035320	94035704	385	*	enhancer:1227	NA	NA	NA	mm10_enhancers_fantom
chr1	94078379	94079647	1269	*	LMR	8.33333	chr1	94078355	94078601	247	*	enhancer:1232	NA	NA	NA	mm10_enhancers_fantom
chr1	95312931	95314644	1714	*	UMR	3.22581	chr1	95312628	95313627	1000	+	promoter:903	uc007cex.2	67698	Fam174a	mm10_genes_promoters
chr1	95312931	95314644	1714	*	UMR	3.22581	chr1	95312628	95313627	1000	+	promoter:904	uc007cey.2	67698	Fam174a	mm10_genes_promoters
chr1	95312931	95314644	1714	*	UMR	3.22581	chr1	95313518	95314246	729	*	island:435	NA	NA	NA	mm10_cpg_islands
chr1	95664459	95669008	4550	*	UMR	3.44828	chr1	95668334	95668488	155	*	enhancer:1245	NA	NA	NA	mm10_enhancers_fantom
chr1	95664459	95669008	4550	*	UMR	3.44828	chr1	95667595	95668594	1000	-	promoter:2574	uc011wpu.1	20452	St8sia4	mm10_genes_promoters
chr1	95664459	95669008	4550	*	UMR	3.44828	chr1	95667595	95668594	1000	-	promoter:2575	uc007cfa.1	20452	St8sia4	mm10_genes_promoters
chr1	95664459	95669008	4550	*	UMR	3.44828	chr1	95667595	95668594	1000	-	promoter:2576	uc007cfb.1	20452	St8sia4	mm10_genes_promoters
chr1	95664459	95669008	4550	*	UMR	3.44828	chr1	95667365	95667768	404	*	island:436	NA	NA	NA	mm10_cpg_islands
chr1	96870683	96872778	2096	*	UMR	2.57732	chr1	96870126	96871125	1000	+	promoter:905	uc057ave.1	329217	Panct2	mm10_genes_promoters
chr1	96870683	96872778	2096	*	UMR	2.57732	chr1	96872172	96873171	1000	-	promoter:2581	uc007cfc.1	227394	Slco4c1	mm10_genes_promoters
chr1	96870683	96872778	2096	*	UMR	2.57732	chr1	96872144	96872429	286	*	island:437	NA	NA	NA	mm10_cpg_islands
chr1	97658985	97659600	616	*	LMR	31.3725	chr1	97659342	97659702	361	*	enhancer:1250	NA	NA	NA	mm10_enhancers_fantom
chr1	97660059	97662786	2728	*	UMR	10.7843	chr1	97661677	97662676	1000	-	promoter:2585	uc007cfg.2	52392	D1Ertd622e	mm10_genes_promoters
chr1	97660059	97662786	2728	*	UMR	10.7843	chr1	97662019	97663018	1000	-	promoter:2586	uc007cfh.2	52392	D1Ertd622e	mm10_genes_promoters
chr1	97660059	97662786	2728	*	UMR	10.7843	chr1	97662019	97663018	1000	-	promoter:2587	uc011wpw.1	52392	D1Ertd622e	mm10_genes_promoters
chr1	97660059	97662786	2728	*	UMR	10.7843	chr1	97660683	97662278	1596	*	island:438	NA	NA	NA	mm10_cpg_islands
chr1	97768762	97771374	2613	*	UMR	3.91969	chr1	97768837	97769088	252	*	enhancer:1253	NA	NA	NA	mm10_enhancers_fantom
chr1	97768762	97771374	2613	*	UMR	3.91969	chr1	97769172	97770171	1000	+	promoter:906	uc007cfm.2	252876	Gin1	mm10_genes_promoters
chr1	97768762	97771374	2613	*	UMR	3.91969	chr1	97769172	97770171	1000	+	promoter:907	uc007cfn.2	252876	Gin1	mm10_genes_promoters
chr1	97768762	97771374	2613	*	UMR	3.91969	chr1	97769172	97770171	1000	+	promoter:908	uc011wpx.2	252876	Gin1	mm10_genes_promoters
chr1	97768762	97771374	2613	*	UMR	3.91969	chr1	97770093	97771092	1000	-	promoter:2590	uc007cfk.4	227399	Ppip5k2	mm10_genes_promoters
chr1	97768762	97771374	2613	*	UMR	3.91969	chr1	97770093	97771092	1000	-	promoter:2591	uc007cfl.1	227399	Ppip5k2	mm10_genes_promoters
chr1	97768762	97771374	2613	*	UMR	3.91969	chr1	97769532	97770690	1159	*	island:439	NA	NA	NA	mm10_cpg_islands
chr1	97976415	97977709	1295	*	UMR	4.79303	chr1	97977260	97978259	1000	-	promoter:2595	uc007cfr.1	18484	Pam	mm10_genes_promoters
chr1	97976415	97977709	1295	*	UMR	4.79303	chr1	97976934	97977255	322	*	island:440	NA	NA	NA	mm10_cpg_islands
chr1	98047671	98048668	998	*	LMR	23.3871	chr1	98047794	98048793	1000	-	promoter:2596	uc007cfs.2	78603	B230216N24Rik	mm10_genes_promoters
chr1	98094466	98096217	1752	*	UMR	2.94785	chr1	98095633	98096632	1000	-	promoter:2592	uc007cfo.1	18484	Pam	mm10_genes_promoters
chr1	98094466	98096217	1752	*	UMR	2.94785	chr1	98095633	98096632	1000	-	promoter:2593	uc007cfp.1	18484	Pam	mm10_genes_promoters
chr1	98094466	98096217	1752	*	UMR	2.94785	chr1	98095383	98096382	1000	-	promoter:2597	uc056ydo.1	NA	NA	mm10_genes_promoters
chr1	98094466	98096217	1752	*	UMR	2.94785	chr1	98095047	98095891	845	*	island:441	NA	NA	NA	mm10_cpg_islands
chr1	99771943	99773136	1194	*	LMR	22.6316	chr1	99771765	99772764	1000	+	promoter:915	uc007cfy.1	241175	Cntnap5b	mm10_genes_promoters
chr1	104767863	104769992	2130	*	UMR	3.89016	chr1	104769350	104769766	417	*	enhancer:1270	NA	NA	NA	mm10_enhancers_fantom
chr1	104767863	104769992	2130	*	UMR	3.89016	chr1	104767819	104768818	1000	+	promoter:920	uc007cgc.1	23836	Cdh20	mm10_genes_promoters
chr1	104767863	104769992	2130	*	UMR	3.89016	chr1	104768481	104768920	440	*	island:442	NA	NA	NA	mm10_cpg_islands
chr1	104993913	104994612	700	*	UMR	11.1842	chr1	104993908	104994456	549	*	island:443	NA	NA	NA	mm10_cpg_islands
chr1	105354741	105357379	2639	*	UMR	4.06091	chr1	105355007	105356006	1000	+	promoter:921	uc007cge.1	NA	NA	mm10_genes_promoters
chr1	105354741	105357379	2639	*	UMR	4.06091	chr1	105356711	105357710	1000	-	promoter:2601	uc011wpy.1	320311	Rnf152	mm10_genes_promoters
chr1	105354741	105357379	2639	*	UMR	4.06091	chr1	105356711	105357710	1000	-	promoter:2602	uc011wpz.1	320311	Rnf152	mm10_genes_promoters
chr1	105354741	105357379	2639	*	UMR	4.06091	chr1	105355962	105356898	937	*	island:444	NA	NA	NA	mm10_cpg_islands
chr1	105662774	105665106	2333	*	UMR	1.74419	chr1	105662861	105663860	1000	+	promoter:922	uc007cgi.2	227446	2310035C23Rik	mm10_genes_promoters
chr1	105662774	105665106	2333	*	UMR	1.74419	chr1	105662861	105663860	1000	+	promoter:923	uc007cgj.2	227446	2310035C23Rik	mm10_genes_promoters
chr1	105662774	105665106	2333	*	UMR	1.74419	chr1	105662861	105663860	1000	+	promoter:924	uc007cgk.2	227446	2310035C23Rik	mm10_genes_promoters
chr1	105662774	105665106	2333	*	UMR	1.74419	chr1	105662861	105663860	1000	+	promoter:925	uc007cgl.2	227446	2310035C23Rik	mm10_genes_promoters
chr1	105662774	105665106	2333	*	UMR	1.74419	chr1	105662861	105663860	1000	+	promoter:926	uc007cgm.2	227446	2310035C23Rik	mm10_genes_promoters
chr1	105662774	105665106	2333	*	UMR	1.74419	chr1	105663677	105664676	1000	-	promoter:2605	uc007cgf.3	27392	Pign	mm10_genes_promoters
chr1	105662774	105665106	2333	*	UMR	1.74419	chr1	105663677	105664676	1000	-	promoter:2606	uc007cgg.2	27392	Pign	mm10_genes_promoters
chr1	105662774	105665106	2333	*	UMR	1.74419	chr1	105663677	105664676	1000	-	promoter:2607	uc007cgh.2	27392	Pign	mm10_genes_promoters
chr1	105662774	105665106	2333	*	UMR	1.74419	chr1	105663826	105664647	822	*	island:445	NA	NA	NA	mm10_cpg_islands
chr1	105780283	105781791	1509	*	UMR	11.7391	chr1	105779723	105780722	1000	+	promoter:928	uc007cgo.1	21934	Tnfrsf11a	mm10_genes_promoters
chr1	105780283	105781791	1509	*	UMR	11.7391	chr1	105779723	105780722	1000	+	promoter:929	uc007cgp.1	21934	Tnfrsf11a	mm10_genes_promoters
chr1	105908098	105908384	287	*	LMR	33.3333	chr1	105908342	105908620	279	*	enhancer:1285	NA	NA	NA	mm10_enhancers_fantom
chr1	105971655	105972114	460	*	LMR	21.7391	chr1	105971623	105972197	575	*	enhancer:1291	NA	NA	NA	mm10_enhancers_fantom
chr1	105989585	105992599	3015	*	UMR	4.77178	chr1	105988618	105989765	1148	*	enhancer:1296	NA	NA	NA	mm10_enhancers_fantom
chr1	105989585	105992599	3015	*	UMR	4.77178	chr1	105989406	105990405	1000	+	promoter:930	uc007cgq.3	227449	Zcchc2	mm10_genes_promoters
chr1	105989585	105992599	3015	*	UMR	4.77178	chr1	105989406	105990405	1000	+	promoter:931	uc007cgt.3	227449	Zcchc2	mm10_genes_promoters
chr1	105989585	105992599	3015	*	UMR	4.77178	chr1	105989879	105991754	1876	*	island:446	NA	NA	NA	mm10_cpg_islands
chr1	105993155	105994266	1112	*	UMR	3.65854	chr1	105993313	105993519	207	*	enhancer:1297	NA	NA	NA	mm10_enhancers_fantom
chr1	105993155	105994266	1112	*	UMR	3.65854	chr1	105993953	105994146	194	*	enhancer:1298	NA	NA	NA	mm10_enhancers_fantom
chr1	105993155	105994266	1112	*	UMR	3.65854	chr1	105993773	105994038	266	*	island:447	NA	NA	NA	mm10_cpg_islands
chr1	106170881	106175148	4268	*	UMR	6.7938	chr1	106170869	106171868	1000	+	promoter:934	uc007cgu.2	98432	Phlpp1	mm10_genes_promoters
chr1	106170881	106175148	4268	*	UMR	6.7938	chr1	106170869	106171868	1000	+	promoter:935	uc007cgv.2	98432	Phlpp1	mm10_genes_promoters
chr1	106170881	106175148	4268	*	UMR	6.7938	chr1	106171525	106172524	1000	-	promoter:2608	uc029qsp.1	626049	Gm20753	mm10_genes_promoters
chr1	106170881	106175148	4268	*	UMR	6.7938	chr1	106171429	106173330	1902	*	island:448	NA	NA	NA	mm10_cpg_islands
chr1	106219967	106220840	874	*	LMR	19.4805	chr1	106220480	106220747	268	*	enhancer:1304	NA	NA	NA	mm10_enhancers_fantom
chr1	106602686	106603488	803	*	LMR	39.2857	chr1	106602693	106602942	250	*	enhancer:1318	NA	NA	NA	mm10_enhancers_fantom
chr1	106711691	106714852	3162	*	UMR	1.14943	chr1	106714291	106715290	1000	-	promoter:2609	uc007cgw.3	12043	Bcl2	mm10_genes_promoters
chr1	106711691	106714852	3162	*	UMR	1.14943	chr1	106714291	106715290	1000	-	promoter:2612	uc011wqb.3	12043	Bcl2	mm10_genes_promoters
chr1	106711691	106714852	3162	*	UMR	1.14943	chr1	106712493	106712947	455	*	island:449	NA	NA	NA	mm10_cpg_islands
chr1	106711691	106714852	3162	*	UMR	1.14943	chr1	106713656	106714232	577	*	island:450	NA	NA	NA	mm10_cpg_islands
chr1	106758308	106760482	2175	*	UMR	3.11615	chr1	106759743	106760742	1000	-	promoter:2613	uc007cgy.2	70750	Kdsr	mm10_genes_promoters
chr1	106758308	106760482	2175	*	UMR	3.11615	chr1	106759743	106760742	1000	-	promoter:2614	uc057avg.1	70750	Kdsr	mm10_genes_promoters
chr1	106758308	106760482	2175	*	UMR	3.11615	chr1	106759347	106759902	556	*	island:451	NA	NA	NA	mm10_cpg_islands
chr1	106795501	106797178	1678	*	UMR	9.04437	chr1	106796726	106797725	1000	-	promoter:2616	uc007cgz.2	20479	Vps4b	mm10_genes_promoters
chr1	106795501	106797178	1678	*	UMR	9.04437	chr1	106796242	106796781	540	*	island:452	NA	NA	NA	mm10_cpg_islands
chr1	107589667	107590498	832	*	LMR	17.9688	chr1	107589006	107590005	1000	+	promoter:952	uc007chr.2	20725	Serpinb8	mm10_genes_promoters
chr1	107589667	107590498	832	*	LMR	17.9688	chr1	107589006	107590005	1000	+	promoter:953	uc007chs.2	20725	Serpinb8	mm10_genes_promoters
chr1	107589667	107590498	832	*	LMR	17.9688	chr1	107589006	107590005	1000	+	promoter:954	uc007cht.2	20725	Serpinb8	mm10_genes_promoters
chr1	107978395	107979023	629	*	LMR	21.6667	chr1	107978442	107978599	158	*	enhancer:1334	NA	NA	NA	mm10_enhancers_fantom
chr1	109981651	109984032	2382	*	UMR	3.65854	chr1	109981327	109982326	1000	+	promoter:958	uc007chv.1	241201	Cdh7	mm10_genes_promoters
chr1	109981651	109984032	2382	*	UMR	3.65854	chr1	109981900	109982899	1000	+	promoter:959	uc057avi.1	241201	Cdh7	mm10_genes_promoters
chr1	109981651	109984032	2382	*	UMR	3.65854	chr1	109982302	109983301	1000	+	promoter:960	uc011wqi.2	241201	Cdh7	mm10_genes_promoters
chr1	109981651	109984032	2382	*	UMR	3.65854	chr1	109982643	109983642	1000	+	promoter:961	uc007chw.2	241201	Cdh7	mm10_genes_promoters
chr1	109981651	109984032	2382	*	UMR	3.65854	chr1	109982432	109983228	797	*	island:453	NA	NA	NA	mm10_cpg_islands
chr1	110976580	110978162	1583	*	LMR	22.2222	chr1	110977373	110978372	1000	-	promoter:2621	uc007chx.1	227485	Cdh19	mm10_genes_promoters
chr1	111863465	111865796	2332	*	UMR	1.9774	chr1	111864919	111865918	1000	-	promoter:2623	uc007chy.1	319901	Dsel	mm10_genes_promoters
chr1	111863465	111865796	2332	*	UMR	1.9774	chr1	111862804	111863803	1000	-	promoter:2624	uc029qsr.2	NA	NA	mm10_genes_promoters
chr1	111863465	111865796	2332	*	UMR	1.9774	chr1	111864486	111864996	511	*	island:454	NA	NA	NA	mm10_cpg_islands
chr1	112416237	112417542	1306	*	UMR	3.28467	chr1	112416534	112416951	418	*	island:455	NA	NA	NA	mm10_cpg_islands
chr1	115684265	115685419	1155	*	LMR	18.6508	chr1	115684137	115685136	1000	+	promoter:964	uc007cia.1	636808	Cntnap5a	mm10_genes_promoters
chr1	115684265	115685419	1155	*	LMR	18.6508	chr1	115684620	115685619	1000	-	promoter:2625	uc007chz.1	NA	NA	mm10_genes_promoters
chr1	118310171	118311976	1806	*	UMR	4.84988	chr1	118311133	118312132	1000	-	promoter:2628	uc007cib.1	22099	Tsn	mm10_genes_promoters
chr1	118310171	118311976	1806	*	UMR	4.84988	chr1	118310997	118311533	537	*	island:456	NA	NA	NA	mm10_cpg_islands
chr1	118321336	118322657	1322	*	UMR	3.47349	chr1	118320843	118321842	1000	+	promoter:965	uc011wql.1	67949	Nifk	mm10_genes_promoters
chr1	118321336	118322657	1322	*	UMR	3.47349	chr1	118320843	118321842	1000	+	promoter:966	uc007cic.2	67949	Nifk	mm10_genes_promoters
chr1	118321336	118322657	1322	*	UMR	3.47349	chr1	118321756	118322057	302	*	island:457	NA	NA	NA	mm10_cpg_islands
chr1	118358913	118359688	776	*	LMR	1.88679	chr1	118359133	118359372	240	*	enhancer:1354	NA	NA	NA	mm10_enhancers_fantom
chr1	118387971	118390651	2681	*	UMR	1.67818	chr1	118388252	118388321	70	*	enhancer:1357	NA	NA	NA	mm10_enhancers_fantom
chr1	118387971	118390651	2681	*	UMR	1.67818	chr1	118390174	118390320	147	*	enhancer:1358	NA	NA	NA	mm10_enhancers_fantom
chr1	118387971	118390651	2681	*	UMR	1.67818	chr1	118388058	118389057	1000	+	promoter:967	uc007cid.1	76707	Clasp1	mm10_genes_promoters
chr1	118387971	118390651	2681	*	UMR	1.67818	chr1	118388058	118389057	1000	+	promoter:968	uc007cie.1	76707	Clasp1	mm10_genes_promoters
chr1	118387971	118390651	2681	*	UMR	1.67818	chr1	118388058	118389057	1000	+	promoter:969	uc007cij.2	76707	Clasp1	mm10_genes_promoters
chr1	118387971	118390651	2681	*	UMR	1.67818	chr1	118388058	118389057	1000	+	promoter:970	uc011wqm.2	76707	Clasp1	mm10_genes_promoters
chr1	118387971	118390651	2681	*	UMR	1.67818	chr1	118388058	118389057	1000	+	promoter:971	uc011wqn.2	76707	Clasp1	mm10_genes_promoters
chr1	118387971	118390651	2681	*	UMR	1.67818	chr1	118388759	118389005	247	*	island:458	NA	NA	NA	mm10_cpg_islands
chr1	118387971	118390651	2681	*	UMR	1.67818	chr1	118389219	118389718	500	*	island:459	NA	NA	NA	mm10_cpg_islands
chr1	118458329	118460066	1738	*	UMR	5.42169	chr1	118459266	118460265	1000	-	promoter:2629	uc007cih.2	68204	2900060B14Rik	mm10_genes_promoters
chr1	118458329	118460066	1738	*	UMR	5.42169	chr1	118459277	118459794	518	*	island:460	NA	NA	NA	mm10_cpg_islands
chr1	118627505	118628690	1186	*	UMR	1.9305	chr1	118626945	118627944	1000	+	promoter:974	uc007cik.1	81879	Tfcp2l1	mm10_genes_promoters
chr1	118627505	118628690	1186	*	UMR	1.9305	chr1	118626945	118627944	1000	+	promoter:975	uc007cil.1	81879	Tfcp2l1	mm10_genes_promoters
chr1	118627505	118628690	1186	*	UMR	1.9305	chr1	118627821	118628282	462	*	island:461	NA	NA	NA	mm10_cpg_islands
chr1	119047373	119048934	1562	*	UMR	5.01792	chr1	119048797	119049111	315	*	enhancer:1363	NA	NA	NA	mm10_enhancers_fantom
chr1	119049161	119054787	5627	*	UMR	5.55015	chr1	119053620	119054619	1000	-	promoter:2630	uc007cim.1	14633	Gli2	mm10_genes_promoters
chr1	119049161	119054787	5627	*	UMR	5.55015	chr1	119053620	119054619	1000	-	promoter:2631	uc007cin.1	14633	Gli2	mm10_genes_promoters
chr1	119049161	119054787	5627	*	UMR	5.55015	chr1	119053620	119054619	1000	-	promoter:2632	uc007cio.1	14633	Gli2	mm10_genes_promoters
chr1	119049161	119054787	5627	*	UMR	5.55015	chr1	119053620	119054619	1000	-	promoter:2633	uc007cip.1	14633	Gli2	mm10_genes_promoters
chr1	119049161	119054787	5627	*	UMR	5.55015	chr1	119053620	119054619	1000	-	promoter:2634	uc011wqo.1	14633	Gli2	mm10_genes_promoters
chr1	119049161	119054787	5627	*	UMR	5.55015	chr1	119053620	119054619	1000	-	promoter:2635	uc011wqp.1	14633	Gli2	mm10_genes_promoters
chr1	119049161	119054787	5627	*	UMR	5.55015	chr1	119053620	119054619	1000	-	promoter:2636	uc011wqq.1	14633	Gli2	mm10_genes_promoters
chr1	119049161	119054787	5627	*	UMR	5.55015	chr1	119053620	119054619	1000	-	promoter:2637	uc011wqr.1	14633	Gli2	mm10_genes_promoters
chr1	119049161	119054787	5627	*	UMR	5.55015	chr1	119053398	119053783	386	*	island:463	NA	NA	NA	mm10_cpg_islands
chr1	119189505	119190010	506	*	LMR	8.63309	chr1	119189576	119189828	253	*	island:464	NA	NA	NA	mm10_cpg_islands
chr1	119290046	119290292	247	*	LMR	34	chr1	119289783	119290213	431	*	enhancer:1368	NA	NA	NA	mm10_enhancers_fantom
chr1	119328727	119329336	610	*	LMR	34.8837	chr1	119328200	119329199	1000	+	promoter:977	uc007ciq.1	NA	NA	mm10_genes_promoters
chr1	119418987	119424694	5708	*	UMR	1.55844	chr1	119422249	119423248	1000	-	promoter:2638	uc007cir.1	16324	Inhbb	mm10_genes_promoters
chr1	119418987	119424694	5708	*	UMR	1.55844	chr1	119420294	119422877	2584	*	island:465	NA	NA	NA	mm10_cpg_islands
chr1	119456725	119458660	1936	*	UMR	13.3333	chr1	119457127	119457144	18	*	enhancer:1372	NA	NA	NA	mm10_enhancers_fantom
chr1	119503629	119505512	1884	*	UMR	12.0805	chr1	119503408	119503682	275	*	enhancer:1373	NA	NA	NA	mm10_enhancers_fantom
chr1	119503629	119505512	1884	*	UMR	12.0805	chr1	119504783	119505782	1000	-	promoter:2639	uc007cis.2	64143	Ralb	mm10_genes_promoters
chr1	119503629	119505512	1884	*	UMR	12.0805	chr1	119504422	119504997	576	*	island:466	NA	NA	NA	mm10_cpg_islands
chr1	119524877	119526678	1802	*	UMR	3.20641	chr1	119525154	119526153	1000	+	promoter:978	uc007ciu.2	226351	Tmem185b	mm10_genes_promoters
chr1	119524877	119526678	1802	*	UMR	3.20641	chr1	119526360	119527359	1000	-	promoter:2640	uc007cit.1	NA	NA	mm10_genes_promoters
chr1	119524877	119526678	1802	*	UMR	3.20641	chr1	119525825	119526478	654	*	island:467	NA	NA	NA	mm10_cpg_islands
chr1	119647075	119649368	2294	*	UMR	4.49735	chr1	119649001	119650000	1000	-	promoter:2642	uc007ciw.2	226352	Epb41l5	mm10_genes_promoters
chr1	119647075	119649368	2294	*	UMR	4.49735	chr1	119649001	119650000	1000	-	promoter:2643	uc011wqs.1	226352	Epb41l5	mm10_genes_promoters
chr1	119647075	119649368	2294	*	UMR	4.49735	chr1	119648618	119649617	1000	-	promoter:2644	uc007cix.2	226352	Epb41l5	mm10_genes_promoters
chr1	119647075	119649368	2294	*	UMR	4.49735	chr1	119649001	119650000	1000	-	promoter:2645	uc007ciy.2	226352	Epb41l5	mm10_genes_promoters
chr1	119647075	119649368	2294	*	UMR	4.49735	chr1	119648353	119649055	703	*	island:468	NA	NA	NA	mm10_cpg_islands
chr1	119836189	119838970	2782	*	UMR	6.88705	chr1	119837072	119838071	1000	-	promoter:2647	uc007ciz.1	19258	Ptpn4	mm10_genes_promoters
chr1	119836189	119838970	2782	*	UMR	6.88705	chr1	119836759	119837754	996	*	island:469	NA	NA	NA	mm10_cpg_islands
chr1	119912622	119913601	980	*	UMR	6.71141	chr1	119913169	119914168	1000	-	promoter:2648	uc007cja.2	66343	Tmem177	mm10_genes_promoters
chr1	119912622	119913601	980	*	UMR	6.71141	chr1	119913153	119913411	259	*	island:470	NA	NA	NA	mm10_cpg_islands
chr1	120006801	120008766	1966	*	UMR	16.0458	chr1	120005980	120006979	1000	+	promoter:979	uc007cjb.1	319229	Sctr	mm10_genes_promoters
chr1	120006801	120008766	1966	*	UMR	16.0458	chr1	120005980	120006979	1000	+	promoter:980	uc007cjc.1	319229	Sctr	mm10_genes_promoters
chr1	120056887	120057349	463	*	LMR	6.94981	chr1	120056969	120057296	328	*	enhancer:1378	NA	NA	NA	mm10_enhancers_fantom
chr1	120072969	120074724	1756	*	UMR	11.3689	chr1	120073781	120074780	1000	-	promoter:2651	uc007cjd.1	170706	Tmem37	mm10_genes_promoters
chr1	120072969	120074724	1756	*	UMR	11.3689	chr1	120073679	120073931	253	*	island:471	NA	NA	NA	mm10_cpg_islands
chr1	120086788	120087080	293	*	LMR	27.957	chr1	120086757	120086915	159	*	enhancer:1383	NA	NA	NA	mm10_enhancers_fantom
chr1	120117929	120118288	360	*	LMR	32.0755	chr1	120117775	120118157	383	*	enhancer:1385	NA	NA	NA	mm10_enhancers_fantom
chr1	120120017	120122111	2095	*	UMR	4.14414	chr1	120120187	120121186	1000	+	promoter:981	uc007cjg.1	73103	3110009E18Rik	mm10_genes_promoters
chr1	120120017	120122111	2095	*	UMR	4.14414	chr1	120120187	120121186	1000	+	promoter:982	uc007cjh.2	73103	3110009E18Rik	mm10_genes_promoters
chr1	120120017	120122111	2095	*	UMR	4.14414	chr1	120120920	120121919	1000	-	promoter:2652	uc007cje.1	13167	Dbi	mm10_genes_promoters
chr1	120120017	120122111	2095	*	UMR	4.14414	chr1	120121097	120122096	1000	-	promoter:2653	uc007cjf.2	13167	Dbi	mm10_genes_promoters
chr1	120120017	120122111	2095	*	UMR	4.14414	chr1	120120917	120121280	364	*	island:472	NA	NA	NA	mm10_cpg_islands
chr1	120258063	120258476	414	*	LMR	11.7647	chr1	120258331	120258462	132	*	enhancer:1389	NA	NA	NA	mm10_enhancers_fantom
chr1	120264398	120265728	1331	*	UMR	5.66802	chr1	120265281	120266280	1000	-	promoter:2654	uc007cji.1	68428	Steap3	mm10_genes_promoters
chr1	120340074	120343857	3784	*	UMR	4.67056	chr1	120339582	120340581	1000	+	promoter:983	uc007cjk.1	226359	C1ql2	mm10_genes_promoters
chr1	120340074	120343857	3784	*	UMR	4.67056	chr1	120340460	120341881	1422	*	island:473	NA	NA	NA	mm10_cpg_islands
chr1	120340074	120343857	3784	*	UMR	4.67056	chr1	120342367	120342639	273	*	island:474	NA	NA	NA	mm10_cpg_islands
chr1	120468813	120469367	555	*	LMR	13.1313	chr1	120468821	120468847	27	*	enhancer:1397	NA	NA	NA	mm10_enhancers_fantom
chr1	120593269	120618126	24858	*	UMR	10.7632	chr1	120616060	120616167	108	*	enhancer:1405	NA	NA	NA	mm10_enhancers_fantom
chr1	120593269	120618126	24858	*	UMR	10.7632	chr1	120601487	120602486	1000	+	promoter:984	uc007cjm.2	13798	En1	mm10_genes_promoters
chr1	120593269	120618126	24858	*	UMR	10.7632	chr1	120602843	120603990	1148	*	island:475	NA	NA	NA	mm10_cpg_islands
chr1	120593269	120618126	24858	*	UMR	10.7632	chr1	120606906	120607285	380	*	island:476	NA	NA	NA	mm10_cpg_islands
chr1	121096655	121097688	1034	*	UMR	20.8955	chr1	121096686	121096850	165	*	enhancer:1407	NA	NA	NA	mm10_enhancers_fantom
chr1	121176934	121180784	3851	*	UMR	11.4017	chr1	121177908	121178195	288	*	island:477	NA	NA	NA	mm10_cpg_islands
chr1	121326649	121328598	1950	*	UMR	4.19075	chr1	121327679	121328678	1000	-	promoter:2658	uc007cjo.1	72999	Insig2	mm10_genes_promoters
chr1	121326649	121328598	1950	*	UMR	4.19075	chr1	121328025	121329024	1000	-	promoter:2659	uc007cjp.2	72999	Insig2	mm10_genes_promoters
chr1	121326649	121328598	1950	*	UMR	4.19075	chr1	121328025	121329024	1000	-	promoter:2660	uc033fla.1	72999	Insig2	mm10_genes_promoters
chr1	121326649	121328598	1950	*	UMR	4.19075	chr1	121327653	121328143	491	*	island:478	NA	NA	NA	mm10_cpg_islands
chr1	121430305	121432138	1834	*	UMR	3.73832	chr1	121430067	121431066	1000	+	promoter:987	uc007cjr.1	70829	Ccdc93	mm10_genes_promoters
chr1	121430305	121432138	1834	*	UMR	3.73832	chr1	121430067	121431066	1000	+	promoter:988	uc007cjs.1	70829	Ccdc93	mm10_genes_promoters
chr1	121430305	121432138	1834	*	UMR	3.73832	chr1	121430067	121431066	1000	+	promoter:989	uc007cju.2	70829	Ccdc93	mm10_genes_promoters
chr1	121430305	121432138	1834	*	UMR	3.73832	chr1	121430067	121431066	1000	+	promoter:990	uc011wqw.1	70829	Ccdc93	mm10_genes_promoters
chr1	121430305	121432138	1834	*	UMR	3.73832	chr1	121430990	121431205	216	*	island:479	NA	NA	NA	mm10_cpg_islands
chr1	121527372	121528946	1575	*	UMR	12.2807	chr1	121528466	121529465	1000	-	promoter:2662	uc011wqx.1	15564	Htr5b	mm10_genes_promoters
chr1	121527372	121528946	1575	*	UMR	12.2807	chr1	121527415	121527955	541	*	island:480	NA	NA	NA	mm10_cpg_islands
chr1	121566869	121568529	1661	*	UMR	1.34615	chr1	121567981	121568980	1000	-	promoter:2663	uc007cjw.2	66942	Ddx18	mm10_genes_promoters
chr1	121566869	121568529	1661	*	UMR	1.34615	chr1	121567592	121568081	490	*	island:481	NA	NA	NA	mm10_cpg_islands
chr1	121607991	121608434	444	*	LMR	35.1648	chr1	121608156	121608418	263	*	enhancer:1413	NA	NA	NA	mm10_enhancers_fantom
chr1	124044059	124046726	2668	*	UMR	5.18519	chr1	124045560	124046559	1000	-	promoter:2664	uc007cjx.2	269109	Dpp10	mm10_genes_promoters
chr1	124044059	124046726	2668	*	UMR	5.18519	chr1	124045451	124046133	683	*	island:482	NA	NA	NA	mm10_cpg_islands
chr1	125433737	125436540	2804	*	UMR	3.08123	chr1	125435728	125436727	1000	-	promoter:2666	uc007cke.2	74117	Actr3	mm10_genes_promoters
chr1	125433737	125436540	2804	*	UMR	3.08123	chr1	125435728	125436727	1000	-	promoter:2667	uc007ckf.2	74117	Actr3	mm10_genes_promoters
chr1	125433737	125436540	2804	*	UMR	3.08123	chr1	125435728	125436727	1000	-	promoter:2668	uc029qta.1	74117	Actr3	mm10_genes_promoters
chr1	125433737	125436540	2804	*	UMR	3.08123	chr1	125435174	125435976	803	*	island:483	NA	NA	NA	mm10_cpg_islands
chr1	125559272	125561815	2544	*	UMR	4.85437	chr1	125560016	125561015	1000	+	promoter:1002	uc007ckg.1	74150	Slc35f5	mm10_genes_promoters
chr1	125559272	125561815	2544	*	UMR	4.85437	chr1	125560389	125561346	958	*	island:484	NA	NA	NA	mm10_cpg_islands
chr1	125910181	125913484	3304	*	UMR	10.4869	chr1	125911388	125912387	1000	-	promoter:2669	uc007cki.2	72585	Lypd1	mm10_genes_promoters
chr1	125910181	125913484	3304	*	UMR	10.4869	chr1	125912215	125913214	1000	-	promoter:2670	uc007ckj.2	72585	Lypd1	mm10_genes_promoters
chr1	125910181	125913484	3304	*	UMR	10.4869	chr1	125912929	125913928	1000	-	promoter:2671	uc057avj.1	72585	Lypd1	mm10_genes_promoters
chr1	125910181	125913484	3304	*	UMR	10.4869	chr1	125911448	125912249	802	*	island:485	NA	NA	NA	mm10_cpg_islands
chr1	126492224	126493344	1121	*	UMR	3.04569	chr1	126492928	126493927	1000	-	promoter:2673	uc007ckk.1	210356	Nckap5	mm10_genes_promoters
chr1	126492224	126493344	1121	*	UMR	3.04569	chr1	126492928	126493927	1000	-	promoter:2674	uc007ckl.1	210356	Nckap5	mm10_genes_promoters
chr1	126492224	126493344	1121	*	UMR	3.04569	chr1	126492697	126492940	244	*	island:486	NA	NA	NA	mm10_cpg_islands
chr1	126829171	126831394	2224	*	UMR	7.92952	chr1	126830633	126831632	1000	-	promoter:2675	uc007ckm.1	210356	Nckap5	mm10_genes_promoters
chr1	126829171	126831394	2224	*	UMR	7.92952	chr1	126830633	126831632	1000	-	promoter:2676	uc007ckn.1	210356	Nckap5	mm10_genes_promoters
chr1	127001528	127002038	511	*	LMR	21.2121	chr1	127001604	127001962	359	*	enhancer:1462	NA	NA	NA	mm10_enhancers_fantom
chr1	127202851	127207458	4608	*	UMR	8.17356	chr1	127205945	127206734	790	*	enhancer:1464	NA	NA	NA	mm10_enhancers_fantom
chr1	127202851	127207458	4608	*	UMR	8.17356	chr1	127203986	127204985	1000	+	promoter:1004	uc007ckp.1	107895	Mgat5	mm10_genes_promoters
chr1	127202851	127207458	4608	*	UMR	8.17356	chr1	127203986	127204985	1000	+	promoter:1005	uc007ckq.1	107895	Mgat5	mm10_genes_promoters
chr1	127202851	127207458	4608	*	UMR	8.17356	chr1	127203986	127204985	1000	+	promoter:1006	uc007ckr.1	107895	Mgat5	mm10_genes_promoters
chr1	127202851	127207458	4608	*	UMR	8.17356	chr1	127204918	127205651	734	*	island:487	NA	NA	NA	mm10_cpg_islands
chr1	127257093	127257369	277	*	LMR	24	chr1	127257010	127257406	397	*	enhancer:1471	NA	NA	NA	mm10_enhancers_fantom
chr1	127425079	127425696	618	*	LMR	43.5484	chr1	127425186	127425491	306	*	enhancer:1476	NA	NA	NA	mm10_enhancers_fantom
chr1	127676054	127679532	3479	*	UMR	11.5846	chr1	127678022	127679021	1000	-	promoter:2679	uc007cku.1	72160	Tmem163	mm10_genes_promoters
chr1	127676054	127679532	3479	*	UMR	11.5846	chr1	127678022	127679021	1000	-	promoter:2680	uc011wqz.1	72160	Tmem163	mm10_genes_promoters
chr1	127676054	127679532	3479	*	UMR	11.5846	chr1	127677228	127678137	910	*	island:488	NA	NA	NA	mm10_cpg_islands
chr1	127773187	127776718	3532	*	UMR	3.97727	chr1	127773164	127774163	1000	+	promoter:1011	uc007ckx.1	72949	Ccnt2	mm10_genes_promoters
chr1	127773187	127776718	3532	*	UMR	3.97727	chr1	127773164	127774163	1000	+	promoter:1012	uc007cky.1	72949	Ccnt2	mm10_genes_promoters
chr1	127773187	127776718	3532	*	UMR	3.97727	chr1	127773164	127774163	1000	+	promoter:1013	uc007ckz.1	72949	Ccnt2	mm10_genes_promoters
chr1	127773187	127776718	3532	*	UMR	3.97727	chr1	127773164	127774163	1000	+	promoter:1014	uc007cla.2	72949	Ccnt2	mm10_genes_promoters
chr1	127773187	127776718	3532	*	UMR	3.97727	chr1	127774055	127775054	1000	-	promoter:2681	uc007ckw.2	100502745	2900009J06Rik	mm10_genes_promoters
chr1	127773187	127776718	3532	*	UMR	3.97727	chr1	127773918	127774860	943	*	island:489	NA	NA	NA	mm10_cpg_islands
chr1	127812537	127813163	627	*	LMR	30.6122	chr1	127812552	127812716	165	*	enhancer:1486	NA	NA	NA	mm10_enhancers_fantom
chr1	127868525	127869506	982	*	UMR	3.60531	chr1	127867773	127868772	1000	+	promoter:1016	uc007clc.2	226407	Rab3gap1	mm10_genes_promoters
chr1	127868525	127869506	982	*	UMR	3.60531	chr1	127868687	127869081	395	*	island:490	NA	NA	NA	mm10_cpg_islands
chr1	128101590	128104495	2906	*	UMR	2.28571	chr1	128102306	128103305	1000	+	promoter:1017	uc007clh.1	226412	R3hdm1	mm10_genes_promoters
chr1	128101590	128104495	2906	*	UMR	2.28571	chr1	128102306	128103305	1000	+	promoter:1018	uc007cli.1	226412	R3hdm1	mm10_genes_promoters
chr1	128101590	128104495	2906	*	UMR	2.28571	chr1	128102306	128103305	1000	+	promoter:1019	uc007clj.1	226412	R3hdm1	mm10_genes_promoters
chr1	128101590	128104495	2906	*	UMR	2.28571	chr1	128102331	128103330	1000	+	promoter:1020	uc056ydt.1	NA	NA	mm10_genes_promoters
chr1	128101590	128104495	2906	*	UMR	2.28571	chr1	128102472	128103471	1000	-	promoter:2683	uc007cld.2	226409	Zranb3	mm10_genes_promoters
chr1	128101590	128104495	2906	*	UMR	2.28571	chr1	128103002	128104001	1000	-	promoter:2684	uc007cle.2	226409	Zranb3	mm10_genes_promoters
chr1	128101590	128104495	2906	*	UMR	2.28571	chr1	128103048	128104047	1000	-	promoter:2685	uc007clf.2	226409	Zranb3	mm10_genes_promoters
chr1	128101590	128104495	2906	*	UMR	2.28571	chr1	128103048	128104047	1000	-	promoter:2686	uc007clg.1	226409	Zranb3	mm10_genes_promoters
chr1	128101590	128104495	2906	*	UMR	2.28571	chr1	128103279	128103980	702	*	island:492	NA	NA	NA	mm10_cpg_islands
chr1	128243620	128245880	2261	*	UMR	1.83066	chr1	128243181	128244180	1000	+	promoter:1025	uc007cll.1	67812	Ubxn4	mm10_genes_promoters
chr1	128243620	128245880	2261	*	UMR	1.83066	chr1	128244099	128244972	874	*	island:493	NA	NA	NA	mm10_cpg_islands
chr1	128357591	128358316	726	*	LMR	41.25	chr1	128357399	128357730	332	*	enhancer:1496	NA	NA	NA	mm10_enhancers_fantom
chr1	128358731	128360372	1642	*	UMR	6.61765	chr1	128359706	128360705	1000	-	promoter:2688	uc007cln.2	17219	Mcm6	mm10_genes_promoters
chr1	128358731	128360372	1642	*	UMR	6.61765	chr1	128359706	128360705	1000	-	promoter:2689	uc007clo.2	17219	Mcm6	mm10_genes_promoters
chr1	128358731	128360372	1642	*	UMR	6.61765	chr1	128359337	128359856	520	*	island:494	NA	NA	NA	mm10_cpg_islands
chr1	128398808	128401540	2733	*	LMR	26.2626	chr1	128399123	128399383	261	*	enhancer:1497	NA	NA	NA	mm10_enhancers_fantom
chr1	128416367	128417741	1375	*	UMR	1.41093	chr1	128417417	128418416	1000	-	promoter:2691	uc007clp.2	226414	Dars	mm10_genes_promoters
chr1	128416367	128417741	1375	*	UMR	1.41093	chr1	128417417	128418416	1000	-	promoter:2692	uc007clr.2	226414	Dars	mm10_genes_promoters
chr1	128416367	128417741	1375	*	UMR	1.41093	chr1	128416824	128417442	619	*	island:495	NA	NA	NA	mm10_cpg_islands
chr1	128549641	128549924	284	*	LMR	27.027	chr1	128549576	128549746	171	*	enhancer:1502	NA	NA	NA	mm10_enhancers_fantom
chr1	128590153	128593636	3484	*	UMR	2.83623	chr1	128590616	128591510	895	*	enhancer:1504	NA	NA	NA	mm10_enhancers_fantom
chr1	128590153	128593636	3484	*	UMR	2.83623	chr1	128592294	128593293	1000	-	promoter:2693	uc007cls.1	12767	Cxcr4	mm10_genes_promoters
[truncated: 62,060 more rows]

## Sheet: RPE_Exp2 MethylSeekR
chr	start	end	type	mean.meth%	median.meth%
chr1	3360832	3361295	LMR	0	0
chr1	3399528	3400436	LMR	8.57143	12.5
chr1	3448270	3449701	LMR	33.871	27.7778
chr1	3549403	3549960	LMR	42.8571	41.8056
chr1	3552624	3552808	LMR	36.4706	30.5882
chr1	3643035	3644521	LMR	27.6316	28.9815
chr1	3647424	3649551	LMR	30.1587	40.7937
chr1	3651135	3651830	LMR	28.7879	20.2381
chr1	3670161	3674490	UMR	2.86624	0
chr1	3841273	3842914	LMR	20.2899	22.8105
chr1	3934496	3934720	LMR	31.0811	26.7857
chr1	4227942	4228543	LMR	28.2051	28.5714
chr1	4412270	4412971	LMR	10.7143	11.9048
chr1	4416592	4417131	LMR	30.6122	21.9608
chr1	4431842	4432852	LMR	26.1538	28.0702
chr1	4457081	4457944	LMR	36.3636	39.3651
chr1	4488526	4488771	LMR	32.7869	28.2143
chr1	4490132	4499471	UMR	8.28177	0
chr1	4571366	4572302	UMR	1.65289	0
chr1	4622342	4622736	LMR	21.7391	23.4456
chr1	4657065	4657292	LMR	40	28.869
chr1	4672403	4672798	LMR	38.7097	40.6746
chr1	4688606	4689488	UMR	21.9512	26.3889
chr1	4768088	4768608	LMR	20.4545	12.5
chr1	4769856	4770324	LMR	13.1148	16.6667
chr1	4784848	4786320	UMR	4.65116	0
chr1	4802574	4803000	LMR	21.4286	21.5121
chr1	4807163	4809076	UMR	1.62338	0
chr1	4809768	4810436	LMR	40	35.6611
chr1	4815106	4815336	LMR	18.1818	21.5812
chr1	4819760	4820614	LMR	20.6897	22.7897
chr1	4856912	4859324	UMR	2.15054	0
chr1	4914310	4915302	LMR	13.7255	25
chr1	4970164	4971629	LMR	35.7895	30.8852
chr1	5017856	5024870	UMR	7.56757	0
chr1	5068722	5070862	LMR	29.7872	30.3959
chr1	5082871	5083896	UMR	3.48837	0
chr1	5183581	5184024	LMR	34.8837	30.9524
chr1	5227816	5228316	LMR	19.697	15.8974
chr1	5587940	5589270	LMR	15.6566	9.52381
chr1	5589753	5591150	LMR	26.8657	31.0363
chr1	5915316	5915599	LMR	10.5263	14.6044
chr1	5916474	5918284	UMR	4.76879	0
chr1	6213264	6215732	UMR	2.82776	0
chr1	6280196	6280476	LMR	16.3636	14.4689
chr1	6281870	6283114	LMR	23.301	17.8571
chr1	6358782	6359753	UMR	12.5926	4.46429
chr1	6382560	6383945	UMR	6.79012	0
chr1	6406447	6406667	LMR	10.3448	4.99109
chr1	6409996	6410833	LMR	21.25	18.9177
chr1	6428835	6429276	LMR	32.8767	31.7989
chr1	6441112	6441802	UMR	5.94796	3.7037
chr1	6729178	6729822	LMR	15.625	18.315
chr1	6734657	6735415	LMR	13.7615	17.037
chr1	6760532	6761418	LMR	24.2424	25.7365
chr1	6805318	6806496	LMR	28.125	26.6635
chr1	6866600	6867269	LMR	22.5	21.9114
chr1	7088030	7090439	UMR	3.69198	0
chr1	7129419	7129576	LMR	32.6531	36.5909
chr1	7131941	7132798	LMR	30.1587	28.2828
chr1	7201605	7201885	LMR	35.5556	37.1717
chr1	7205988	7207366	LMR	16.129	16.6667
chr1	7297766	7298264	LMR	40.8163	35.9863
chr1	7308932	7309583	LMR	23.8095	37.4736
chr1	7318960	7320164	LMR	21.0526	22.037
chr1	7397186	7399258	UMR	4.57666	0
chr1	7518804	7519103	LMR	26.9231	26.3468
chr1	7659494	7660418	LMR	31.5068	30.9524
chr1	7776814	7778453	LMR	13.8756	15.1515
chr1	8123108	8123384	LMR	21.519	22.1019
chr1	8410598	8410887	LMR	33.3333	33.165
chr1	8410954	8411135	LMR	42.4	42.9293
chr1	8582213	8582758	LMR	43.75	43.5498
chr1	8678636	8679174	LMR	37.931	38.1481
chr1	8915326	8915985	LMR	39.4366	35.3595
chr1	8937860	8939008	LMR	28.8136	33.5897
chr1	9208580	9209352	LMR	18.3673	17.665
chr1	9236758	9237634	LMR	6.93069	3.7037
chr1	9238352	9238594	LMR	27.1429	23.6111
chr1	9292092	9292890	LMR	41.2214	42.5
chr1	9296014	9297184	LMR	29.1262	26.518
chr1	9297970	9300874	UMR	7.04739	0
chr1	9469494	9469854	LMR	32.3232	30.9607
chr1	9544626	9548755	UMR	13.1673	8.63095
chr1	9550608	9550855	LMR	32.3529	29.7985
chr1	9564372	9565089	LMR	37.037	32.5321
chr1	9583598	9584237	LMR	23.8636	33.1818
chr1	9601108	9601222	LMR	31.4286	31.3889
chr1	9601760	9602130	LMR	37.7358	38.8889
chr1	9619424	9619962	LMR	29.1667	33.4848
chr1	9629836	9630958	LMR	41.0853	33.9238
chr1	9658524	9659510	LMR	25.1282	26.5263
chr1	9699374	9701402	UMR	6.28183	0
chr1	9744566	9745810	LMR	35	32.6667
chr1	9747269	9748958	UMR	4.4586	0
chr1	9768683	9769414	LMR	22.449	20
chr1	9772505	9773639	LMR	16.2338	11.1111
chr1	9775483	9775650	LMR	22.2222	22.5885
chr1	9787223	9788152	LMR	26.1905	27.4074
chr1	9796596	9799854	UMR	11.138	0
chr1	9803294	9803926	LMR	43.5484	33.3333
chr1	9805261	9805706	LMR	22.9508	22.0496
chr1	9815847	9816767	LMR	32.5843	36.1149
chr1	9823596	9824954	LMR	33.8028	31.7327
chr1	9847779	9850970	UMR	16.4902	3.7037
chr1	9851488	9852052	LMR	38.3562	38.6878
chr1	9853162	9853760	LMR	30.5085	27.9266
chr1	9880290	9880512	LMR	32	30.9954
chr1	9883812	9884223	LMR	34.8315	33.3333
chr1	9906640	9907217	LMR	39.5349	38.5615
chr1	9908415	9908973	LMR	28.0488	26.0684
chr1	9942339	9944593	UMR	9.09091	4.16667
chr1	9952793	9953203	LMR	32.967	25.9295
chr1	9966930	9968584	UMR	8.1044	4.7619
chr1	10007115	10007876	LMR	27.8689	26.2381
chr1	10008471	10009591	LMR	6.82927	4.7619
chr1	10014518	10014980	LMR	28.5714	33.9683
chr1	10036788	10040902	UMR	2.74637	0
chr1	10155756	10156794	LMR	30.5556	24.5987
chr1	10231138	10233978	UMR	7.09382	0
chr1	10378028	10378400	LMR	46.6667	44.2593
chr1	10396922	10397684	LMR	9.83607	18.8426
chr1	10596714	10597038	LMR	41.4634	43.1235
chr1	10681570	10682114	LMR	17.0732	18.1818
chr1	10719654	10720186	LMR	23.0769	22.7273
chr1	10777984	10778704	LMR	21.0526	22.7717
chr1	10794230	10795042	LMR	28.2609	22.8695
chr1	10942855	10943519	LMR	13.6364	12.7273
chr1	10993118	10994605	UMR	4.90566	0
chr1	11018632	11019278	LMR	18.1818	17.0273
chr1	11027006	11027910	LMR	42.1053	44.4444
chr1	11277741	11278126	LMR	38.2353	36.1556
chr1	11329350	11330336	LMR	10.4651	2.38095
chr1	11413511	11414574	UMR	8.4507	0
chr1	11565136	11566034	LMR	21.875	20.8333
chr1	11597998	11598256	LMR	33.3333	35.3632
chr1	11748128	11749083	LMR	26.5306	19.2972
chr1	11759540	11760097	LMR	12.2222	17.5
chr1	11983388	11983858	LMR	17.7778	10.9259
chr1	12285446	12286152	LMR	37.5	32.9729
chr1	12397976	12398742	LMR	33.3333	33.2406
chr1	12410230	12410704	LMR	23.8095	23.6442
chr1	12488616	12490642	LMR	22.2892	17.6845
chr1	12571545	12572978	LMR	9.43396	2.17391
chr1	12577109	12577848	LMR	22.8916	21.6931
chr1	12587596	12587800	LMR	37.5	36.9444
chr1	12616720	12616883	LMR	35.8491	33.7859
chr1	12670609	12671714	LMR	28.6486	28.7037
chr1	12691097	12694358	UMR	7.96748	0
chr1	12697608	12698397	LMR	14.4231	13.6508
chr1	12712942	12713889	LMR	22.1622	21.164
chr1	12717822	12719498	LMR	23.7569	19.4444
chr1	12725194	12725418	LMR	31.25	29.0675
chr1	12734384	12735186	LMR	23.3766	24.2063
chr1	12744512	12745266	LMR	18.8679	14.8148
chr1	12764480	12764710	LMR	35	36.1695
chr1	12775696	12775890	LMR	21.2121	21.4827
chr1	12776285	12776932	LMR	34.7222	32.2222
chr1	12781424	12782050	LMR	29.5775	28.4091
chr1	12785246	12785517	LMR	36.8421	33.3333
chr1	12790455	12791018	LMR	31.3433	33.105
chr1	12791738	12792474	LMR	37.8378	36.7857
chr1	12812031	12812728	LMR	25.2632	22.8558
chr1	12814977	12815402	LMR	11.5385	15
chr1	12832714	12833481	LMR	26.1905	23.6111
chr1	12835528	12837160	UMR	22.1831	22.2222
chr1	12863826	12864616	LMR	21.5686	31.6667
chr1	12865257	12865528	LMR	40.2062	37.7747
chr1	12875540	12875941	LMR	10.9589	3.7037
chr1	12979118	12979681	LMR	21.875	19.9916
chr1	12990278	12993124	UMR	2.36088	0
chr1	13004962	13005750	LMR	28.7129	26.1905
chr1	13023199	13024040	LMR	25	26.0606
chr1	13050158	13050535	LMR	7.69231	0
chr1	13051964	13052420	LMR	28.5714	30.0926
chr1	13057808	13058286	LMR	20.1835	19.0476
chr1	13074781	13074966	LMR	29.6875	30
chr1	13078205	13078432	LMR	25.8065	24.8572
chr1	13103358	13104678	UMR	15.0943	13.6905
chr1	13123885	13128910	UMR	11.4823	4.65368
chr1	13171142	13171638	LMR	10	20.404
chr1	13188548	13189087	LMR	26.1364	22.1861
chr1	13196600	13197248	LMR	34.9057	35.5556
chr1	13203671	13204178	LMR	14.1844	12.6374
chr1	13242416	13242580	LMR	30.7692	31.1111
chr1	13245325	13245708	LMR	14.5161	19.1453
chr1	13253743	13254266	LMR	45	38.678
chr1	13256520	13256802	LMR	21.4286	22.0313
chr1	13291336	13291778	LMR	28.3582	29.972
chr1	13293342	13293671	LMR	23.6842	25.1323
chr1	13314034	13314665	LMR	25	26.7526
chr1	13331596	13332041	LMR	13.2075	17.1429
chr1	13371262	13375274	UMR	4.86027	0
chr1	13425880	13427256	UMR	6.45161	0
chr1	13441803	13442456	LMR	28.5714	28.5933
chr1	13493936	13496390	LMR	17.9487	11.9048
chr1	13500565	13500902	LMR	32.3077	29.2911
chr1	13531569	13532094	LMR	9.1954	9.52381
chr1	13587028	13587571	LMR	19.3182	19.4444
chr1	13588786	13590628	UMR	19.2982	11.1111
chr1	13659542	13660900	UMR	5.88235	0
chr1	13668854	13669390	LMR	26.7606	26.4198
chr1	13684120	13684422	LMR	16.2162	13.0342
chr1	13706403	13706674	LMR	17.8082	17.3547
chr1	13771092	13771430	LMR	34.9398	33.1439
chr1	13784470	13784836	LMR	2.1978	7.00483
chr1	13787907	13788422	LMR	33.0827	31.9658
chr1	13789010	13789640	LMR	13.1944	12.6603
chr1	13846562	13847100	LMR	40.8759	41.4103
chr1	13860942	13861646	LMR	15.7143	19.2063
chr1	13930900	13931458	LMR	21.3115	22.6807
chr1	14011536	14011822	LMR	34.4262	30.3781
chr1	14108304	14108870	LMR	16.0714	15.2778
chr1	14139632	14139880	LMR	34.0909	33.5354
chr1	14193446	14193728	LMR	12.5	9.52381
chr1	14288484	14288702	LMR	34.2857	37.0614
chr1	14297638	14298210	LMR	42.8571	39.4093
chr1	14304269	14304987	LMR	39.3162	38.1505
chr1	14307374	14307760	LMR	37.2549	38.5727
chr1	14309146	14310754	UMR	11.1511	4.7619
chr1	14344746	14345194	LMR	30.137	27.4537
chr1	14464596	14465040	LMR	30	27.4725
chr1	14503318	14507526	UMR	24.3047	21.9192
chr1	14512359	14512719	LMR	25	24.9883
chr1	14565704	14566008	LMR	32.5581	35.162
chr1	14570850	14571134	LMR	28.7671	30.0877
chr1	14620614	14621499	LMR	27.3504	23.5714
chr1	14627242	14627459	LMR	21.3115	18.2336
chr1	14740030	14740444	LMR	3.8961	0
chr1	14754720	14757936	UMR	14.2857	3.33333
chr1	14917694	14919251	UMR	17.1429	13.8889
chr1	15007638	15008224	LMR	11.6667	14.8106
chr1	15121927	15122474	LMR	31.25	25.1176
chr1	15129188	15129608	LMR	17.9104	23.0769
chr1	15148588	15148931	LMR	36.5385	31.7094
chr1	15266546	15267172	LMR	26.8817	31.598
chr1	15286000	15287762	UMR	1.86335	0
chr1	15319251	15319708	LMR	43.0769	37.0899
chr1	15333451	15334070	LMR	31.8182	26.7989
chr1	15358062	15358632	LMR	13.7255	14.7863
chr1	15483656	15484214	LMR	32.5301	28.8889
chr1	15644530	15645062	LMR	22.2222	21.1255
chr1	15649577	15649816	LMR	15.1515	19.213
chr1	15683468	15683883	LMR	33.3333	28.7037
chr1	15749440	15749693	LMR	28.7879	29.899
chr1	15791582	15792734	LMR	10.9091	10.1852
chr1	15805210	15806725	UMR	1.69851	0
chr1	15814960	15815434	LMR	36.2745	33.4444
chr1	15883090	15883307	LMR	30.9524	30.4128
chr1	15892339	15893220	UMR	4.49102	0
chr1	15902528	15902800	LMR	32.5581	29.4872
chr1	15926036	15926784	LMR	45.679	44.4055
chr1	15993300	15994547	LMR	19.0476	19.4949
chr1	16091804	16092071	LMR	28.2051	29.7436
chr1	16092806	16093723	UMR	8.39695	4.7619
chr1	16103255	16112602	UMR	8.31266	0
chr1	16113374	16116256	LMR	39.1892	35.8508
chr1	16119549	16120078	LMR	32.8947	35.9127
chr1	16122636	16124412	LMR	30.5085	33.9418
chr1	16127058	16127770	LMR	30.0971	28.312
chr1	16128204	16128380	LMR	45.7831	45.9695
chr1	16130076	16131314	LMR	32.1429	30.1754
chr1	16131614	16131846	LMR	24.4444	28.5714
chr1	16134904	16136868	LMR	34.0136	28.2633
chr1	16153108	16153415	LMR	31.0345	31.1508
chr1	16201920	16202988	LMR	22.3214	21.3636
chr1	16229741	16229892	LMR	38.9831	41.5693
chr1	16249366	16249940	LMR	43.5897	31.5657
chr1	16271894	16272451	LMR	17.6471	26.0043
chr1	16293823	16294139	LMR	52.6316	41.7508
chr1	16304931	16305208	LMR	29.1667	29.0278
chr1	16433228	16433766	LMR	28.2609	35.0379
chr1	16440100	16441026	LMR	38.4615	38.0952
chr1	16517924	16520514	UMR	8.4507	6.52778
chr1	16564914	16566430	LMR	37.6623	28.0952
chr1	16587114	16587370	LMR	31.4815	29.2929
chr1	16617136	16620272	UMR	11.3811	0
chr1	16655860	16657857	UMR	5.07246	0
chr1	16664998	16665984	UMR	0.502513	0
chr1	16687476	16688918	LMR	2.25989	2.5641
chr1	16824270	16824786	LMR	32.8125	35.0209
chr1	17096062	17098200	UMR	1.84211	0
chr1	17123334	17123794	LMR	9.93789	13.3333
chr1	17145005	17146000	LMR	4.80349	0
chr1	17146884	17147038	LMR	34.2105	26.8254
chr1	17163158	17163907	LMR	16.4948	23.0798
chr1	17628012	17629903	LMR	23.9437	18.2504
chr1	17726964	17728031	LMR	18	0
chr1	18057036	18059017	UMR	3.367	0
chr1	18106150	18107298	LMR	8.08824	12.963
chr1	18191526	18192126	LMR	23.913	31.171
chr1	18320726	18322352	LMR	26.8519	25.6614
chr1	18359752	18361194	LMR	5.71429	18.9776
chr1	18563609	18564596	LMR	47.5	36.3757
chr1	18566833	18568176	LMR	38.2353	41.2519
chr1	18639347	18640272	LMR	6.08108	4.97772
chr1	18767206	18768506	LMR	17.9104	21.4286
chr1	18956927	18957124	LMR	20.5128	15.7576
chr1	18961628	18961950	LMR	43.75	29.1667
chr1	18976680	18977172	LMR	22.7723	21.2906
chr1	18980997	18981258	LMR	25.9259	24.1888
chr1	19056306	19057221	LMR	31.5789	29.1703
chr1	19087636	19088746	LMR	24.4565	20.2844
chr1	19095950	19113638	UMR	5.53173	2.08333
chr1	19178790	19179456	LMR	8.51064	5.78704
chr1	19204768	19223586	UMR	12.5585	9.44444
chr1	19224914	19238559	UMR	18.7724	16.6667
chr1	19239702	19243259	UMR	13.2626	10.7816
chr1	19250758	19251577	LMR	32.9545	31.0847
chr1	19459420	19460158	LMR	35.1351	31.4685
chr1	19565936	19566556	LMR	36.0656	34.1233
chr1	19581734	19582813	LMR	33.3333	38.3634
chr1	19583600	19583910	LMR	31.3725	32.2222
chr1	19672911	19674602	LMR	33.0769	36.2121
chr1	19767713	19768596	LMR	16.5138	16.6464
chr1	19786740	19787976	LMR	25	30.536
chr1	19899812	19901208	LMR	19.5266	14.5833
chr1	19951450	19952459	LMR	12.1693	6.99666
chr1	19973212	19973776	LMR	36.1111	23.3186
chr1	19982890	19983641	LMR	21.5054	28.5407
chr1	20180334	20181026	LMR	38.6792	33.0926
chr1	20190278	20190753	LMR	23.913	22.2222
chr1	20224584	20224706	LMR	38.4615	44.8529
chr1	20311149	20312048	LMR	24.6154	27.1044
chr1	20344547	20345012	LMR	13.6364	14.6825
chr1	20428316	20428860	LMR	6.38298	4.16667
chr1	20449870	20450504	LMR	17.4603	15.3846
chr1	20477540	20478377	LMR	4.4586	0
chr1	20511252	20512058	LMR	37.8049	34.63
chr1	20513476	20513974	LMR	26.7857	37.2859
chr1	20554413	20554945	LMR	14.8649	20.1709
chr1	20568913	20569398	LMR	43.4783	36.7424
chr1	20605400	20605982	LMR	40.9091	45.1768
chr1	20612736	20613359	LMR	27.7108	22.4206
chr1	20633320	20633836	LMR	28.2051	26.2831
chr1	20700818	20701676	LMR	44.3182	36.8015
chr1	20733498	20733857	LMR	30	28.4127
chr1	20754214	20754704	LMR	33.5821	35.7268
chr1	20766250	20766678	LMR	16.3265	25.3561
chr1	20818808	20820688	UMR	7.40741	0
chr1	20823249	20824073	LMR	23.7113	25
chr1	20845140	20846147	LMR	29.1139	20
chr1	20889824	20891657	UMR	4.77178	0
chr1	20900422	20900864	LMR	23.2143	20.1465
chr1	20912206	20912794	LMR	18.1818	18.13
chr1	20922736	20923568	LMR	27.381	31.2771
chr1	20939083	20940071	LMR	34.8387	39.4841
chr1	20940310	20940462	LMR	37.8378	39.8148
chr1	20951171	20952120	UMR	15.5844	0
chr1	20990379	20990676	LMR	36.1111	36.1111
chr1	20998030	20998166	LMR	38.6364	39.2172
chr1	21014360	21014908	LMR	30.9735	30.4456
chr1	21052331	21053135	LMR	22.8261	28.3333
chr1	21073110	21074686	LMR	32.567	32.3954
chr1	21075502	21077798	LMR	18.6813	16.3736
chr1	21078140	21079992	UMR	7.85714	2.08333
chr1	21089792	21090200	LMR	35.7143	28.0423
chr1	21101182	21102240	LMR	26.8908	30.3571
chr1	21161873	21162260	LMR	12.8205	2.77778
chr1	21162674	21163033	LMR	31.3253	37.4008
chr1	21165166	21167292	UMR	10.3806	2.08333
chr1	21215176	21215760	LMR	32.2034	26.936
chr1	21218116	21219918	UMR	15.7658	5.12821
chr1	21229518	21230109	LMR	20.5128	21.7749
chr1	21245732	21246735	LMR	40	41.8687
chr1	21252996	21253352	LMR	26.4706	25.9259
chr1	21271505	21272536	LMR	8.89831	3.33333
chr1	21283576	21283830	LMR	27.027	26.6414
chr1	21287861	21288409	LMR	8.4507	9.52381
chr1	21411184	21412432	LMR	15.5172	14.8352
chr1	21418218	21419006	LMR	34.9057	34.7969
chr1	21421600	21422024	LMR	23.6025	23.8951
chr1	21461121	21461390	LMR	29.6875	32.6399
chr1	21499154	21500820	LMR	16.8224	10.2273
chr1	21631455	21632119	LMR	47.191	40.9107
chr1	21658577	21659697	LMR	18.1818	28.923
chr1	21664870	21665546	LMR	26.3889	22.8409
chr1	21690048	21691101	LMR	21.5686	15.8532
chr1	21820128	21820838	LMR	29.8013	34.9206
chr1	21829822	21830366	LMR	19.8347	19.6359
chr1	21855908	21856192	LMR	11.6279	16.1905
chr1	21919117	21919643	LMR	18.4615	16.2566
chr1	21957820	21962746	UMR	7.07547	0
chr1	21963213	21963816	LMR	16.4835	7.22222
chr1	22118483	22118945	LMR	6.97674	14.0152
chr1	22266522	22266795	LMR	20	20.2457
chr1	22268562	22269336	LMR	20.1613	18.4127
chr1	22293926	22294614	LMR	20	19.8611
chr1	22320990	22321554	LMR	26.9841	32.4315
chr1	22339254	22339478	LMR	40.4255	32.4481
chr1	22375521	22375932	LMR	24.7059	25.9512
chr1	22377290	22377509	LMR	34	28.8889
chr1	22487272	22487664	LMR	33.3333	34.632
chr1	22511790	22512012	LMR	46.6667	43.7169
chr1	22532816	22534589	UMR	4.61997	0
chr1	22626486	22627701	LMR	44.1176	40.7227
chr1	22640148	22640821	LMR	12.5	9.89011
chr1	22770426	22771002	LMR	20.4301	17.5685
chr1	22782086	22782402	LMR	30.7692	26.8682
chr1	22805692	22807114	UMR	20.5128	24.7619
chr1	23034175	23034775	LMR	24.6377	18.5185
chr1	23061653	23062406	LMR	17.3267	13.6905
chr1	23173399	23173944	LMR	35.0877	34.8062
chr1	23174320	23174954	LMR	30.9524	23.1481
chr1	23178466	23179246	LMR	30	27.3148
chr1	23187630	23188628	LMR	20.8955	13.8889
chr1	23255630	23258186	UMR	5.35406	0
chr1	23270557	23273092	LMR	21.9731	18.4615
chr1	23286376	23287334	LMR	19.6721	27.0833
chr1	23321262	23321986	LMR	33.1633	28.5798
chr1	23322912	23323430	LMR	37.5	30.0758
chr1	23324131	23324824	LMR	27.1028	26.7949
chr1	23358786	23359236	LMR	25	29.4444
chr1	23380014	23380254	LMR	39.4737	34.5295
chr1	23382227	23383844	UMR	3.82775	0
chr1	23443874	23444888	LMR	23.3333	14.0741
chr1	23490570	23491337	LMR	23.5294	22.7778
chr1	23538462	23538798	LMR	28.8462	35.2869
chr1	23706244	23706850	LMR	32.2034	30.8225
chr1	23756836	23757636	LMR	29.3333	25.2117
chr1	23761125	23765117	UMR	1.95228	0
chr1	23772314	23772923	LMR	27.3504	29.6296
chr1	23776652	23776923	LMR	23.7288	29.8316
chr1	23792408	23793194	LMR	27.2727	28.1746
chr1	23794705	23795338	LMR	24.2424	29.6703
chr1	23825426	23825790	LMR	32.9545	32.4565
chr1	23827098	23827532	LMR	21.5385	22.7273
chr1	23834224	23834808	LMR	31.2977	34.5656
chr1	23846426	23846544	LMR	28.8889	31.8939
chr1	23850631	23850849	LMR	38.4615	40.0501
chr1	23865920	23866618	LMR	40	36.8687
chr1	23914254	23914438	LMR	22.5	22.0238
chr1	23917352	23917790	LMR	23.5294	26.5152
chr1	23919490	23922776	UMR	7.2	0
chr1	23934622	23935718	LMR	22.9167	24.2441
chr1	23948242	23948998	LMR	30.597	34.7222
chr1	23959056	23959772	LMR	42.4658	39.7024
chr1	23977628	23978016	LMR	31.3725	33.2612
chr1	24004416	24005962	UMR	3.61011	0
chr1	24090081	24090665	LMR	28.7671	27.619
chr1	24099286	24100998	UMR	0.911854	0
chr1	24102564	24102773	LMR	22	15.4684
chr1	24107970	24108252	LMR	16.8675	17.0635
chr1	24127962	24128193	LMR	10	11.6468
chr1	24133789	24134096	LMR	35.1724	31.5152
chr1	24137108	24137460	LMR	20.8333	25.3874
chr1	24139794	24140052	LMR	43.1034	37.8755
chr1	24141112	24141484	LMR	28.3951	28.9434
chr1	24169235	24169768	LMR	27.1028	26.6707
chr1	24171128	24173090	LMR	33.5329	31
chr1	24195067	24196466	LMR	22.3684	27.5
chr1	24211848	24212313	LMR	32.7273	26.9537
chr1	24230333	24231147	LMR	22.7848	18.8889
chr1	24239694	24240348	LMR	40.6667	39.3382
chr1	24245759	24246488	LMR	17.8808	14.1738
chr1	24248789	24249384	LMR	20	18.6147
chr1	24286548	24286984	LMR	40.3226	35.8003
chr1	24302662	24303144	LMR	14.6341	10.3704
chr1	24304530	24304914	LMR	38.2979	35.3704
chr1	24362520	24362664	LMR	38.4615	44.4444
chr1	24367333	24368276	LMR	15.0538	15.1933
chr1	24378192	24378964	LMR	38.3562	34.9145
chr1	24492894	24493378	LMR	32.8571	36.1243
chr1	24550180	24550576	LMR	22.8346	26.3736
chr1	24553564	24554026	LMR	8.64198	7.84314
chr1	24558246	24558593	LMR	37.037	28.0482
chr1	24563310	24563516	LMR	20.339	14.0741
chr1	24586196	24587714	UMR	6.22642	0
chr1	24633680	24634110	LMR	11.6279	4.7619
chr1	24673802	24674100	LMR	37.8788	33.5512
chr1	24677810	24679992	UMR	5.68627	0
chr1	24682934	24683220	LMR	31.8182	33.3911
chr1	24698109	24698356	LMR	33.9623	27.1032
chr1	24699430	24699583	LMR	23.3333	25.2381
chr1	24758988	24759376	LMR	36.6197	29.5944
chr1	24763329	24763663	LMR	25.6098	25.9384
chr1	25033586	25034346	LMR	22.3684	18.4778
chr1	25158986	25159715	LMR	20.6897	23.7557
chr1	25178446	25179054	LMR	36.6412	28.3272
chr1	25180800	25181154	LMR	26.5625	27.6642
chr1	25191998	25192162	LMR	25	23.2143
chr1	25204632	25205363	LMR	20	17.6852
chr1	25228102	25230080	UMR	8.81356	0
chr1	25307705	25308420	LMR	12.8205	13.0301
chr1	25343214	25343897	LMR	22.8571	14.2857
chr1	25504377	25504638	LMR	16.6667	22.7183
chr1	25508740	25508931	LMR	38.2353	32.0635
chr1	25510210	25510600	LMR	15.9091	28.8644
chr1	25527030	25527506	LMR	28.5714	27.0588
chr1	25537105	25537509	LMR	32.9412	29.6296
chr1	25545336	25545660	LMR	5.55556	12.7503
chr1	25548008	25548632	LMR	34.6939	33.5114
chr1	25621678	25622741	LMR	35.2941	34.7809
chr1	25793614	25794324	LMR	8.53659	5.18519
chr1	25825290	25827532	UMR	27.7929	27.5926
chr1	25828904	25832501	UMR	8.85312	1.66667
chr1	25892340	25893225	LMR	22.9885	23.6652
chr1	26388006	26389058	LMR	13.1737	6.66667
chr1	28015410	28016791	LMR	27.9279	26.0277
chr1	28476460	28477446	LMR	30.7692	36.6667
chr1	28833537	28833975	LMR	42.2535	40.915
chr1	28884274	28884900	LMR	35.7143	35.2994
chr1	29509153	29510064	LMR	25.5814	27.9326
chr1	30216759	30217409	LMR	17.3077	22.6797
chr1	30537004	30537729	LMR	30.303	26.9481
chr1	30548466	30549522	LMR	23.3333	26.43
chr1	30584795	30585262	LMR	7.69231	18.1818
chr1	30594506	30595952	LMR	9.57447	7.14286
chr1	30633132	30634358	LMR	24.1667	24.1071
chr1	30635308	30636588	LMR	36.8421	30.0893
chr1	30639782	30640326	LMR	35.0649	32.2955
chr1	30700450	30700796	LMR	11.9048	14.2857
chr1	30718730	30719064	LMR	21.2121	20.8333
chr1	30763202	30763852	LMR	37.1429	33.8462
chr1	30778503	30779208	LMR	9.71429	8.88889
chr1	30780352	30780515	LMR	36.5854	40.7176
chr1	30872160	30875132	UMR	7.66773	0
chr1	30946284	30952128	UMR	8.07993	0
chr1	30954254	30954458	LMR	31.4815	31.3034
chr1	31073016	31073493	LMR	23.5294	27.2222
chr1	31103067	31103219	LMR	39.5833	38.8889
chr1	31149618	31149985	LMR	30.5556	33.373
chr1	31152717	31154720	LMR	33.5878	33.3333
chr1	31164440	31164679	LMR	27.1605	23.1481
chr1	31209946	31211330	LMR	0	0
chr1	32171814	32174916	UMR	13.5008	0
chr1	32291164	32291676	LMR	54.0541	48.0159
chr1	32407542	32408242	LMR	25	27.9101
chr1	33025491	33027402	LMR	33.3333	29.6296
chr1	33271208	33271924	LMR	15.2542	12.5
chr1	33361070	33361635	LMR	17.0732	17.4074
chr1	33362520	33363726	LMR	29.8969	30.8333
chr1	33454876	33455327	LMR	26.1905	25.202
chr1	33495521	33496334	LMR	29.6296	19.592
chr1	33502680	33503819	LMR	40.9449	36.9697
chr1	33527073	33528192	LMR	24.5098	21.8182
chr1	33554519	33555042	LMR	20.3125	20.9992
chr1	33625708	33626142	LMR	30.8642	29.292
chr1	33669145	33670933	UMR	1.17302	0
chr1	33689962	33691037	LMR	31.4607	28.799
chr1	33714754	33715454	LMR	20.7547	17.7778
chr1	33719637	33720959	UMR	0.75188	0
chr1	33733877	33734400	LMR	43.2836	38.8889
chr1	33739370	33739658	LMR	5.82524	4.98737
chr1	33756878	33758621	UMR	11.6147	0
chr1	33766810	33767276	LMR	34.6154	32.5267
chr1	33793150	33793478	LMR	20.7547	20.8022
chr1	33813602	33815044	UMR	1.25628	0
chr1	33883071	33883850	LMR	16.2791	4.60317
chr1	33897891	33898270	LMR	44	41.6997
chr1	33906900	33909116	UMR	6.94444	0
chr1	33911428	33911840	LMR	6.34921	12.1212
chr1	33923104	33923684	LMR	40.9091	38.7955
chr1	33964611	33965020	LMR	28	20.2381
chr1	33966210	33966630	LMR	16.1616	20.1923
chr1	33969792	33970381	LMR	30.6667	26.8939
chr1	34001168	34001468	LMR	31.2102	32.2101
chr1	34005012	34006572	UMR	4.96689	4.16667
chr1	34010973	34012304	UMR	3.01659	0
chr1	34020072	34020192	LMR	38.4615	38.0622
chr1	34020251	34020594	LMR	37.1429	37.4237
chr1	34030630	34030964	LMR	31.8182	27.4411
chr1	34034928	34035606	LMR	10.6742	10.7407
chr1	34037415	34037598	LMR	36.5079	33.1909
chr1	34047916	34048396	LMR	38.7755	36.9865
chr1	34060180	34061922	LMR	11.2903	11.9048
chr1	34074431	34075114	LMR	23.3766	25.1323
chr1	34076768	34077696	LMR	33.3333	23.2804
chr1	34095159	34095572	LMR	24.3902	21.9727
chr1	34103613	34104662	LMR	17.9104	16.2578
chr1	34105046	34105490	LMR	34.7826	37.5
chr1	34116234	34116446	LMR	42.2535	37.7607
chr1	34117742	34118254	LMR	23.3333	26.6667
chr1	34120480	34121978	UMR	7.75623	4.7619
chr1	34124502	34124809	LMR	47.2973	42.6407
chr1	34133195	34133397	LMR	45.3125	39.6566
chr1	34139058	34139376	LMR	22.4138	20
chr1	34150661	34151090	LMR	27.7108	26.5812
chr1	34167692	34168056	LMR	23.4694	27.7778
chr1	34201512	34201918	LMR	32.0755	32.8824
chr1	34211618	34212152	LMR	34.6154	33.8095
chr1	34218295	34219211	LMR	27.0833	27.0955
chr1	34227834	34227990	LMR	41.1765	36.7525
chr1	34229712	34231733	LMR	37.8378	35.5556
chr1	34234781	34235202	LMR	37.5	33.3333
chr1	34235592	34238458	UMR	13.9394	3.18182
chr1	34239014	34239630	LMR	41.2844	40.574
chr1	34244826	34245002	LMR	25	20.8333
chr1	34268648	34268784	LMR	29.1667	27.381
chr1	34298400	34299769	UMR	32	29.881
chr1	34389177	34389885	LMR	31.9149	35.5159
chr1	34399000	34400098	LMR	11.9497	9.76431
chr1	34432540	34435612	UMR	7.01754	0
chr1	34438941	34440527	UMR	2.04678	0
chr1	34453060	34453480	LMR	35.7143	36.039
chr1	34458513	34460538	UMR	5.36193	0
chr1	34462784	34463213	LMR	25.3968	19.4444
chr1	34471914	34473478	UMR	3.84615	0
chr1	34485119	34486230	UMR	14.3836	8.33333
chr1	34510179	34511564	LMR	9.67742	5.55556
chr1	34534795	34535356	LMR	41.9355	37.7778
chr1	34536197	34538029	UMR	16.3855	11.1111
chr1	34578638	34580604	UMR	2.73438	0
chr1	34583694	34584250	LMR	13.1148	13.6508
chr1	34602394	34602822	LMR	12.2449	14.5833
chr1	34613574	34614306	LMR	34.9206	28.588
chr1	34642509	34642821	LMR	4.47761	0
chr1	34674764	34675126	LMR	15.3846	17.6587
chr1	34677558	34679559	UMR	8.04094	0
chr1	34696507	34696906	LMR	18.75	20
chr1	34700698	34701046	LMR	23.4568	21.2411
chr1	34716545	34716735	LMR	18.4466	21.6862
chr1	34717151	34717442	LMR	50	42.3831
chr1	34721296	34721608	LMR	38.4615	32.5397
chr1	34738286	34738742	LMR	19.4805	11.6402
chr1	34749228	34752086	UMR	4.32692	0
chr1	34801374	34802507	UMR	5.40541	0
chr1	34805918	34806498	UMR	19.0647	20.8333
chr1	34818070	34818477	LMR	25.7426	24.9554
chr1	34837962	34838337	LMR	21.2121	25.7398
chr1	34839332	34843776	UMR	8.42912	0
chr1	34849692	34852051	UMR	5.17241	0
chr1	34852741	34853338	LMR	24.359	18.254
chr1	34858646	34858898	LMR	42.4242	33.0647
chr1	34864328	34865028	LMR	14.6341	13.8889
chr1	34866958	34867578	LMR	24.8322	28.9683
chr1	34877590	34878084	LMR	26.3158	25.5342
chr1	34891304	34891947	LMR	31.4607	25.4209
chr1	34893984	34894193	LMR	22.0339	25.2861
chr1	35171888	35173482	LMR	30.4348	27.7778
chr1	35257084	35257992	LMR	31.8681	4.16667
chr1	35331928	35332335	LMR	36.7816	42.3109
chr1	35358819	35359667	LMR	40.4255	25.5411
chr1	35385433	35385716	LMR	21.1538	26.627
chr1	35388196	35388682	LMR	39.6825	38.3598
chr1	35415886	35416738	LMR	22.5	20.8333
chr1	35428198	35428474	LMR	38.7097	41.3919
chr1	35528098	35528632	LMR	34.2105	34.127
chr1	35653216	35653646	LMR	23.4375	20.9384
chr1	35694691	35695437	LMR	23.1884	20
chr1	35697123	35698282	LMR	13.5417	16.6667
chr1	35749816	35751056	LMR	33.913	31.6434
chr1	35849825	35851542	LMR	39.6	35.1852
chr1	35869533	35870094	LMR	25	27.7778
chr1	35875425	35875946	LMR	34.7826	34.5238
chr1	35885194	35885377	LMR	25.5814	24.9397
chr1	35889857	35890305	LMR	17.0068	13.8889
chr1	35919964	35920544	LMR	20.5479	20.8995
chr1	35941598	35942146	LMR	22.2222	20.0126
chr1	35973368	35973942	LMR	5.94059	5.12821
chr1	35986358	35987002	LMR	24.2188	22.7273
chr1	35998138	35998345	LMR	32.3529	36.7725
chr1	36009064	36009494	LMR	19.1489	19.4444
chr1	36016920	36018220	LMR	20.1646	23.9881
chr1	36030286	36030822	LMR	26.9231	21.4286
chr1	36064516	36065840	UMR	5.54217	1.81373
chr1	36067974	36070328	UMR	6.07477	3.33333
chr1	36072931	36073603	LMR	25	30.303
chr1	36079536	36080038	LMR	29.8851	31.0327
chr1	36089890	36090750	LMR	28.5714	28.4343
chr1	36091135	36091476	LMR	39.4231	35.4553
chr1	36173545	36173928	LMR	29.1667	27.7778
chr1	36200231	36200648	LMR	22.5806	20.8824
chr1	36240019	36240453	LMR	11.9048	16.2037
chr1	36243086	36244840	UMR	3.5503	0
chr1	36246752	36247118	LMR	29.7619	26.9073
chr1	36251616	36251870	LMR	11.9048	11.1111
chr1	36252694	36253256	LMR	7.89474	4.16667
chr1	36254624	36256264	UMR	13.8462	11.1111
chr1	36262335	36262448	LMR	33.3333	38.0051
chr1	36264040	36264520	LMR	22.5806	23.4127
chr1	36269322	36269602	LMR	34.9398	35.3175
chr1	36273302	36273698	LMR	26.5823	25.9259
chr1	36277282	36277734	LMR	10	10.5303
chr1	36278988	36279546	LMR	30.2326	34.0812
chr1	36301436	36301652	LMR	47.619	48.5294
chr1	36302846	36304033	UMR	5.59006	0
chr1	36304908	36305194	LMR	33.3333	38.0688
chr1	36307344	36308870	UMR	18.6207	15.1786
chr1	36309559	36309905	LMR	20	18.2828
chr1	36323870	36324452	LMR	16.6667	19.1071
chr1	36348836	36349070	LMR	32	40
chr1	36354263	36354490	LMR	36.4706	37.7778
chr1	36367406	36369445	UMR	5.97015	2.5641
chr1	36396979	36397649	LMR	16.3934	18.2906
chr1	36441076	36441316	LMR	30.4348	28.082
chr1	36444298	36445649	UMR	11.976	0
chr1	36457350	36458106	LMR	29.7619	25.9259
chr1	36470632	36472328	UMR	7.67386	0
chr1	36475430	36475934	LMR	27.5	25.5556
chr1	36476171	36476694	LMR	12.1212	12.9713
chr1	36492306	36492816	LMR	17.4603	12.1693
chr1	36511266	36513838	UMR	2.45566	0
chr1	36523032	36523892	LMR	17.3913	19.8465
chr1	36534294	36535156	LMR	24.7423	28.0952
chr1	36536418	36536663	LMR	16.6667	15.4146
chr1	36538857	36539455	LMR	15.3846	15.4279
chr1	36546588	36547682	UMR	5.72917	0
chr1	36549323	36549578	LMR	31.5789	33.6279
chr1	36556305	36558946	UMR	6.32054	0
chr1	36567980	36569044	LMR	32.3353	33.3333
chr1	36569682	36570326	LMR	17.5439	17.1861
chr1	36580116	36580938	LMR	14.2857	16.6667
chr1	36589008	36589479	LMR	41.0714	35.4167
chr1	36590850	36591080	LMR	25.7143	24.6032
chr1	36602096	36602436	LMR	37.0968	38.0886
chr1	36603348	36603884	LMR	16.6667	14.3061
chr1	36615250	36615568	LMR	36.3636	31.4286
chr1	36628640	36628875	LMR	26	27.2156
chr1	36634800	36635262	LMR	44.186	33.3333
chr1	36672874	36673008	LMR	39.2857	37.7778
chr1	36674700	36675238	LMR	16.6667	16.5568
chr1	36680888	36681215	LMR	34.5455	35.5519
chr1	36683840	36684770	LMR	15.7895	5.55556
chr1	36691076	36692464	UMR	4.09449	0
chr1	36708994	36710536	UMR	3.49345	0
chr1	36744481	36745141	LMR	21.1382	22.3558
chr1	36747356	36747810	LMR	24.4898	29.8789
chr1	36766694	36767572	LMR	37.0787	37.9167
chr1	36770864	36771230	UMR	36.3158	34.2593
chr1	36784390	36785900	UMR	6.99153	1.96078
chr1	36797552	36797808	LMR	13.7931	17.3611
chr1	36822962	36823229	LMR	32.1429	30.8236
chr1	36830782	36831616	LMR	20.7317	23.0576
chr1	36836222	36836554	LMR	27.5362	29.2063
chr1	36860272	36861589	LMR	24.0964	20.2877
chr1	36914530	36914778	LMR	22.5806	28.1349
chr1	36934761	36935040	LMR	33.3333	32.5758
chr1	36937758	36940383	UMR	2.79543	0
chr1	36949582	36950112	LMR	23.8095	14.8148
chr1	36962948	36963144	LMR	52.381	50.4263
chr1	36985792	36986124	LMR	33.0189	27.1429
chr1	37000982	37002047	LMR	25	24.3056
chr1	37018743	37019288	LMR	17.7419	16.9907
chr1	37028437	37030438	UMR	13.6213	3.0303
chr1	37060931	37061398	LMR	24.5614	28.2407
chr1	37077990	37078357	LMR	28.75	27.7778
chr1	37087869	37088141	LMR	22.2222	23.6111
chr1	37097262	37097962	LMR	30.6452	24.9242
chr1	37105154	37105488	LMR	29.7297	33.2275
chr1	37121016	37121318	LMR	26.5306	20.6349
chr1	37124712	37124980	LMR	44.3182	43.9696
chr1	37154175	37154516	LMR	6.66667	10.3739
chr1	37165974	37166412	LMR	20	18.7536
chr1	37167956	37168262	LMR	34.0909	35.2513
chr1	37187958	37188111	LMR	36.1111	35.3133
chr1	37196220	37196458	LMR	32.2581	28.2738
chr1	37218274	37219295	LMR	3.72671	0
chr1	37239187	37239859	LMR	20.5882	22.1164
chr1	37272309	37273430	LMR	32.1678	26.8207
chr1	37299546	37300558	UMR	3.17073	0
chr1	37314280	37314837	LMR	15.1163	19.7849
chr1	37347276	37347849	LMR	33.5821	31.9444
chr1	37429107	37431136	UMR	6.59026	0
chr1	37458676	37459576	LMR	28.5714	27.2894
chr1	37478360	37478733	LMR	44.2308	38.6447
chr1	37496758	37497280	LMR	29.2453	28.8889
chr1	37511648	37513245	LMR	22.9508	28.851
chr1	37540185	37541900	UMR	6.03015	0
chr1	37584054	37584470	LMR	14	26.1905
chr1	37610906	37611302	LMR	43.4783	45.0536
chr1	37616428	37616736	LMR	26	29.2593
chr1	37631918	37632262	LMR	36.9565	39.1799
chr1	37639134	37639530	LMR	11.1111	5
chr1	37662508	37662908	LMR	32.7381	31.891
chr1	37666180	37666537	LMR	21.6216	19.2593
chr1	37693830	37694584	LMR	35.4167	37.8355
chr1	37718776	37720602	UMR	1.08696	0
chr1	37725632	37726108	LMR	27.9412	31.0606
chr1	37728180	37728380	LMR	19.2982	19.6296
chr1	37740257	37740704	LMR	18.6047	22.8571
chr1	37747794	37748744	LMR	42.8571	36.5783
chr1	37815276	37815810	LMR	27.7778	30.719
chr1	37864112	37866196	UMR	15.4286	0
chr1	37868688	37868974	LMR	37.037	36.8437
chr1	37871372	37872987	UMR	6.06061	0
chr1	37881612	37881930	LMR	35.8491	36.859
chr1	37889688	37891156	UMR	5.08197	0
chr1	37903206	37903812	LMR	36.6667	28.6047
chr1	37910098	37910387	LMR	28.9474	38.955
chr1	37931572	37932366	LMR	30.7692	29.4589
chr1	37951690	37952210	LMR	35.4839	36.075
chr1	37996170	37999210	UMR	4.49438	0
chr1	38054209	38054554	LMR	19.4444	22.619
chr1	38120928	38121350	LMR	16.6667	14.2857
chr1	38128530	38130513	UMR	1.76768	0
chr1	38173580	38173944	LMR	32	25.3419
chr1	38185516	38185860	LMR	8.92857	6.51709
chr1	38187572	38187908	LMR	39.726	34.9784
chr1	38200050	38200716	LMR	24.7863	28.3208
chr1	38210414	38210828	LMR	16.6667	13.3333
chr1	38252874	38253119	LMR	37.5	37.4579
chr1	38262267	38263724	LMR	27.381	18.1507
chr1	38267938	38268242	LMR	34.6667	33.956
chr1	38268858	38269200	LMR	27.0833	29.2929
chr1	38279840	38280226	LMR	28.5714	27.1573
chr1	38292776	38293212	LMR	27.2727	22.8175
chr1	38304592	38304759	LMR	33.3333	28.7392
chr1	38308010	38308412	LMR	23.2143	26.3889
chr1	38320408	38321268	LMR	21.875	18.5714
chr1	38334124	38334838	LMR	29.3233	25.9199
chr1	38341176	38341420	LMR	40	42.8844
chr1	38358002	38358982	LMR	40.2985	42.8658
chr1	38384466	38385119	LMR	38.0952	36.3858
chr1	38387050	38387888	LMR	20.5479	18.6508
chr1	38390596	38390804	LMR	38.9831	35.873
chr1	38393054	38393978	LMR	13.8462	16.6667
chr1	38394612	38394978	LMR	36.3636	31.5537
chr1	38398184	38399087	LMR	23.2955	21.4286
chr1	38401566	38402078	LMR	37.2093	37.5583
chr1	38410383	38410880	LMR	10.5263	10.6463
chr1	38428844	38429473	LMR	44.6809	41.7749
chr1	38436254	38437792	LMR	25.1101	21.6204
chr1	38438855	38440497	LMR	20.6406	18.568
chr1	38441052	38441976	LMR	18.3333	12.963
chr1	38451001	38451064	LMR	37.1429	34.6065
chr1	38474992	38475940	LMR	30.0971	31.9777
chr1	38477927	38479066	LMR	20.1299	14.8148
chr1	38496802	38497117	LMR	33.9623	36.6162
chr1	38502947	38503074	LMR	37.5	38.0952
chr1	38546680	38547090	LMR	28.5714	28.2299
chr1	38584250	38584744	LMR	26.6667	31.8519
chr1	38588530	38589422	LMR	28.9855	31.1741
chr1	38591138	38591588	LMR	35.8333	32.5669
chr1	38596896	38597210	LMR	25.974	25.1282
chr1	38601640	38602479	LMR	12.9944	13.3405
chr1	38606811	38607396	LMR	31.9149	41.5797
chr1	38607991	38608359	LMR	29.8246	25.3704
chr1	38613194	38613594	LMR	45.8333	41.0317
chr1	38619976	38620600	LMR	25.7143	28.4722
chr1	38626121	38628396	UMR	4.6748	0
chr1	38641502	38642806	LMR	25.641	25.5322
chr1	38688115	38688674	LMR	22.4719	22.5985
chr1	38695746	38696465	LMR	31.1111	18.0952
chr1	38721812	38722061	LMR	27.1676	26.3617
chr1	38735614	38736332	LMR	15.0754	11.7919
chr1	38764201	38764693	LMR	20.4918	17.7778
chr1	38767036	38767138	LMR	21.8182	29.5571
chr1	38767791	38768229	LMR	21.4286	15.9428
chr1	38769919	38770238	LMR	11.9403	12.619
chr1	38771885	38772461	LMR	20.4545	15.6566
chr1	38786280	38786791	LMR	29.3478	25.8085
chr1	38787476	38787930	LMR	3.7037	5.59441
chr1	38795624	38795868	LMR	37.8378	38.2828
chr1	38816298	38816950	LMR	17.8947	17.9298
chr1	38835592	38837083	UMR	5.94796	0
chr1	38847877	38848728	LMR	16.8142	17.8571
chr1	38856144	38857343	LMR	33.3333	37.037
chr1	38862202	38862868	LMR	21.9512	24.7222
chr1	38897264	38898381	UMR	5.78512	0
chr1	38934740	38934992	LMR	14.8148	15.0794
chr1	38939480	38940858	LMR	22.2222	13.8788
chr1	38986996	38988827	UMR	2.93103	0
chr1	39001008	39001552	LMR	20.8333	18.1818
chr1	39005777	39006374	LMR	23.4899	23.2943
chr1	39010665	39011122	LMR	10.1351	7.84314
chr1	39024383	39025915	LMR	21.875	23.1481
chr1	39029730	39030338	LMR	18.0328	9.44444
chr1	39064037	39064375	LMR	34.8837	34.5412
chr1	39107771	39108472	LMR	20.7547	23.9709
chr1	39186662	39187349	LMR	20	15.4412
chr1	39191836	39195553	UMR	13.8144	5.55556
chr1	39196688	39196985	LMR	39.8148	37.7497
chr1	39221674	39222250	LMR	18.6441	22.0644
chr1	39228733	39229756	LMR	30.9859	28.9225
chr1	39257712	39258416	LMR	34.2105	40.8272
chr1	39281491	39281754	LMR	18.75	16.7666
chr1	39288234	39288836	LMR	15.5556	15.5012
chr1	39312525	39312812	LMR	29.4118	32.4126
chr1	39317870	39318735	LMR	19.4444	17.7705
chr1	39335608	39335984	LMR	34.1772	34.3915
chr1	39340692	39342135	LMR	34.413	30.1858
chr1	39362286	39362456	LMR	38.3562	40.8547
chr1	39367142	39369514	UMR	3.7464	0
chr1	39417581	39418416	LMR	9.34066	6.66667
chr1	39430136	39430283	LMR	40	38.2143
chr1	39431788	39432084	LMR	33.871	32.8758
chr1	39436140	39436350	LMR	33.3333	26.0587
chr1	39443817	39444117	LMR	29.6703	30.0729
chr1	39445788	39446656	LMR	39.8601	40.7509
chr1	39450137	39451253	LMR	14.2857	14.4841
chr1	39452256	39452790	LMR	28.9855	24.5238
chr1	39454818	39455374	LMR	29.4118	31.1111
chr1	39463936	39464112	LMR	44.898	38.6592
chr1	39474692	39475004	LMR	28.5714	30.0595
chr1	39477636	39479240	UMR	5.5336	0
chr1	39482390	39482622	LMR	31.25	30.787
chr1	39522568	39522838	LMR	2.04082	2.38095
chr1	39527430	39527814	LMR	5.6338	6.06061
chr1	39530197	39530730	LMR	21.5054	7.14286
chr1	39534770	39536956	UMR	9.21053	0
chr1	39575716	39578368	UMR	11.9772	0
chr1	39588834	39589154	LMR	43.8272	45
chr1	39598834	39599418	LMR	22.5225	23.6627
chr1	39605756	39606548	LMR	25.7143	26.3492
chr1	39614504	39615454	LMR	24.8848	24.4444
chr1	39618030	39619070	LMR	13.9785	2.38095
chr1	39635933	39637183	LMR	23.871	26.5712
chr1	39640202	39640666	LMR	28.75	28.7768
chr1	39646169	39646420	LMR	38.6364	33.1294
chr1	39649996	39651364	UMR	6.01942	0
chr1	39666803	39667280	LMR	41.6216	41.7154
chr1	39672066	39672392	LMR	28.3784	31.4685
chr1	39694910	39695708	LMR	31.068	31.69
chr1	39701112	39701607	LMR	18.4783	11.1111
chr1	39710976	39711334	LMR	43.75	35.1852
chr1	39720666	39721624	UMR	16.4179	12.6984
chr1	39730968	39731906	LMR	19.3333	13.4007
chr1	39735974	39736624	LMR	35.5556	39.4888
chr1	39746287	39747313	LMR	16.568	13.7255
chr1	39751097	39751900	LMR	35.1351	33.3333
chr1	39756756	39757134	LMR	24.2857	24.9334
chr1	39758366	39758551	LMR	27.5862	28.1746
chr1	39759554	39760342	LMR	18.8679	20.6349
chr1	39761205	39762502	UMR	4.10557	4.16667
chr1	39765800	39766795	LMR	22.9508	27.5836
chr1	39784342	39784874	LMR	37.3832	38.3847
chr1	39839034	39839481	LMR	21.3115	24.0741
chr1	39868760	39869469	LMR	21.519	22.4074
chr1	39900222	39903688	UMR	5.95745	0
chr1	39911506	39911980	LMR	26.087	23.373
chr1	39922784	39924292	LMR	28.3186	29.4171
chr1	39925906	39926396	LMR	34.0426	33.0952
chr1	39928875	39929373	LMR	34	35.8586
chr1	39930995	39931707	LMR	32.3232	31.4217
chr1	39935596	39936877	UMR	8.3871	0
chr1	39937474	39938230	LMR	37.5	27.3016
chr1	39941704	39943330	LMR	13.7705	12.9767
chr1	39945130	39945615	LMR	28.0702	32.8241
chr1	39947692	39948264	LMR	36.8421	36.0868
chr1	39949233	39951144	LMR	36.6812	44.4444
chr1	39962915	39963410	LMR	33.3333	32.381
chr1	39972416	39973285	LMR	28.2443	29.1195
chr1	39977172	39978175	LMR	17.6471	17.6389
chr1	39980223	39980725	LMR	17.5824	12.0055
chr1	39983176	39983510	LMR	35.0877	36.7424
chr1	39993044	39994197	LMR	24.359	23.1481
chr1	40033806	40034298	LMR	14.2857	14.5707
chr1	40052422	40052638	LMR	44	46.0026
chr1	40085377	40086290	LMR	14.5455	6.11111
chr1	40115314	40115581	LMR	33.9286	26.2108
chr1	40116434	40116738	LMR	8.10811	10.4167
chr1	40117067	40117143	LMR	19.0476	13.9583
chr1	40139748	40140234	LMR	32.8125	34.0278
chr1	40154822	40155206	LMR	24	24.9769
chr1	40217738	40218171	LMR	39.0244	37.6603
chr1	40224866	40225316	LMR	19.084	24.8148
chr1	40266329	40267394	UMR	3.72493	0
chr1	40284784	40285275	LMR	23.8806	25.4082
chr1	40324596	40326301	UMR	11.0922	6.30252
chr1	40378649	40379095	LMR	6.14035	6.47512
chr1	40380172	40380560	LMR	11.4286	11.5741
chr1	40405982	40406506	LMR	22.2222	17.3757
chr1	40465677	40465926	LMR	30.9091	27.4074
chr1	40514548	40515394	LMR	18.5714	16.9643
chr1	40579564	40580230	LMR	19.1489	20.3704
chr1	40586412	40586632	LMR	39.4737	48.5383
chr1	40600937	40601388	LMR	25.2874	25.131
chr1	40619685	40620102	LMR	35.1351	31.316
chr1	40634622	40635697	LMR	11.5385	13.8598
chr1	40651016	40651402	LMR	16	14.2094
chr1	40658002	40658382	LMR	9.67742	10.5952
chr1	40659154	40659291	LMR	35.8491	33.3333
chr1	40665626	40666188	LMR	34.6154	29.899
chr1	40679934	40682480	UMR	4.83871	0
chr1	40731142	40731347	LMR	40.5797	41.0714
chr1	40744200	40744375	LMR	43.2836	39.3585
chr1	40767171	40767452	LMR	31.8182	36.6667
chr1	40768564	40768978	LMR	27.2727	27.7778
chr1	40789617	40791142	UMR	6.77507	0
chr1	40797394	40797721	LMR	8.06452	9.89011
chr1	40802308	40803130	LMR	26.1538	25.6863
chr1	40805396	40805646	LMR	31.6667	28.9683
chr1	40829288	40829664	LMR	42.8571	41.2698
chr1	40864820	40865343	LMR	25	26.3889
chr1	40874281	40874686	LMR	27.7108	29.881
chr1	40878881	40879440	LMR	22.6562	24.5726
chr1	40887625	40888008	LMR	16.6667	12.7976
chr1	40890642	40890899	LMR	33.3333	31.8182
chr1	40908654	40909277	LMR	33.0508	39.1485
chr1	40917992	40918376	LMR	35.8025	38.869
chr1	40943287	40943822	LMR	19.1489	20.2381
chr1	40967574	40968702	LMR	19.5195	14.3795
chr1	41001592	41002102	LMR	31.3725	32.3565
chr1	41036948	41037658	LMR	12.5	9.04762
chr1	41041730	41042226	LMR	30.5419	30.2143
chr1	41055173	41055456	LMR	28.3019	25.7964
chr1	41092486	41092911	LMR	46	34.0686
chr1	41128488	41128902	LMR	30.5556	29.6296
chr1	41131158	41131732	LMR	23.5955	22.1922
chr1	41152160	41152771	LMR	38.8889	38.2989
chr1	41157155	41157328	LMR	47.1698	43.6553
chr1	41157714	41157946	LMR	32.4324	29.2857
chr1	41166098	41167222	LMR	25.4386	16.453
chr1	41250772	41251127	LMR	34.6154	25.5622
chr1	41264280	41264644	LMR	8.69565	8.7963
chr1	41270890	41271850	LMR	36	35.101
chr1	41274466	41276202	LMR	10.231	7.14286
chr1	41326696	41328830	LMR	19.4286	21.9048
chr1	41350164	41350598	LMR	33.9869	31.2343
chr1	41379946	41380520	LMR	19.6429	21.4815
chr1	41389638	41390760	LMR	9.90099	11.1111
chr1	41428018	41428268	LMR	18.3099	18.0952
chr1	41431124	41431581	LMR	18.1818	14.5238
chr1	41512480	41513316	LMR	29.7872	20.5303
chr1	41559256	41559570	LMR	35.9551	35.1852
chr1	41605132	41605564	LMR	32.8571	23.9469
chr1	41651864	41653372	LMR	21.3235	18.4758
chr1	41676878	41677142	LMR	22.5806	23.545
chr1	41752212	41752693	LMR	28.9157	27.7778
chr1	41810002	41811394	LMR	8.72093	6.43116
chr1	41887610	41887749	LMR	21.6216	22.2222
chr1	41887962	41888450	LMR	32.2034	34.6561
chr1	41916019	41917614	LMR	25.3333	19.7802
chr1	41918580	41920021	LMR	22.8571	27.6292
chr1	42134901	42135338	LMR	38.8235	31.6303
chr1	42233124	42233559	LMR	28.7129	30.6157
chr1	42243530	42244350	LMR	25	22.2222
chr1	42257782	42258363	LMR	29.0076	23.5897
chr1	42258618	42259964	LMR	25.1142	27.5
chr1	42261722	42262306	LMR	17.094	11.8452
chr1	42387230	42387376	LMR	41.9355	41.8981
chr1	42387823	42388170	LMR	40	41.7929
chr1	42395756	42395898	LMR	32.1429	29.5635
chr1	42398856	42399224	LMR	36.9231	40.5002
chr1	42491464	42492069	UMR	11.7424	7.03704
chr1	42493480	42493832	LMR	29.6296	35.5882
chr1	42504974	42505472	LMR	35.4839	32.6923
chr1	42524402	42524808	LMR	21.6216	28.5474
chr1	42527820	42528133	LMR	35.2941	33.3099
chr1	42539960	42540764	LMR	30.6733	30.5556
chr1	42543283	42543418	LMR	22.2222	22.8704
chr1	42629049	42629210	LMR	35.4839	37.4306
chr1	42629772	42630288	LMR	26.6667	18.4722
chr1	42636704	42637134	LMR	33.3333	33.8312
chr1	42673392	42673928	LMR	30	30.1282
chr1	42683782	42715184	UMR	9.23531	4.7619
chr1	42718670	42719178	LMR	37.1429	32.5885
chr1	42771474	42772433	LMR	27.4611	22.7273
chr1	42782945	42783662	LMR	34.9206	32.3504
chr1	42790971	42791375	LMR	42.8571	43.8215
chr1	42850592	42852245	UMR	5.63063	0
chr1	42877216	42877581	LMR	24.3902	20.6019
chr1	42915015	42915564	LMR	10	14.4689
chr1	42917798	42918664	LMR	28.4553	30.5128
chr1	42952608	42953926	UMR	14.5631	6.66667
chr1	43005922	43006593	LMR	27.1028	28.8462
chr1	43044846	43045180	LMR	33.8028	30.8333
chr1	43045617	43045941	LMR	34.4444	32.1212
chr1	43054152	43055054	LMR	40.4959	37.6144
chr1	43065795	43066526	LMR	18	14.7751
chr1	43067218	43067822	LMR	23.3333	19.9074
chr1	43091666	43093218	UMR	4.08163	0
chr1	43097404	43099989	UMR	3.76569	0
chr1	43141660	43141874	LMR	32.967	32.3676
chr1	43153705	43153982	LMR	17.7778	20.6349
chr1	43162719	43164278	UMR	7.60456	0
chr1	43167738	43168324	LMR	27.2727	27.1673
chr1	43171075	43171962	LMR	30.5556	23.2143
chr1	43173518	43174160	LMR	20.2703	23.3974
chr1	43186348	43186572	LMR	40	40.3205
chr1	43225540	43225900	LMR	33.3333	40.5787
chr1	43263989	43264935	LMR	41.6667	26.875
chr1	43299174	43299957	LMR	5.40541	6.06061
chr1	43306058	43307198	LMR	22.043	19.07
chr1	43310836	43311261	LMR	33.3333	30.3561
chr1	43323914	43324868	LMR	35.0515	39.5425
chr1	43357923	43358826	LMR	24.2718	16.7298
chr1	43360564	43361860	LMR	29.3103	29.1667
chr1	43444620	43448430	UMR	12.7159	0
chr1	43467760	43468028	LMR	38.7097	33.6905
chr1	43468330	43468730	LMR	16.6667	13.3333
chr1	43469899	43470012	LMR	23.4043	22.619
chr1	43502601	43502986	LMR	42.0561	42.0604
chr1	43503484	43504962	LMR	15.8333	17.3077
chr1	43506168	43506634	LMR	40	36.2666
chr1	43527080	43527896	LMR	41.8605	42.6218
chr1	43530099	43530360	LMR	38.1818	36.7388
chr1	43534834	43535372	LMR	29.2308	28.1046
chr1	43566846	43567184	LMR	30.2326	33.5826
chr1	43601438	43601735	LMR	25	22.5168
chr1	43633110	43633658	LMR	55.2632	44.6296
chr1	43694702	43695430	LMR	13.3333	15.6566
chr1	43730450	43730902	LMR	21.7391	26.1111
chr1	43754490	43755170	LMR	32.5	33.9452
chr1	43783150	43783748	LMR	16.3636	16.6414
chr1	43826150	43828418	UMR	5.42169	0
chr1	43898960	43899585	LMR	18.3486	21.978
chr1	43933070	43936003	UMR	3.63636	0
chr1	44020244	44020934	LMR	20.6897	22.8571
chr1	44040836	44043294	UMR	11.2108	0
chr1	44100790	44103534	UMR	12.605	0
chr1	44117686	44120536	UMR	1.38462	0
chr1	44147113	44149232	UMR	6.54102	0
chr1	44198489	44199116	UMR	12.963	11.9048
chr1	44551089	44554705	UMR	3.0137	0
chr1	44567060	44568286	LMR	26.7857	28.279
chr1	44575528	44577044	LMR	17.2414	29.1162
chr1	44584256	44585861	LMR	22.9167	21.6162
chr1	44591317	44593731	LMR	31.7241	37.8759
chr1	44597247	44598516	LMR	40.6977	37.423
chr1	44624578	44626750	LMR	43.6364	45.0791
chr1	44633919	44635083	LMR	26.5152	26.0404
chr1	44678749	44679816	LMR	26	25.5534
chr1	44682024	44682715	LMR	32.7586	33.1002
chr1	45312581	45314859	LMR	27.451	23.5294
chr1	45315844	45316761	LMR	23.75	12.1212
chr1	45431735	45432252	LMR	13.4328	12.7653
chr1	45501624	45504137	UMR	27.0677	28.8415
chr1	45672910	45673415	LMR	32.1429	31.1688
chr1	45760356	45761878	LMR	20	27.0833
chr1	45766037	45767048	LMR	14.978	10.8965
chr1	45788599	45788889	LMR	37.0968	36.2738
chr1	45794644	45796652	UMR	1.69492	0
chr1	45860094	45860568	LMR	14.7541	18.7865
chr1	45872659	45873516	LMR	29.5775	30.4386
chr1	45904961	45905494	LMR	13.1579	13.8095
chr1	45925188	45926424	UMR	4.56432	0
chr1	46065956	46067641	UMR	4.49173	0
chr1	46296181	46296846	LMR	38.0282	36.8398
chr1	46362836	46363570	LMR	34.1772	34.0248
chr1	46416941	46417690	LMR	19.0476	19.6153
chr1	46425227	46425952	LMR	12.5	3.33333
chr1	46733818	46734590	LMR	35.3846	33.3618
chr1	46798308	46798656	LMR	34.4262	36.1111
chr1	46845158	46845713	LMR	26.25	18.5049
chr1	46851042	46854670	UMR	3.36957	0
chr1	46885235	46886223	LMR	33.9869	40.3459
chr1	46893557	46894914	LMR	30.1724	30.4335
chr1	46908109	46909138	LMR	29.2135	27.9101
chr1	47093398	47093895	LMR	44.4444	43.5018
chr1	47096928	47097550	LMR	17.6471	17.037
chr1	47263388	47264489	LMR	44.2308	42.178
chr1	47277698	47278338	LMR	25.9259	30.3016
chr1	47488614	47489008	LMR	18.9189	24.8016
chr1	47809184	47809862	LMR	20.8333	21.6993
chr1	47933066	47933488	LMR	22.2222	19.589
chr1	48276066	48276372	LMR	47.7612	43.1588
chr1	50622684	50623488	LMR	13.8298	15.4135
chr1	50745003	50745354	LMR	37.5	33.5859
chr1	50836246	50836572	LMR	36.7089	36.8182
chr1	50925018	50929334	UMR	11.3636	3.7037
chr1	50962230	50962984	LMR	33.7349	32.564
chr1	50993584	50994053	LMR	30.7692	28.2051
chr1	51075123	51076078	LMR	35	33.4751
chr1	51125247	51126120	LMR	23.8532	18.7652
chr1	51191794	51192528	LMR	38.5965	35.119
chr1	51270436	51270968	LMR	24.3478	28.6076
chr1	51272522	51272926	LMR	36.4706	33.1654
chr1	51288172	51291770	UMR	24.5536	26.8864
chr1	51299344	51299926	LMR	37.7778	29.072
chr1	51333192	51334646	LMR	25.1256	27.7778
chr1	51371786	51372784	LMR	36.7647	32.0925
chr1	51383937	51384356	LMR	36.9748	33.6896
chr1	51401866	51402249	LMR	29.0698	30.6106
chr1	51446044	51446718	LMR	23.2	14.2857
chr1	51458967	51459291	LMR	39.4737	36.0816
chr1	51477506	51479112	UMR	1.17647	0
chr1	51508860	51509807	LMR	14.0625	5.55556
chr1	51579914	51580685	LMR	26.9841	26.6667
chr1	51582316	51582596	LMR	30.3571	28.5714
chr1	51590607	51591127	LMR	34.6535	35.7602
chr1	51596733	51597571	LMR	14.966	15.0376
chr1	51607182	51608114	LMR	26.7606	26.4971
chr1	51615478	51615884	LMR	13.0435	14.4444
chr1	51617759	51618456	LMR	35.8974	31.5488
chr1	51627849	51628995	LMR	18.75	18.0519
chr1	51647460	51647858	LMR	31.25	26.7677
chr1	51687757	51688201	LMR	23.4043	38.8889
chr1	51697200	51697904	LMR	7.29927	8.33333
chr1	51746807	51748079	LMR	26.699	29.6627
chr1	51819946	51820426	LMR	26.9841	29.2593
chr1	51821880	51822264	LMR	38.1818	34.5455
chr1	51837413	51838123	LMR	38.5965	37.5
chr1	51878992	51879814	LMR	28.4404	20.6944
chr1	51908016	51908196	LMR	37.7778	39.0152
chr1	51914986	51916455	UMR	8.1448	0
chr1	51922841	51923336	LMR	23.2323	24.3386
chr1	51944914	51945772	LMR	15.5172	19.2308
chr1	51948935	51949092	LMR	22.6667	21.5963
chr1	51996718	51998945	LMR	20	21.9444
chr1	52004131	52004450	LMR	6.06061	2.5641
chr1	52008289	52009352	LMR	8.43373	2.77778
chr1	52079246	52080692	LMR	15.2482	12.5613
chr1	52113237	52114384	UMR	4.2654	3.0303
chr1	52118856	52120525	UMR	15.5172	3.0303
chr1	52146538	52147128	LMR	20.6897	15.2778
chr1	52149850	52151008	LMR	23.1884	21.2121
chr1	52158878	52158979	LMR	36.3636	33.2738
chr1	52171105	52171851	LMR	25.3521	25.6548
chr1	52175366	52176672	LMR	20	22.197
chr1	52231608	52234192	UMR	4.07725	0
chr1	52243162	52243436	LMR	32.4675	29.7138
chr1	52265898	52266678	LMR	14.9254	19.6964
chr1	52306723	52307539	LMR	42.0513	39.6296
chr1	52330416	52331443	LMR	30.8642	27.0833
chr1	52331758	52332164	LMR	38	41.8519
chr1	52435882	52436274	LMR	32.3529	31.2963
chr1	52498998	52502700	UMR	11.7083	5.92593
chr1	52597299	52597924	LMR	32.4675	32.2222
chr1	52599038	52599592	LMR	37.6623	40.5872
chr1	52630364	52631772	UMR	11.039	0
chr1	52633995	52634618	LMR	21.8182	16.8939
chr1	52652932	52653496	LMR	25.4902	27.0725
chr1	52725926	52727742	UMR	5.2459	0
chr1	52747712	52748746	LMR	19.5652	20.3882
chr1	52816434	52818241	UMR	7.69231	0
chr1	52844636	52845840	UMR	5.71429	2.90404
chr1	52873808	52874551	LMR	32.7273	33.4858
chr1	52949486	52949932	LMR	37.3494	42.2817
chr1	52951088	52953726	UMR	6.56	0
chr1	52955095	52955588	LMR	27.6596	25.3704
chr1	52956762	52957145	LMR	12.1212	15.0661
chr1	53051736	53054446	LMR	40.678	34.1667
chr1	53062207	53063013	LMR	25.4658	35.9235
chr1	53069094	53070304	LMR	24.4898	27.9412
chr1	53295780	53297834	UMR	2.18341	0
chr1	53312866	53314232	UMR	2.1164	0
chr1	53351598	53353550	UMR	14.0271	0
chr1	53393736	53394661	LMR	15.9091	10.1323
chr1	53629649	53630521	LMR	23.1707	25
chr1	53639790	53640546	LMR	21.2766	21.0417
chr1	53703567	53703694	LMR	38.8889	33.5512
chr1	53706272	53707158	UMR	6.09756	0
chr1	53713312	53713916	LMR	28.9855	18.9815
chr1	53715289	53716514	LMR	4.58716	7.31909
chr1	53748668	53748902	LMR	17.2414	12.2222
chr1	53784178	53785789	UMR	2.63158	0
chr1	53823332	53824450	LMR	9.72222	7.40741
chr1	53909196	53909666	LMR	13.9535	18.279
chr1	53939714	53941168	LMR	11.9266	6.00427
chr1	53986521	53986946	LMR	36.6197	30.8967
chr1	54049882	54050414	LMR	23.913	24.1628
chr1	54109124	54109436	LMR	32.5	31.1508
chr1	54118591	54120021	LMR	34.2105	27.9762
chr1	54193550	54195438	UMR	5.36131	0
chr1	54238182	54238561	LMR	28.8462	27.5641
chr1	54250246	54251262	UMR	8.55457	10
chr1	54333124	54333711	LMR	24.359	16.0256
chr1	54438222	54439216	UMR	11.2782	0
chr1	54556322	54558438	UMR	2.24	0
chr1	54578253	54579120	LMR	28.3951	16.6667
chr1	54585071	54586293	LMR	33.871	33.8772
chr1	54639917	54640792	LMR	22.2222	19.3452
chr1	54646816	54647728	LMR	20.5128	12.963
chr1	54665848	54666496	LMR	17.3913	13.7731
chr1	54676988	54677982	LMR	34.2466	29.7499
chr1	54706404	54707000	LMR	25.3968	23.8847
chr1	54713150	54713818	LMR	27.451	16.6667
chr1	54715172	54715669	LMR	14.2857	11.6402
chr1	54733306	54733878	LMR	36.3636	38.7777
chr1	54734946	54735104	LMR	32.0755	31.8182
chr1	54743040	54743496	LMR	25.8065	25.9193
chr1	54746198	54748211	LMR	20.7692	18.1197
chr1	54773865	54774430	LMR	41.4634	44.6296
chr1	54775831	54776205	LMR	41.6667	37.518
chr1	54787982	54788958	LMR	29.2308	27.1786
chr1	54789356	54790024	LMR	32.6087	26.2671
chr1	54798893	54800182	LMR	34.2593	33.8889
chr1	54801247	54802954	LMR	15.9763	13.2532
chr1	54810054	54810442	LMR	40	37.1212
chr1	54812888	54813705	LMR	23.4043	24.1453
chr1	54815047	54815818	LMR	20.1923	18.8889
chr1	54824096	54824598	LMR	37.037	37.6623
chr1	54826070	54827626	LMR	16.6667	13.4615
chr1	54829780	54831590	LMR	27.9412	32.1212
chr1	54832204	54833054	LMR	21.7391	28.3333
chr1	54838064	54838658	LMR	30.3571	28.2407
chr1	54841340	54842022	LMR	33.8462	36.9075
chr1	54849352	54850237	LMR	38.7324	40.5556
chr1	54851644	54852337	LMR	22.8571	22.9284
chr1	54854208	54855110	LMR	40.625	34.4444
chr1	54858300	54858576	LMR	33.3333	33.0013
chr1	54860121	54860881	LMR	33.6364	36.7674
chr1	54862132	54863170	LMR	40.9091	42.9711
chr1	54864282	54864994	LMR	32.7869	30.3571
chr1	54866586	54869745	UMR	21.875	14.1017
chr1	54871008	54873908	LMR	27.5	30
chr1	54877500	54878426	LMR	19.2	9.09091
chr1	54879762	54880314	LMR	22.7848	25.1634
chr1	54888082	54888818	LMR	24.6154	25.278
chr1	54894142	54899496	UMR	25.1309	20.6451
chr1	54900916	54901212	LMR	38.4615	43.0653
chr1	54903044	54903242	LMR	36.9231	33.3333
chr1	54905612	54906022	LMR	18.6047	19.4444
chr1	54906395	54907858	LMR	32.0285	30.9524
chr1	54908964	54910674	LMR	37.5635	39.8148
chr1	54912025	54914936	LMR	21.6561	17.579
chr1	54922214	54927174	UMR	15.0474	0
chr1	54965336	54965950	LMR	34.9206	35.5357
chr1	54983054	54983752	LMR	20.4082	19.8006
chr1	54985684	54986360	LMR	33.3333	29.8942
chr1	55025918	55027977	UMR	1.55979	0
chr1	55052136	55053506	UMR	0.825083	0
chr1	55086140	55089311	UMR	3.21285	0
chr1	55130706	55132615	UMR	4.19847	0
chr1	55186807	55187357	LMR	29.6296	24.7619
chr1	55192036	55192632	LMR	11.4754	6.06061
chr1	55194248	55194766	LMR	27.027	25.1323
chr1	55201684	55202424	LMR	20.2899	20.3571
chr1	55210265	55210479	LMR	35.0877	32.2222
chr1	55215180	55215714	LMR	34.2342	35.7248
chr1	55225576	55227397	UMR	7.76892	3.34169
chr1	55235251	55235430	LMR	35.1852	28.9562
chr1	55236678	55238715	UMR	9.34449	0
chr1	55362496	55362672	LMR	27.2727	28.9683
chr1	55363087	55364132	UMR	12.5683	5.55556
chr1	55383018	55384062	LMR	12.9032	10.1852
chr1	55404214	55407589	UMR	7.82609	0
chr1	55528840	55530148	LMR	38.7324	39.7932
chr1	55567792	55568269	LMR	26.8293	28.4524
chr1	55665836	55666632	LMR	33.7931	30.5753
chr1	55675060	55675364	LMR	34.2105	31.308
chr1	55681162	55681836	LMR	27.9661	31.0644
chr1	55700777	55701234	LMR	40.7407	42.138
chr1	55705499	55706182	LMR	52.7778	47.0551
chr1	55738701	55739528	LMR	42.8571	44.248
chr1	55742937	55743934	LMR	39.4737	31.8871
chr1	55874066	55874942	LMR	17.7419	24.2063
chr1	55886204	55889392	UMR	24.4556	26.5753
chr1	55890753	55891102	LMR	23.2558	19.883
chr1	55914054	55914748	LMR	32.7586	26.9841
chr1	55916136	55916328	LMR	38.7097	37.5458
chr1	55921966	55922748	LMR	28.3784	28.3333
chr1	55955842	55956158	LMR	31.1828	33.3333
chr1	55960346	55960598	LMR	20	22.2222
chr1	56002374	56003074	LMR	23.6364	26.585
chr1	56009506	56009742	LMR	41.7722	41.7211
chr1	56130896	56131260	LMR	38.5714	39.2353
chr1	56286388	56287142	LMR	38.3459	37.2298
chr1	56294014	56294642	LMR	26.4706	30.7499
chr1	56387119	56387415	LMR	31.6327	24.8196
chr1	56671116	56671708	LMR	19.3548	14.6825
chr1	56745152	56745538	LMR	37.7778	27.6013
chr1	56779523	56780160	LMR	29.2683	32.2436
chr1	56800470	56801142	LMR	26.0274	23.0727
chr1	56833188	56833747	LMR	5.12821	5.55556
chr1	56844860	56845286	LMR	23.0769	22.5641
chr1	56862224	56862500	LMR	40	39.8144
chr1	56969148	56985192	UMR	7.63636	4.16667
chr1	56991406	56991898	LMR	23.0769	30.0321
chr1	57011474	57011874	LMR	41.8605	41.7041
chr1	57057694	57058294	LMR	28.9474	25.9816
chr1	57058922	57059848	LMR	34.2857	37.423
chr1	57095018	57096337	LMR	36.1624	37.6923
chr1	57098464	57098748	LMR	23.5955	22.5
chr1	57205096	57206130	LMR	18.4524	20.812
chr1	57266960	57267372	LMR	34.8485	33.8779
chr1	57269754	57270058	LMR	30.7692	28.8462
chr1	57333710	57334440	LMR	21.6867	20.0885
chr1	57339214	57339553	LMR	20.8333	18.3957
chr1	57368569	57368762	LMR	38.2979	35.6838
chr1	57377138	57378464	UMR	8.68056	0
chr1	57405784	57407979	UMR	2.78834	0
chr1	57428851	57430418	LMR	10.989	9.72222
chr1	57436216	57437568	LMR	17.4905	15.1603
chr1	57439601	57439956	LMR	43.75	41.1255
chr1	57496736	57497845	LMR	21.1268	20.441
chr1	57528816	57529546	LMR	9.52381	14.1517
chr1	57546318	57546915	LMR	34.5794	29.3076
chr1	57563760	57565040	LMR	32.2581	34.2857
chr1	57573824	57574180	LMR	16.129	17.7156
chr1	57608540	57608974	LMR	34	33.67
chr1	57609392	57609842	LMR	16.4179	14.1983
chr1	57613069	57613972	LMR	21.8182	20
chr1	57684430	57685021	LMR	32.1429	30.6878
chr1	57773877	57776297	UMR	6.914	0
chr1	57790093	57790720	LMR	11.5942	16.8314
chr1	57801070	57801692	LMR	21.3592	22.7226
chr1	57824978	57825212	LMR	28.3784	27.7778
chr1	57862108	57862432	LMR	33.3333	28.5714
chr1	57890235	57891219	LMR	23.9669	24.7662
chr1	57933926	57934482	LMR	36.6667	36.6921
chr1	57940578	57941228	LMR	34.4595	34.7009
chr1	57948982	57949884	LMR	43.8202	41.2698
chr1	57953153	57954220	LMR	29.3103	28.616
chr1	57969301	57970516	UMR	2.20386	0
chr1	57988712	57989438	LMR	18.9474	21.4452
chr1	57995604	57997134	UMR	4.54545	0
chr1	58029362	58030862	LMR	24.6753	20.2381
chr1	58065547	58067176	LMR	43.1818	43.1217
chr1	58112291	58113205	LMR	15.5556	8.18681
chr1	58195522	58195724	LMR	33.3333	34.0476
chr1	58211783	58211956	LMR	18.75	23.2407
chr1	58239710	58240294	LMR	38.4615	33.4848
chr1	58275706	58276268	LMR	18.0328	16.7262
chr1	58278416	58278790	LMR	37.931	39.3519
chr1	58280978	58281520	LMR	33.0827	32.9652
chr1	58285000	58285438	LMR	24.1758	24.372
chr1	58290156	58290496	LMR	34.3137	35.5769
chr1	58291922	58292514	LMR	13.5593	7.40741
chr1	58296242	58296864	LMR	15.1261	16.2963
chr1	58307308	58307906	LMR	26.7442	24.9417
chr1	58315573	58315817	LMR	16.3636	21.7949
chr1	58332934	58333488	LMR	19.403	20.7341
chr1	58339998	58341938	LMR	32.2034	29.6086
chr1	58391838	58394598	UMR	2.08644	0
chr1	58420224	58421634	LMR	26.5152	30.8923
chr1	58422409	58424448	UMR	1.95178	0
chr1	58444760	58446766	UMR	3.82353	0
chr1	58503882	58505414	UMR	5.10511	0
chr1	58585298	58587194	UMR	3.85126	0
chr1	58602524	58603932	LMR	38.5827	40.1961
chr1	58616938	58617382	LMR	13.9535	17.1633
chr1	58652198	58653356	UMR	10.3448	0
chr1	58710898	58714616	UMR	2.71605	0
chr1	58716144	58716760	LMR	23.2877	24.0741
chr1	58717866	58719188	LMR	39.4366	36.1111
chr1	58722848	58726302	UMR	16.0991	14.7502
chr1	58728006	58728284	LMR	42.3077	40.2363
chr1	58740341	58740868	LMR	42.0455	41.3095
chr1	58742145	58742914	LMR	40	40.0794
chr1	58766529	58766852	LMR	37.0968	39.2361
chr1	58767296	58767966	LMR	38.3721	40.1948
chr1	58769892	58770605	LMR	17.5258	21.5909
chr1	58794779	58796978	UMR	4.62963	0
chr1	58897590	58898196	LMR	25	25.4449
chr1	58950911	58953544	LMR	23.2472	20.9524
chr1	58960984	58962026	LMR	17	4.16667
chr1	58967197	58967956	LMR	42.5926	32.8042
chr1	58968957	58970374	LMR	31.5385	24.982
chr1	58972320	58974954	UMR	4.27807	0
chr1	59021528	59022016	LMR	35	36.5657
chr1	59070810	59071229	LMR	29.3333	20.2381
chr1	59117296	59117856	LMR	29.2308	25.614
chr1	59119294	59120807	UMR	4.98221	0
chr1	59140896	59141488	LMR	42.4242	40.1094
chr1	59162259	59164738	UMR	27.551	26.6667
chr1	59167674	59169010	LMR	32.967	44.7222
chr1	59172942	59173241	LMR	43.3333	40.3686
chr1	59175056	59175420	LMR	34.7826	35.8333
chr1	59195103	59195260	LMR	36.3636	34.7726
chr1	59229112	59229725	LMR	30.4878	32.6954
chr1	59229960	59230810	LMR	16.6667	20.4212
chr1	59236193	59238367	UMR	1.67939	0
chr1	59247343	59248081	LMR	10.0775	0
chr1	59252523	59254128	UMR	4.49438	0
chr1	59256560	59257410	LMR	25	23.7745
chr1	59269140	59269232	LMR	41.5094	45.1007
chr1	59270136	59270692	LMR	25	29.5238
chr1	59298045	59299289	LMR	19.1667	14.127
chr1	59310396	59311632	LMR	20.3947	18.0449
chr1	59315604	59317696	LMR	18.5714	13.8889
chr1	59333089	59333354	LMR	18.8406	21.6667
chr1	59333703	59335282	LMR	17.9688	21.8254
chr1	59340692	59341958	LMR	12.6984	8.49206
chr1	59376255	59376930	LMR	24.7253	22.1474
chr1	59383077	59383610	LMR	34.4262	25
chr1	59394679	59394961	LMR	29.6296	31.981
chr1	59409320	59410494	LMR	15.6098	11.3478
chr1	59423081	59423352	LMR	33.3333	34.3915
chr1	59448703	59449718	LMR	43.3962	39.6514
chr1	59451388	59451866	LMR	32.5843	35
chr1	59458374	59459349	LMR	25.9843	30.6397
chr1	59472096	59474040	LMR	16.3265	3.93519
chr1	59480536	59489456	UMR	6.54936	0
chr1	59497860	59498731	LMR	27.907	29.1993
chr1	59508018	59509052	LMR	10.2459	9.9537
chr1	59510846	59511985	LMR	35.6522	40.2525
chr1	59515411	59517210	UMR	13.7931	6.66667
chr1	59518723	59519131	LMR	36.3636	37.6389
chr1	59524093	59525012	LMR	42.5287	36.6162
chr1	59541586	59542175	LMR	16.6667	22.9692
chr1	59543973	59544458	LMR	32.5581	30
chr1	59550300	59551248	LMR	25.9669	24.1453
chr1	59556208	59558018	LMR	29.7297	23.9057
chr1	59566932	59567292	LMR	40.4762	40.7407
chr1	59569518	59569852	LMR	40.5063	40.7407
chr1	59574598	59574970	LMR	32.2581	34.3915
chr1	59575028	59575064	LMR	39.0244	37.037
chr1	59584222	59585476	LMR	25	16.6667
chr1	59590327	59591347	LMR	34.3284	35.1852
chr1	59592008	59593386	UMR	31.6614	32.5397
chr1	59604070	59604211	LMR	35.1351	31.9444
chr1	59609846	59610493	LMR	15.1261	16.7444
chr1	59623242	59623874	LMR	24.2424	21.2121
chr1	59633116	59633392	LMR	22.2222	16.9872
chr1	59668794	59671533	UMR	7.65306	0
chr1	59684100	59686340	UMR	3.50195	0
chr1	59730342	59730846	LMR	33.8235	29.3964
chr1	59762020	59766415	UMR	5.77465	0
chr1	59788994	59790013	LMR	30.0366	30.3922
chr1	59830315	59830847	LMR	44	40.7977
chr1	59887089	59888192	LMR	36.3636	32.5595
chr1	59912292	59914738	UMR	3.94161	0
chr1	59915950	59916190	LMR	14.8936	25.1634
chr1	60042306	60043700	UMR	8.08383	0
chr1	60096576	60099594	UMR	4.36242	0
chr1	60179627	60181944	UMR	3.3033	0
chr1	60278238	60278722	LMR	28.3784	31.7849
chr1	60342762	60344254	UMR	2.95567	0
chr1	60361014	60361389	LMR	40.3226	39.3939
chr1	60389930	60390905	LMR	37.7778	25.4811
chr1	60407196	60407678	LMR	10.9091	12.8571
chr1	60408784	60410884	UMR	5.59284	0
chr1	60565198	60567828	UMR	0.997151	0
chr1	60654926	60655926	LMR	26	28.5714
chr1	60657400	60657861	LMR	29.6296	28.6195
chr1	60667770	60669006	LMR	9.47368	9.44444
chr1	60735276	60735588	LMR	23.913	24.8918
chr1	60765484	60766050	LMR	23.2558	27.5733
chr1	60809228	60809308	LMR	44.4444	39.3162
chr1	60851215	60851619	LMR	34.6154	37.3786
chr1	60853276	60853774	LMR	36.6667	31.6667
chr1	60860464	60861225	LMR	24	25.1282
chr1	60862543	60863270	LMR	14.2857	14.1865
chr1	60899136	60899477	LMR	9.09091	9.25926
chr1	60920514	60921088	LMR	5.26316	0
chr1	60961013	60961426	LMR	26.9231	22.9563
chr1	61004277	61005476	LMR	16.9811	17.8066
chr1	61038120	61038522	LMR	27.7778	18.3584
chr1	61055174	61056021	LMR	21.0084	14.3939
chr1	61060210	61060692	LMR	40	36.8687
chr1	61099406	61099870	LMR	41.6667	38.5897
chr1	61138308	61138676	LMR	34	37.7083
chr1	61139090	61140970	UMR	15	21.559
chr1	61143256	61143695	LMR	37.7049	32.5216
chr1	61180504	61181666	LMR	9.70874	15.2778
chr1	61191660	61192671	LMR	24.2775	24.6032
chr1	61203622	61204056	LMR	29.2683	26.1111
chr1	61233742	61234652	LMR	17.1429	14.339
chr1	61263575	61263750	LMR	37.037	35.5556
chr1	61265401	61266080	LMR	17	16.7832
chr1	61272145	61273122	LMR	33.3333	20.7522
chr1	61298016	61299344	LMR	27.4648	30.8584
chr1	61301001	61301559	LMR	20.7921	17.8451
chr1	61316408	61316924	LMR	37.7358	36.7521
chr1	61331864	61332691	LMR	17.5	24.9813
chr1	61376236	61377454	LMR	8.52273	4.16667
chr1	61415522	61416048	LMR	19.8413	10.0673
chr1	61461422	61462658	LMR	16.8317	19.0909
chr1	61552864	61553142	LMR	22.6804	21.164
chr1	61608184	61609110	LMR	27.2727	9.52381
chr1	61638316	61639870	UMR	2.68817	0
chr1	61836757	61836898	LMR	38.2353	34.9832
chr1	61850423	61850761	LMR	48.5714	46.9276
chr1	61874379	61875210	LMR	24.4898	15.2778
chr1	61903914	61904304	LMR	35.4167	31.5812
chr1	61912238	61913159	LMR	33.3333	32.7635
chr1	61923788	61924425	LMR	31.746	33.5043
chr1	62086220	62086508	LMR	43.3333	45.4601
chr1	62140652	62141130	LMR	24.5161	25.237
chr1	62181884	62182024	LMR	26.3158	26.1364
chr1	62197266	62197725	LMR	29.375	33.3333
chr1	62382900	62383105	LMR	27.8689	26.9781
chr1	62405003	62405870	LMR	18.4466	13.7529
chr1	62498910	62499393	LMR	11.6279	11.1111
chr1	62564005	62564960	LMR	32.7273	24.3146
chr1	62578938	62580930	LMR	33.3333	34.8928
chr1	62647797	62648160	LMR	27.1318	24.8485
chr1	62696812	62697648	LMR	17.0455	5.58712
chr1	62701052	62701486	LMR	22.4138	25.7669
chr1	62702545	62704471	UMR	4.67626	0
chr1	62705947	62710450	UMR	6.51558	0
chr1	62713126	62713726	LMR	12.5	7.22222
chr1	62716632	62717434	LMR	26.0204	21.7453
chr1	62724238	62725230	LMR	26.8293	25
chr1	62726592	62727367	LMR	35.4839	31.1508
chr1	62728462	62730072	LMR	32	31.4286
chr1	62733741	62734026	LMR	32.5	33.0983
chr1	62736110	62736904	LMR	38.7097	35.5556
chr1	62743000	62744164	LMR	19.4175	20.5556
chr1	62750619	62751707	LMR	22.4359	30.4762
chr1	62770490	62770979	LMR	19.4444	22.5641
chr1	62776184	62776372	LMR	45.9016	39.7631
chr1	62780032	62780484	LMR	18.9655	16.6667
chr1	62786148	62786614	LMR	33.3333	25.3114
chr1	62794520	62795091	LMR	26.2626	21.3294
chr1	62795540	62795976	LMR	37.8378	31.1688
chr1	62817695	62817916	LMR	19.4444	20.5727
chr1	62885110	62885386	LMR	36.3636	35.8926
chr1	62887780	62888498	LMR	43.75	42.6248
chr1	62901412	62902451	LMR	26.6667	33.3333
chr1	62929208	62930094	LMR	10.3448	6.11111
chr1	62934004	62934406	LMR	30.1587	26.0684
chr1	62966920	62967382	LMR	32.4324	24.2424
chr1	62976509	62976932	LMR	26.3158	30.282
chr1	62984452	62985182	LMR	8.60215	0
chr1	62986056	62986650	LMR	7.01754	0
chr1	63005164	63005597	LMR	33.6634	31.6739
chr1	63106392	63106649	LMR	35.2941	37.8274
chr1	63109836	63111254	LMR	30.2752	28.4263
chr1	63112204	63116198	UMR	1.82927	0
chr1	63129008	63130738	UMR	6.51558	4.60317
chr1	63175884	63177984	UMR	3.50631	0
chr1	63180763	63181382	LMR	14.1176	18.3333
chr1	63190940	63191054	LMR	46.4286	43.3333
chr1	63192666	63193404	LMR	45	36.572
chr1	63204092	63205292	LMR	27.2727	26.6667
chr1	63209908	63210418	LMR	20	20.2778
chr1	63213548	63214948	LMR	28.1013	32.4541
chr1	63237378	63237900	LMR	44.0678	36.329
chr1	63246656	63253889	UMR	20.8267	21.6348
chr1	63255150	63257528	LMR	32.6241	33.3333
chr1	63257824	63259569	LMR	33.8889	40.9176
chr1	63260186	63261610	UMR	35.533	34.6212
chr1	63262302	63264128	LMR	41.3295	42.2222
chr1	63264518	63264686	LMR	40.3509	40.2862
chr1	63265225	63265952	LMR	41.6667	38.1699
chr1	63266336	63266488	LMR	43.5484	44.1558
chr1	63266540	63266874	LMR	42.1053	42.4779
chr1	63267046	63267126	LMR	43.617	43.8092
chr1	63267562	63268161	LMR	41.4286	42.1454
chr1	63268304	63269288	LMR	38.4615	35.5556
chr1	63270448	63274590	UMR	12.9458	6.45503
chr1	63277524	63278294	LMR	37.2549	39.7789
[truncated: 99,594 more rows]

## Sheet: RPE_Exp2 Prom MethylSeekR
seqnames	start	end	width	strand	name	score	annot.seqnames	annot.start	annot.end	annot.width	annot.strand	annot.id	annot.tx_id	annot.gene_id	annot.symbol	annot.type
[truncated: 64,098 more rows]

[truncated: 10 more sheets: RPE_Exp1 MethylKit, RPE_Exp1 Prom MethylKit, RPE_Exp2 MethylKit, RPE_Exp2 Prom MethylKit, stat, RPE_Exp1 MethylSeekR CpG in Pro, RPE_Exp2 MethylSeekR CpG in Pro, RPE_Exp1 MethylKit CpG in Prom, RPE_Exp2 MethylKit CpG in Prom, CpG isl in Prom stat]
