# Supplementary material for: The epigenetic basis for the impaired ability of adult murine retinal pigment epithelium cells to regenerate retinal tissue
Source: Sci Rep. 2019 Mar 7;9:3860. doi: 10.1038/s41598-019-40262-w (PMC6405859; doi:10.1038/s41598-019-40262-w)
Supplement: Supplementary file 6 — Supplementary Data S6 [file 41598_2019_40262_MOESM6_ESM.xlsx]

## Sheet: title page 
Title: The epigenetic basis for the impaired ability of adult murine retinal pigment epithelium cells to regenerate retinal tissue
Galina Dvoriantchikova, Bascom Palmer Eye Institute, Department of Ophthalmology, University of Miami Miller School of Medicine, Miami, FL, 33136, USA
Rajeev J. Seemungal, Bascom Palmer Eye Institute, Department of Ophthalmology, University of Miami Miller School of Medicine, Miami, FL, 33136, USA
Dmitry Ivanov *, Bascom Palmer Eye Institute, Department of Ophthalmology, University of Miami Miller School of Medicine, Miami, FL, 33136, USA; Department of Microbiology and Immunology, University of Miami Miller School of Medicine, Miami, FL, 33136, USA; divanov@med.miami.edu.
Supplementary Data S6: Chromatin states of progenitor, EMT, and MET and retinal neuron genes in RPE. All genes in an inactive chromatin state (repressive chromatin state) are labeled in bold/italic.

## Sheet: Optic vesicle
seqnames	start	end	width	strand	peak	pvalue	annot.seqnames	annot.start	annot.end	annot.width	annot.strand	annot.id	annot.tx_id	annot.gene_id	annot.symbol	OV	Exp1	Exp2	Average RPE	SD RPE	PMID
chr6	97805800	97809999	4200	*	12974sicer	9.09323e-08	chr6	97806058	97807057	1000	+	promoter:20532	uc009day.1	17342	Mitf	optic vesicle	H3K4me1		21166.6	421.269	24060344, 12756174
chr6	97806000	97809399	3400	*	7144sicer	0	chr6	97806058	97807057	1000	+	promoter:20532	uc009day.1	17342	Mitf	optic vesicle	H3K4me3		21166.6	421.269	24060344, 12756174
chr6	97806000	97808599	2600	*	9325sicer	2.13014e-218	chr6	97806058	97807057	1000	+	promoter:20532	uc009day.1	17342	Mitf	optic vesicle		H3K4me3	21166.6	421.269	24060344, 12756174
chr6	97663801	97806200	142400	*	E6		chr6	97806058	97807057	1000	+	promoter:20532	uc009day.1	17342	Mitf	optic vesicle	E6		21166.6	421.269	24060344, 12756174
chr6	97806201	97806400	200	*	E8		chr6	97806058	97807057	1000	+	promoter:20532	uc009day.1	17342	Mitf	optic vesicle	E8		21166.6	421.269	24060344, 12756174
chr6	97806401	97808400	2000	*	E10		chr6	97806058	97807057	1000	+	promoter:20532	uc009day.1	17342	Mitf	optic vesicle	E10		21166.6	421.269	24060344, 12756174
chr6	97679001	97806200	127200	*	E6		chr6	97806058	97807057	1000	+	promoter:20532	uc009day.1	17342	Mitf	optic vesicle		E6	21166.6	421.269	24060344, 12756174
chr6	97806201	97808000	1800	*	E10		chr6	97806058	97807057	1000	+	promoter:20532	uc009day.1	17342	Mitf	optic vesicle		E10	21166.6	421.269	24060344, 12756174
chr6	97805800	97809999	4200	*	12974sicer	9.09323e-08	chr6	97806058	97807057	1000	+	promoter:20533	uc009daz.2	17342	Mitf	optic vesicle	H3K4me1		21166.6	421.269	24060344, 12756174
chr6	97806000	97809399	3400	*	7144sicer	0	chr6	97806058	97807057	1000	+	promoter:20533	uc009daz.2	17342	Mitf	optic vesicle	H3K4me3		21166.6	421.269	24060344, 12756174
chr6	97806000	97808599	2600	*	9325sicer	2.13014e-218	chr6	97806058	97807057	1000	+	promoter:20533	uc009daz.2	17342	Mitf	optic vesicle		H3K4me3	21166.6	421.269	24060344, 12756174
chr6	97663801	97806200	142400	*	E6		chr6	97806058	97807057	1000	+	promoter:20533	uc009daz.2	17342	Mitf	optic vesicle	E6		21166.6	421.269	24060344, 12756174
chr6	97806201	97806400	200	*	E8		chr6	97806058	97807057	1000	+	promoter:20533	uc009daz.2	17342	Mitf	optic vesicle	E8		21166.6	421.269	24060344, 12756174
chr6	97806401	97808400	2000	*	E10		chr6	97806058	97807057	1000	+	promoter:20533	uc009daz.2	17342	Mitf	optic vesicle	E10		21166.6	421.269	24060344, 12756174
chr6	97679001	97806200	127200	*	E6		chr6	97806058	97807057	1000	+	promoter:20533	uc009daz.2	17342	Mitf	optic vesicle		E6	21166.6	421.269	24060344, 12756174
chr6	97806201	97808000	1800	*	E10		chr6	97806058	97807057	1000	+	promoter:20533	uc009daz.2	17342	Mitf	optic vesicle		E10	21166.6	421.269	24060344, 12756174
chr6	97928800	97933599	4800	*	12983sicer	8.00036e-11	chr6	97928817	97929816	1000	+	promoter:20534	uc009dba.2	17342	Mitf	optic vesicle	H3K4me1		21166.6	421.269	24060344, 12756174
chr6	97929600	97931999	2400	*	7145sicer	4.82782e-12	chr6	97928817	97929816	1000	+	promoter:20534	uc009dba.2	17342	Mitf	optic vesicle	H3K4me3		21166.6	421.269	24060344, 12756174
chr6	97929400	97932599	3200	*	20150sicer	4.6004e-08	chr6	97928817	97929816	1000	+	promoter:20534	uc009dba.2	17342	Mitf	optic vesicle		H3K4me1	21166.6	421.269	24060344, 12756174
chr6	97919801	97929800	10000	*	E6		chr6	97928817	97929816	1000	+	promoter:20534	uc009dba.2	17342	Mitf	optic vesicle	E6		21166.6	421.269	24060344, 12756174
chr6	97929801	97930200	400	*	E10		chr6	97928817	97929816	1000	+	promoter:20534	uc009dba.2	17342	Mitf	optic vesicle	E10		21166.6	421.269	24060344, 12756174
chr6	97919401	97930000	10600	*	E6		chr6	97928817	97929816	1000	+	promoter:20534	uc009dba.2	17342	Mitf	optic vesicle		E6	21166.6	421.269	24060344, 12756174
chr6	97937400	97950999	13600	*	7146sicer	1.45944e-236	chr6	97937494	97938493	1000	+	promoter:20535	uc009dbb.1	17342	Mitf	optic vesicle	H3K4me3		21166.6	421.269	24060344, 12756174
chr6	97937000	97939199	2200	*	20151sicer	2.65779e-05	chr6	97937494	97938493	1000	+	promoter:20535	uc009dbb.1	17342	Mitf	optic vesicle		H3K4me1	21166.6	421.269	24060344, 12756174
chr6	97937800	97944199	6400	*	9328sicer	1.02906e-174	chr6	97937494	97938493	1000	+	promoter:20535	uc009dbb.1	17342	Mitf	optic vesicle		H3K4me3	21166.6	421.269	24060344, 12756174
chr6	97930201	97938000	7800	*	E6		chr6	97937494	97938493	1000	+	promoter:20535	uc009dbb.1	17342	Mitf	optic vesicle	E6		21166.6	421.269	24060344, 12756174
chr6	97938001	97944200	6200	*	E10		chr6	97937494	97938493	1000	+	promoter:20535	uc009dbb.1	17342	Mitf	optic vesicle	E10		21166.6	421.269	24060344, 12756174
chr6	97930601	97940000	9400	*	E6		chr6	97937494	97938493	1000	+	promoter:20535	uc009dbb.1	17342	Mitf	optic vesicle		E6	21166.6	421.269	24060344, 12756174
chr6	97979800	98004799	25000	*	12988sicer	2.48694e-85	chr6	97990783	97991782	1000	+	promoter:20536	uc009dbd.2	17342	Mitf	optic vesicle	H3K4me1		21166.6	421.269	24060344, 12756174
chr6	97990600	97994799	4200	*	7147sicer	1.54099e-12	chr6	97990783	97991782	1000	+	promoter:20536	uc009dbd.2	17342	Mitf	optic vesicle	H3K4me3		21166.6	421.269	24060344, 12756174
chr6	97982400	97992199	9800	*	20156sicer	6.0437e-48	chr6	97990783	97991782	1000	+	promoter:20536	uc009dbd.2	17342	Mitf	optic vesicle		H3K4me1	21166.6	421.269	24060344, 12756174
chr6	97982601	97994400	11800	*	E7		chr6	97990783	97991782	1000	+	promoter:20536	uc009dbd.2	17342	Mitf	optic vesicle	E7		21166.6	421.269	24060344, 12756174
chr6	97990401	97994200	3800	*	E7		chr6	97990783	97991782	1000	+	promoter:20536	uc009dbd.2	17342	Mitf	optic vesicle		E7	21166.6	421.269	24060344, 12756174
chr6	97979800	98004799	25000	*	12988sicer	2.48694e-85	chr6	97990783	97991782	1000	+	promoter:20537	uc009dbe.2	17342	Mitf	optic vesicle	H3K4me1		21166.6	421.269	24060344, 12756174
chr6	97990600	97994799	4200	*	7147sicer	1.54099e-12	chr6	97990783	97991782	1000	+	promoter:20537	uc009dbe.2	17342	Mitf	optic vesicle	H3K4me3		21166.6	421.269	24060344, 12756174
chr6	97982400	97992199	9800	*	20156sicer	6.0437e-48	chr6	97990783	97991782	1000	+	promoter:20537	uc009dbe.2	17342	Mitf	optic vesicle		H3K4me1	21166.6	421.269	24060344, 12756174
chr6	97982601	97994400	11800	*	E7		chr6	97990783	97991782	1000	+	promoter:20537	uc009dbe.2	17342	Mitf	optic vesicle	E7		21166.6	421.269	24060344, 12756174
chr6	97990401	97994200	3800	*	E7		chr6	97990783	97991782	1000	+	promoter:20537	uc009dbe.2	17342	Mitf	optic vesicle		E7	21166.6	421.269	24060344, 12756174
chr7	70344200	70371399	27200	*	8353sicer	0	chr7	70360594	70361593	1000	-	promoter:26701	uc009hni.1	11819	Nr2f2	optic vesicle	H3K4me3		154.8	33.4224	20147377
chr7	70345400	70371399	26000	*	10957sicer	0	chr7	70360594	70361593	1000	-	promoter:26701	uc009hni.1	11819	Nr2f2	optic vesicle		H3K4me3	154.8	33.4224	20147377
chr7	70354401	70364000	9600	*	E10		chr7	70360594	70361593	1000	-	promoter:26701	uc009hni.1	11819	Nr2f2	optic vesicle	E10		154.8	33.4224	20147377
chr7	70357001	70364000	7000	*	E10		chr7	70360594	70361593	1000	-	promoter:26701	uc009hni.1	11819	Nr2f2	optic vesicle		E10	154.8	33.4224	20147377
chr7	70367400	70373799	6400	*	14875sicer	3.57692e-14	chr7	70366747	70367746	1000	-	promoter:26702	uc009hnj.1	11819	Nr2f2	optic vesicle	H3K4me1		154.8	33.4224	20147377
chr7	70344200	70371399	27200	*	8353sicer	0	chr7	70366747	70367746	1000	-	promoter:26702	uc009hnj.1	11819	Nr2f2	optic vesicle	H3K4me3		154.8	33.4224	20147377
chr7	70345400	70371399	26000	*	10957sicer	0	chr7	70366747	70367746	1000	-	promoter:26702	uc009hnj.1	11819	Nr2f2	optic vesicle		H3K4me3	154.8	33.4224	20147377
chr7	70364601	70367200	2600	*	E10		chr7	70366747	70367746	1000	-	promoter:26702	uc009hnj.1	11819	Nr2f2	optic vesicle	E10		154.8	33.4224	20147377
chr7	70367201	70367800	600	*	E7		chr7	70366747	70367746	1000	-	promoter:26702	uc009hnj.1	11819	Nr2f2	optic vesicle	E7		154.8	33.4224	20147377
chr7	70364601	70368200	3600	*	E10		chr7	70366747	70367746	1000	-	promoter:26702	uc009hnj.1	11819	Nr2f2	optic vesicle		E10	154.8	33.4224	20147377
chr9	120932200	120937399	5200	*	11135sicer	0	chr9	120932400	120933399	1000	+	promoter:32585	uc009sct.2	12387	Ctnnb1	optic vesicle	H3K4me3		11785.4	3470.85	24324671
chr9	120933000	120937799	4800	*	14301sicer	0	chr9	120932400	120933399	1000	+	promoter:32585	uc009sct.2	12387	Ctnnb1	optic vesicle		H3K4me3	11785.4	3470.85	24324671
chr9	120870001	120932600	62600	*	E6		chr9	120932400	120933399	1000	+	promoter:32585	uc009sct.2	12387	Ctnnb1	optic vesicle	E6		11785.4	3470.85	24324671
chr9	120932601	120933000	400	*	E7		chr9	120932400	120933399	1000	+	promoter:32585	uc009sct.2	12387	Ctnnb1	optic vesicle	E7		11785.4	3470.85	24324671
chr9	120933001	120933200	200	*	E8		chr9	120932400	120933399	1000	+	promoter:32585	uc009sct.2	12387	Ctnnb1	optic vesicle	E8		11785.4	3470.85	24324671
chr9	120933201	120936800	3600	*	E10		chr9	120932400	120933399	1000	+	promoter:32585	uc009sct.2	12387	Ctnnb1	optic vesicle	E10		11785.4	3470.85	24324671
chr9	120901201	120933000	31800	*	E6		chr9	120932400	120933399	1000	+	promoter:32585	uc009sct.2	12387	Ctnnb1	optic vesicle		E6	11785.4	3470.85	24324671
chr9	120933001	120934800	1800	*	E10		chr9	120932400	120933399	1000	+	promoter:32585	uc009sct.2	12387	Ctnnb1	optic vesicle		E10	11785.4	3470.85	24324671
chr9	120932200	120937399	5200	*	11135sicer	0	chr9	120932400	120933399	1000	+	promoter:32586	uc009scu.2	12387	Ctnnb1	optic vesicle	H3K4me3		11785.4	3470.85	24324671
chr9	120933000	120937799	4800	*	14301sicer	0	chr9	120932400	120933399	1000	+	promoter:32586	uc009scu.2	12387	Ctnnb1	optic vesicle		H3K4me3	11785.4	3470.85	24324671
chr9	120870001	120932600	62600	*	E6		chr9	120932400	120933399	1000	+	promoter:32586	uc009scu.2	12387	Ctnnb1	optic vesicle	E6		11785.4	3470.85	24324671
chr9	120932601	120933000	400	*	E7		chr9	120932400	120933399	1000	+	promoter:32586	uc009scu.2	12387	Ctnnb1	optic vesicle	E7		11785.4	3470.85	24324671
chr9	120933001	120933200	200	*	E8		chr9	120932400	120933399	1000	+	promoter:32586	uc009scu.2	12387	Ctnnb1	optic vesicle	E8		11785.4	3470.85	24324671
chr9	120933201	120936800	3600	*	E10		chr9	120932400	120933399	1000	+	promoter:32586	uc009scu.2	12387	Ctnnb1	optic vesicle	E10		11785.4	3470.85	24324671
chr9	120901201	120933000	31800	*	E6		chr9	120932400	120933399	1000	+	promoter:32586	uc009scu.2	12387	Ctnnb1	optic vesicle		E6	11785.4	3470.85	24324671
chr9	120933001	120934800	1800	*	E10		chr9	120932400	120933399	1000	+	promoter:32586	uc009scu.2	12387	Ctnnb1	optic vesicle		E10	11785.4	3470.85	24324671
chr9	120932200	120937399	5200	*	11135sicer	0	chr9	120932578	120933577	1000	+	promoter:32587	uc012hcn.1	12387	Ctnnb1	optic vesicle	H3K4me3		11785.4	3470.85	24324671
chr9	120933000	120937799	4800	*	14301sicer	0	chr9	120932578	120933577	1000	+	promoter:32587	uc012hcn.1	12387	Ctnnb1	optic vesicle		H3K4me3	11785.4	3470.85	24324671
chr9	120870001	120932600	62600	*	E6		chr9	120932578	120933577	1000	+	promoter:32587	uc012hcn.1	12387	Ctnnb1	optic vesicle	E6		11785.4	3470.85	24324671
chr9	120932601	120933000	400	*	E7		chr9	120932578	120933577	1000	+	promoter:32587	uc012hcn.1	12387	Ctnnb1	optic vesicle	E7		11785.4	3470.85	24324671
chr9	120933001	120933200	200	*	E8		chr9	120932578	120933577	1000	+	promoter:32587	uc012hcn.1	12387	Ctnnb1	optic vesicle	E8		11785.4	3470.85	24324671
chr9	120933201	120936800	3600	*	E10		chr9	120932578	120933577	1000	+	promoter:32587	uc012hcn.1	12387	Ctnnb1	optic vesicle	E10		11785.4	3470.85	24324671
chr9	120901201	120933000	31800	*	E6		chr9	120932578	120933577	1000	+	promoter:32587	uc012hcn.1	12387	Ctnnb1	optic vesicle		E6	11785.4	3470.85	24324671
chr9	120933001	120934800	1800	*	E10		chr9	120932578	120933577	1000	+	promoter:32587	uc012hcn.1	12387	Ctnnb1	optic vesicle		E10	11785.4	3470.85	24324671
chr9	120955600	120966999	11400	*	20464sicer	1.053e-43	chr9	120954818	120955817	1000	+	promoter:32589	uc009scv.2	12387	Ctnnb1	optic vesicle	H3K4me1		11785.4	3470.85	24324671
chr9	120950801	120958800	8000	*	E6		chr9	120954818	120955817	1000	+	promoter:32589	uc009scv.2	12387	Ctnnb1	optic vesicle	E6		11785.4	3470.85	24324671
chr9	120951001	120962600	11600	*	E6		chr9	120954818	120955817	1000	+	promoter:32589	uc009scv.2	12387	Ctnnb1	optic vesicle		E6	11785.4	3470.85	24324671
chr2	38320000	38414999	95000	*	686sicer	2.48964e-24	chr2	38338281	38339280	1000	+	promoter:4153	uc008jnk.2	16870	Lhx2	optic vesicle	H3K27me3		2626.42	720.516	19906857
chr2	38338200	38340799	2600	*	2898sicer	1.33542e-11	chr2	38338281	38339280	1000	+	promoter:4153	uc008jnk.2	16870	Lhx2	optic vesicle	H3K4me1		2626.42	720.516	19906857
chr2	38338800	38340799	2000	*	1586sicer	2.29947e-121	chr2	38338281	38339280	1000	+	promoter:4153	uc008jnk.2	16870	Lhx2	optic vesicle	H3K4me3		2626.42	720.516	19906857
chr2	38335000	38379999	45000	*	902sicer	0.000358956	chr2	38338281	38339280	1000	+	promoter:4153	uc008jnk.2	16870	Lhx2	optic vesicle		H3K27me3	2626.42	720.516	19906857
chr2	38338600	38341199	2600	*	4544sicer	6.48537e-17	chr2	38338281	38339280	1000	+	promoter:4153	uc008jnk.2	16870	Lhx2	optic vesicle		H3K4me1	2626.42	720.516	19906857
chr2	38339000	38340399	1400	*	2149sicer	3.25364e-74	chr2	38338281	38339280	1000	+	promoter:4153	uc008jnk.2	16870	Lhx2	optic vesicle		H3K4me3	2626.42	720.516	19906857
chr2	38287801	38338800	51000	*	E6		chr2	38338281	38339280	1000	+	promoter:4153	uc008jnk.2	16870	Lhx2	optic vesicle	E6		2626.42	720.516	19906857
chr2	38338801	38339400	600	*	E10		chr2	38338281	38339280	1000	+	promoter:4153	uc008jnk.2	16870	Lhx2	optic vesicle	E10		2626.42	720.516	19906857
chr2	38287801	38339000	51200	*	E6		chr2	38338281	38339280	1000	+	promoter:4153	uc008jnk.2	16870	Lhx2	optic vesicle		E6	2626.42	720.516	19906857
chr2	38339001	38339600	600	*	E10		chr2	38338281	38339280	1000	+	promoter:4153	uc008jnk.2	16870	Lhx2	optic vesicle		E10	2626.42	720.516	19906857
chr2	38320000	38414999	95000	*	686sicer	2.48964e-24	chr2	38350308	38351307	1000	+	promoter:4154	uc008jnl.2	16870	Lhx2	optic vesicle	H3K27me3		2626.42	720.516	19906857
chr2	38346200	38367399	21200	*	2899sicer	2.90288e-48	chr2	38350308	38351307	1000	+	promoter:4154	uc008jnl.2	16870	Lhx2	optic vesicle	H3K4me1		2626.42	720.516	19906857
chr2	38350400	38360199	9800	*	1588sicer	0	chr2	38350308	38351307	1000	+	promoter:4154	uc008jnl.2	16870	Lhx2	optic vesicle	H3K4me3		2626.42	720.516	19906857
chr2	38335000	38379999	45000	*	902sicer	0.000358956	chr2	38350308	38351307	1000	+	promoter:4154	uc008jnl.2	16870	Lhx2	optic vesicle		H3K27me3	2626.42	720.516	19906857
chr2	38350200	38359999	9800	*	4546sicer	4.74376e-25	chr2	38350308	38351307	1000	+	promoter:4154	uc008jnl.2	16870	Lhx2	optic vesicle		H3K4me1	2626.42	720.516	19906857
chr2	38350400	38358199	7800	*	2151sicer	0	chr2	38350308	38351307	1000	+	promoter:4154	uc008jnl.2	16870	Lhx2	optic vesicle		H3K4me3	2626.42	720.516	19906857
chr2	38348601	38350600	2000	*	E6		chr2	38350308	38351307	1000	+	promoter:4154	uc008jnl.2	16870	Lhx2	optic vesicle	E6		2626.42	720.516	19906857
chr2	38350601	38351200	600	*	E10		chr2	38350308	38351307	1000	+	promoter:4154	uc008jnl.2	16870	Lhx2	optic vesicle	E10		2626.42	720.516	19906857
chr2	38351201	38351600	400	*	E8		chr2	38350308	38351307	1000	+	promoter:4154	uc008jnl.2	16870	Lhx2	optic vesicle	E8		2626.42	720.516	19906857
chr2	38348401	38350400	2000	*	E5		chr2	38350308	38351307	1000	+	promoter:4154	uc008jnl.2	16870	Lhx2	optic vesicle		E5	2626.42	720.516	19906857
chr2	38350401	38352200	1800	*	E9		chr2	38350308	38351307	1000	+	promoter:4154	uc008jnl.2	16870	Lhx2	optic vesicle		E9	2626.42	720.516	19906857
chr13	78130000	78419999	290000	*	5040sicer	7.14643e-49	chr13	78198983	78199982	1000	-	promoter:46442	uc007rhe.2	13865	Nr2f1	optic vesicle	H3K27me3		80.0859	49.4904	20147377
chr13	78197400	78205199	7800	*	27387sicer	3.79402e-18	chr13	78198983	78199982	1000	-	promoter:46442	uc007rhe.2	13865	Nr2f1	optic vesicle	H3K4me1		80.0859	49.4904	20147377
chr13	78192000	78205199	13200	*	15153sicer	0	chr13	78198983	78199982	1000	-	promoter:46442	uc007rhe.2	13865	Nr2f1	optic vesicle	H3K4me3		80.0859	49.4904	20147377
chr13	78171000	78422999	252000	*	6561sicer	9.78468e-51	chr13	78198983	78199982	1000	-	promoter:46442	uc007rhe.2	13865	Nr2f1	optic vesicle	H3K9me3		80.0859	49.4904	20147377
chr13	78130000	78424999	295000	*	6608sicer	1.67481e-58	chr13	78198983	78199982	1000	-	promoter:46442	uc007rhe.2	13865	Nr2f1	optic vesicle		H3K27me3	80.0859	49.4904	20147377
chr13	78198000	78199399	1400	*	41970sicer	4.89127e-07	chr13	78198983	78199982	1000	-	promoter:46442	uc007rhe.2	13865	Nr2f1	optic vesicle		H3K4me1	80.0859	49.4904	20147377
chr13	78193000	78205599	12600	*	19075sicer	0	chr13	78198983	78199982	1000	-	promoter:46442	uc007rhe.2	13865	Nr2f1	optic vesicle		H3K4me3	80.0859	49.4904	20147377
chr13	78171000	78425999	255000	*	5878sicer	2.23808e-102	chr13	78198983	78199982	1000	-	promoter:46442	uc007rhe.2	13865	Nr2f1	optic vesicle		H3K9me3	80.0859	49.4904	20147377
chr13	78198201	78199600	1400	*	E8		chr13	78198983	78199982	1000	-	promoter:46442	uc007rhe.2	13865	Nr2f1	optic vesicle	E8		80.0859	49.4904	20147377
chr13	78199601	78204800	5200	*	E10		chr13	78198983	78199982	1000	-	promoter:46442	uc007rhe.2	13865	Nr2f1	optic vesicle	E10		80.0859	49.4904	20147377
chr13	78196601	78202800	6200	*	E9		chr13	78198983	78199982	1000	-	promoter:46442	uc007rhe.2	13865	Nr2f1	optic vesicle		E9	80.0859	49.4904	20147377
chr14	64460000	64619999	160000	*	5281sicer	8.29024e-73	chr14	64589657	64590656	1000	+	promoter:47877	uc011znk.1	387233	Mir124a-1	optic vesicle	H3K27me3		n/a	n/a	21131276
chr14	64585800	64590999	5200	*	28957sicer	8.54868e-34	chr14	64589657	64590656	1000	+	promoter:47877	uc011znk.1	387233	Mir124a-1	optic vesicle	H3K4me1		n/a	n/a	21131276
chr14	64569000	64592999	24000	*	6912sicer	7.97776e-19	chr14	64589657	64590656	1000	+	promoter:47877	uc011znk.1	387233	Mir124a-1	optic vesicle	H3K9me3		n/a	n/a	21131276
chr14	64565000	64614999	50000	*	6951sicer	3.09174e-49	chr14	64589657	64590656	1000	+	promoter:47877	uc011znk.1	387233	Mir124a-1	optic vesicle		H3K27me3	n/a	n/a	21131276
chr14	64586400	64589999	3600	*	44395sicer	2.75432e-22	chr14	64589657	64590656	1000	+	promoter:47877	uc011znk.1	387233	Mir124a-1	optic vesicle		H3K4me1	n/a	n/a	21131276
chr14	64569000	64613999	45000	*	6195sicer	2.37914e-35	chr14	64589657	64590656	1000	+	promoter:47877	uc011znk.1	387233	Mir124a-1	optic vesicle		H3K9me3	n/a	n/a	21131276
chr14	64589601	64590200	600	*	E3		chr14	64589657	64590656	1000	+	promoter:47877	uc011znk.1	387233	Mir124a-1	optic vesicle	E3		n/a	n/a	21131276
chr14	64590201	64590600	400	*	E5		chr14	64589657	64590656	1000	+	promoter:47877	uc011znk.1	387233	Mir124a-1	optic vesicle	E5		n/a	n/a	21131276
chr14	64590601	64591000	400	*	E3		chr14	64589657	64590656	1000	+	promoter:47877	uc011znk.1	387233	Mir124a-1	optic vesicle	E3		n/a	n/a	21131276
chr14	64588401	64589800	1400	*	E5		chr14	64589657	64590656	1000	+	promoter:47877	uc011znk.1	387233	Mir124a-1	optic vesicle		E5	n/a	n/a	21131276
chr14	64589801	64590200	400	*	E3		chr14	64589657	64590656	1000	+	promoter:47877	uc011znk.1	387233	Mir124a-1	optic vesicle		E3	n/a	n/a	21131276
chr14	64590201	64591800	1600	*	E5		chr14	64589657	64590656	1000	+	promoter:47877	uc011znk.1	387233	Mir124a-1	optic vesicle		E5	n/a	n/a	21131276
chr14	48650000	48674999	25000	*	5241sicer	2.1493e-21	chr14	48662873	48663872	1000	-	promoter:48692	uc007tjq.3	18424	Otx2	optic vesicle	H3K27me3		21471.7	5275.53	24060344
chr14	48656800	48674999	18200	*	15795sicer	0	chr14	48662873	48663872	1000	-	promoter:48692	uc007tjq.3	18424	Otx2	optic vesicle	H3K4me3		21471.7	5275.53	24060344
chr14	48655400	48675199	19800	*	20064sicer	0	chr14	48662873	48663872	1000	-	promoter:48692	uc007tjq.3	18424	Otx2	optic vesicle		H3K4me3	21471.7	5275.53	24060344
chr14	48659401	48675000	15600	*	E10		chr14	48662873	48663872	1000	-	promoter:48692	uc007tjq.3	18424	Otx2	optic vesicle	E10		21471.7	5275.53	24060344
chr14	48660801	48667600	6800	*	E10		chr14	48662873	48663872	1000	-	promoter:48692	uc007tjq.3	18424	Otx2	optic vesicle		E10	21471.7	5275.53	24060344
chr14	48650000	48674999	25000	*	5241sicer	2.1493e-21	chr14	48665110	48666109	1000	-	promoter:48693	uc007tjr.3	18424	Otx2	optic vesicle	H3K27me3		21471.7	5275.53	24060344
chr14	48656800	48674999	18200	*	15795sicer	0	chr14	48665110	48666109	1000	-	promoter:48693	uc007tjr.3	18424	Otx2	optic vesicle	H3K4me3		21471.7	5275.53	24060344
chr14	48655400	48675199	19800	*	20064sicer	0	chr14	48665110	48666109	1000	-	promoter:48693	uc007tjr.3	18424	Otx2	optic vesicle		H3K4me3	21471.7	5275.53	24060344
chr14	48659401	48675000	15600	*	E10		chr14	48665110	48666109	1000	-	promoter:48693	uc007tjr.3	18424	Otx2	optic vesicle	E10		21471.7	5275.53	24060344
chr14	48660801	48667600	6800	*	E10		chr14	48665110	48666109	1000	-	promoter:48693	uc007tjr.3	18424	Otx2	optic vesicle		E10	21471.7	5275.53	24060344
chr14	48650000	48674999	25000	*	5241sicer	2.1493e-21	chr14	48667645	48668644	1000	-	promoter:48694	uc007tjs.3	18424	Otx2	optic vesicle	H3K27me3		21471.7	5275.53	24060344
chr14	48656800	48674999	18200	*	15795sicer	0	chr14	48667645	48668644	1000	-	promoter:48694	uc007tjs.3	18424	Otx2	optic vesicle	H3K4me3		21471.7	5275.53	24060344
chr14	48655400	48675199	19800	*	20064sicer	0	chr14	48667645	48668644	1000	-	promoter:48694	uc007tjs.3	18424	Otx2	optic vesicle		H3K4me3	21471.7	5275.53	24060344
chr14	48659401	48675000	15600	*	E10		chr14	48667645	48668644	1000	-	promoter:48694	uc007tjs.3	18424	Otx2	optic vesicle	E10		21471.7	5275.53	24060344
chr14	48667601	48668000	400	*	E7		chr14	48667645	48668644	1000	-	promoter:48694	uc007tjs.3	18424	Otx2	optic vesicle		E7	21471.7	5275.53	24060344
chr14	48668001	48668200	200	*	E10		chr14	48667645	48668644	1000	-	promoter:48694	uc007tjs.3	18424	Otx2	optic vesicle		E10	21471.7	5275.53	24060344
chr14	48668201	48668600	400	*	E7		chr14	48667645	48668644	1000	-	promoter:48694	uc007tjs.3	18424	Otx2	optic vesicle		E7	21471.7	5275.53	24060344
chr14	48668601	48674800	6200	*	E10		chr14	48667645	48668644	1000	-	promoter:48694	uc007tjs.3	18424	Otx2	optic vesicle		E10	21471.7	5275.53	24060344
chr14	48650000	48674999	25000	*	5241sicer	2.1493e-21	chr14	48667645	48668644	1000	-	promoter:48695	uc033gpq.1	18424	Otx2	optic vesicle	H3K27me3		21471.7	5275.53	24060344
chr14	48656800	48674999	18200	*	15795sicer	0	chr14	48667645	48668644	1000	-	promoter:48695	uc033gpq.1	18424	Otx2	optic vesicle	H3K4me3		21471.7	5275.53	24060344
chr14	48655400	48675199	19800	*	20064sicer	0	chr14	48667645	48668644	1000	-	promoter:48695	uc033gpq.1	18424	Otx2	optic vesicle		H3K4me3	21471.7	5275.53	24060344
chr14	48659401	48675000	15600	*	E10		chr14	48667645	48668644	1000	-	promoter:48695	uc033gpq.1	18424	Otx2	optic vesicle	E10		21471.7	5275.53	24060344
chr14	48667601	48668000	400	*	E7		chr14	48667645	48668644	1000	-	promoter:48695	uc033gpq.1	18424	Otx2	optic vesicle		E7	21471.7	5275.53	24060344
chr14	48668001	48668200	200	*	E10		chr14	48667645	48668644	1000	-	promoter:48695	uc033gpq.1	18424	Otx2	optic vesicle		E10	21471.7	5275.53	24060344
chr14	48668201	48668600	400	*	E7		chr14	48667645	48668644	1000	-	promoter:48695	uc033gpq.1	18424	Otx2	optic vesicle		E7	21471.7	5275.53	24060344
chr14	48668601	48674800	6200	*	E10		chr14	48667645	48668644	1000	-	promoter:48695	uc033gpq.1	18424	Otx2	optic vesicle		E10	21471.7	5275.53	24060344
chr2	105440000	105694999	255000	*	883sicer	1.61699e-131	chr2	105667896	105668895	1000	+	promoter:5031	uc008lku.3	18508	Pax6	optic vesicle	H3K27me3		468.211	439.895	19906857, 12756174
chr2	105667600	105671399	3800	*	3679sicer	5.91237e-12	chr2	105667896	105668895	1000	+	promoter:5031	uc008lku.3	18508	Pax6	optic vesicle	H3K4me1		468.211	439.895	19906857, 12756174
chr2	105668600	105690399	21800	*	2015sicer	0	chr2	105667896	105668895	1000	+	promoter:5031	uc008lku.3	18508	Pax6	optic vesicle	H3K4me3		468.211	439.895	19906857, 12756174
chr2	105633000	105692999	60000	*	1192sicer	5.12349e-17	chr2	105667896	105668895	1000	+	promoter:5031	uc008lku.3	18508	Pax6	optic vesicle	H3K9me3		468.211	439.895	19906857, 12756174
chr2	105605000	105694999	90000	*	1163sicer	7.20488e-45	chr2	105667896	105668895	1000	+	promoter:5031	uc008lku.3	18508	Pax6	optic vesicle		H3K27me3	468.211	439.895	19906857, 12756174
chr2	105668400	105671399	3000	*	5757sicer	1.37552e-06	chr2	105667896	105668895	1000	+	promoter:5031	uc008lku.3	18508	Pax6	optic vesicle		H3K4me1	468.211	439.895	19906857, 12756174
chr2	105668600	105684399	15800	*	2732sicer	5.43053e-128	chr2	105667896	105668895	1000	+	promoter:5031	uc008lku.3	18508	Pax6	optic vesicle		H3K4me3	468.211	439.895	19906857, 12756174
chr2	105633000	105689999	57000	*	1013sicer	7.14855e-58	chr2	105667896	105668895	1000	+	promoter:5031	uc008lku.3	18508	Pax6	optic vesicle		H3K9me3	468.211	439.895	19906857, 12756174
chr2	105662201	105668600	6400	*	E2		chr2	105667896	105668895	1000	+	promoter:5031	uc008lku.3	18508	Pax6	optic vesicle	E2		468.211	439.895	19906857, 12756174
chr2	105668601	105668800	200	*	E5		chr2	105667896	105668895	1000	+	promoter:5031	uc008lku.3	18508	Pax6	optic vesicle	E5		468.211	439.895	19906857, 12756174
chr2	105668801	105670600	1800	*	E9		chr2	105667896	105668895	1000	+	promoter:5031	uc008lku.3	18508	Pax6	optic vesicle	E9		468.211	439.895	19906857, 12756174
chr2	105666401	105668800	2400	*	E5		chr2	105667896	105668895	1000	+	promoter:5031	uc008lku.3	18508	Pax6	optic vesicle		E5	468.211	439.895	19906857, 12756174
chr2	105668801	105670400	1600	*	E9		chr2	105667896	105668895	1000	+	promoter:5031	uc008lku.3	18508	Pax6	optic vesicle		E9	468.211	439.895	19906857, 12756174
chr2	105440000	105694999	255000	*	883sicer	1.61699e-131	chr2	105667896	105668895	1000	+	promoter:5032	uc008lkv.3	18508	Pax6	optic vesicle	H3K27me3		468.211	439.895	19906857, 12756174
chr2	105667600	105671399	3800	*	3679sicer	5.91237e-12	chr2	105667896	105668895	1000	+	promoter:5032	uc008lkv.3	18508	Pax6	optic vesicle	H3K4me1		468.211	439.895	19906857, 12756174
chr2	105668600	105690399	21800	*	2015sicer	0	chr2	105667896	105668895	1000	+	promoter:5032	uc008lkv.3	18508	Pax6	optic vesicle	H3K4me3		468.211	439.895	19906857, 12756174
chr2	105633000	105692999	60000	*	1192sicer	5.12349e-17	chr2	105667896	105668895	1000	+	promoter:5032	uc008lkv.3	18508	Pax6	optic vesicle	H3K9me3		468.211	439.895	19906857, 12756174
chr2	105605000	105694999	90000	*	1163sicer	7.20488e-45	chr2	105667896	105668895	1000	+	promoter:5032	uc008lkv.3	18508	Pax6	optic vesicle		H3K27me3	468.211	439.895	19906857, 12756174
chr2	105668400	105671399	3000	*	5757sicer	1.37552e-06	chr2	105667896	105668895	1000	+	promoter:5032	uc008lkv.3	18508	Pax6	optic vesicle		H3K4me1	468.211	439.895	19906857, 12756174
chr2	105668600	105684399	15800	*	2732sicer	5.43053e-128	chr2	105667896	105668895	1000	+	promoter:5032	uc008lkv.3	18508	Pax6	optic vesicle		H3K4me3	468.211	439.895	19906857, 12756174
chr2	105633000	105689999	57000	*	1013sicer	7.14855e-58	chr2	105667896	105668895	1000	+	promoter:5032	uc008lkv.3	18508	Pax6	optic vesicle		H3K9me3	468.211	439.895	19906857, 12756174
chr2	105662201	105668600	6400	*	E2		chr2	105667896	105668895	1000	+	promoter:5032	uc008lkv.3	18508	Pax6	optic vesicle	E2		468.211	439.895	19906857, 12756174
chr2	105668601	105668800	200	*	E5		chr2	105667896	105668895	1000	+	promoter:5032	uc008lkv.3	18508	Pax6	optic vesicle	E5		468.211	439.895	19906857, 12756174
chr2	105668801	105670600	1800	*	E9		chr2	105667896	105668895	1000	+	promoter:5032	uc008lkv.3	18508	Pax6	optic vesicle	E9		468.211	439.895	19906857, 12756174
chr2	105666401	105668800	2400	*	E5		chr2	105667896	105668895	1000	+	promoter:5032	uc008lkv.3	18508	Pax6	optic vesicle		E5	468.211	439.895	19906857, 12756174
chr2	105668801	105670400	1600	*	E9		chr2	105667896	105668895	1000	+	promoter:5032	uc008lkv.3	18508	Pax6	optic vesicle		E9	468.211	439.895	19906857, 12756174
chr2	105440000	105694999	255000	*	883sicer	1.61699e-131	chr2	105667896	105668895	1000	+	promoter:5033	uc012cat.3	18508	Pax6	optic vesicle	H3K27me3		468.211	439.895	19906857, 12756174
chr2	105667600	105671399	3800	*	3679sicer	5.91237e-12	chr2	105667896	105668895	1000	+	promoter:5033	uc012cat.3	18508	Pax6	optic vesicle	H3K4me1		468.211	439.895	19906857, 12756174
chr2	105668600	105690399	21800	*	2015sicer	0	chr2	105667896	105668895	1000	+	promoter:5033	uc012cat.3	18508	Pax6	optic vesicle	H3K4me3		468.211	439.895	19906857, 12756174
chr2	105633000	105692999	60000	*	1192sicer	5.12349e-17	chr2	105667896	105668895	1000	+	promoter:5033	uc012cat.3	18508	Pax6	optic vesicle	H3K9me3		468.211	439.895	19906857, 12756174
chr2	105605000	105694999	90000	*	1163sicer	7.20488e-45	chr2	105667896	105668895	1000	+	promoter:5033	uc012cat.3	18508	Pax6	optic vesicle		H3K27me3	468.211	439.895	19906857, 12756174
chr2	105668400	105671399	3000	*	5757sicer	1.37552e-06	chr2	105667896	105668895	1000	+	promoter:5033	uc012cat.3	18508	Pax6	optic vesicle		H3K4me1	468.211	439.895	19906857, 12756174
chr2	105668600	105684399	15800	*	2732sicer	5.43053e-128	chr2	105667896	105668895	1000	+	promoter:5033	uc012cat.3	18508	Pax6	optic vesicle		H3K4me3	468.211	439.895	19906857, 12756174
chr2	105633000	105689999	57000	*	1013sicer	7.14855e-58	chr2	105667896	105668895	1000	+	promoter:5033	uc012cat.3	18508	Pax6	optic vesicle		H3K9me3	468.211	439.895	19906857, 12756174
chr2	105662201	105668600	6400	*	E2		chr2	105667896	105668895	1000	+	promoter:5033	uc012cat.3	18508	Pax6	optic vesicle	E2		468.211	439.895	19906857, 12756174
chr2	105668601	105668800	200	*	E5		chr2	105667896	105668895	1000	+	promoter:5033	uc012cat.3	18508	Pax6	optic vesicle	E5		468.211	439.895	19906857, 12756174
chr2	105668801	105670600	1800	*	E9		chr2	105667896	105668895	1000	+	promoter:5033	uc012cat.3	18508	Pax6	optic vesicle	E9		468.211	439.895	19906857, 12756174
chr2	105666401	105668800	2400	*	E5		chr2	105667896	105668895	1000	+	promoter:5033	uc012cat.3	18508	Pax6	optic vesicle		E5	468.211	439.895	19906857, 12756174
chr2	105668801	105670400	1600	*	E9		chr2	105667896	105668895	1000	+	promoter:5033	uc012cat.3	18508	Pax6	optic vesicle		E9	468.211	439.895	19906857, 12756174
chr2	105440000	105694999	255000	*	883sicer	1.61699e-131	chr2	105672964	105673963	1000	+	promoter:5035	uc008lky.3	18508	Pax6	optic vesicle	H3K27me3		468.211	439.895	19906857, 12756174
chr2	105673000	105677199	4200	*	3680sicer	2.81016e-20	chr2	105672964	105673963	1000	+	promoter:5035	uc008lky.3	18508	Pax6	optic vesicle	H3K4me1		468.211	439.895	19906857, 12756174
chr2	105668600	105690399	21800	*	2015sicer	0	chr2	105672964	105673963	1000	+	promoter:5035	uc008lky.3	18508	Pax6	optic vesicle	H3K4me3		468.211	439.895	19906857, 12756174
chr2	105633000	105692999	60000	*	1192sicer	5.12349e-17	chr2	105672964	105673963	1000	+	promoter:5035	uc008lky.3	18508	Pax6	optic vesicle	H3K9me3		468.211	439.895	19906857, 12756174
chr2	105605000	105694999	90000	*	1163sicer	7.20488e-45	chr2	105672964	105673963	1000	+	promoter:5035	uc008lky.3	18508	Pax6	optic vesicle		H3K27me3	468.211	439.895	19906857, 12756174
chr2	105672600	105677199	4600	*	5758sicer	2.03296e-15	chr2	105672964	105673963	1000	+	promoter:5035	uc008lky.3	18508	Pax6	optic vesicle		H3K4me1	468.211	439.895	19906857, 12756174
chr2	105668600	105684399	15800	*	2732sicer	5.43053e-128	chr2	105672964	105673963	1000	+	promoter:5035	uc008lky.3	18508	Pax6	optic vesicle		H3K4me3	468.211	439.895	19906857, 12756174
chr2	105633000	105689999	57000	*	1013sicer	7.14855e-58	chr2	105672964	105673963	1000	+	promoter:5035	uc008lky.3	18508	Pax6	optic vesicle		H3K9me3	468.211	439.895	19906857, 12756174
chr2	105670801	105674800	4000	*	E10		chr2	105672964	105673963	1000	+	promoter:5035	uc008lky.3	18508	Pax6	optic vesicle	E10		468.211	439.895	19906857, 12756174
chr2	105670401	105673600	3200	*	E5		chr2	105672964	105673963	1000	+	promoter:5035	uc008lky.3	18508	Pax6	optic vesicle		E5	468.211	439.895	19906857, 12756174
chr2	105673601	105675400	1800	*	E9		chr2	105672964	105673963	1000	+	promoter:5035	uc008lky.3	18508	Pax6	optic vesicle		E9	468.211	439.895	19906857, 12756174
chr2	105440000	105694999	255000	*	883sicer	1.61699e-131	chr2	105674744	105675743	1000	+	promoter:5037	uc057bnv.1	18508	Pax6	optic vesicle	H3K27me3		468.211	439.895	19906857, 12756174
chr2	105673000	105677199	4200	*	3680sicer	2.81016e-20	chr2	105674744	105675743	1000	+	promoter:5037	uc057bnv.1	18508	Pax6	optic vesicle	H3K4me1		468.211	439.895	19906857, 12756174
chr2	105668600	105690399	21800	*	2015sicer	0	chr2	105674744	105675743	1000	+	promoter:5037	uc057bnv.1	18508	Pax6	optic vesicle	H3K4me3		468.211	439.895	19906857, 12756174
chr2	105633000	105692999	60000	*	1192sicer	5.12349e-17	chr2	105674744	105675743	1000	+	promoter:5037	uc057bnv.1	18508	Pax6	optic vesicle	H3K9me3		468.211	439.895	19906857, 12756174
chr2	105605000	105694999	90000	*	1163sicer	7.20488e-45	chr2	105674744	105675743	1000	+	promoter:5037	uc057bnv.1	18508	Pax6	optic vesicle		H3K27me3	468.211	439.895	19906857, 12756174
chr2	105672600	105677199	4600	*	5758sicer	2.03296e-15	chr2	105674744	105675743	1000	+	promoter:5037	uc057bnv.1	18508	Pax6	optic vesicle		H3K4me1	468.211	439.895	19906857, 12756174
chr2	105668600	105684399	15800	*	2732sicer	5.43053e-128	chr2	105674744	105675743	1000	+	promoter:5037	uc057bnv.1	18508	Pax6	optic vesicle		H3K4me3	468.211	439.895	19906857, 12756174
chr2	105633000	105689999	57000	*	1013sicer	7.14855e-58	chr2	105674744	105675743	1000	+	promoter:5037	uc057bnv.1	18508	Pax6	optic vesicle		H3K9me3	468.211	439.895	19906857, 12756174
chr2	105670801	105674800	4000	*	E10		chr2	105674744	105675743	1000	+	promoter:5037	uc057bnv.1	18508	Pax6	optic vesicle	E10		468.211	439.895	19906857, 12756174
chr2	105674801	105675200	400	*	E8		chr2	105674744	105675743	1000	+	promoter:5037	uc057bnv.1	18508	Pax6	optic vesicle	E8		468.211	439.895	19906857, 12756174
chr2	105675201	105676200	1000	*	E10		chr2	105674744	105675743	1000	+	promoter:5037	uc057bnv.1	18508	Pax6	optic vesicle	E10		468.211	439.895	19906857, 12756174
chr2	105673601	105675400	1800	*	E9		chr2	105674744	105675743	1000	+	promoter:5037	uc057bnv.1	18508	Pax6	optic vesicle		E9	468.211	439.895	19906857, 12756174
chr2	105675401	105676600	1200	*	E10		chr2	105674744	105675743	1000	+	promoter:5037	uc057bnv.1	18508	Pax6	optic vesicle		E10	468.211	439.895	19906857, 12756174
chr2	105440000	105694999	255000	*	883sicer	1.61699e-131	chr2	105674744	105675743	1000	+	promoter:5038	uc057bnw.1	18508	Pax6	optic vesicle	H3K27me3		468.211	439.895	19906857, 12756174
chr2	105673000	105677199	4200	*	3680sicer	2.81016e-20	chr2	105674744	105675743	1000	+	promoter:5038	uc057bnw.1	18508	Pax6	optic vesicle	H3K4me1		468.211	439.895	19906857, 12756174
chr2	105668600	105690399	21800	*	2015sicer	0	chr2	105674744	105675743	1000	+	promoter:5038	uc057bnw.1	18508	Pax6	optic vesicle	H3K4me3		468.211	439.895	19906857, 12756174
chr2	105633000	105692999	60000	*	1192sicer	5.12349e-17	chr2	105674744	105675743	1000	+	promoter:5038	uc057bnw.1	18508	Pax6	optic vesicle	H3K9me3		468.211	439.895	19906857, 12756174
chr2	105605000	105694999	90000	*	1163sicer	7.20488e-45	chr2	105674744	105675743	1000	+	promoter:5038	uc057bnw.1	18508	Pax6	optic vesicle		H3K27me3	468.211	439.895	19906857, 12756174
chr2	105672600	105677199	4600	*	5758sicer	2.03296e-15	chr2	105674744	105675743	1000	+	promoter:5038	uc057bnw.1	18508	Pax6	optic vesicle		H3K4me1	468.211	439.895	19906857, 12756174
chr2	105668600	105684399	15800	*	2732sicer	5.43053e-128	chr2	105674744	105675743	1000	+	promoter:5038	uc057bnw.1	18508	Pax6	optic vesicle		H3K4me3	468.211	439.895	19906857, 12756174
chr2	105633000	105689999	57000	*	1013sicer	7.14855e-58	chr2	105674744	105675743	1000	+	promoter:5038	uc057bnw.1	18508	Pax6	optic vesicle		H3K9me3	468.211	439.895	19906857, 12756174
chr2	105670801	105674800	4000	*	E10		chr2	105674744	105675743	1000	+	promoter:5038	uc057bnw.1	18508	Pax6	optic vesicle	E10		468.211	439.895	19906857, 12756174
chr2	105674801	105675200	400	*	E8		chr2	105674744	105675743	1000	+	promoter:5038	uc057bnw.1	18508	Pax6	optic vesicle	E8		468.211	439.895	19906857, 12756174
chr2	105675201	105676200	1000	*	E10		chr2	105674744	105675743	1000	+	promoter:5038	uc057bnw.1	18508	Pax6	optic vesicle	E10		468.211	439.895	19906857, 12756174
chr2	105673601	105675400	1800	*	E9		chr2	105674744	105675743	1000	+	promoter:5038	uc057bnw.1	18508	Pax6	optic vesicle		E9	468.211	439.895	19906857, 12756174
chr2	105675401	105676600	1200	*	E10		chr2	105674744	105675743	1000	+	promoter:5038	uc057bnw.1	18508	Pax6	optic vesicle		E10	468.211	439.895	19906857, 12756174
chr2	105440000	105694999	255000	*	883sicer	1.61699e-131	chr2	105675129	105676128	1000	+	promoter:5039	uc008lla.3	18508	Pax6	optic vesicle	H3K27me3		468.211	439.895	19906857, 12756174
chr2	105673000	105677199	4200	*	3680sicer	2.81016e-20	chr2	105675129	105676128	1000	+	promoter:5039	uc008lla.3	18508	Pax6	optic vesicle	H3K4me1		468.211	439.895	19906857, 12756174
chr2	105668600	105690399	21800	*	2015sicer	0	chr2	105675129	105676128	1000	+	promoter:5039	uc008lla.3	18508	Pax6	optic vesicle	H3K4me3		468.211	439.895	19906857, 12756174
chr2	105633000	105692999	60000	*	1192sicer	5.12349e-17	chr2	105675129	105676128	1000	+	promoter:5039	uc008lla.3	18508	Pax6	optic vesicle	H3K9me3		468.211	439.895	19906857, 12756174
chr2	105605000	105694999	90000	*	1163sicer	7.20488e-45	chr2	105675129	105676128	1000	+	promoter:5039	uc008lla.3	18508	Pax6	optic vesicle		H3K27me3	468.211	439.895	19906857, 12756174
chr2	105672600	105677199	4600	*	5758sicer	2.03296e-15	chr2	105675129	105676128	1000	+	promoter:5039	uc008lla.3	18508	Pax6	optic vesicle		H3K4me1	468.211	439.895	19906857, 12756174
chr2	105668600	105684399	15800	*	2732sicer	5.43053e-128	chr2	105675129	105676128	1000	+	promoter:5039	uc008lla.3	18508	Pax6	optic vesicle		H3K4me3	468.211	439.895	19906857, 12756174
chr2	105633000	105689999	57000	*	1013sicer	7.14855e-58	chr2	105675129	105676128	1000	+	promoter:5039	uc008lla.3	18508	Pax6	optic vesicle		H3K9me3	468.211	439.895	19906857, 12756174
chr2	105674801	105675200	400	*	E8		chr2	105675129	105676128	1000	+	promoter:5039	uc008lla.3	18508	Pax6	optic vesicle	E8		468.211	439.895	19906857, 12756174
chr2	105675201	105676200	1000	*	E10		chr2	105675129	105676128	1000	+	promoter:5039	uc008lla.3	18508	Pax6	optic vesicle	E10		468.211	439.895	19906857, 12756174
chr2	105673601	105675400	1800	*	E9		chr2	105675129	105676128	1000	+	promoter:5039	uc008lla.3	18508	Pax6	optic vesicle		E9	468.211	439.895	19906857, 12756174
chr2	105675401	105676600	1200	*	E10		chr2	105675129	105676128	1000	+	promoter:5039	uc008lla.3	18508	Pax6	optic vesicle		E10	468.211	439.895	19906857, 12756174
chr2	105440000	105694999	255000	*	883sicer	1.61699e-131	chr2	105675129	105676128	1000	+	promoter:5040	uc008llb.3	18508	Pax6	optic vesicle	H3K27me3		468.211	439.895	19906857, 12756174
chr2	105673000	105677199	4200	*	3680sicer	2.81016e-20	chr2	105675129	105676128	1000	+	promoter:5040	uc008llb.3	18508	Pax6	optic vesicle	H3K4me1		468.211	439.895	19906857, 12756174
chr2	105668600	105690399	21800	*	2015sicer	0	chr2	105675129	105676128	1000	+	promoter:5040	uc008llb.3	18508	Pax6	optic vesicle	H3K4me3		468.211	439.895	19906857, 12756174
chr2	105633000	105692999	60000	*	1192sicer	5.12349e-17	chr2	105675129	105676128	1000	+	promoter:5040	uc008llb.3	18508	Pax6	optic vesicle	H3K9me3		468.211	439.895	19906857, 12756174
chr2	105605000	105694999	90000	*	1163sicer	7.20488e-45	chr2	105675129	105676128	1000	+	promoter:5040	uc008llb.3	18508	Pax6	optic vesicle		H3K27me3	468.211	439.895	19906857, 12756174
chr2	105672600	105677199	4600	*	5758sicer	2.03296e-15	chr2	105675129	105676128	1000	+	promoter:5040	uc008llb.3	18508	Pax6	optic vesicle		H3K4me1	468.211	439.895	19906857, 12756174
chr2	105668600	105684399	15800	*	2732sicer	5.43053e-128	chr2	105675129	105676128	1000	+	promoter:5040	uc008llb.3	18508	Pax6	optic vesicle		H3K4me3	468.211	439.895	19906857, 12756174
chr2	105633000	105689999	57000	*	1013sicer	7.14855e-58	chr2	105675129	105676128	1000	+	promoter:5040	uc008llb.3	18508	Pax6	optic vesicle		H3K9me3	468.211	439.895	19906857, 12756174
chr2	105674801	105675200	400	*	E8		chr2	105675129	105676128	1000	+	promoter:5040	uc008llb.3	18508	Pax6	optic vesicle	E8		468.211	439.895	19906857, 12756174
chr2	105675201	105676200	1000	*	E10		chr2	105675129	105676128	1000	+	promoter:5040	uc008llb.3	18508	Pax6	optic vesicle	E10		468.211	439.895	19906857, 12756174
chr2	105673601	105675400	1800	*	E9		chr2	105675129	105676128	1000	+	promoter:5040	uc008llb.3	18508	Pax6	optic vesicle		E9	468.211	439.895	19906857, 12756174
chr2	105675401	105676600	1200	*	E10		chr2	105675129	105676128	1000	+	promoter:5040	uc008llb.3	18508	Pax6	optic vesicle		E10	468.211	439.895	19906857, 12756174
chr2	105440000	105694999	255000	*	883sicer	1.61699e-131	chr2	105681463	105682462	1000	+	promoter:5041	uc057bnx.1	18508	Pax6	optic vesicle	H3K27me3		468.211	439.895	19906857, 12756174
chr2	105679400	105682799	3400	*	3681sicer	2.13535e-13	chr2	105681463	105682462	1000	+	promoter:5041	uc057bnx.1	18508	Pax6	optic vesicle	H3K4me1		468.211	439.895	19906857, 12756174
chr2	105668600	105690399	21800	*	2015sicer	0	chr2	105681463	105682462	1000	+	promoter:5041	uc057bnx.1	18508	Pax6	optic vesicle	H3K4me3		468.211	439.895	19906857, 12756174
chr2	105633000	105692999	60000	*	1192sicer	5.12349e-17	chr2	105681463	105682462	1000	+	promoter:5041	uc057bnx.1	18508	Pax6	optic vesicle	H3K9me3		468.211	439.895	19906857, 12756174
chr2	105605000	105694999	90000	*	1163sicer	7.20488e-45	chr2	105681463	105682462	1000	+	promoter:5041	uc057bnx.1	18508	Pax6	optic vesicle		H3K27me3	468.211	439.895	19906857, 12756174
chr2	105668600	105684399	15800	*	2732sicer	5.43053e-128	chr2	105681463	105682462	1000	+	promoter:5041	uc057bnx.1	18508	Pax6	optic vesicle		H3K4me3	468.211	439.895	19906857, 12756174
chr2	105633000	105689999	57000	*	1013sicer	7.14855e-58	chr2	105681463	105682462	1000	+	promoter:5041	uc057bnx.1	18508	Pax6	optic vesicle		H3K9me3	468.211	439.895	19906857, 12756174
chr2	105681201	105682800	1600	*	E7		chr2	105681463	105682462	1000	+	promoter:5041	uc057bnx.1	18508	Pax6	optic vesicle	E7		468.211	439.895	19906857, 12756174
chr2	105680801	105683000	2200	*	E5		chr2	105681463	105682462	1000	+	promoter:5041	uc057bnx.1	18508	Pax6	optic vesicle		E5	468.211	439.895	19906857, 12756174
chr2	105440000	105694999	255000	*	883sicer	1.61699e-131	chr2	105681463	105682462	1000	+	promoter:5042	uc057bny.1	18508	Pax6	optic vesicle	H3K27me3		468.211	439.895	19906857, 12756174
chr2	105679400	105682799	3400	*	3681sicer	2.13535e-13	chr2	105681463	105682462	1000	+	promoter:5042	uc057bny.1	18508	Pax6	optic vesicle	H3K4me1		468.211	439.895	19906857, 12756174
chr2	105668600	105690399	21800	*	2015sicer	0	chr2	105681463	105682462	1000	+	promoter:5042	uc057bny.1	18508	Pax6	optic vesicle	H3K4me3		468.211	439.895	19906857, 12756174
chr2	105633000	105692999	60000	*	1192sicer	5.12349e-17	chr2	105681463	105682462	1000	+	promoter:5042	uc057bny.1	18508	Pax6	optic vesicle	H3K9me3		468.211	439.895	19906857, 12756174
chr2	105605000	105694999	90000	*	1163sicer	7.20488e-45	chr2	105681463	105682462	1000	+	promoter:5042	uc057bny.1	18508	Pax6	optic vesicle		H3K27me3	468.211	439.895	19906857, 12756174
chr2	105668600	105684399	15800	*	2732sicer	5.43053e-128	chr2	105681463	105682462	1000	+	promoter:5042	uc057bny.1	18508	Pax6	optic vesicle		H3K4me3	468.211	439.895	19906857, 12756174
chr2	105633000	105689999	57000	*	1013sicer	7.14855e-58	chr2	105681463	105682462	1000	+	promoter:5042	uc057bny.1	18508	Pax6	optic vesicle		H3K9me3	468.211	439.895	19906857, 12756174
chr2	105681201	105682800	1600	*	E7		chr2	105681463	105682462	1000	+	promoter:5042	uc057bny.1	18508	Pax6	optic vesicle	E7		468.211	439.895	19906857, 12756174
chr2	105680801	105683000	2200	*	E5		chr2	105681463	105682462	1000	+	promoter:5042	uc057bny.1	18508	Pax6	optic vesicle		E5	468.211	439.895	19906857, 12756174
chr2	105440000	105694999	255000	*	883sicer	1.61699e-131	chr2	105684778	105685777	1000	+	promoter:5043	uc008llc.3	18508	Pax6	optic vesicle	H3K27me3		468.211	439.895	19906857, 12756174
chr2	105668600	105690399	21800	*	2015sicer	0	chr2	105684778	105685777	1000	+	promoter:5043	uc008llc.3	18508	Pax6	optic vesicle	H3K4me3		468.211	439.895	19906857, 12756174
chr2	105633000	105692999	60000	*	1192sicer	5.12349e-17	chr2	105684778	105685777	1000	+	promoter:5043	uc008llc.3	18508	Pax6	optic vesicle	H3K9me3		468.211	439.895	19906857, 12756174
chr2	105605000	105694999	90000	*	1163sicer	7.20488e-45	chr2	105684778	105685777	1000	+	promoter:5043	uc008llc.3	18508	Pax6	optic vesicle		H3K27me3	468.211	439.895	19906857, 12756174
chr2	105633000	105689999	57000	*	1013sicer	7.14855e-58	chr2	105684778	105685777	1000	+	promoter:5043	uc008llc.3	18508	Pax6	optic vesicle		H3K9me3	468.211	439.895	19906857, 12756174
chr2	105684201	105685600	1400	*	E6		chr2	105684778	105685777	1000	+	promoter:5043	uc008llc.3	18508	Pax6	optic vesicle	E6		468.211	439.895	19906857, 12756174
chr2	105685601	105687800	2200	*	E5		chr2	105684778	105685777	1000	+	promoter:5043	uc008llc.3	18508	Pax6	optic vesicle	E5		468.211	439.895	19906857, 12756174
chr2	105683601	105686800	3200	*	E6		chr2	105684778	105685777	1000	+	promoter:5043	uc008llc.3	18508	Pax6	optic vesicle		E6	468.211	439.895	19906857, 12756174
chr17	85420000	85959999	540000	*	6247sicer	1.02505e-149	chr17	85619834	85620833	1000	+	promoter:55366	uc008dub.2	20473	Six3	optic vesicle	H3K27me3		68.5222	10.6524	12163408
chr17	85612200	85629199	17000	*	18607sicer	0	chr17	85619834	85620833	1000	+	promoter:55366	uc008dub.2	20473	Six3	optic vesicle	H3K4me3		68.5222	10.6524	12163408
chr17	85605000	85754999	150000	*	8256sicer	1.41813e-55	chr17	85619834	85620833	1000	+	promoter:55366	uc008dub.2	20473	Six3	optic vesicle		H3K27me3	68.5222	10.6524	12163408
chr17	85614800	85621799	7000	*	52077sicer	1.00626e-10	chr17	85619834	85620833	1000	+	promoter:55366	uc008dub.2	20473	Six3	optic vesicle		H3K4me1	68.5222	10.6524	12163408
chr17	85612400	85626999	14600	*	23629sicer	0	chr17	85619834	85620833	1000	+	promoter:55366	uc008dub.2	20473	Six3	optic vesicle		H3K4me3	68.5222	10.6524	12163408
chr17	85619201	85620600	1400	*	E7		chr17	85619834	85620833	1000	+	promoter:55366	uc008dub.2	20473	Six3	optic vesicle	E7		68.5222	10.6524	12163408
chr17	85620601	85626800	6200	*	E10		chr17	85619834	85620833	1000	+	promoter:55366	uc008dub.2	20473	Six3	optic vesicle	E10		68.5222	10.6524	12163408
chr17	85619001	85620200	1200	*	E6		chr17	85619834	85620833	1000	+	promoter:55366	uc008dub.2	20473	Six3	optic vesicle		E6	68.5222	10.6524	12163408
chr17	85620201	85621400	1200	*	E10		chr17	85619834	85620833	1000	+	promoter:55366	uc008dub.2	20473	Six3	optic vesicle		E10	68.5222	10.6524	12163408
chr17	85420000	85959999	540000	*	6247sicer	1.02505e-149	chr17	85619834	85620833	1000	+	promoter:55367	uc033hfi.1	20473	Six3	optic vesicle	H3K27me3		68.5222	10.6524	12163408
chr17	85612200	85629199	17000	*	18607sicer	0	chr17	85619834	85620833	1000	+	promoter:55367	uc033hfi.1	20473	Six3	optic vesicle	H3K4me3		68.5222	10.6524	12163408
chr17	85605000	85754999	150000	*	8256sicer	1.41813e-55	chr17	85619834	85620833	1000	+	promoter:55367	uc033hfi.1	20473	Six3	optic vesicle		H3K27me3	68.5222	10.6524	12163408
chr17	85614800	85621799	7000	*	52077sicer	1.00626e-10	chr17	85619834	85620833	1000	+	promoter:55367	uc033hfi.1	20473	Six3	optic vesicle		H3K4me1	68.5222	10.6524	12163408
chr17	85612400	85626999	14600	*	23629sicer	0	chr17	85619834	85620833	1000	+	promoter:55367	uc033hfi.1	20473	Six3	optic vesicle		H3K4me3	68.5222	10.6524	12163408
chr17	85619201	85620600	1400	*	E7		chr17	85619834	85620833	1000	+	promoter:55367	uc033hfi.1	20473	Six3	optic vesicle	E7		68.5222	10.6524	12163408
chr17	85620601	85626800	6200	*	E10		chr17	85619834	85620833	1000	+	promoter:55367	uc033hfi.1	20473	Six3	optic vesicle	E10		68.5222	10.6524	12163408
chr17	85619001	85620200	1200	*	E6		chr17	85619834	85620833	1000	+	promoter:55367	uc033hfi.1	20473	Six3	optic vesicle		E6	68.5222	10.6524	12163408
chr17	85620201	85621400	1200	*	E10		chr17	85619834	85620833	1000	+	promoter:55367	uc033hfi.1	20473	Six3	optic vesicle		E10	68.5222	10.6524	12163408
chr18	65830000	65944999	115000	*	6434sicer	1.25203e-46	chr18	65939090	65940089	1000	-	promoter:58281	uc008ffl.1	19434	Rax	optic vesicle	H3K27me3		68.8456	80.7289	9177348
chr18	65932400	65939799	7400	*	19096sicer	7.98615e-149	chr18	65939090	65940089	1000	-	promoter:58281	uc008ffl.1	19434	Rax	optic vesicle	H3K4me3		68.8456	80.7289	9177348
chr18	65840000	65944999	105000	*	8521sicer	1.20056e-08	chr18	65939090	65940089	1000	-	promoter:58281	uc008ffl.1	19434	Rax	optic vesicle		H3K27me3	68.8456	80.7289	9177348
chr18	65939001	65940400	1400	*	E5		chr18	65939090	65940089	1000	-	promoter:58281	uc008ffl.1	19434	Rax	optic vesicle	E5		68.8456	80.7289	9177348
chr18	65939001	65940000	1000	*	E1		chr18	65939090	65940089	1000	-	promoter:58281	uc008ffl.1	19434	Rax	optic vesicle		E1	68.8456	80.7289	9177348
chr18	65940001	65942800	2800	*	E2		chr18	65939090	65940089	1000	-	promoter:58281	uc008ffl.1	19434	Rax	optic vesicle		E2	68.8456	80.7289	9177348
chr3	17725000	17799999	75000	*	1142sicer	2.6283e-59	chr3	17794662	17795661	1000	+	promoter:8996	uc012cnp.1	723950	Mir124a-2	optic vesicle	H3K27me3		n/a	n/a	21131276
chr3	17725000	17799999	75000	*	1489sicer	1.39603e-72	chr3	17794662	17795661	1000	+	promoter:8996	uc012cnp.1	723950	Mir124a-2	optic vesicle		H3K27me3	n/a	n/a	21131276
chr3	17793600	17794999	1400	*	7992sicer	6.71158e-13	chr3	17794662	17795661	1000	+	promoter:8996	uc012cnp.1	723950	Mir124a-2	optic vesicle		H3K4me1	n/a	n/a	21131276
chr3	17727000	17798999	72000	*	1298sicer	2.98149e-37	chr3	17794662	17795661	1000	+	promoter:8996	uc012cnp.1	723950	Mir124a-2	optic vesicle		H3K9me3	n/a	n/a	21131276
chr3	17789801	17796600	6800	*	E5		chr3	17794662	17795661	1000	+	promoter:8996	uc012cnp.1	723950	Mir124a-2	optic vesicle	E5		n/a	n/a	21131276
chr3	17794401	17795000	600	*	E3		chr3	17794662	17795661	1000	+	promoter:8996	uc012cnp.1	723950	Mir124a-2	optic vesicle		E3	n/a	n/a	21131276
chr3	17795001	17796000	1000	*	E5		chr3	17794662	17795661	1000	+	promoter:8996	uc012cnp.1	723950	Mir124a-2	optic vesicle		E5	n/a	n/a	21131276

## Sheet: RPCs
seqnames	start	end	width	strand	peak	pvalue	annot.seqnames	annot.start	annot.end	annot.width	annot.strand	annot.id	annot.tx_id	annot.gene_id	annot.symbol	RPCs	Exp1	Exp2	Average RPE	SD RPE
chr3	86543200	86552599	9400	*	3186sicer	0	chr3	86548284	86549283	1000	-	promoter:10897	uc008prj.1	23937	Mab21l2	retinal progenitor cells	H3K4me3		1918.7	304.544
chr3	86544400	86551199	6800	*	4267sicer	8.87868e-178	chr3	86548284	86549283	1000	-	promoter:10897	uc008prj.1	23937	Mab21l2	retinal progenitor cells		H3K4me3	1918.7	304.544
chr3	86546001	86549200	3200	*	E10		chr3	86548284	86549283	1000	-	promoter:10897	uc008prj.1	23937	Mab21l2	retinal progenitor cells	E10		1918.7	304.544
chr3	86549201	86550200	1000	*	E7		chr3	86548284	86549283	1000	-	promoter:10897	uc008prj.1	23937	Mab21l2	retinal progenitor cells	E7		1918.7	304.544
chr3	86545801	86549000	3200	*	E10		chr3	86548284	86549283	1000	-	promoter:10897	uc008prj.1	23937	Mab21l2	retinal progenitor cells		E10	1918.7	304.544
chr3	86549001	86637000	88000	*	E6		chr3	86548284	86549283	1000	-	promoter:10897	uc008prj.1	23937	Mab21l2	retinal progenitor cells		E6	1918.7	304.544
chr3	141931401	141931600	200	*	E10		chr3	141931589	141932588	1000	-	promoter:11730	uc008rog.2	12167	Bmpr1b	retinal progenitor cells	E10		67.0761	12.0049
chr3	141931601	141932000	400	*	E7		chr3	141931589	141932588	1000	-	promoter:11730	uc008rog.2	12167	Bmpr1b	retinal progenitor cells	E7		67.0761	12.0049
chr3	141932001	142003000	71000	*	E6		chr3	141931589	141932588	1000	-	promoter:11730	uc008rog.2	12167	Bmpr1b	retinal progenitor cells	E6		67.0761	12.0049
chr3	141931401	141933600	2200	*	E7		chr3	141931589	141932588	1000	-	promoter:11730	uc008rog.2	12167	Bmpr1b	retinal progenitor cells		E7	67.0761	12.0049
chr3	141931401	141931600	200	*	E10		chr3	141931589	141932588	1000	-	promoter:11731	uc008roh.2	12167	Bmpr1b	retinal progenitor cells	E10		67.0761	12.0049
chr3	141931601	141932000	400	*	E7		chr3	141931589	141932588	1000	-	promoter:11731	uc008roh.2	12167	Bmpr1b	retinal progenitor cells	E7		67.0761	12.0049
chr3	141932001	142003000	71000	*	E6		chr3	141931589	141932588	1000	-	promoter:11731	uc008roh.2	12167	Bmpr1b	retinal progenitor cells	E6		67.0761	12.0049
chr3	141931401	141933600	2200	*	E7		chr3	141931589	141932588	1000	-	promoter:11731	uc008roh.2	12167	Bmpr1b	retinal progenitor cells		E7	67.0761	12.0049
chr3	141981600	141982399	800	*	4863sicer	7.10212e-10	chr3	141982265	141983264	1000	-	promoter:11732	uc008roi.2	12167	Bmpr1b	retinal progenitor cells		H3K4me3	67.0761	12.0049
chr3	141932001	142003000	71000	*	E6		chr3	141982265	141983264	1000	-	promoter:11732	uc008roi.2	12167	Bmpr1b	retinal progenitor cells	E6		67.0761	12.0049
chr3	141933601	142003000	69400	*	E6		chr3	141982265	141983264	1000	-	promoter:11732	uc008roi.2	12167	Bmpr1b	retinal progenitor cells		E6	67.0761	12.0049
chr3	142168600	142169999	1400	*	3705sicer	4.96389e-106	chr3	142169229	142170228	1000	-	promoter:11733	uc008roj.2	12167	Bmpr1b	retinal progenitor cells	H3K4me3		67.0761	12.0049
chr3	142168800	142170199	1400	*	10432sicer	0.00227616	chr3	142169229	142170228	1000	-	promoter:11733	uc008roj.2	12167	Bmpr1b	retinal progenitor cells		H3K4me1	67.0761	12.0049
chr3	142168400	142169799	1400	*	4866sicer	5.74884e-42	chr3	142169229	142170228	1000	-	promoter:11733	uc008roj.2	12167	Bmpr1b	retinal progenitor cells		H3K4me3	67.0761	12.0049
chr3	142168601	142169600	1000	*	E10		chr3	142169229	142170228	1000	-	promoter:11733	uc008roj.2	12167	Bmpr1b	retinal progenitor cells	E10		67.0761	12.0049
chr3	142169601	142191600	22000	*	E6		chr3	142169229	142170228	1000	-	promoter:11733	uc008roj.2	12167	Bmpr1b	retinal progenitor cells	E6		67.0761	12.0049
chr3	142168401	142169600	1200	*	E10		chr3	142169229	142170228	1000	-	promoter:11733	uc008roj.2	12167	Bmpr1b	retinal progenitor cells		E10	67.0761	12.0049
chr3	142169601	142191600	22000	*	E6		chr3	142169229	142170228	1000	-	promoter:11733	uc008roj.2	12167	Bmpr1b	retinal progenitor cells		E6	67.0761	12.0049
chr3	142168600	142169999	1400	*	3705sicer	4.96389e-106	chr3	142169229	142170228	1000	-	promoter:11734	uc008rok.2	12167	Bmpr1b	retinal progenitor cells	H3K4me3		67.0761	12.0049
chr3	142168800	142170199	1400	*	10432sicer	0.00227616	chr3	142169229	142170228	1000	-	promoter:11734	uc008rok.2	12167	Bmpr1b	retinal progenitor cells		H3K4me1	67.0761	12.0049
chr3	142168400	142169799	1400	*	4866sicer	5.74884e-42	chr3	142169229	142170228	1000	-	promoter:11734	uc008rok.2	12167	Bmpr1b	retinal progenitor cells		H3K4me3	67.0761	12.0049
chr3	142168601	142169600	1000	*	E10		chr3	142169229	142170228	1000	-	promoter:11734	uc008rok.2	12167	Bmpr1b	retinal progenitor cells	E10		67.0761	12.0049
chr3	142169601	142191600	22000	*	E6		chr3	142169229	142170228	1000	-	promoter:11734	uc008rok.2	12167	Bmpr1b	retinal progenitor cells	E6		67.0761	12.0049
chr3	142168401	142169600	1200	*	E10		chr3	142169229	142170228	1000	-	promoter:11734	uc008rok.2	12167	Bmpr1b	retinal progenitor cells		E10	67.0761	12.0049
chr3	142169601	142191600	22000	*	E6		chr3	142169229	142170228	1000	-	promoter:11734	uc008rok.2	12167	Bmpr1b	retinal progenitor cells		E6	67.0761	12.0049
chr4	154960200	154970399	10200	*	9361sicer	6.59879e-47	chr4	154959923	154960922	1000	+	promoter:13568	uc008wck.1	15208	Hes5	retinal progenitor cells	H3K4me1		124.09	12.9764
chr4	154960400	154967199	6800	*	5128sicer	0	chr4	154959923	154960922	1000	+	promoter:13568	uc008wck.1	15208	Hes5	retinal progenitor cells	H3K4me3		124.09	12.9764
chr4	154960400	154963799	3400	*	14541sicer	1.3998e-19	chr4	154959923	154960922	1000	+	promoter:13568	uc008wck.1	15208	Hes5	retinal progenitor cells		H3K4me1	124.09	12.9764
chr4	154960600	154961999	1400	*	6727sicer	6.28313e-29	chr4	154959923	154960922	1000	+	promoter:13568	uc008wck.1	15208	Hes5	retinal progenitor cells		H3K4me3	124.09	12.9764
chr4	154957801	154960600	2800	*	E7		chr4	154959923	154960922	1000	+	promoter:13568	uc008wck.1	15208	Hes5	retinal progenitor cells	E7		124.09	12.9764
chr4	154960601	154962000	1400	*	E8		chr4	154959923	154960922	1000	+	promoter:13568	uc008wck.1	15208	Hes5	retinal progenitor cells	E8		124.09	12.9764
chr4	154959001	154960200	1200	*	E6		chr4	154959923	154960922	1000	+	promoter:13568	uc008wck.1	15208	Hes5	retinal progenitor cells		E6	124.09	12.9764
chr4	154960201	154960600	400	*	E7		chr4	154959923	154960922	1000	+	promoter:13568	uc008wck.1	15208	Hes5	retinal progenitor cells		E7	124.09	12.9764
chr4	154960601	154961800	1200	*	E8		chr4	154959923	154960922	1000	+	promoter:13568	uc008wck.1	15208	Hes5	retinal progenitor cells		E8	124.09	12.9764
chr5	77264800	77274799	10000	*	10290sicer	4.40604e-19	chr5	77264494	77265493	1000	+	promoter:16303	uc008xvz.2	19712	Rest	retinal progenitor cells	H3K4me1		58.8745	33.6233
chr5	77264800	77267799	3000	*	5665sicer	0	chr5	77264494	77265493	1000	+	promoter:16303	uc008xvz.2	19712	Rest	retinal progenitor cells	H3K4me3		58.8745	33.6233
chr5	77265000	77268999	4000	*	7455sicer	0	chr5	77264494	77265493	1000	+	promoter:16303	uc008xvz.2	19712	Rest	retinal progenitor cells		H3K4me3	58.8745	33.6233
chr5	77246201	77264800	18600	*	E6		chr5	77264494	77265493	1000	+	promoter:16303	uc008xvz.2	19712	Rest	retinal progenitor cells	E6		58.8745	33.6233
chr5	77264801	77267600	2800	*	E10		chr5	77264494	77265493	1000	+	promoter:16303	uc008xvz.2	19712	Rest	retinal progenitor cells	E10		58.8745	33.6233
chr5	77246601	77265000	18400	*	E6		chr5	77264494	77265493	1000	+	promoter:16303	uc008xvz.2	19712	Rest	retinal progenitor cells		E6	58.8745	33.6233
chr5	77265001	77267200	2200	*	E10		chr5	77264494	77265493	1000	+	promoter:16303	uc008xvz.2	19712	Rest	retinal progenitor cells		E10	58.8745	33.6233
chr5	77264800	77274799	10000	*	10290sicer	4.40604e-19	chr5	77265196	77266195	1000	+	promoter:16304	uc008xwa.2	19712	Rest	retinal progenitor cells	H3K4me1		58.8745	33.6233
chr5	77264800	77267799	3000	*	5665sicer	0	chr5	77265196	77266195	1000	+	promoter:16304	uc008xwa.2	19712	Rest	retinal progenitor cells	H3K4me3		58.8745	33.6233
chr5	77265000	77268999	4000	*	7455sicer	0	chr5	77265196	77266195	1000	+	promoter:16304	uc008xwa.2	19712	Rest	retinal progenitor cells		H3K4me3	58.8745	33.6233
chr5	77264801	77267600	2800	*	E10		chr5	77265196	77266195	1000	+	promoter:16304	uc008xwa.2	19712	Rest	retinal progenitor cells	E10		58.8745	33.6233
chr5	77265001	77267200	2200	*	E10		chr5	77265196	77266195	1000	+	promoter:16304	uc008xwa.2	19712	Rest	retinal progenitor cells		E10	58.8745	33.6233
chr5	77264800	77274799	10000	*	10290sicer	4.40604e-19	chr5	77266932	77267931	1000	+	promoter:16305	uc029vis.1	19712	Rest	retinal progenitor cells	H3K4me1		58.8745	33.6233
chr5	77264800	77267799	3000	*	5665sicer	0	chr5	77266932	77267931	1000	+	promoter:16305	uc029vis.1	19712	Rest	retinal progenitor cells	H3K4me3		58.8745	33.6233
chr5	77266600	77270799	4200	*	16044sicer	5.8507e-07	chr5	77266932	77267931	1000	+	promoter:16305	uc029vis.1	19712	Rest	retinal progenitor cells		H3K4me1	58.8745	33.6233
chr5	77265000	77268999	4000	*	7455sicer	0	chr5	77266932	77267931	1000	+	promoter:16305	uc029vis.1	19712	Rest	retinal progenitor cells		H3K4me3	58.8745	33.6233
chr5	77264801	77267600	2800	*	E10		chr5	77266932	77267931	1000	+	promoter:16305	uc029vis.1	19712	Rest	retinal progenitor cells	E10		58.8745	33.6233
chr5	77267601	77275000	7400	*	E7		chr5	77266932	77267931	1000	+	promoter:16305	uc029vis.1	19712	Rest	retinal progenitor cells	E7		58.8745	33.6233
chr5	77265001	77267200	2200	*	E10		chr5	77266932	77267931	1000	+	promoter:16305	uc029vis.1	19712	Rest	retinal progenitor cells		E10	58.8745	33.6233
chr5	77267201	77268400	1200	*	E7		chr5	77266932	77267931	1000	+	promoter:16305	uc029vis.1	19712	Rest	retinal progenitor cells		E7	58.8745	33.6233
chr7	144825000	144904999	80000	*	3212sicer	2.8848e-49	chr7	144895532	144896531	1000	+	promoter:25420	uc009kqr.1	14170	Fgf15	retinal progenitor cells	H3K27me3		54.6995	33.273
chr7	144894200	144897799	3600	*	16373sicer	1.81897e-27	chr7	144895532	144896531	1000	+	promoter:25420	uc009kqr.1	14170	Fgf15	retinal progenitor cells	H3K4me1		54.6995	33.273
chr7	144895000	144897799	2800	*	9060sicer	4.50944e-15	chr7	144895532	144896531	1000	+	promoter:25420	uc009kqr.1	14170	Fgf15	retinal progenitor cells	H3K4me3		54.6995	33.273
chr7	144830000	144909999	80000	*	4221sicer	1.38109e-21	chr7	144895532	144896531	1000	+	promoter:25420	uc009kqr.1	14170	Fgf15	retinal progenitor cells		H3K27me3	54.6995	33.273
chr7	144894000	144897199	3200	*	25224sicer	2.03387e-12	chr7	144895532	144896531	1000	+	promoter:25420	uc009kqr.1	14170	Fgf15	retinal progenitor cells		H3K4me1	54.6995	33.273
chr7	144895600	144897399	1800	*	11772sicer	0.00013071	chr7	144895532	144896531	1000	+	promoter:25420	uc009kqr.1	14170	Fgf15	retinal progenitor cells		H3K4me3	54.6995	33.273
chr7	144816000	144899999	84000	*	3724sicer	9.94099e-05	chr7	144895532	144896531	1000	+	promoter:25420	uc009kqr.1	14170	Fgf15	retinal progenitor cells		H3K9me3	54.6995	33.273
chr7	144895201	144897400	2200	*	E9		chr7	144895532	144896531	1000	+	promoter:25420	uc009kqr.1	14170	Fgf15	retinal progenitor cells	E9		54.6995	33.273
chr7	144895001	144895600	600	*	E7		chr7	144895532	144896531	1000	+	promoter:25420	uc009kqr.1	14170	Fgf15	retinal progenitor cells		E7	54.6995	33.273
chr7	144895601	144896000	400	*	E9		chr7	144895532	144896531	1000	+	promoter:25420	uc009kqr.1	14170	Fgf15	retinal progenitor cells		E9	54.6995	33.273
chr7	144896001	144896400	400	*	E5		chr7	144895532	144896531	1000	+	promoter:25420	uc009kqr.1	14170	Fgf15	retinal progenitor cells		E5	54.6995	33.273
chr7	144896401	144896800	400	*	E3		chr7	144895532	144896531	1000	+	promoter:25420	uc009kqr.1	14170	Fgf15	retinal progenitor cells		E3	54.6995	33.273
chr1	119047200	119056999	9800	*	1135sicer	8.1481e-33	chr1	119053620	119054619	1000	-	promoter:2630	uc007cim.1	14633	Gli2	retinal progenitor cells	H3K4me1		1392.25	134.537
chr1	119047600	119055999	8400	*	618sicer	0	chr1	119053620	119054619	1000	-	promoter:2630	uc007cim.1	14633	Gli2	retinal progenitor cells	H3K4me3		1392.25	134.537
chr1	119047400	119053799	6400	*	1903sicer	3.55798e-27	chr1	119053620	119054619	1000	-	promoter:2630	uc007cim.1	14633	Gli2	retinal progenitor cells		H3K4me1	1392.25	134.537
chr1	119050000	119054599	4600	*	972sicer	0	chr1	119053620	119054619	1000	-	promoter:2630	uc007cim.1	14633	Gli2	retinal progenitor cells		H3K4me3	1392.25	134.537
chr1	119051801	119054200	2400	*	E10		chr1	119053620	119054619	1000	-	promoter:2630	uc007cim.1	14633	Gli2	retinal progenitor cells	E10		1392.25	134.537
chr1	119054201	119054400	200	*	E8		chr1	119053620	119054619	1000	-	promoter:2630	uc007cim.1	14633	Gli2	retinal progenitor cells	E8		1392.25	134.537
chr1	119054401	119089400	35000	*	E6		chr1	119053620	119054619	1000	-	promoter:2630	uc007cim.1	14633	Gli2	retinal progenitor cells	E6		1392.25	134.537
chr1	119051401	119054600	3200	*	E10		chr1	119053620	119054619	1000	-	promoter:2630	uc007cim.1	14633	Gli2	retinal progenitor cells		E10	1392.25	134.537
chr1	119054601	119155200	100600	*	E6		chr1	119053620	119054619	1000	-	promoter:2630	uc007cim.1	14633	Gli2	retinal progenitor cells		E6	1392.25	134.537
chr1	119047200	119056999	9800	*	1135sicer	8.1481e-33	chr1	119053620	119054619	1000	-	promoter:2631	uc007cin.1	14633	Gli2	retinal progenitor cells	H3K4me1		1392.25	134.537
chr1	119047600	119055999	8400	*	618sicer	0	chr1	119053620	119054619	1000	-	promoter:2631	uc007cin.1	14633	Gli2	retinal progenitor cells	H3K4me3		1392.25	134.537
chr1	119047400	119053799	6400	*	1903sicer	3.55798e-27	chr1	119053620	119054619	1000	-	promoter:2631	uc007cin.1	14633	Gli2	retinal progenitor cells		H3K4me1	1392.25	134.537
chr1	119050000	119054599	4600	*	972sicer	0	chr1	119053620	119054619	1000	-	promoter:2631	uc007cin.1	14633	Gli2	retinal progenitor cells		H3K4me3	1392.25	134.537
chr1	119051801	119054200	2400	*	E10		chr1	119053620	119054619	1000	-	promoter:2631	uc007cin.1	14633	Gli2	retinal progenitor cells	E10		1392.25	134.537
chr1	119054201	119054400	200	*	E8		chr1	119053620	119054619	1000	-	promoter:2631	uc007cin.1	14633	Gli2	retinal progenitor cells	E8		1392.25	134.537
chr1	119054401	119089400	35000	*	E6		chr1	119053620	119054619	1000	-	promoter:2631	uc007cin.1	14633	Gli2	retinal progenitor cells	E6		1392.25	134.537
chr1	119051401	119054600	3200	*	E10		chr1	119053620	119054619	1000	-	promoter:2631	uc007cin.1	14633	Gli2	retinal progenitor cells		E10	1392.25	134.537
chr1	119054601	119155200	100600	*	E6		chr1	119053620	119054619	1000	-	promoter:2631	uc007cin.1	14633	Gli2	retinal progenitor cells		E6	1392.25	134.537
chr1	119047200	119056999	9800	*	1135sicer	8.1481e-33	chr1	119053620	119054619	1000	-	promoter:2632	uc007cio.1	14633	Gli2	retinal progenitor cells	H3K4me1		1392.25	134.537
chr1	119047600	119055999	8400	*	618sicer	0	chr1	119053620	119054619	1000	-	promoter:2632	uc007cio.1	14633	Gli2	retinal progenitor cells	H3K4me3		1392.25	134.537
chr1	119047400	119053799	6400	*	1903sicer	3.55798e-27	chr1	119053620	119054619	1000	-	promoter:2632	uc007cio.1	14633	Gli2	retinal progenitor cells		H3K4me1	1392.25	134.537
chr1	119050000	119054599	4600	*	972sicer	0	chr1	119053620	119054619	1000	-	promoter:2632	uc007cio.1	14633	Gli2	retinal progenitor cells		H3K4me3	1392.25	134.537
chr1	119051801	119054200	2400	*	E10		chr1	119053620	119054619	1000	-	promoter:2632	uc007cio.1	14633	Gli2	retinal progenitor cells	E10		1392.25	134.537
chr1	119054201	119054400	200	*	E8		chr1	119053620	119054619	1000	-	promoter:2632	uc007cio.1	14633	Gli2	retinal progenitor cells	E8		1392.25	134.537
chr1	119054401	119089400	35000	*	E6		chr1	119053620	119054619	1000	-	promoter:2632	uc007cio.1	14633	Gli2	retinal progenitor cells	E6		1392.25	134.537
chr1	119051401	119054600	3200	*	E10		chr1	119053620	119054619	1000	-	promoter:2632	uc007cio.1	14633	Gli2	retinal progenitor cells		E10	1392.25	134.537
chr1	119054601	119155200	100600	*	E6		chr1	119053620	119054619	1000	-	promoter:2632	uc007cio.1	14633	Gli2	retinal progenitor cells		E6	1392.25	134.537
chr1	119047200	119056999	9800	*	1135sicer	8.1481e-33	chr1	119053620	119054619	1000	-	promoter:2633	uc007cip.1	14633	Gli2	retinal progenitor cells	H3K4me1		1392.25	134.537
chr1	119047600	119055999	8400	*	618sicer	0	chr1	119053620	119054619	1000	-	promoter:2633	uc007cip.1	14633	Gli2	retinal progenitor cells	H3K4me3		1392.25	134.537
chr1	119047400	119053799	6400	*	1903sicer	3.55798e-27	chr1	119053620	119054619	1000	-	promoter:2633	uc007cip.1	14633	Gli2	retinal progenitor cells		H3K4me1	1392.25	134.537
chr1	119050000	119054599	4600	*	972sicer	0	chr1	119053620	119054619	1000	-	promoter:2633	uc007cip.1	14633	Gli2	retinal progenitor cells		H3K4me3	1392.25	134.537
chr1	119051801	119054200	2400	*	E10		chr1	119053620	119054619	1000	-	promoter:2633	uc007cip.1	14633	Gli2	retinal progenitor cells	E10		1392.25	134.537
chr1	119054201	119054400	200	*	E8		chr1	119053620	119054619	1000	-	promoter:2633	uc007cip.1	14633	Gli2	retinal progenitor cells	E8		1392.25	134.537
chr1	119054401	119089400	35000	*	E6		chr1	119053620	119054619	1000	-	promoter:2633	uc007cip.1	14633	Gli2	retinal progenitor cells	E6		1392.25	134.537
chr1	119051401	119054600	3200	*	E10		chr1	119053620	119054619	1000	-	promoter:2633	uc007cip.1	14633	Gli2	retinal progenitor cells		E10	1392.25	134.537
chr1	119054601	119155200	100600	*	E6		chr1	119053620	119054619	1000	-	promoter:2633	uc007cip.1	14633	Gli2	retinal progenitor cells		E6	1392.25	134.537
chr1	119047200	119056999	9800	*	1135sicer	8.1481e-33	chr1	119053620	119054619	1000	-	promoter:2634	uc011wqo.1	14633	Gli2	retinal progenitor cells	H3K4me1		1392.25	134.537
chr1	119047600	119055999	8400	*	618sicer	0	chr1	119053620	119054619	1000	-	promoter:2634	uc011wqo.1	14633	Gli2	retinal progenitor cells	H3K4me3		1392.25	134.537
chr1	119047400	119053799	6400	*	1903sicer	3.55798e-27	chr1	119053620	119054619	1000	-	promoter:2634	uc011wqo.1	14633	Gli2	retinal progenitor cells		H3K4me1	1392.25	134.537
chr1	119050000	119054599	4600	*	972sicer	0	chr1	119053620	119054619	1000	-	promoter:2634	uc011wqo.1	14633	Gli2	retinal progenitor cells		H3K4me3	1392.25	134.537
chr1	119051801	119054200	2400	*	E10		chr1	119053620	119054619	1000	-	promoter:2634	uc011wqo.1	14633	Gli2	retinal progenitor cells	E10		1392.25	134.537
chr1	119054201	119054400	200	*	E8		chr1	119053620	119054619	1000	-	promoter:2634	uc011wqo.1	14633	Gli2	retinal progenitor cells	E8		1392.25	134.537
chr1	119054401	119089400	35000	*	E6		chr1	119053620	119054619	1000	-	promoter:2634	uc011wqo.1	14633	Gli2	retinal progenitor cells	E6		1392.25	134.537
chr1	119051401	119054600	3200	*	E10		chr1	119053620	119054619	1000	-	promoter:2634	uc011wqo.1	14633	Gli2	retinal progenitor cells		E10	1392.25	134.537
chr1	119054601	119155200	100600	*	E6		chr1	119053620	119054619	1000	-	promoter:2634	uc011wqo.1	14633	Gli2	retinal progenitor cells		E6	1392.25	134.537
chr1	119047200	119056999	9800	*	1135sicer	8.1481e-33	chr1	119053620	119054619	1000	-	promoter:2635	uc011wqp.1	14633	Gli2	retinal progenitor cells	H3K4me1		1392.25	134.537
chr1	119047600	119055999	8400	*	618sicer	0	chr1	119053620	119054619	1000	-	promoter:2635	uc011wqp.1	14633	Gli2	retinal progenitor cells	H3K4me3		1392.25	134.537
chr1	119047400	119053799	6400	*	1903sicer	3.55798e-27	chr1	119053620	119054619	1000	-	promoter:2635	uc011wqp.1	14633	Gli2	retinal progenitor cells		H3K4me1	1392.25	134.537
chr1	119050000	119054599	4600	*	972sicer	0	chr1	119053620	119054619	1000	-	promoter:2635	uc011wqp.1	14633	Gli2	retinal progenitor cells		H3K4me3	1392.25	134.537
chr1	119051801	119054200	2400	*	E10		chr1	119053620	119054619	1000	-	promoter:2635	uc011wqp.1	14633	Gli2	retinal progenitor cells	E10		1392.25	134.537
chr1	119054201	119054400	200	*	E8		chr1	119053620	119054619	1000	-	promoter:2635	uc011wqp.1	14633	Gli2	retinal progenitor cells	E8		1392.25	134.537
chr1	119054401	119089400	35000	*	E6		chr1	119053620	119054619	1000	-	promoter:2635	uc011wqp.1	14633	Gli2	retinal progenitor cells	E6		1392.25	134.537
chr1	119051401	119054600	3200	*	E10		chr1	119053620	119054619	1000	-	promoter:2635	uc011wqp.1	14633	Gli2	retinal progenitor cells		E10	1392.25	134.537
chr1	119054601	119155200	100600	*	E6		chr1	119053620	119054619	1000	-	promoter:2635	uc011wqp.1	14633	Gli2	retinal progenitor cells		E6	1392.25	134.537
chr1	119047200	119056999	9800	*	1135sicer	8.1481e-33	chr1	119053620	119054619	1000	-	promoter:2636	uc011wqq.1	14633	Gli2	retinal progenitor cells	H3K4me1		1392.25	134.537
chr1	119047600	119055999	8400	*	618sicer	0	chr1	119053620	119054619	1000	-	promoter:2636	uc011wqq.1	14633	Gli2	retinal progenitor cells	H3K4me3		1392.25	134.537
chr1	119047400	119053799	6400	*	1903sicer	3.55798e-27	chr1	119053620	119054619	1000	-	promoter:2636	uc011wqq.1	14633	Gli2	retinal progenitor cells		H3K4me1	1392.25	134.537
chr1	119050000	119054599	4600	*	972sicer	0	chr1	119053620	119054619	1000	-	promoter:2636	uc011wqq.1	14633	Gli2	retinal progenitor cells		H3K4me3	1392.25	134.537
chr1	119051801	119054200	2400	*	E10		chr1	119053620	119054619	1000	-	promoter:2636	uc011wqq.1	14633	Gli2	retinal progenitor cells	E10		1392.25	134.537
chr1	119054201	119054400	200	*	E8		chr1	119053620	119054619	1000	-	promoter:2636	uc011wqq.1	14633	Gli2	retinal progenitor cells	E8		1392.25	134.537
chr1	119054401	119089400	35000	*	E6		chr1	119053620	119054619	1000	-	promoter:2636	uc011wqq.1	14633	Gli2	retinal progenitor cells	E6		1392.25	134.537
chr1	119051401	119054600	3200	*	E10		chr1	119053620	119054619	1000	-	promoter:2636	uc011wqq.1	14633	Gli2	retinal progenitor cells		E10	1392.25	134.537
chr1	119054601	119155200	100600	*	E6		chr1	119053620	119054619	1000	-	promoter:2636	uc011wqq.1	14633	Gli2	retinal progenitor cells		E6	1392.25	134.537
chr1	119047200	119056999	9800	*	1135sicer	8.1481e-33	chr1	119053620	119054619	1000	-	promoter:2637	uc011wqr.1	14633	Gli2	retinal progenitor cells	H3K4me1		1392.25	134.537
chr1	119047600	119055999	8400	*	618sicer	0	chr1	119053620	119054619	1000	-	promoter:2637	uc011wqr.1	14633	Gli2	retinal progenitor cells	H3K4me3		1392.25	134.537
chr1	119047400	119053799	6400	*	1903sicer	3.55798e-27	chr1	119053620	119054619	1000	-	promoter:2637	uc011wqr.1	14633	Gli2	retinal progenitor cells		H3K4me1	1392.25	134.537
chr1	119050000	119054599	4600	*	972sicer	0	chr1	119053620	119054619	1000	-	promoter:2637	uc011wqr.1	14633	Gli2	retinal progenitor cells		H3K4me3	1392.25	134.537
chr1	119051801	119054200	2400	*	E10		chr1	119053620	119054619	1000	-	promoter:2637	uc011wqr.1	14633	Gli2	retinal progenitor cells	E10		1392.25	134.537
chr1	119054201	119054400	200	*	E8		chr1	119053620	119054619	1000	-	promoter:2637	uc011wqr.1	14633	Gli2	retinal progenitor cells	E8		1392.25	134.537
chr1	119054401	119089400	35000	*	E6		chr1	119053620	119054619	1000	-	promoter:2637	uc011wqr.1	14633	Gli2	retinal progenitor cells	E6		1392.25	134.537
chr1	119051401	119054600	3200	*	E10		chr1	119053620	119054619	1000	-	promoter:2637	uc011wqr.1	14633	Gli2	retinal progenitor cells		E10	1392.25	134.537
chr1	119054601	119155200	100600	*	E6		chr1	119053620	119054619	1000	-	promoter:2637	uc011wqr.1	14633	Gli2	retinal progenitor cells		E6	1392.25	134.537
chr7	144925600	144947199	21600	*	16376sicer	2.94978e-67	chr7	144939926	144940925	1000	-	promoter:28049	uc009kqt.1	12443	Ccnd1	retinal progenitor cells	H3K4me1		8873.87	1623.26
chr7	144936800	144943999	7200	*	9062sicer	0	chr7	144939926	144940925	1000	-	promoter:28049	uc009kqt.1	12443	Ccnd1	retinal progenitor cells	H3K4me3		8873.87	1623.26
chr7	144935800	144947399	11600	*	25228sicer	2.887e-36	chr7	144939926	144940925	1000	-	promoter:28049	uc009kqt.1	12443	Ccnd1	retinal progenitor cells		H3K4me1	8873.87	1623.26
chr7	144936800	144943599	6800	*	11774sicer	0	chr7	144939926	144940925	1000	-	promoter:28049	uc009kqt.1	12443	Ccnd1	retinal progenitor cells		H3K4me3	8873.87	1623.26
chr7	144937601	144940000	2400	*	E10		chr7	144939926	144940925	1000	-	promoter:28049	uc009kqt.1	12443	Ccnd1	retinal progenitor cells	E10		8873.87	1623.26
chr7	144940001	144941200	1200	*	E8		chr7	144939926	144940925	1000	-	promoter:28049	uc009kqt.1	12443	Ccnd1	retinal progenitor cells	E8		8873.87	1623.26
chr7	144939601	144941400	1800	*	E8		chr7	144939926	144940925	1000	-	promoter:28049	uc009kqt.1	12443	Ccnd1	retinal progenitor cells		E8	8873.87	1623.26
chr7	144925600	144947199	21600	*	16376sicer	2.94978e-67	chr7	144939926	144940925	1000	-	promoter:28050	uc012fyc.1	12443	Ccnd1	retinal progenitor cells	H3K4me1		8873.87	1623.26
chr7	144936800	144943999	7200	*	9062sicer	0	chr7	144939926	144940925	1000	-	promoter:28050	uc012fyc.1	12443	Ccnd1	retinal progenitor cells	H3K4me3		8873.87	1623.26
chr7	144935800	144947399	11600	*	25228sicer	2.887e-36	chr7	144939926	144940925	1000	-	promoter:28050	uc012fyc.1	12443	Ccnd1	retinal progenitor cells		H3K4me1	8873.87	1623.26
chr7	144936800	144943599	6800	*	11774sicer	0	chr7	144939926	144940925	1000	-	promoter:28050	uc012fyc.1	12443	Ccnd1	retinal progenitor cells		H3K4me3	8873.87	1623.26
chr7	144937601	144940000	2400	*	E10		chr7	144939926	144940925	1000	-	promoter:28050	uc012fyc.1	12443	Ccnd1	retinal progenitor cells	E10		8873.87	1623.26
chr7	144940001	144941200	1200	*	E8		chr7	144939926	144940925	1000	-	promoter:28050	uc012fyc.1	12443	Ccnd1	retinal progenitor cells	E8		8873.87	1623.26
chr7	144939601	144941400	1800	*	E8		chr7	144939926	144940925	1000	-	promoter:28050	uc012fyc.1	12443	Ccnd1	retinal progenitor cells		E8	8873.87	1623.26
chr10	87015000	87644999	630000	*	4130sicer	1.12376e-250	chr10	87493661	87494660	1000	-	promoter:37340	uc007gqs.1	17172	Ascl1	retinal progenitor cells	H3K27me3		242.275	83.6458
chr10	87491600	87494999	3400	*	21761sicer	1.07354e-18	chr10	87493661	87494660	1000	-	promoter:37340	uc007gqs.1	17172	Ascl1	retinal progenitor cells	H3K4me1		242.275	83.6458
chr10	87492000	87493999	2000	*	11925sicer	3.15885e-23	chr10	87493661	87494660	1000	-	promoter:37340	uc007gqs.1	17172	Ascl1	retinal progenitor cells	H3K4me3		242.275	83.6458
chr10	87468000	87509999	42000	*	5419sicer	6.00658e-19	chr10	87493661	87494660	1000	-	promoter:37340	uc007gqs.1	17172	Ascl1	retinal progenitor cells	H3K9me3		242.275	83.6458
chr10	87360000	87554999	195000	*	5423sicer	3.15681e-111	chr10	87493661	87494660	1000	-	promoter:37340	uc007gqs.1	17172	Ascl1	retinal progenitor cells		H3K27me3	242.275	83.6458
chr10	87492600	87495399	2800	*	33225sicer	9.93318e-12	chr10	87493661	87494660	1000	-	promoter:37340	uc007gqs.1	17172	Ascl1	retinal progenitor cells		H3K4me1	242.275	83.6458
chr10	87492600	87493999	1400	*	15260sicer	2.21004e-10	chr10	87493661	87494660	1000	-	promoter:37340	uc007gqs.1	17172	Ascl1	retinal progenitor cells		H3K4me3	242.275	83.6458
chr10	87279000	87509999	231000	*	4818sicer	1.44788e-135	chr10	87493661	87494660	1000	-	promoter:37340	uc007gqs.1	17172	Ascl1	retinal progenitor cells		H3K9me3	242.275	83.6458
chr10	87492601	87494000	1400	*	E9		chr10	87493661	87494660	1000	-	promoter:37340	uc007gqs.1	17172	Ascl1	retinal progenitor cells	E9		242.275	83.6458
chr10	87494001	87497600	3600	*	E5		chr10	87493661	87494660	1000	-	promoter:37340	uc007gqs.1	17172	Ascl1	retinal progenitor cells	E5		242.275	83.6458
chr10	87492401	87494200	1800	*	E5		chr10	87493661	87494660	1000	-	promoter:37340	uc007gqs.1	17172	Ascl1	retinal progenitor cells		E5	242.275	83.6458
chr10	87494201	87498000	3800	*	E2		chr10	87493661	87494660	1000	-	promoter:37340	uc007gqs.1	17172	Ascl1	retinal progenitor cells		E2	242.275	83.6458
chr10	127315000	127359999	45000	*	4233sicer	0.0018622	chr10	127341580	127342579	1000	-	promoter:37689	uc007hjf.1	14632	Gli1	retinal progenitor cells	H3K27me3		#N/A	#N/A
chr10	127338200	127342799	4600	*	22141sicer	2.36863e-22	chr10	127341580	127342579	1000	-	promoter:37689	uc007hjf.1	14632	Gli1	retinal progenitor cells	H3K4me1		#N/A	#N/A
chr10	127339200	127342399	3200	*	12166sicer	0	chr10	127341580	127342579	1000	-	promoter:37689	uc007hjf.1	14632	Gli1	retinal progenitor cells	H3K4me3		#N/A	#N/A
chr10	127338200	127341999	3800	*	33884sicer	1.66729e-13	chr10	127341580	127342579	1000	-	promoter:37689	uc007hjf.1	14632	Gli1	retinal progenitor cells		H3K4me1	#N/A	#N/A
chr10	127339000	127342999	4000	*	15579sicer	6.42507e-206	chr10	127341580	127342579	1000	-	promoter:37689	uc007hjf.1	14632	Gli1	retinal progenitor cells		H3K4me3	#N/A	#N/A
chr10	127340601	127342400	1800	*	E10		chr10	127341580	127342579	1000	-	promoter:37689	uc007hjf.1	14632	Gli1	retinal progenitor cells	E10		#N/A	#N/A
chr10	127342401	127343000	600	*	E7		chr10	127341580	127342579	1000	-	promoter:37689	uc007hjf.1	14632	Gli1	retinal progenitor cells	E7		#N/A	#N/A
chr10	127341401	127341800	400	*	E8		chr10	127341580	127342579	1000	-	promoter:37689	uc007hjf.1	14632	Gli1	retinal progenitor cells		E8	#N/A	#N/A
chr10	127341801	127342400	600	*	E10		chr10	127341580	127342579	1000	-	promoter:37689	uc007hjf.1	14632	Gli1	retinal progenitor cells		E10	#N/A	#N/A
chr10	127342401	127350400	8000	*	E6		chr10	127341580	127342579	1000	-	promoter:37689	uc007hjf.1	14632	Gli1	retinal progenitor cells		E6	#N/A	#N/A
chr10	127315000	127359999	45000	*	4233sicer	0.0018622	chr10	127341580	127342579	1000	-	promoter:37690	uc011xpq.1	14632	Gli1	retinal progenitor cells	H3K27me3		#N/A	#N/A
chr10	127338200	127342799	4600	*	22141sicer	2.36863e-22	chr10	127341580	127342579	1000	-	promoter:37690	uc011xpq.1	14632	Gli1	retinal progenitor cells	H3K4me1		#N/A	#N/A
chr10	127339200	127342399	3200	*	12166sicer	0	chr10	127341580	127342579	1000	-	promoter:37690	uc011xpq.1	14632	Gli1	retinal progenitor cells	H3K4me3		#N/A	#N/A
chr10	127338200	127341999	3800	*	33884sicer	1.66729e-13	chr10	127341580	127342579	1000	-	promoter:37690	uc011xpq.1	14632	Gli1	retinal progenitor cells		H3K4me1	#N/A	#N/A
chr10	127339000	127342999	4000	*	15579sicer	6.42507e-206	chr10	127341580	127342579	1000	-	promoter:37690	uc011xpq.1	14632	Gli1	retinal progenitor cells		H3K4me3	#N/A	#N/A
chr10	127340601	127342400	1800	*	E10		chr10	127341580	127342579	1000	-	promoter:37690	uc011xpq.1	14632	Gli1	retinal progenitor cells	E10		#N/A	#N/A
chr10	127342401	127343000	600	*	E7		chr10	127341580	127342579	1000	-	promoter:37690	uc011xpq.1	14632	Gli1	retinal progenitor cells	E7		#N/A	#N/A
chr10	127341401	127341800	400	*	E8		chr10	127341580	127342579	1000	-	promoter:37690	uc011xpq.1	14632	Gli1	retinal progenitor cells		E8	#N/A	#N/A
chr10	127341801	127342400	600	*	E10		chr10	127341580	127342579	1000	-	promoter:37690	uc011xpq.1	14632	Gli1	retinal progenitor cells		E10	#N/A	#N/A
chr10	127342401	127350400	8000	*	E6		chr10	127341580	127342579	1000	-	promoter:37690	uc011xpq.1	14632	Gli1	retinal progenitor cells		E6	#N/A	#N/A
chr10	127315000	127359999	45000	*	4233sicer	0.0018622	chr10	127341887	127342886	1000	-	promoter:37691	uc011xpr.1	14632	Gli1	retinal progenitor cells	H3K27me3		#N/A	#N/A
chr10	127338200	127342799	4600	*	22141sicer	2.36863e-22	chr10	127341887	127342886	1000	-	promoter:37691	uc011xpr.1	14632	Gli1	retinal progenitor cells	H3K4me1		#N/A	#N/A
chr10	127339200	127342399	3200	*	12166sicer	0	chr10	127341887	127342886	1000	-	promoter:37691	uc011xpr.1	14632	Gli1	retinal progenitor cells	H3K4me3		#N/A	#N/A
chr10	127338200	127341999	3800	*	33884sicer	1.66729e-13	chr10	127341887	127342886	1000	-	promoter:37691	uc011xpr.1	14632	Gli1	retinal progenitor cells		H3K4me1	#N/A	#N/A
chr10	127339000	127342999	4000	*	15579sicer	6.42507e-206	chr10	127341887	127342886	1000	-	promoter:37691	uc011xpr.1	14632	Gli1	retinal progenitor cells		H3K4me3	#N/A	#N/A
chr10	127340601	127342400	1800	*	E10		chr10	127341887	127342886	1000	-	promoter:37691	uc011xpr.1	14632	Gli1	retinal progenitor cells	E10		#N/A	#N/A
chr10	127342401	127343000	600	*	E7		chr10	127341887	127342886	1000	-	promoter:37691	uc011xpr.1	14632	Gli1	retinal progenitor cells	E7		#N/A	#N/A
chr10	127341801	127342400	600	*	E10		chr10	127341887	127342886	1000	-	promoter:37691	uc011xpr.1	14632	Gli1	retinal progenitor cells		E10	#N/A	#N/A
chr10	127342401	127350400	8000	*	E6		chr10	127341887	127342886	1000	-	promoter:37691	uc011xpr.1	14632	Gli1	retinal progenitor cells		E6	#N/A	#N/A
chr10	127315000	127359999	45000	*	4233sicer	0.0018622	chr10	127341319	127342318	1000	-	promoter:37692	uc007hjg.1	14632	Gli1	retinal progenitor cells	H3K27me3		#N/A	#N/A
chr10	127338200	127342799	4600	*	22141sicer	2.36863e-22	chr10	127341319	127342318	1000	-	promoter:37692	uc007hjg.1	14632	Gli1	retinal progenitor cells	H3K4me1		#N/A	#N/A
chr10	127339200	127342399	3200	*	12166sicer	0	chr10	127341319	127342318	1000	-	promoter:37692	uc007hjg.1	14632	Gli1	retinal progenitor cells	H3K4me3		#N/A	#N/A
chr10	127338200	127341999	3800	*	33884sicer	1.66729e-13	chr10	127341319	127342318	1000	-	promoter:37692	uc007hjg.1	14632	Gli1	retinal progenitor cells		H3K4me1	#N/A	#N/A
chr10	127339000	127342999	4000	*	15579sicer	6.42507e-206	chr10	127341319	127342318	1000	-	promoter:37692	uc007hjg.1	14632	Gli1	retinal progenitor cells		H3K4me3	#N/A	#N/A
chr10	127340601	127342400	1800	*	E10		chr10	127341319	127342318	1000	-	promoter:37692	uc007hjg.1	14632	Gli1	retinal progenitor cells	E10		#N/A	#N/A
chr10	127339201	127341400	2200	*	E10		chr10	127341319	127342318	1000	-	promoter:37692	uc007hjg.1	14632	Gli1	retinal progenitor cells		E10	#N/A	#N/A
chr10	127341401	127341800	400	*	E8		chr10	127341319	127342318	1000	-	promoter:37692	uc007hjg.1	14632	Gli1	retinal progenitor cells		E8	#N/A	#N/A
chr10	127341801	127342400	600	*	E10		chr10	127341319	127342318	1000	-	promoter:37692	uc007hjg.1	14632	Gli1	retinal progenitor cells		E10	#N/A	#N/A
chr11	11590000	11704999	115000	*	4275sicer	2.51937e-59	chr11	11684925	11685924	1000	+	promoter:37933	uc007iaj.2	22778	Ikzf1	retinal progenitor cells	H3K27me3		61.805	29.187
chr11	11684600	11686599	2000	*	22420sicer	1.97299e-10	chr11	11684925	11685924	1000	+	promoter:37933	uc007iaj.2	22778	Ikzf1	retinal progenitor cells	H3K4me1		61.805	29.187
chr11	11685400	11688599	3200	*	12322sicer	6.67916e-63	chr11	11684925	11685924	1000	+	promoter:37933	uc007iaj.2	22778	Ikzf1	retinal progenitor cells	H3K4me3		61.805	29.187
chr11	11685200	11686799	1600	*	34267sicer	5.28504e-10	chr11	11684925	11685924	1000	+	promoter:37933	uc007iaj.2	22778	Ikzf1	retinal progenitor cells		H3K4me1	61.805	29.187
chr11	11685200	11686999	1800	*	15766sicer	9.12255e-29	chr11	11684925	11685924	1000	+	promoter:37933	uc007iaj.2	22778	Ikzf1	retinal progenitor cells		H3K4me3	61.805	29.187
chr11	11592000	11687999	96000	*	4981sicer	4.86296e-64	chr11	11684925	11685924	1000	+	promoter:37933	uc007iaj.2	22778	Ikzf1	retinal progenitor cells		H3K9me3	61.805	29.187
chr11	11681401	11685400	4000	*	E6		chr11	11684925	11685924	1000	+	promoter:37933	uc007iaj.2	22778	Ikzf1	retinal progenitor cells	E6		61.805	29.187
chr11	11685401	11686600	1200	*	E9		chr11	11684925	11685924	1000	+	promoter:37933	uc007iaj.2	22778	Ikzf1	retinal progenitor cells	E9		61.805	29.187
chr11	11682601	11685000	2400	*	E2		chr11	11684925	11685924	1000	+	promoter:37933	uc007iaj.2	22778	Ikzf1	retinal progenitor cells		E2	61.805	29.187
chr11	11685001	11685600	600	*	E5		chr11	11684925	11685924	1000	+	promoter:37933	uc007iaj.2	22778	Ikzf1	retinal progenitor cells		E5	61.805	29.187
chr11	11685601	11686400	800	*	E9		chr11	11684925	11685924	1000	+	promoter:37933	uc007iaj.2	22778	Ikzf1	retinal progenitor cells		E9	61.805	29.187
chr11	11590000	11704999	115000	*	4275sicer	2.51937e-59	chr11	11684925	11685924	1000	+	promoter:37934	uc007iak.2	22778	Ikzf1	retinal progenitor cells	H3K27me3		61.805	29.187
chr11	11684600	11686599	2000	*	22420sicer	1.97299e-10	chr11	11684925	11685924	1000	+	promoter:37934	uc007iak.2	22778	Ikzf1	retinal progenitor cells	H3K4me1		61.805	29.187
chr11	11685400	11688599	3200	*	12322sicer	6.67916e-63	chr11	11684925	11685924	1000	+	promoter:37934	uc007iak.2	22778	Ikzf1	retinal progenitor cells	H3K4me3		61.805	29.187
chr11	11685200	11686799	1600	*	34267sicer	5.28504e-10	chr11	11684925	11685924	1000	+	promoter:37934	uc007iak.2	22778	Ikzf1	retinal progenitor cells		H3K4me1	61.805	29.187
chr11	11685200	11686999	1800	*	15766sicer	9.12255e-29	chr11	11684925	11685924	1000	+	promoter:37934	uc007iak.2	22778	Ikzf1	retinal progenitor cells		H3K4me3	61.805	29.187
chr11	11592000	11687999	96000	*	4981sicer	4.86296e-64	chr11	11684925	11685924	1000	+	promoter:37934	uc007iak.2	22778	Ikzf1	retinal progenitor cells		H3K9me3	61.805	29.187
chr11	11681401	11685400	4000	*	E6		chr11	11684925	11685924	1000	+	promoter:37934	uc007iak.2	22778	Ikzf1	retinal progenitor cells	E6		61.805	29.187
chr11	11685401	11686600	1200	*	E9		chr11	11684925	11685924	1000	+	promoter:37934	uc007iak.2	22778	Ikzf1	retinal progenitor cells	E9		61.805	29.187
chr11	11682601	11685000	2400	*	E2		chr11	11684925	11685924	1000	+	promoter:37934	uc007iak.2	22778	Ikzf1	retinal progenitor cells		E2	61.805	29.187
chr11	11685001	11685600	600	*	E5		chr11	11684925	11685924	1000	+	promoter:37934	uc007iak.2	22778	Ikzf1	retinal progenitor cells		E5	61.805	29.187
chr11	11685601	11686400	800	*	E9		chr11	11684925	11685924	1000	+	promoter:37934	uc007iak.2	22778	Ikzf1	retinal progenitor cells		E9	61.805	29.187
chr11	11590000	11704999	115000	*	4275sicer	2.51937e-59	chr11	11684925	11685924	1000	+	promoter:37935	uc007ial.2	22778	Ikzf1	retinal progenitor cells	H3K27me3		61.805	29.187
chr11	11684600	11686599	2000	*	22420sicer	1.97299e-10	chr11	11684925	11685924	1000	+	promoter:37935	uc007ial.2	22778	Ikzf1	retinal progenitor cells	H3K4me1		61.805	29.187
chr11	11685400	11688599	3200	*	12322sicer	6.67916e-63	chr11	11684925	11685924	1000	+	promoter:37935	uc007ial.2	22778	Ikzf1	retinal progenitor cells	H3K4me3		61.805	29.187
chr11	11685200	11686799	1600	*	34267sicer	5.28504e-10	chr11	11684925	11685924	1000	+	promoter:37935	uc007ial.2	22778	Ikzf1	retinal progenitor cells		H3K4me1	61.805	29.187
chr11	11685200	11686999	1800	*	15766sicer	9.12255e-29	chr11	11684925	11685924	1000	+	promoter:37935	uc007ial.2	22778	Ikzf1	retinal progenitor cells		H3K4me3	61.805	29.187
chr11	11592000	11687999	96000	*	4981sicer	4.86296e-64	chr11	11684925	11685924	1000	+	promoter:37935	uc007ial.2	22778	Ikzf1	retinal progenitor cells		H3K9me3	61.805	29.187
chr11	11681401	11685400	4000	*	E6		chr11	11684925	11685924	1000	+	promoter:37935	uc007ial.2	22778	Ikzf1	retinal progenitor cells	E6		61.805	29.187
chr11	11685401	11686600	1200	*	E9		chr11	11684925	11685924	1000	+	promoter:37935	uc007ial.2	22778	Ikzf1	retinal progenitor cells	E9		61.805	29.187
chr11	11682601	11685000	2400	*	E2		chr11	11684925	11685924	1000	+	promoter:37935	uc007ial.2	22778	Ikzf1	retinal progenitor cells		E2	61.805	29.187
chr11	11685001	11685600	600	*	E5		chr11	11684925	11685924	1000	+	promoter:37935	uc007ial.2	22778	Ikzf1	retinal progenitor cells		E5	61.805	29.187
chr11	11685601	11686400	800	*	E9		chr11	11684925	11685924	1000	+	promoter:37935	uc007ial.2	22778	Ikzf1	retinal progenitor cells		E9	61.805	29.187
chr11	11590000	11704999	115000	*	4275sicer	2.51937e-59	chr11	11684925	11685924	1000	+	promoter:37936	uc007iam.2	22778	Ikzf1	retinal progenitor cells	H3K27me3		61.805	29.187
chr11	11684600	11686599	2000	*	22420sicer	1.97299e-10	chr11	11684925	11685924	1000	+	promoter:37936	uc007iam.2	22778	Ikzf1	retinal progenitor cells	H3K4me1		61.805	29.187
chr11	11685400	11688599	3200	*	12322sicer	6.67916e-63	chr11	11684925	11685924	1000	+	promoter:37936	uc007iam.2	22778	Ikzf1	retinal progenitor cells	H3K4me3		61.805	29.187
chr11	11685200	11686799	1600	*	34267sicer	5.28504e-10	chr11	11684925	11685924	1000	+	promoter:37936	uc007iam.2	22778	Ikzf1	retinal progenitor cells		H3K4me1	61.805	29.187
chr11	11685200	11686999	1800	*	15766sicer	9.12255e-29	chr11	11684925	11685924	1000	+	promoter:37936	uc007iam.2	22778	Ikzf1	retinal progenitor cells		H3K4me3	61.805	29.187
chr11	11592000	11687999	96000	*	4981sicer	4.86296e-64	chr11	11684925	11685924	1000	+	promoter:37936	uc007iam.2	22778	Ikzf1	retinal progenitor cells		H3K9me3	61.805	29.187
chr11	11681401	11685400	4000	*	E6		chr11	11684925	11685924	1000	+	promoter:37936	uc007iam.2	22778	Ikzf1	retinal progenitor cells	E6		61.805	29.187
chr11	11685401	11686600	1200	*	E9		chr11	11684925	11685924	1000	+	promoter:37936	uc007iam.2	22778	Ikzf1	retinal progenitor cells	E9		61.805	29.187
chr11	11682601	11685000	2400	*	E2		chr11	11684925	11685924	1000	+	promoter:37936	uc007iam.2	22778	Ikzf1	retinal progenitor cells		E2	61.805	29.187
chr11	11685001	11685600	600	*	E5		chr11	11684925	11685924	1000	+	promoter:37936	uc007iam.2	22778	Ikzf1	retinal progenitor cells		E5	61.805	29.187
chr11	11685601	11686400	800	*	E9		chr11	11684925	11685924	1000	+	promoter:37936	uc007iam.2	22778	Ikzf1	retinal progenitor cells		E9	61.805	29.187
chr11	11590000	11704999	115000	*	4275sicer	2.51937e-59	chr11	11689177	11690176	1000	+	promoter:37937	uc007ian.1	22778	Ikzf1	retinal progenitor cells	H3K27me3		61.805	29.187
chr11	11686601	11808600	122000	*	E6		chr11	11689177	11690176	1000	+	promoter:37937	uc007ian.1	22778	Ikzf1	retinal progenitor cells	E6		61.805	29.187
chr11	11687201	11808600	121400	*	E6		chr11	11689177	11690176	1000	+	promoter:37937	uc007ian.1	22778	Ikzf1	retinal progenitor cells		E6	61.805	29.187
chr11	11590000	11704999	115000	*	4275sicer	2.51937e-59	chr11	11689177	11690176	1000	+	promoter:37938	uc007iao.1	22778	Ikzf1	retinal progenitor cells	H3K27me3		61.805	29.187
chr11	11686601	11808600	122000	*	E6		chr11	11689177	11690176	1000	+	promoter:37938	uc007iao.1	22778	Ikzf1	retinal progenitor cells	E6		61.805	29.187
chr11	11687201	11808600	121400	*	E6		chr11	11689177	11690176	1000	+	promoter:37938	uc007iao.1	22778	Ikzf1	retinal progenitor cells		E6	61.805	29.187
chr11	11590000	11704999	115000	*	4275sicer	2.51937e-59	chr11	11689177	11690176	1000	+	promoter:37939	uc007iap.1	22778	Ikzf1	retinal progenitor cells	H3K27me3		61.805	29.187
chr11	11686601	11808600	122000	*	E6		chr11	11689177	11690176	1000	+	promoter:37939	uc007iap.1	22778	Ikzf1	retinal progenitor cells	E6		61.805	29.187
chr11	11687201	11808600	121400	*	E6		chr11	11689177	11690176	1000	+	promoter:37939	uc007iap.1	22778	Ikzf1	retinal progenitor cells		E6	61.805	29.187
chr11	11590000	11704999	115000	*	4275sicer	2.51937e-59	chr11	11689177	11690176	1000	+	promoter:37940	uc007iaq.1	22778	Ikzf1	retinal progenitor cells	H3K27me3		61.805	29.187
chr11	11686601	11808600	122000	*	E6		chr11	11689177	11690176	1000	+	promoter:37940	uc007iaq.1	22778	Ikzf1	retinal progenitor cells	E6		61.805	29.187
chr11	11687201	11808600	121400	*	E6		chr11	11689177	11690176	1000	+	promoter:37940	uc007iaq.1	22778	Ikzf1	retinal progenitor cells		E6	61.805	29.187
chr11	11590000	11704999	115000	*	4275sicer	2.51937e-59	chr11	11699205	11700204	1000	+	promoter:37941	uc011xrn.1	22778	Ikzf1	retinal progenitor cells	H3K27me3		61.805	29.187
chr11	11686601	11808600	122000	*	E6		chr11	11699205	11700204	1000	+	promoter:37941	uc011xrn.1	22778	Ikzf1	retinal progenitor cells	E6		61.805	29.187
chr11	11687201	11808600	121400	*	E6		chr11	11699205	11700204	1000	+	promoter:37941	uc011xrn.1	22778	Ikzf1	retinal progenitor cells		E6	61.805	29.187
chr11	112778200	112789999	11800	*	24495sicer	9.23251e-22	chr11	112781210	112782209	1000	+	promoter:39761	uc007med.2	20682	Sox9	retinal progenitor cells	H3K4me1		39601.4	9337.85
chr11	112781000	112790599	9600	*	13533sicer	0	chr11	112781210	112782209	1000	+	promoter:39761	uc007med.2	20682	Sox9	retinal progenitor cells	H3K4me3		39601.4	9337.85
chr11	112778600	112785599	7000	*	37376sicer	1.55646e-11	chr11	112781210	112782209	1000	+	promoter:39761	uc007med.2	20682	Sox9	retinal progenitor cells		H3K4me1	39601.4	9337.85
chr11	112781000	112787999	7000	*	17060sicer	0	chr11	112781210	112782209	1000	+	promoter:39761	uc007med.2	20682	Sox9	retinal progenitor cells		H3K4me3	39601.4	9337.85
chr11	112781201	112781400	200	*	E8		chr11	112781210	112782209	1000	+	promoter:39761	uc007med.2	20682	Sox9	retinal progenitor cells	E8		39601.4	9337.85
chr11	112781401	112787400	6000	*	E10		chr11	112781210	112782209	1000	+	promoter:39761	uc007med.2	20682	Sox9	retinal progenitor cells	E10		39601.4	9337.85
chr11	112781201	112786800	5600	*	E10		chr11	112781210	112782209	1000	+	promoter:39761	uc007med.2	20682	Sox9	retinal progenitor cells		E10	39601.4	9337.85
chr2	38320000	38414999	95000	*	686sicer	2.48964e-24	chr2	38338281	38339280	1000	+	promoter:4153	uc008jnk.2	16870	Lhx2	retinal progenitor cells	H3K27me3		2626.42	720.516
chr2	38338200	38340799	2600	*	2898sicer	1.33542e-11	chr2	38338281	38339280	1000	+	promoter:4153	uc008jnk.2	16870	Lhx2	retinal progenitor cells	H3K4me1		2626.42	720.516
chr2	38338800	38340799	2000	*	1586sicer	2.29947e-121	chr2	38338281	38339280	1000	+	promoter:4153	uc008jnk.2	16870	Lhx2	retinal progenitor cells	H3K4me3		2626.42	720.516
chr2	38335000	38379999	45000	*	902sicer	0.000358956	chr2	38338281	38339280	1000	+	promoter:4153	uc008jnk.2	16870	Lhx2	retinal progenitor cells		H3K27me3	2626.42	720.516
chr2	38338600	38341199	2600	*	4544sicer	6.48537e-17	chr2	38338281	38339280	1000	+	promoter:4153	uc008jnk.2	16870	Lhx2	retinal progenitor cells		H3K4me1	2626.42	720.516
chr2	38339000	38340399	1400	*	2149sicer	3.25364e-74	chr2	38338281	38339280	1000	+	promoter:4153	uc008jnk.2	16870	Lhx2	retinal progenitor cells		H3K4me3	2626.42	720.516
chr2	38287801	38338800	51000	*	E6		chr2	38338281	38339280	1000	+	promoter:4153	uc008jnk.2	16870	Lhx2	retinal progenitor cells	E6		2626.42	720.516
chr2	38338801	38339400	600	*	E10		chr2	38338281	38339280	1000	+	promoter:4153	uc008jnk.2	16870	Lhx2	retinal progenitor cells	E10		2626.42	720.516
chr2	38287801	38339000	51200	*	E6		chr2	38338281	38339280	1000	+	promoter:4153	uc008jnk.2	16870	Lhx2	retinal progenitor cells		E6	2626.42	720.516
chr2	38339001	38339600	600	*	E10		chr2	38338281	38339280	1000	+	promoter:4153	uc008jnk.2	16870	Lhx2	retinal progenitor cells		E10	2626.42	720.516
chr2	38320000	38414999	95000	*	686sicer	2.48964e-24	chr2	38350308	38351307	1000	+	promoter:4154	uc008jnl.2	16870	Lhx2	retinal progenitor cells	H3K27me3		2626.42	720.516
chr2	38346200	38367399	21200	*	2899sicer	2.90288e-48	chr2	38350308	38351307	1000	+	promoter:4154	uc008jnl.2	16870	Lhx2	retinal progenitor cells	H3K4me1		2626.42	720.516
chr2	38350400	38360199	9800	*	1588sicer	0	chr2	38350308	38351307	1000	+	promoter:4154	uc008jnl.2	16870	Lhx2	retinal progenitor cells	H3K4me3		2626.42	720.516
chr2	38335000	38379999	45000	*	902sicer	0.000358956	chr2	38350308	38351307	1000	+	promoter:4154	uc008jnl.2	16870	Lhx2	retinal progenitor cells		H3K27me3	2626.42	720.516
chr2	38350200	38359999	9800	*	4546sicer	4.74376e-25	chr2	38350308	38351307	1000	+	promoter:4154	uc008jnl.2	16870	Lhx2	retinal progenitor cells		H3K4me1	2626.42	720.516
chr2	38350400	38358199	7800	*	2151sicer	0	chr2	38350308	38351307	1000	+	promoter:4154	uc008jnl.2	16870	Lhx2	retinal progenitor cells		H3K4me3	2626.42	720.516
chr2	38348601	38350600	2000	*	E6		chr2	38350308	38351307	1000	+	promoter:4154	uc008jnl.2	16870	Lhx2	retinal progenitor cells	E6		2626.42	720.516
chr2	38350601	38351200	600	*	E10		chr2	38350308	38351307	1000	+	promoter:4154	uc008jnl.2	16870	Lhx2	retinal progenitor cells	E10		2626.42	720.516
chr2	38351201	38351600	400	*	E8		chr2	38350308	38351307	1000	+	promoter:4154	uc008jnl.2	16870	Lhx2	retinal progenitor cells	E8		2626.42	720.516
chr2	38348401	38350400	2000	*	E5		chr2	38350308	38351307	1000	+	promoter:4154	uc008jnl.2	16870	Lhx2	retinal progenitor cells		E5	2626.42	720.516
chr2	38350401	38352200	1800	*	E9		chr2	38350308	38351307	1000	+	promoter:4154	uc008jnl.2	16870	Lhx2	retinal progenitor cells		E9	2626.42	720.516
chr12	72915000	73084999	170000	*	4725sicer	4.19968e-156	chr12	72938882	72939881	1000	+	promoter:42653	uc007nvy.2	20476	Six6	retinal progenitor cells	H3K27me3		117.499	162.25
chr12	72939800	72946199	6400	*	14162sicer	4.1482e-18	chr12	72938882	72939881	1000	+	promoter:42653	uc007nvy.2	20476	Six6	retinal progenitor cells	H3K4me3		117.499	162.25
chr12	72915000	72962999	48000	*	6165sicer	7.44176e-22	chr12	72938882	72939881	1000	+	promoter:42653	uc007nvy.2	20476	Six6	retinal progenitor cells	H3K9me3		117.499	162.25
chr12	72915000	72974999	60000	*	6192sicer	1.08127e-86	chr12	72938882	72939881	1000	+	promoter:42653	uc007nvy.2	20476	Six6	retinal progenitor cells		H3K27me3	117.499	162.25
chr12	72915000	72962999	48000	*	5499sicer	5.85518e-66	chr12	72938882	72939881	1000	+	promoter:42653	uc007nvy.2	20476	Six6	retinal progenitor cells		H3K9me3	117.499	162.25
chr12	72938001	72941400	3400	*	E5		chr12	72938882	72939881	1000	+	promoter:42653	uc007nvy.2	20476	Six6	retinal progenitor cells	E5		117.499	162.25
chr12	72935001	72939800	4800	*	E5		chr12	72938882	72939881	1000	+	promoter:42653	uc007nvy.2	20476	Six6	retinal progenitor cells		E5	117.499	162.25
chr12	72939801	72940200	400	*	E3		chr12	72938882	72939881	1000	+	promoter:42653	uc007nvy.2	20476	Six6	retinal progenitor cells		E3	117.499	162.25
chr12	84555000	84744999	190000	*	4752sicer	1.09379e-124	chr12	84568828	84569827	1000	+	promoter:42838	uc007ofm.2	12677	Vsx2	retinal progenitor cells	H3K27me3		71.8143	60.6399
chr12	84569600	84573599	4000	*	25833sicer	1.92542e-13	chr12	84568828	84569827	1000	+	promoter:42838	uc007ofm.2	12677	Vsx2	retinal progenitor cells	H3K4me1		71.8143	60.6399
chr12	84561000	84584999	24000	*	6198sicer	3.25763e-21	chr12	84568828	84569827	1000	+	promoter:42838	uc007ofm.2	12677	Vsx2	retinal progenitor cells	H3K9me3		71.8143	60.6399
chr12	84560000	84744999	185000	*	6225sicer	2.39462e-66	chr12	84568828	84569827	1000	+	promoter:42838	uc007ofm.2	12677	Vsx2	retinal progenitor cells		H3K27me3	71.8143	60.6399
chr12	84549000	84599999	51000	*	5524sicer	1.2512e-29	chr12	84568828	84569827	1000	+	promoter:42838	uc007ofm.2	12677	Vsx2	retinal progenitor cells		H3K9me3	71.8143	60.6399
chr12	84567201	84569800	2600	*	E5		chr12	84568828	84569827	1000	+	promoter:42838	uc007ofm.2	12677	Vsx2	retinal progenitor cells	E5		71.8143	60.6399
chr12	84569801	84571400	1600	*	E3		chr12	84568828	84569827	1000	+	promoter:42838	uc007ofm.2	12677	Vsx2	retinal progenitor cells	E3		71.8143	60.6399
chr12	84568401	84569600	1200	*	E5		chr12	84568828	84569827	1000	+	promoter:42838	uc007ofm.2	12677	Vsx2	retinal progenitor cells		E5	71.8143	60.6399
chr12	84569601	84572400	2800	*	E3		chr12	84568828	84569827	1000	+	promoter:42838	uc007ofm.2	12677	Vsx2	retinal progenitor cells		E3	71.8143	60.6399
chr12	84555000	84744999	190000	*	4752sicer	1.09379e-124	chr12	84568828	84569827	1000	+	promoter:42839	uc007ofn.2	12677	Vsx2	retinal progenitor cells	H3K27me3		71.8143	60.6399
chr12	84569600	84573599	4000	*	25833sicer	1.92542e-13	chr12	84568828	84569827	1000	+	promoter:42839	uc007ofn.2	12677	Vsx2	retinal progenitor cells	H3K4me1		71.8143	60.6399
chr12	84561000	84584999	24000	*	6198sicer	3.25763e-21	chr12	84568828	84569827	1000	+	promoter:42839	uc007ofn.2	12677	Vsx2	retinal progenitor cells	H3K9me3		71.8143	60.6399
chr12	84560000	84744999	185000	*	6225sicer	2.39462e-66	chr12	84568828	84569827	1000	+	promoter:42839	uc007ofn.2	12677	Vsx2	retinal progenitor cells		H3K27me3	71.8143	60.6399
chr12	84549000	84599999	51000	*	5524sicer	1.2512e-29	chr12	84568828	84569827	1000	+	promoter:42839	uc007ofn.2	12677	Vsx2	retinal progenitor cells		H3K9me3	71.8143	60.6399
chr12	84567201	84569800	2600	*	E5		chr12	84568828	84569827	1000	+	promoter:42839	uc007ofn.2	12677	Vsx2	retinal progenitor cells	E5		71.8143	60.6399
chr12	84569801	84571400	1600	*	E3		chr12	84568828	84569827	1000	+	promoter:42839	uc007ofn.2	12677	Vsx2	retinal progenitor cells	E3		71.8143	60.6399
chr12	84568401	84569600	1200	*	E5		chr12	84568828	84569827	1000	+	promoter:42839	uc007ofn.2	12677	Vsx2	retinal progenitor cells		E5	71.8143	60.6399
chr12	84569601	84572400	2800	*	E3		chr12	84568828	84569827	1000	+	promoter:42839	uc007ofn.2	12677	Vsx2	retinal progenitor cells		E3	71.8143	60.6399
chr13	63514200	63515399	1200	*	41742sicer	7.48615e-06	chr13	63514342	63515341	1000	-	promoter:46276	uc007qxu.1	19206	Ptch1	retinal progenitor cells		H3K4me1	651.085	196.604
chr13	63443201	63526600	83400	*	E6		chr13	63514342	63515341	1000	-	promoter:46276	uc007qxu.1	19206	Ptch1	retinal progenitor cells	E6		651.085	196.604
chr13	63444601	63520600	76000	*	E6		chr13	63514342	63515341	1000	-	promoter:46276	uc007qxu.1	19206	Ptch1	retinal progenitor cells		E6	651.085	196.604
chr13	63562000	63569999	8000	*	15024sicer	0	chr13	63565521	63566520	1000	-	promoter:46277	uc007qxv.1	19206	Ptch1	retinal progenitor cells	H3K4me3		651.085	196.604
chr13	63562000	63569399	7400	*	18892sicer	0	chr13	63565521	63566520	1000	-	promoter:46277	uc007qxv.1	19206	Ptch1	retinal progenitor cells		H3K4me3	651.085	196.604
chr13	63562201	63568400	6200	*	E10		chr13	63565521	63566520	1000	-	promoter:46277	uc007qxv.1	19206	Ptch1	retinal progenitor cells	E10		651.085	196.604
chr13	63562601	63568600	6000	*	E10		chr13	63565521	63566520	1000	-	promoter:46277	uc007qxv.1	19206	Ptch1	retinal progenitor cells		E10	651.085	196.604
chr13	63522000	63565199	43200	*	27273sicer	2.19229e-217	chr13	63539913	63540912	1000	-	promoter:46278	uc007qxw.1	19206	Ptch1	retinal progenitor cells	H3K4me1		651.085	196.604
chr13	63531600	63546999	15400	*	41746sicer	2.2975e-50	chr13	63539913	63540912	1000	-	promoter:46278	uc007qxw.1	19206	Ptch1	retinal progenitor cells		H3K4me1	651.085	196.604
chr13	63534201	63558400	24200	*	E7		chr13	63539913	63540912	1000	-	promoter:46278	uc007qxw.1	19206	Ptch1	retinal progenitor cells	E7		651.085	196.604
chr13	63520601	63562400	41800	*	E7		chr13	63539913	63540912	1000	-	promoter:46278	uc007qxw.1	19206	Ptch1	retinal progenitor cells		E7	651.085	196.604
chr13	63522000	63565199	43200	*	27273sicer	2.19229e-217	chr13	63564536	63565535	1000	-	promoter:46279	uc007qxx.1	19206	Ptch1	retinal progenitor cells	H3K4me1		651.085	196.604
chr13	63562000	63569999	8000	*	15024sicer	0	chr13	63564536	63565535	1000	-	promoter:46279	uc007qxx.1	19206	Ptch1	retinal progenitor cells	H3K4me3		651.085	196.604
chr13	63562000	63569399	7400	*	18892sicer	0	chr13	63564536	63565535	1000	-	promoter:46279	uc007qxx.1	19206	Ptch1	retinal progenitor cells		H3K4me3	651.085	196.604
chr13	63562201	63568400	6200	*	E10		chr13	63564536	63565535	1000	-	promoter:46279	uc007qxx.1	19206	Ptch1	retinal progenitor cells	E10		651.085	196.604
chr13	63562601	63568600	6000	*	E10		chr13	63564536	63565535	1000	-	promoter:46279	uc007qxx.1	19206	Ptch1	retinal progenitor cells		E10	651.085	196.604
chr13	63562000	63569999	8000	*	15024sicer	0	chr13	63565275	63566274	1000	-	promoter:46280	uc007qxy.1	19206	Ptch1	retinal progenitor cells	H3K4me3		651.085	196.604
chr13	63562000	63569399	7400	*	18892sicer	0	chr13	63565275	63566274	1000	-	promoter:46280	uc007qxy.1	19206	Ptch1	retinal progenitor cells		H3K4me3	651.085	196.604
chr13	63562201	63568400	6200	*	E10		chr13	63565275	63566274	1000	-	promoter:46280	uc007qxy.1	19206	Ptch1	retinal progenitor cells	E10		651.085	196.604
chr13	63562601	63568600	6000	*	E10		chr13	63565275	63566274	1000	-	promoter:46280	uc007qxy.1	19206	Ptch1	retinal progenitor cells		E10	651.085	196.604
chr14	34502800	34506599	3800	*	28425sicer	4.79616e-07	chr14	34502547	34503546	1000	-	promoter:48556	uc007taw.1	12166	Bmpr1a	retinal progenitor cells	H3K4me1		6284.51	1532.36
chr14	34499200	34504399	5200	*	15685sicer	0	chr14	34502547	34503546	1000	-	promoter:48556	uc007taw.1	12166	Bmpr1a	retinal progenitor cells	H3K4me3		6284.51	1532.36
chr14	34503400	34505599	2200	*	43618sicer	1.58264e-08	chr14	34502547	34503546	1000	-	promoter:48556	uc007taw.1	12166	Bmpr1a	retinal progenitor cells		H3K4me1	6284.51	1532.36
chr14	34499200	34503599	4400	*	19862sicer	0	chr14	34502547	34503546	1000	-	promoter:48556	uc007taw.1	12166	Bmpr1a	retinal progenitor cells		H3K4me3	6284.51	1532.36
chr14	34499601	34503600	4000	*	E10		chr14	34502547	34503546	1000	-	promoter:48556	uc007taw.1	12166	Bmpr1a	retinal progenitor cells	E10		6284.51	1532.36
chr14	34501401	34503600	2200	*	E10		chr14	34502547	34503546	1000	-	promoter:48556	uc007taw.1	12166	Bmpr1a	retinal progenitor cells		E10	6284.51	1532.36
chr14	34455401	34465400	10000	*	E6		chr14	34460613	34461612	1000	-	promoter:48557	uc007tax.1	12166	Bmpr1a	retinal progenitor cells	E6		6284.51	1532.36
chr14	34454801	34465400	10600	*	E6		chr14	34460613	34461612	1000	-	promoter:48557	uc007tax.1	12166	Bmpr1a	retinal progenitor cells		E6	6284.51	1532.36
chr2	105440000	105694999	255000	*	883sicer	1.61699e-131	chr2	105667896	105668895	1000	+	promoter:5031	uc008lku.3	18508	Pax6	retinal progenitor cells	H3K27me3		468.211	439.895
chr2	105667600	105671399	3800	*	3679sicer	5.91237e-12	chr2	105667896	105668895	1000	+	promoter:5031	uc008lku.3	18508	Pax6	retinal progenitor cells	H3K4me1		468.211	439.895
chr2	105668600	105690399	21800	*	2015sicer	0	chr2	105667896	105668895	1000	+	promoter:5031	uc008lku.3	18508	Pax6	retinal progenitor cells	H3K4me3		468.211	439.895
chr2	105633000	105692999	60000	*	1192sicer	5.12349e-17	chr2	105667896	105668895	1000	+	promoter:5031	uc008lku.3	18508	Pax6	retinal progenitor cells	H3K9me3		468.211	439.895
chr2	105605000	105694999	90000	*	1163sicer	7.20488e-45	chr2	105667896	105668895	1000	+	promoter:5031	uc008lku.3	18508	Pax6	retinal progenitor cells		H3K27me3	468.211	439.895
chr2	105668400	105671399	3000	*	5757sicer	1.37552e-06	chr2	105667896	105668895	1000	+	promoter:5031	uc008lku.3	18508	Pax6	retinal progenitor cells		H3K4me1	468.211	439.895
chr2	105668600	105684399	15800	*	2732sicer	5.43053e-128	chr2	105667896	105668895	1000	+	promoter:5031	uc008lku.3	18508	Pax6	retinal progenitor cells		H3K4me3	468.211	439.895
chr2	105633000	105689999	57000	*	1013sicer	7.14855e-58	chr2	105667896	105668895	1000	+	promoter:5031	uc008lku.3	18508	Pax6	retinal progenitor cells		H3K9me3	468.211	439.895
chr2	105662201	105668600	6400	*	E2		chr2	105667896	105668895	1000	+	promoter:5031	uc008lku.3	18508	Pax6	retinal progenitor cells	E2		468.211	439.895
chr2	105668601	105668800	200	*	E5		chr2	105667896	105668895	1000	+	promoter:5031	uc008lku.3	18508	Pax6	retinal progenitor cells	E5		468.211	439.895
chr2	105668801	105670600	1800	*	E9		chr2	105667896	105668895	1000	+	promoter:5031	uc008lku.3	18508	Pax6	retinal progenitor cells	E9		468.211	439.895
chr2	105666401	105668800	2400	*	E5		chr2	105667896	105668895	1000	+	promoter:5031	uc008lku.3	18508	Pax6	retinal progenitor cells		E5	468.211	439.895
chr2	105668801	105670400	1600	*	E9		chr2	105667896	105668895	1000	+	promoter:5031	uc008lku.3	18508	Pax6	retinal progenitor cells		E9	468.211	439.895
chr2	105440000	105694999	255000	*	883sicer	1.61699e-131	chr2	105667896	105668895	1000	+	promoter:5032	uc008lkv.3	18508	Pax6	retinal progenitor cells	H3K27me3		468.211	439.895
chr2	105667600	105671399	3800	*	3679sicer	5.91237e-12	chr2	105667896	105668895	1000	+	promoter:5032	uc008lkv.3	18508	Pax6	retinal progenitor cells	H3K4me1		468.211	439.895
chr2	105668600	105690399	21800	*	2015sicer	0	chr2	105667896	105668895	1000	+	promoter:5032	uc008lkv.3	18508	Pax6	retinal progenitor cells	H3K4me3		468.211	439.895
chr2	105633000	105692999	60000	*	1192sicer	5.12349e-17	chr2	105667896	105668895	1000	+	promoter:5032	uc008lkv.3	18508	Pax6	retinal progenitor cells	H3K9me3		468.211	439.895
chr2	105605000	105694999	90000	*	1163sicer	7.20488e-45	chr2	105667896	105668895	1000	+	promoter:5032	uc008lkv.3	18508	Pax6	retinal progenitor cells		H3K27me3	468.211	439.895
chr2	105668400	105671399	3000	*	5757sicer	1.37552e-06	chr2	105667896	105668895	1000	+	promoter:5032	uc008lkv.3	18508	Pax6	retinal progenitor cells		H3K4me1	468.211	439.895
chr2	105668600	105684399	15800	*	2732sicer	5.43053e-128	chr2	105667896	105668895	1000	+	promoter:5032	uc008lkv.3	18508	Pax6	retinal progenitor cells		H3K4me3	468.211	439.895
chr2	105633000	105689999	57000	*	1013sicer	7.14855e-58	chr2	105667896	105668895	1000	+	promoter:5032	uc008lkv.3	18508	Pax6	retinal progenitor cells		H3K9me3	468.211	439.895
chr2	105662201	105668600	6400	*	E2		chr2	105667896	105668895	1000	+	promoter:5032	uc008lkv.3	18508	Pax6	retinal progenitor cells	E2		468.211	439.895
chr2	105668601	105668800	200	*	E5		chr2	105667896	105668895	1000	+	promoter:5032	uc008lkv.3	18508	Pax6	retinal progenitor cells	E5		468.211	439.895
chr2	105668801	105670600	1800	*	E9		chr2	105667896	105668895	1000	+	promoter:5032	uc008lkv.3	18508	Pax6	retinal progenitor cells	E9		468.211	439.895
chr2	105666401	105668800	2400	*	E5		chr2	105667896	105668895	1000	+	promoter:5032	uc008lkv.3	18508	Pax6	retinal progenitor cells		E5	468.211	439.895
chr2	105668801	105670400	1600	*	E9		chr2	105667896	105668895	1000	+	promoter:5032	uc008lkv.3	18508	Pax6	retinal progenitor cells		E9	468.211	439.895
chr2	105440000	105694999	255000	*	883sicer	1.61699e-131	chr2	105667896	105668895	1000	+	promoter:5033	uc012cat.3	18508	Pax6	retinal progenitor cells	H3K27me3		468.211	439.895
chr2	105667600	105671399	3800	*	3679sicer	5.91237e-12	chr2	105667896	105668895	1000	+	promoter:5033	uc012cat.3	18508	Pax6	retinal progenitor cells	H3K4me1		468.211	439.895
chr2	105668600	105690399	21800	*	2015sicer	0	chr2	105667896	105668895	1000	+	promoter:5033	uc012cat.3	18508	Pax6	retinal progenitor cells	H3K4me3		468.211	439.895
chr2	105633000	105692999	60000	*	1192sicer	5.12349e-17	chr2	105667896	105668895	1000	+	promoter:5033	uc012cat.3	18508	Pax6	retinal progenitor cells	H3K9me3		468.211	439.895
chr2	105605000	105694999	90000	*	1163sicer	7.20488e-45	chr2	105667896	105668895	1000	+	promoter:5033	uc012cat.3	18508	Pax6	retinal progenitor cells		H3K27me3	468.211	439.895
chr2	105668400	105671399	3000	*	5757sicer	1.37552e-06	chr2	105667896	105668895	1000	+	promoter:5033	uc012cat.3	18508	Pax6	retinal progenitor cells		H3K4me1	468.211	439.895
chr2	105668600	105684399	15800	*	2732sicer	5.43053e-128	chr2	105667896	105668895	1000	+	promoter:5033	uc012cat.3	18508	Pax6	retinal progenitor cells		H3K4me3	468.211	439.895
chr2	105633000	105689999	57000	*	1013sicer	7.14855e-58	chr2	105667896	105668895	1000	+	promoter:5033	uc012cat.3	18508	Pax6	retinal progenitor cells		H3K9me3	468.211	439.895
chr2	105662201	105668600	6400	*	E2		chr2	105667896	105668895	1000	+	promoter:5033	uc012cat.3	18508	Pax6	retinal progenitor cells	E2		468.211	439.895
chr2	105668601	105668800	200	*	E5		chr2	105667896	105668895	1000	+	promoter:5033	uc012cat.3	18508	Pax6	retinal progenitor cells	E5		468.211	439.895
chr2	105668801	105670600	1800	*	E9		chr2	105667896	105668895	1000	+	promoter:5033	uc012cat.3	18508	Pax6	retinal progenitor cells	E9		468.211	439.895
chr2	105666401	105668800	2400	*	E5		chr2	105667896	105668895	1000	+	promoter:5033	uc012cat.3	18508	Pax6	retinal progenitor cells		E5	468.211	439.895
chr2	105668801	105670400	1600	*	E9		chr2	105667896	105668895	1000	+	promoter:5033	uc012cat.3	18508	Pax6	retinal progenitor cells		E9	468.211	439.895
chr2	105440000	105694999	255000	*	883sicer	1.61699e-131	chr2	105672964	105673963	1000	+	promoter:5035	uc008lky.3	18508	Pax6	retinal progenitor cells	H3K27me3		468.211	439.895
chr2	105673000	105677199	4200	*	3680sicer	2.81016e-20	chr2	105672964	105673963	1000	+	promoter:5035	uc008lky.3	18508	Pax6	retinal progenitor cells	H3K4me1		468.211	439.895
chr2	105668600	105690399	21800	*	2015sicer	0	chr2	105672964	105673963	1000	+	promoter:5035	uc008lky.3	18508	Pax6	retinal progenitor cells	H3K4me3		468.211	439.895
chr2	105633000	105692999	60000	*	1192sicer	5.12349e-17	chr2	105672964	105673963	1000	+	promoter:5035	uc008lky.3	18508	Pax6	retinal progenitor cells	H3K9me3		468.211	439.895
chr2	105605000	105694999	90000	*	1163sicer	7.20488e-45	chr2	105672964	105673963	1000	+	promoter:5035	uc008lky.3	18508	Pax6	retinal progenitor cells		H3K27me3	468.211	439.895
chr2	105672600	105677199	4600	*	5758sicer	2.03296e-15	chr2	105672964	105673963	1000	+	promoter:5035	uc008lky.3	18508	Pax6	retinal progenitor cells		H3K4me1	468.211	439.895
chr2	105668600	105684399	15800	*	2732sicer	5.43053e-128	chr2	105672964	105673963	1000	+	promoter:5035	uc008lky.3	18508	Pax6	retinal progenitor cells		H3K4me3	468.211	439.895
chr2	105633000	105689999	57000	*	1013sicer	7.14855e-58	chr2	105672964	105673963	1000	+	promoter:5035	uc008lky.3	18508	Pax6	retinal progenitor cells		H3K9me3	468.211	439.895
chr2	105670801	105674800	4000	*	E10		chr2	105672964	105673963	1000	+	promoter:5035	uc008lky.3	18508	Pax6	retinal progenitor cells	E10		468.211	439.895
chr2	105670401	105673600	3200	*	E5		chr2	105672964	105673963	1000	+	promoter:5035	uc008lky.3	18508	Pax6	retinal progenitor cells		E5	468.211	439.895
chr2	105673601	105675400	1800	*	E9		chr2	105672964	105673963	1000	+	promoter:5035	uc008lky.3	18508	Pax6	retinal progenitor cells		E9	468.211	439.895
chr2	105440000	105694999	255000	*	883sicer	1.61699e-131	chr2	105674744	105675743	1000	+	promoter:5037	uc057bnv.1	18508	Pax6	retinal progenitor cells	H3K27me3		468.211	439.895
chr2	105673000	105677199	4200	*	3680sicer	2.81016e-20	chr2	105674744	105675743	1000	+	promoter:5037	uc057bnv.1	18508	Pax6	retinal progenitor cells	H3K4me1		468.211	439.895
chr2	105668600	105690399	21800	*	2015sicer	0	chr2	105674744	105675743	1000	+	promoter:5037	uc057bnv.1	18508	Pax6	retinal progenitor cells	H3K4me3		468.211	439.895
chr2	105633000	105692999	60000	*	1192sicer	5.12349e-17	chr2	105674744	105675743	1000	+	promoter:5037	uc057bnv.1	18508	Pax6	retinal progenitor cells	H3K9me3		468.211	439.895
chr2	105605000	105694999	90000	*	1163sicer	7.20488e-45	chr2	105674744	105675743	1000	+	promoter:5037	uc057bnv.1	18508	Pax6	retinal progenitor cells		H3K27me3	468.211	439.895
chr2	105672600	105677199	4600	*	5758sicer	2.03296e-15	chr2	105674744	105675743	1000	+	promoter:5037	uc057bnv.1	18508	Pax6	retinal progenitor cells		H3K4me1	468.211	439.895
chr2	105668600	105684399	15800	*	2732sicer	5.43053e-128	chr2	105674744	105675743	1000	+	promoter:5037	uc057bnv.1	18508	Pax6	retinal progenitor cells		H3K4me3	468.211	439.895
chr2	105633000	105689999	57000	*	1013sicer	7.14855e-58	chr2	105674744	105675743	1000	+	promoter:5037	uc057bnv.1	18508	Pax6	retinal progenitor cells		H3K9me3	468.211	439.895
chr2	105670801	105674800	4000	*	E10		chr2	105674744	105675743	1000	+	promoter:5037	uc057bnv.1	18508	Pax6	retinal progenitor cells	E10		468.211	439.895
chr2	105674801	105675200	400	*	E8		chr2	105674744	105675743	1000	+	promoter:5037	uc057bnv.1	18508	Pax6	retinal progenitor cells	E8		468.211	439.895
chr2	105675201	105676200	1000	*	E10		chr2	105674744	105675743	1000	+	promoter:5037	uc057bnv.1	18508	Pax6	retinal progenitor cells	E10		468.211	439.895
chr2	105673601	105675400	1800	*	E9		chr2	105674744	105675743	1000	+	promoter:5037	uc057bnv.1	18508	Pax6	retinal progenitor cells		E9	468.211	439.895
chr2	105675401	105676600	1200	*	E10		chr2	105674744	105675743	1000	+	promoter:5037	uc057bnv.1	18508	Pax6	retinal progenitor cells		E10	468.211	439.895
chr2	105440000	105694999	255000	*	883sicer	1.61699e-131	chr2	105674744	105675743	1000	+	promoter:5038	uc057bnw.1	18508	Pax6	retinal progenitor cells	H3K27me3		468.211	439.895
chr2	105673000	105677199	4200	*	3680sicer	2.81016e-20	chr2	105674744	105675743	1000	+	promoter:5038	uc057bnw.1	18508	Pax6	retinal progenitor cells	H3K4me1		468.211	439.895
chr2	105668600	105690399	21800	*	2015sicer	0	chr2	105674744	105675743	1000	+	promoter:5038	uc057bnw.1	18508	Pax6	retinal progenitor cells	H3K4me3		468.211	439.895
chr2	105633000	105692999	60000	*	1192sicer	5.12349e-17	chr2	105674744	105675743	1000	+	promoter:5038	uc057bnw.1	18508	Pax6	retinal progenitor cells	H3K9me3		468.211	439.895
chr2	105605000	105694999	90000	*	1163sicer	7.20488e-45	chr2	105674744	105675743	1000	+	promoter:5038	uc057bnw.1	18508	Pax6	retinal progenitor cells		H3K27me3	468.211	439.895
chr2	105672600	105677199	4600	*	5758sicer	2.03296e-15	chr2	105674744	105675743	1000	+	promoter:5038	uc057bnw.1	18508	Pax6	retinal progenitor cells		H3K4me1	468.211	439.895
chr2	105668600	105684399	15800	*	2732sicer	5.43053e-128	chr2	105674744	105675743	1000	+	promoter:5038	uc057bnw.1	18508	Pax6	retinal progenitor cells		H3K4me3	468.211	439.895
chr2	105633000	105689999	57000	*	1013sicer	7.14855e-58	chr2	105674744	105675743	1000	+	promoter:5038	uc057bnw.1	18508	Pax6	retinal progenitor cells		H3K9me3	468.211	439.895
chr2	105670801	105674800	4000	*	E10		chr2	105674744	105675743	1000	+	promoter:5038	uc057bnw.1	18508	Pax6	retinal progenitor cells	E10		468.211	439.895
chr2	105674801	105675200	400	*	E8		chr2	105674744	105675743	1000	+	promoter:5038	uc057bnw.1	18508	Pax6	retinal progenitor cells	E8		468.211	439.895
chr2	105675201	105676200	1000	*	E10		chr2	105674744	105675743	1000	+	promoter:5038	uc057bnw.1	18508	Pax6	retinal progenitor cells	E10		468.211	439.895
chr2	105673601	105675400	1800	*	E9		chr2	105674744	105675743	1000	+	promoter:5038	uc057bnw.1	18508	Pax6	retinal progenitor cells		E9	468.211	439.895
chr2	105675401	105676600	1200	*	E10		chr2	105674744	105675743	1000	+	promoter:5038	uc057bnw.1	18508	Pax6	retinal progenitor cells		E10	468.211	439.895
chr2	105440000	105694999	255000	*	883sicer	1.61699e-131	chr2	105675129	105676128	1000	+	promoter:5039	uc008lla.3	18508	Pax6	retinal progenitor cells	H3K27me3		468.211	439.895
chr2	105673000	105677199	4200	*	3680sicer	2.81016e-20	chr2	105675129	105676128	1000	+	promoter:5039	uc008lla.3	18508	Pax6	retinal progenitor cells	H3K4me1		468.211	439.895
chr2	105668600	105690399	21800	*	2015sicer	0	chr2	105675129	105676128	1000	+	promoter:5039	uc008lla.3	18508	Pax6	retinal progenitor cells	H3K4me3		468.211	439.895
chr2	105633000	105692999	60000	*	1192sicer	5.12349e-17	chr2	105675129	105676128	1000	+	promoter:5039	uc008lla.3	18508	Pax6	retinal progenitor cells	H3K9me3		468.211	439.895
chr2	105605000	105694999	90000	*	1163sicer	7.20488e-45	chr2	105675129	105676128	1000	+	promoter:5039	uc008lla.3	18508	Pax6	retinal progenitor cells		H3K27me3	468.211	439.895
chr2	105672600	105677199	4600	*	5758sicer	2.03296e-15	chr2	105675129	105676128	1000	+	promoter:5039	uc008lla.3	18508	Pax6	retinal progenitor cells		H3K4me1	468.211	439.895
chr2	105668600	105684399	15800	*	2732sicer	5.43053e-128	chr2	105675129	105676128	1000	+	promoter:5039	uc008lla.3	18508	Pax6	retinal progenitor cells		H3K4me3	468.211	439.895
chr2	105633000	105689999	57000	*	1013sicer	7.14855e-58	chr2	105675129	105676128	1000	+	promoter:5039	uc008lla.3	18508	Pax6	retinal progenitor cells		H3K9me3	468.211	439.895
chr2	105674801	105675200	400	*	E8		chr2	105675129	105676128	1000	+	promoter:5039	uc008lla.3	18508	Pax6	retinal progenitor cells	E8		468.211	439.895
chr2	105675201	105676200	1000	*	E10		chr2	105675129	105676128	1000	+	promoter:5039	uc008lla.3	18508	Pax6	retinal progenitor cells	E10		468.211	439.895
chr2	105673601	105675400	1800	*	E9		chr2	105675129	105676128	1000	+	promoter:5039	uc008lla.3	18508	Pax6	retinal progenitor cells		E9	468.211	439.895
chr2	105675401	105676600	1200	*	E10		chr2	105675129	105676128	1000	+	promoter:5039	uc008lla.3	18508	Pax6	retinal progenitor cells		E10	468.211	439.895
chr2	105440000	105694999	255000	*	883sicer	1.61699e-131	chr2	105675129	105676128	1000	+	promoter:5040	uc008llb.3	18508	Pax6	retinal progenitor cells	H3K27me3		468.211	439.895
chr2	105673000	105677199	4200	*	3680sicer	2.81016e-20	chr2	105675129	105676128	1000	+	promoter:5040	uc008llb.3	18508	Pax6	retinal progenitor cells	H3K4me1		468.211	439.895
chr2	105668600	105690399	21800	*	2015sicer	0	chr2	105675129	105676128	1000	+	promoter:5040	uc008llb.3	18508	Pax6	retinal progenitor cells	H3K4me3		468.211	439.895
chr2	105633000	105692999	60000	*	1192sicer	5.12349e-17	chr2	105675129	105676128	1000	+	promoter:5040	uc008llb.3	18508	Pax6	retinal progenitor cells	H3K9me3		468.211	439.895
chr2	105605000	105694999	90000	*	1163sicer	7.20488e-45	chr2	105675129	105676128	1000	+	promoter:5040	uc008llb.3	18508	Pax6	retinal progenitor cells		H3K27me3	468.211	439.895
chr2	105672600	105677199	4600	*	5758sicer	2.03296e-15	chr2	105675129	105676128	1000	+	promoter:5040	uc008llb.3	18508	Pax6	retinal progenitor cells		H3K4me1	468.211	439.895
chr2	105668600	105684399	15800	*	2732sicer	5.43053e-128	chr2	105675129	105676128	1000	+	promoter:5040	uc008llb.3	18508	Pax6	retinal progenitor cells		H3K4me3	468.211	439.895
chr2	105633000	105689999	57000	*	1013sicer	7.14855e-58	chr2	105675129	105676128	1000	+	promoter:5040	uc008llb.3	18508	Pax6	retinal progenitor cells		H3K9me3	468.211	439.895
chr2	105674801	105675200	400	*	E8		chr2	105675129	105676128	1000	+	promoter:5040	uc008llb.3	18508	Pax6	retinal progenitor cells	E8		468.211	439.895
chr2	105675201	105676200	1000	*	E10		chr2	105675129	105676128	1000	+	promoter:5040	uc008llb.3	18508	Pax6	retinal progenitor cells	E10		468.211	439.895
chr2	105673601	105675400	1800	*	E9		chr2	105675129	105676128	1000	+	promoter:5040	uc008llb.3	18508	Pax6	retinal progenitor cells		E9	468.211	439.895
chr2	105675401	105676600	1200	*	E10		chr2	105675129	105676128	1000	+	promoter:5040	uc008llb.3	18508	Pax6	retinal progenitor cells		E10	468.211	439.895
chr2	105440000	105694999	255000	*	883sicer	1.61699e-131	chr2	105681463	105682462	1000	+	promoter:5041	uc057bnx.1	18508	Pax6	retinal progenitor cells	H3K27me3		468.211	439.895
chr2	105679400	105682799	3400	*	3681sicer	2.13535e-13	chr2	105681463	105682462	1000	+	promoter:5041	uc057bnx.1	18508	Pax6	retinal progenitor cells	H3K4me1		468.211	439.895
chr2	105668600	105690399	21800	*	2015sicer	0	chr2	105681463	105682462	1000	+	promoter:5041	uc057bnx.1	18508	Pax6	retinal progenitor cells	H3K4me3		468.211	439.895
chr2	105633000	105692999	60000	*	1192sicer	5.12349e-17	chr2	105681463	105682462	1000	+	promoter:5041	uc057bnx.1	18508	Pax6	retinal progenitor cells	H3K9me3		468.211	439.895
chr2	105605000	105694999	90000	*	1163sicer	7.20488e-45	chr2	105681463	105682462	1000	+	promoter:5041	uc057bnx.1	18508	Pax6	retinal progenitor cells		H3K27me3	468.211	439.895
chr2	105668600	105684399	15800	*	2732sicer	5.43053e-128	chr2	105681463	105682462	1000	+	promoter:5041	uc057bnx.1	18508	Pax6	retinal progenitor cells		H3K4me3	468.211	439.895
chr2	105633000	105689999	57000	*	1013sicer	7.14855e-58	chr2	105681463	105682462	1000	+	promoter:5041	uc057bnx.1	18508	Pax6	retinal progenitor cells		H3K9me3	468.211	439.895
chr2	105681201	105682800	1600	*	E7		chr2	105681463	105682462	1000	+	promoter:5041	uc057bnx.1	18508	Pax6	retinal progenitor cells	E7		468.211	439.895
chr2	105680801	105683000	2200	*	E5		chr2	105681463	105682462	1000	+	promoter:5041	uc057bnx.1	18508	Pax6	retinal progenitor cells		E5	468.211	439.895
chr2	105440000	105694999	255000	*	883sicer	1.61699e-131	chr2	105681463	105682462	1000	+	promoter:5042	uc057bny.1	18508	Pax6	retinal progenitor cells	H3K27me3		468.211	439.895
chr2	105679400	105682799	3400	*	3681sicer	2.13535e-13	chr2	105681463	105682462	1000	+	promoter:5042	uc057bny.1	18508	Pax6	retinal progenitor cells	H3K4me1		468.211	439.895
chr2	105668600	105690399	21800	*	2015sicer	0	chr2	105681463	105682462	1000	+	promoter:5042	uc057bny.1	18508	Pax6	retinal progenitor cells	H3K4me3		468.211	439.895
chr2	105633000	105692999	60000	*	1192sicer	5.12349e-17	chr2	105681463	105682462	1000	+	promoter:5042	uc057bny.1	18508	Pax6	retinal progenitor cells	H3K9me3		468.211	439.895
chr2	105605000	105694999	90000	*	1163sicer	7.20488e-45	chr2	105681463	105682462	1000	+	promoter:5042	uc057bny.1	18508	Pax6	retinal progenitor cells		H3K27me3	468.211	439.895
chr2	105668600	105684399	15800	*	2732sicer	5.43053e-128	chr2	105681463	105682462	1000	+	promoter:5042	uc057bny.1	18508	Pax6	retinal progenitor cells		H3K4me3	468.211	439.895
chr2	105633000	105689999	57000	*	1013sicer	7.14855e-58	chr2	105681463	105682462	1000	+	promoter:5042	uc057bny.1	18508	Pax6	retinal progenitor cells		H3K9me3	468.211	439.895
chr2	105681201	105682800	1600	*	E7		chr2	105681463	105682462	1000	+	promoter:5042	uc057bny.1	18508	Pax6	retinal progenitor cells	E7		468.211	439.895
chr2	105680801	105683000	2200	*	E5		chr2	105681463	105682462	1000	+	promoter:5042	uc057bny.1	18508	Pax6	retinal progenitor cells		E5	468.211	439.895
chr2	105440000	105694999	255000	*	883sicer	1.61699e-131	chr2	105684778	105685777	1000	+	promoter:5043	uc008llc.3	18508	Pax6	retinal progenitor cells	H3K27me3		468.211	439.895
chr2	105668600	105690399	21800	*	2015sicer	0	chr2	105684778	105685777	1000	+	promoter:5043	uc008llc.3	18508	Pax6	retinal progenitor cells	H3K4me3		468.211	439.895
chr2	105633000	105692999	60000	*	1192sicer	5.12349e-17	chr2	105684778	105685777	1000	+	promoter:5043	uc008llc.3	18508	Pax6	retinal progenitor cells	H3K9me3		468.211	439.895
chr2	105605000	105694999	90000	*	1163sicer	7.20488e-45	chr2	105684778	105685777	1000	+	promoter:5043	uc008llc.3	18508	Pax6	retinal progenitor cells		H3K27me3	468.211	439.895
chr2	105633000	105689999	57000	*	1013sicer	7.14855e-58	chr2	105684778	105685777	1000	+	promoter:5043	uc008llc.3	18508	Pax6	retinal progenitor cells		H3K9me3	468.211	439.895
chr2	105684201	105685600	1400	*	E6		chr2	105684778	105685777	1000	+	promoter:5043	uc008llc.3	18508	Pax6	retinal progenitor cells	E6		468.211	439.895
chr2	105685601	105687800	2200	*	E5		chr2	105684778	105685777	1000	+	promoter:5043	uc008llc.3	18508	Pax6	retinal progenitor cells	E5		468.211	439.895
chr2	105683601	105686800	3200	*	E6		chr2	105684778	105685777	1000	+	promoter:5043	uc008llc.3	18508	Pax6	retinal progenitor cells		E6	468.211	439.895
chr16	30054000	30064999	11000	*	31580sicer	6.72472e-27	chr16	30064357	30065356	1000	+	promoter:52291	uc007ywl.1	15205	Hes1	retinal progenitor cells	H3K4me1		2151.59	1572.79
chr16	30062800	30071199	8400	*	17348sicer	0	chr16	30064357	30065356	1000	+	promoter:52291	uc007ywl.1	15205	Hes1	retinal progenitor cells	H3K4me3		2151.59	1572.79
chr16	30058200	30064999	6800	*	48439sicer	6.67139e-41	chr16	30064357	30065356	1000	+	promoter:52291	uc007ywl.1	15205	Hes1	retinal progenitor cells		H3K4me1	2151.59	1572.79
chr16	30062600	30071399	8800	*	22030sicer	0	chr16	30064357	30065356	1000	+	promoter:52291	uc007ywl.1	15205	Hes1	retinal progenitor cells		H3K4me3	2151.59	1572.79
chr16	30062801	30068600	5800	*	E10		chr16	30064357	30065356	1000	+	promoter:52291	uc007ywl.1	15205	Hes1	retinal progenitor cells	E10		2151.59	1572.79
chr16	30062601	30068600	6000	*	E10		chr16	30064357	30065356	1000	+	promoter:52291	uc007ywl.1	15205	Hes1	retinal progenitor cells		E10	2151.59	1572.79
chr2	131185400	131191399	6000	*	4045sicer	4.28808e-18	chr2	131185948	131186947	1000	+	promoter:5449	uc008mky.3	12531	Cdc25b	retinal progenitor cells	H3K4me1		692.294	134.059
chr2	131186000	131189399	3400	*	2258sicer	8.82418e-139	chr2	131185948	131186947	1000	+	promoter:5449	uc008mky.3	12531	Cdc25b	retinal progenitor cells	H3K4me3		692.294	134.059
chr2	131185800	131188199	2400	*	6337sicer	3.65859e-08	chr2	131185948	131186947	1000	+	promoter:5449	uc008mky.3	12531	Cdc25b	retinal progenitor cells		H3K4me1	692.294	134.059
chr2	131186200	131187999	1800	*	3012sicer	2.19899e-89	chr2	131185948	131186947	1000	+	promoter:5449	uc008mky.3	12531	Cdc25b	retinal progenitor cells		H3K4me3	692.294	134.059
chr2	131180601	131186000	5400	*	E6		chr2	131185948	131186947	1000	+	promoter:5449	uc008mky.3	12531	Cdc25b	retinal progenitor cells	E6		692.294	134.059
chr2	131186001	131186400	400	*	E7		chr2	131185948	131186947	1000	+	promoter:5449	uc008mky.3	12531	Cdc25b	retinal progenitor cells	E7		692.294	134.059
chr2	131186401	131187800	1400	*	E10		chr2	131185948	131186947	1000	+	promoter:5449	uc008mky.3	12531	Cdc25b	retinal progenitor cells	E10		692.294	134.059
chr2	131180601	131186400	5800	*	E6		chr2	131185948	131186947	1000	+	promoter:5449	uc008mky.3	12531	Cdc25b	retinal progenitor cells		E6	692.294	134.059
chr2	131186401	131187800	1400	*	E10		chr2	131185948	131186947	1000	+	promoter:5449	uc008mky.3	12531	Cdc25b	retinal progenitor cells		E10	692.294	134.059
chr2	131185400	131191399	6000	*	4045sicer	4.28808e-18	chr2	131185948	131186947	1000	+	promoter:5450	uc008mkz.3	12531	Cdc25b	retinal progenitor cells	H3K4me1		692.294	134.059
chr2	131186000	131189399	3400	*	2258sicer	8.82418e-139	chr2	131185948	131186947	1000	+	promoter:5450	uc008mkz.3	12531	Cdc25b	retinal progenitor cells	H3K4me3		692.294	134.059
chr2	131185800	131188199	2400	*	6337sicer	3.65859e-08	chr2	131185948	131186947	1000	+	promoter:5450	uc008mkz.3	12531	Cdc25b	retinal progenitor cells		H3K4me1	692.294	134.059
chr2	131186200	131187999	1800	*	3012sicer	2.19899e-89	chr2	131185948	131186947	1000	+	promoter:5450	uc008mkz.3	12531	Cdc25b	retinal progenitor cells		H3K4me3	692.294	134.059
chr2	131180601	131186000	5400	*	E6		chr2	131185948	131186947	1000	+	promoter:5450	uc008mkz.3	12531	Cdc25b	retinal progenitor cells	E6		692.294	134.059
chr2	131186001	131186400	400	*	E7		chr2	131185948	131186947	1000	+	promoter:5450	uc008mkz.3	12531	Cdc25b	retinal progenitor cells	E7		692.294	134.059
chr2	131186401	131187800	1400	*	E10		chr2	131185948	131186947	1000	+	promoter:5450	uc008mkz.3	12531	Cdc25b	retinal progenitor cells	E10		692.294	134.059
chr2	131180601	131186400	5800	*	E6		chr2	131185948	131186947	1000	+	promoter:5450	uc008mkz.3	12531	Cdc25b	retinal progenitor cells		E6	692.294	134.059
chr2	131186401	131187800	1400	*	E10		chr2	131185948	131186947	1000	+	promoter:5450	uc008mkz.3	12531	Cdc25b	retinal progenitor cells		E10	692.294	134.059
chr17	85420000	85959999	540000	*	6247sicer	1.02505e-149	chr17	85619834	85620833	1000	+	promoter:55366	uc008dub.2	20473	Six3	retinal progenitor cells	H3K27me3		68.5222	10.6524
chr17	85612200	85629199	17000	*	18607sicer	0	chr17	85619834	85620833	1000	+	promoter:55366	uc008dub.2	20473	Six3	retinal progenitor cells	H3K4me3		68.5222	10.6524
chr17	85605000	85754999	150000	*	8256sicer	1.41813e-55	chr17	85619834	85620833	1000	+	promoter:55366	uc008dub.2	20473	Six3	retinal progenitor cells		H3K27me3	68.5222	10.6524
chr17	85614800	85621799	7000	*	52077sicer	1.00626e-10	chr17	85619834	85620833	1000	+	promoter:55366	uc008dub.2	20473	Six3	retinal progenitor cells		H3K4me1	68.5222	10.6524
chr17	85612400	85626999	14600	*	23629sicer	0	chr17	85619834	85620833	1000	+	promoter:55366	uc008dub.2	20473	Six3	retinal progenitor cells		H3K4me3	68.5222	10.6524
chr17	85619201	85620600	1400	*	E7		chr17	85619834	85620833	1000	+	promoter:55366	uc008dub.2	20473	Six3	retinal progenitor cells	E7		68.5222	10.6524
chr17	85620601	85626800	6200	*	E10		chr17	85619834	85620833	1000	+	promoter:55366	uc008dub.2	20473	Six3	retinal progenitor cells	E10		68.5222	10.6524
chr17	85619001	85620200	1200	*	E6		chr17	85619834	85620833	1000	+	promoter:55366	uc008dub.2	20473	Six3	retinal progenitor cells		E6	68.5222	10.6524
chr17	85620201	85621400	1200	*	E10		chr17	85619834	85620833	1000	+	promoter:55366	uc008dub.2	20473	Six3	retinal progenitor cells		E10	68.5222	10.6524
chr17	85420000	85959999	540000	*	6247sicer	1.02505e-149	chr17	85619834	85620833	1000	+	promoter:55367	uc033hfi.1	20473	Six3	retinal progenitor cells	H3K27me3		68.5222	10.6524
chr17	85612200	85629199	17000	*	18607sicer	0	chr17	85619834	85620833	1000	+	promoter:55367	uc033hfi.1	20473	Six3	retinal progenitor cells	H3K4me3		68.5222	10.6524
chr17	85605000	85754999	150000	*	8256sicer	1.41813e-55	chr17	85619834	85620833	1000	+	promoter:55367	uc033hfi.1	20473	Six3	retinal progenitor cells		H3K27me3	68.5222	10.6524
chr17	85614800	85621799	7000	*	52077sicer	1.00626e-10	chr17	85619834	85620833	1000	+	promoter:55367	uc033hfi.1	20473	Six3	retinal progenitor cells		H3K4me1	68.5222	10.6524
chr17	85612400	85626999	14600	*	23629sicer	0	chr17	85619834	85620833	1000	+	promoter:55367	uc033hfi.1	20473	Six3	retinal progenitor cells		H3K4me3	68.5222	10.6524
chr17	85619201	85620600	1400	*	E7		chr17	85619834	85620833	1000	+	promoter:55367	uc033hfi.1	20473	Six3	retinal progenitor cells	E7		68.5222	10.6524
chr17	85620601	85626800	6200	*	E10		chr17	85619834	85620833	1000	+	promoter:55367	uc033hfi.1	20473	Six3	retinal progenitor cells	E10		68.5222	10.6524
chr17	85619001	85620200	1200	*	E6		chr17	85619834	85620833	1000	+	promoter:55367	uc033hfi.1	20473	Six3	retinal progenitor cells		E6	68.5222	10.6524
chr17	85620201	85621400	1200	*	E10		chr17	85619834	85620833	1000	+	promoter:55367	uc033hfi.1	20473	Six3	retinal progenitor cells		E10	68.5222	10.6524
chr17	15371600	15382599	11000	*	32624sicer	2.45414e-43	chr17	15375824	15376823	1000	-	promoter:55538	uc008aoi.2	13388	Dll1	retinal progenitor cells	H3K4me1		41.6915	25.6917
chr17	15369400	15377799	8400	*	17824sicer	0	chr17	15375824	15376823	1000	-	promoter:55538	uc008aoi.2	13388	Dll1	retinal progenitor cells	H3K4me3		41.6915	25.6917
chr17	15374400	15382599	8200	*	50169sicer	2.99767e-41	chr17	15375824	15376823	1000	-	promoter:55538	uc008aoi.2	13388	Dll1	retinal progenitor cells		H3K4me1	41.6915	25.6917
chr17	15373200	15377399	4200	*	22724sicer	1.29482e-238	chr17	15375824	15376823	1000	-	promoter:55538	uc008aoi.2	13388	Dll1	retinal progenitor cells		H3K4me3	41.6915	25.6917
chr17	15373801	15376400	2600	*	E10		chr17	15375824	15376823	1000	-	promoter:55538	uc008aoi.2	13388	Dll1	retinal progenitor cells	E10		41.6915	25.6917
chr17	15376401	15377000	600	*	E8		chr17	15375824	15376823	1000	-	promoter:55538	uc008aoi.2	13388	Dll1	retinal progenitor cells	E8		41.6915	25.6917
chr17	15375001	15377000	2000	*	E10		chr17	15375824	15376823	1000	-	promoter:55538	uc008aoi.2	13388	Dll1	retinal progenitor cells		E10	41.6915	25.6917
chr18	65830000	65944999	115000	*	6434sicer	1.25203e-46	chr18	65939090	65940089	1000	-	promoter:58281	uc008ffl.1	19434	Rax	retinal progenitor cells	H3K27me3		68.8456	80.7289
chr18	65932400	65939799	7400	*	19096sicer	7.98615e-149	chr18	65939090	65940089	1000	-	promoter:58281	uc008ffl.1	19434	Rax	retinal progenitor cells	H3K4me3		68.8456	80.7289
chr18	65840000	65944999	105000	*	8521sicer	1.20056e-08	chr18	65939090	65940089	1000	-	promoter:58281	uc008ffl.1	19434	Rax	retinal progenitor cells		H3K27me3	68.8456	80.7289
chr18	65939001	65940400	1400	*	E5		chr18	65939090	65940089	1000	-	promoter:58281	uc008ffl.1	19434	Rax	retinal progenitor cells	E5		68.8456	80.7289
chr18	65939001	65940000	1000	*	E1		chr18	65939090	65940089	1000	-	promoter:58281	uc008ffl.1	19434	Rax	retinal progenitor cells		E1	68.8456	80.7289
chr18	65940001	65942800	2800	*	E2		chr18	65939090	65940089	1000	-	promoter:58281	uc008ffl.1	19434	Rax	retinal progenitor cells		E2	68.8456	80.7289
chr19	32754600	32769999	15400	*	35797sicer	2.39193e-19	chr19	32756577	32757576	1000	+	promoter:59206	uc008hfq.1	19211	Pten	retinal progenitor cells	H3K4me1		664.113	50.3483
chr19	32755400	32764799	9400	*	19625sicer	0	chr19	32756577	32757576	1000	+	promoter:59206	uc008hfq.1	19211	Pten	retinal progenitor cells	H3K4me3		664.113	50.3483
chr19	32755600	32760999	5400	*	24850sicer	0	chr19	32756577	32757576	1000	+	promoter:59206	uc008hfq.1	19211	Pten	retinal progenitor cells		H3K4me3	664.113	50.3483
chr19	32755601	32761000	5400	*	E10		chr19	32756577	32757576	1000	+	promoter:59206	uc008hfq.1	19211	Pten	retinal progenitor cells	E10		664.113	50.3483
chr19	32755801	32760000	4200	*	E10		chr19	32756577	32757576	1000	+	promoter:59206	uc008hfq.1	19211	Pten	retinal progenitor cells		E10	664.113	50.3483
chr19	32754600	32769999	15400	*	35797sicer	2.39193e-19	chr19	32756577	32757576	1000	+	promoter:59207	uc008hfr.1	19211	Pten	retinal progenitor cells	H3K4me1		664.113	50.3483
chr19	32755400	32764799	9400	*	19625sicer	0	chr19	32756577	32757576	1000	+	promoter:59207	uc008hfr.1	19211	Pten	retinal progenitor cells	H3K4me3		664.113	50.3483
chr19	32755600	32760999	5400	*	24850sicer	0	chr19	32756577	32757576	1000	+	promoter:59207	uc008hfr.1	19211	Pten	retinal progenitor cells		H3K4me3	664.113	50.3483
chr19	32755601	32761000	5400	*	E10		chr19	32756577	32757576	1000	+	promoter:59207	uc008hfr.1	19211	Pten	retinal progenitor cells	E10		664.113	50.3483
chr19	32755801	32760000	4200	*	E10		chr19	32756577	32757576	1000	+	promoter:59207	uc008hfr.1	19211	Pten	retinal progenitor cells		E10	664.113	50.3483
chr19	46396000	46402599	6600	*	36097sicer	7.7946e-18	chr19	46395896	46396895	1000	+	promoter:59433	uc008htn.2	24069	Sufu	retinal progenitor cells	H3K4me1		342.313	42.8201
chr19	46393400	46399599	6200	*	19796sicer	0	chr19	46395896	46396895	1000	+	promoter:59433	uc008htn.2	24069	Sufu	retinal progenitor cells	H3K4me3		342.313	42.8201
chr19	46394400	46398599	4200	*	25030sicer	0	chr19	46395896	46396895	1000	+	promoter:59433	uc008htn.2	24069	Sufu	retinal progenitor cells		H3K4me3	342.313	42.8201
chr19	46394601	46396000	1400	*	E10		chr19	46395896	46396895	1000	+	promoter:59433	uc008htn.2	24069	Sufu	retinal progenitor cells	E10		342.313	42.8201
chr19	46396001	46396800	800	*	E7		chr19	46395896	46396895	1000	+	promoter:59433	uc008htn.2	24069	Sufu	retinal progenitor cells	E7		342.313	42.8201
chr19	46396801	46397800	1000	*	E10		chr19	46395896	46396895	1000	+	promoter:59433	uc008htn.2	24069	Sufu	retinal progenitor cells	E10		342.313	42.8201
chr19	46394601	46396200	1600	*	E10		chr19	46395896	46396895	1000	+	promoter:59433	uc008htn.2	24069	Sufu	retinal progenitor cells		E10	342.313	42.8201
chr19	46396201	46396800	600	*	E7		chr19	46395896	46396895	1000	+	promoter:59433	uc008htn.2	24069	Sufu	retinal progenitor cells		E7	342.313	42.8201
chr19	46396801	46398200	1400	*	E10		chr19	46395896	46396895	1000	+	promoter:59433	uc008htn.2	24069	Sufu	retinal progenitor cells		E10	342.313	42.8201
chr19	46396000	46402599	6600	*	36097sicer	7.7946e-18	chr19	46395896	46396895	1000	+	promoter:59434	uc008hto.2	24069	Sufu	retinal progenitor cells	H3K4me1		342.313	42.8201
chr19	46393400	46399599	6200	*	19796sicer	0	chr19	46395896	46396895	1000	+	promoter:59434	uc008hto.2	24069	Sufu	retinal progenitor cells	H3K4me3		342.313	42.8201
chr19	46394400	46398599	4200	*	25030sicer	0	chr19	46395896	46396895	1000	+	promoter:59434	uc008hto.2	24069	Sufu	retinal progenitor cells		H3K4me3	342.313	42.8201
chr19	46394601	46396000	1400	*	E10		chr19	46395896	46396895	1000	+	promoter:59434	uc008hto.2	24069	Sufu	retinal progenitor cells	E10		342.313	42.8201
chr19	46396001	46396800	800	*	E7		chr19	46395896	46396895	1000	+	promoter:59434	uc008hto.2	24069	Sufu	retinal progenitor cells	E7		342.313	42.8201
chr19	46396801	46397800	1000	*	E10		chr19	46395896	46396895	1000	+	promoter:59434	uc008hto.2	24069	Sufu	retinal progenitor cells	E10		342.313	42.8201
chr19	46394601	46396200	1600	*	E10		chr19	46395896	46396895	1000	+	promoter:59434	uc008hto.2	24069	Sufu	retinal progenitor cells		E10	342.313	42.8201
chr19	46396201	46396800	600	*	E7		chr19	46395896	46396895	1000	+	promoter:59434	uc008hto.2	24069	Sufu	retinal progenitor cells		E7	342.313	42.8201
chr19	46396801	46398200	1400	*	E10		chr19	46395896	46396895	1000	+	promoter:59434	uc008hto.2	24069	Sufu	retinal progenitor cells		E10	342.313	42.8201
chr19	46396000	46402599	6600	*	36097sicer	7.7946e-18	chr19	46395896	46396895	1000	+	promoter:59435	uc008htp.2	24069	Sufu	retinal progenitor cells	H3K4me1		342.313	42.8201
chr19	46393400	46399599	6200	*	19796sicer	0	chr19	46395896	46396895	1000	+	promoter:59435	uc008htp.2	24069	Sufu	retinal progenitor cells	H3K4me3		342.313	42.8201
chr19	46394400	46398599	4200	*	25030sicer	0	chr19	46395896	46396895	1000	+	promoter:59435	uc008htp.2	24069	Sufu	retinal progenitor cells		H3K4me3	342.313	42.8201
chr19	46394601	46396000	1400	*	E10		chr19	46395896	46396895	1000	+	promoter:59435	uc008htp.2	24069	Sufu	retinal progenitor cells	E10		342.313	42.8201
chr19	46396001	46396800	800	*	E7		chr19	46395896	46396895	1000	+	promoter:59435	uc008htp.2	24069	Sufu	retinal progenitor cells	E7		342.313	42.8201
chr19	46396801	46397800	1000	*	E10		chr19	46395896	46396895	1000	+	promoter:59435	uc008htp.2	24069	Sufu	retinal progenitor cells	E10		342.313	42.8201
chr19	46394601	46396200	1600	*	E10		chr19	46395896	46396895	1000	+	promoter:59435	uc008htp.2	24069	Sufu	retinal progenitor cells		E10	342.313	42.8201
chr19	46396201	46396800	600	*	E7		chr19	46395896	46396895	1000	+	promoter:59435	uc008htp.2	24069	Sufu	retinal progenitor cells		E7	342.313	42.8201
chr19	46396801	46398200	1400	*	E10		chr19	46395896	46396895	1000	+	promoter:59435	uc008htp.2	24069	Sufu	retinal progenitor cells		E10	342.313	42.8201
chr19	46396000	46402599	6600	*	36097sicer	7.7946e-18	chr19	46395896	46396895	1000	+	promoter:59436	uc008htq.2	24069	Sufu	retinal progenitor cells	H3K4me1		342.313	42.8201
chr19	46393400	46399599	6200	*	19796sicer	0	chr19	46395896	46396895	1000	+	promoter:59436	uc008htq.2	24069	Sufu	retinal progenitor cells	H3K4me3		342.313	42.8201
chr19	46394400	46398599	4200	*	25030sicer	0	chr19	46395896	46396895	1000	+	promoter:59436	uc008htq.2	24069	Sufu	retinal progenitor cells		H3K4me3	342.313	42.8201
chr19	46394601	46396000	1400	*	E10		chr19	46395896	46396895	1000	+	promoter:59436	uc008htq.2	24069	Sufu	retinal progenitor cells	E10		342.313	42.8201
chr19	46396001	46396800	800	*	E7		chr19	46395896	46396895	1000	+	promoter:59436	uc008htq.2	24069	Sufu	retinal progenitor cells	E7		342.313	42.8201
chr19	46396801	46397800	1000	*	E10		chr19	46395896	46396895	1000	+	promoter:59436	uc008htq.2	24069	Sufu	retinal progenitor cells	E10		342.313	42.8201
chr19	46394601	46396200	1600	*	E10		chr19	46395896	46396895	1000	+	promoter:59436	uc008htq.2	24069	Sufu	retinal progenitor cells		E10	342.313	42.8201
chr19	46396201	46396800	600	*	E7		chr19	46395896	46396895	1000	+	promoter:59436	uc008htq.2	24069	Sufu	retinal progenitor cells		E7	342.313	42.8201
chr19	46396801	46398200	1400	*	E10		chr19	46395896	46396895	1000	+	promoter:59436	uc008htq.2	24069	Sufu	retinal progenitor cells		E10	342.313	42.8201
chr2	26471000	26509799	38800	*	2495sicer	1.88422e-284	chr2	26503823	26504822	1000	-	promoter:6689	uc008ivl.2	18128	Notch1	retinal progenitor cells	H3K4me1		4099.12	268.444
chr2	26499800	26505199	5400	*	1372sicer	0	chr2	26503823	26504822	1000	-	promoter:6689	uc008ivl.2	18128	Notch1	retinal progenitor cells	H3K4me3		4099.12	268.444
chr2	26504200	26508599	4400	*	3996sicer	7.1123e-19	chr2	26503823	26504822	1000	-	promoter:6689	uc008ivl.2	18128	Notch1	retinal progenitor cells		H3K4me1	4099.12	268.444
chr2	26500000	26505399	5400	*	1936sicer	0	chr2	26503823	26504822	1000	-	promoter:6689	uc008ivl.2	18128	Notch1	retinal progenitor cells		H3K4me3	4099.12	268.444
chr2	26501601	26504200	2600	*	E10		chr2	26503823	26504822	1000	-	promoter:6689	uc008ivl.2	18128	Notch1	retinal progenitor cells	E10		4099.12	268.444
chr2	26504201	26504600	400	*	E8		chr2	26503823	26504822	1000	-	promoter:6689	uc008ivl.2	18128	Notch1	retinal progenitor cells	E8		4099.12	268.444
chr2	26504601	26508000	3400	*	E7		chr2	26503823	26504822	1000	-	promoter:6689	uc008ivl.2	18128	Notch1	retinal progenitor cells	E7		4099.12	268.444
chr2	26501801	26504600	2800	*	E10		chr2	26503823	26504822	1000	-	promoter:6689	uc008ivl.2	18128	Notch1	retinal progenitor cells		E10	4099.12	268.444
chr2	26504601	26506600	2000	*	E6		chr2	26503823	26504822	1000	-	promoter:6689	uc008ivl.2	18128	Notch1	retinal progenitor cells		E6	4099.12	268.444
chr2	26467601	26474600	7000	*	E6		chr2	26468804	26469803	1000	-	promoter:6690	uc012bsl.1	18128	Notch1	retinal progenitor cells	E6		4099.12	268.444
chr2	26467001	26472400	5400	*	E6		chr2	26468804	26469803	1000	-	promoter:6690	uc012bsl.1	18128	Notch1	retinal progenitor cells		E6	4099.12	268.444
chr2	26453000	26468199	15200	*	2494sicer	2.06303e-79	chr2	26466699	26467698	1000	-	promoter:6691	uc008ivm.1	18128	Notch1	retinal progenitor cells	H3K4me1		4099.12	268.444
chr2	26455200	26467799	12600	*	3993sicer	4.08561e-67	chr2	26466699	26467698	1000	-	promoter:6691	uc008ivm.1	18128	Notch1	retinal progenitor cells		H3K4me1	4099.12	268.444
chr2	26457801	26467600	9800	*	E7		chr2	26466699	26467698	1000	-	promoter:6691	uc008ivm.1	18128	Notch1	retinal progenitor cells	E7		4099.12	268.444
chr2	26467601	26474600	7000	*	E6		chr2	26466699	26467698	1000	-	promoter:6691	uc008ivm.1	18128	Notch1	retinal progenitor cells	E6		4099.12	268.444
chr2	26455001	26467000	12000	*	E7		chr2	26466699	26467698	1000	-	promoter:6691	uc008ivm.1	18128	Notch1	retinal progenitor cells		E7	4099.12	268.444
chr2	26467001	26472400	5400	*	E6		chr2	26466699	26467698	1000	-	promoter:6691	uc008ivm.1	18128	Notch1	retinal progenitor cells		E6	4099.12	268.444
chr2	26453000	26468199	15200	*	2494sicer	2.06303e-79	chr2	26466795	26467794	1000	-	promoter:6692	uc008ivn.1	18128	Notch1	retinal progenitor cells	H3K4me1		4099.12	268.444
chr2	26455200	26467799	12600	*	3993sicer	4.08561e-67	chr2	26466795	26467794	1000	-	promoter:6692	uc008ivn.1	18128	Notch1	retinal progenitor cells		H3K4me1	4099.12	268.444
chr2	26457801	26467600	9800	*	E7		chr2	26466795	26467794	1000	-	promoter:6692	uc008ivn.1	18128	Notch1	retinal progenitor cells	E7		4099.12	268.444
chr2	26467601	26474600	7000	*	E6		chr2	26466795	26467794	1000	-	promoter:6692	uc008ivn.1	18128	Notch1	retinal progenitor cells	E6		4099.12	268.444
chr2	26455001	26467000	12000	*	E7		chr2	26466795	26467794	1000	-	promoter:6692	uc008ivn.1	18128	Notch1	retinal progenitor cells		E7	4099.12	268.444
chr2	26467001	26472400	5400	*	E6		chr2	26466795	26467794	1000	-	promoter:6692	uc008ivn.1	18128	Notch1	retinal progenitor cells		E6	4099.12	268.444
chr2	26471000	26509799	38800	*	2495sicer	1.88422e-284	chr2	26470499	26471498	1000	-	promoter:6693	uc008ivo.1	18128	Notch1	retinal progenitor cells	H3K4me1		4099.12	268.444
chr2	26467601	26474600	7000	*	E6		chr2	26470499	26471498	1000	-	promoter:6693	uc008ivo.1	18128	Notch1	retinal progenitor cells	E6		4099.12	268.444
chr2	26467001	26472400	5400	*	E6		chr2	26470499	26471498	1000	-	promoter:6693	uc008ivo.1	18128	Notch1	retinal progenitor cells		E6	4099.12	268.444
chr3	34085000	34939999	855000	*	1203sicer	0	chr3	34648995	34649994	1000	+	promoter:9127	uc008oxu.2	20674	Sox2	retinal progenitor cells	H3K27me3		83.0871	20.3951
chr3	34648000	34651199	3200	*	5289sicer	1.45606e-10	chr3	34648995	34649994	1000	+	promoter:9127	uc008oxu.2	20674	Sox2	retinal progenitor cells	H3K4me1		83.0871	20.3951
chr3	34648800	34651199	2400	*	2921sicer	8.33396e-10	chr3	34648995	34649994	1000	+	promoter:9127	uc008oxu.2	20674	Sox2	retinal progenitor cells	H3K4me3		83.0871	20.3951
chr3	34626000	34673999	48000	*	1580sicer	4.82852e-57	chr3	34648995	34649994	1000	+	promoter:9127	uc008oxu.2	20674	Sox2	retinal progenitor cells	H3K9me3		83.0871	20.3951
chr3	34620000	34709999	90000	*	1565sicer	4.31028e-170	chr3	34648995	34649994	1000	+	promoter:9127	uc008oxu.2	20674	Sox2	retinal progenitor cells		H3K27me3	83.0871	20.3951
chr3	34649600	34650999	1400	*	8265sicer	1.08882e-08	chr3	34648995	34649994	1000	+	promoter:9127	uc008oxu.2	20674	Sox2	retinal progenitor cells		H3K4me1	83.0871	20.3951
chr3	34431000	34814999	384000	*	1374sicer	2.02265e-209	chr3	34648995	34649994	1000	+	promoter:9127	uc008oxu.2	20674	Sox2	retinal progenitor cells		H3K9me3	83.0871	20.3951
chr3	34645201	34649600	4400	*	E5		chr3	34648995	34649994	1000	+	promoter:9127	uc008oxu.2	20674	Sox2	retinal progenitor cells	E5		83.0871	20.3951
chr3	34649601	34651000	1400	*	E9		chr3	34648995	34649994	1000	+	promoter:9127	uc008oxu.2	20674	Sox2	retinal progenitor cells	E9		83.0871	20.3951
chr3	34648801	34649200	400	*	E3		chr3	34648995	34649994	1000	+	promoter:9127	uc008oxu.2	20674	Sox2	retinal progenitor cells		E3	83.0871	20.3951
chr3	34649201	34649400	200	*	E5		chr3	34648995	34649994	1000	+	promoter:9127	uc008oxu.2	20674	Sox2	retinal progenitor cells		E5	83.0871	20.3951
chr3	34649401	34651400	2000	*	E3		chr3	34648995	34649994	1000	+	promoter:9127	uc008oxu.2	20674	Sox2	retinal progenitor cells		E3	83.0871	20.3951

## Sheet: Muller glia
seqnames	start	end	width	strand	peak	pvalue	annot.seqnames	annot.start	annot.end	annot.width	annot.strand	annot.id	annot.tx_id	annot.gene_id	annot.symbol	MG	Exp1	Exp2	Average RPE	SD RPE
chr1	153894400	153900799	6400	*	1575sicer	9.02773e-19	chr1	153898929	153899928	1000	+	promoter:1278	uc007daq.2	14645	Glul	Mature Muller Glia Cells	H3K4me1		9929.09	1131.69
chr1	153898600	153909199	10600	*	829sicer	0	chr1	153898929	153899928	1000	+	promoter:1278	uc007daq.2	14645	Glul	Mature Muller Glia Cells	H3K4me3		9929.09	1131.69
chr1	153894000	153901399	7400	*	2584sicer	2.45528e-19	chr1	153898929	153899928	1000	+	promoter:1278	uc007daq.2	14645	Glul	Mature Muller Glia Cells		H3K4me1	9929.09	1131.69
chr1	153898600	153905599	7000	*	1270sicer	0	chr1	153898929	153899928	1000	+	promoter:1278	uc007daq.2	14645	Glul	Mature Muller Glia Cells		H3K4me3	9929.09	1131.69
chr1	153896601	153899200	2600	*	E7		chr1	153898929	153899928	1000	+	promoter:1278	uc007daq.2	14645	Glul	Mature Muller Glia Cells	E7		9929.09	1131.69
chr1	153899201	153904200	5000	*	E10		chr1	153898929	153899928	1000	+	promoter:1278	uc007daq.2	14645	Glul	Mature Muller Glia Cells	E10		9929.09	1131.69
chr1	153897401	153899200	1800	*	E7		chr1	153898929	153899928	1000	+	promoter:1278	uc007daq.2	14645	Glul	Mature Muller Glia Cells		E7	9929.09	1131.69
chr1	153899201	153899600	400	*	E8		chr1	153898929	153899928	1000	+	promoter:1278	uc007daq.2	14645	Glul	Mature Muller Glia Cells		E8	9929.09	1131.69
chr1	153899601	153904000	4400	*	E10		chr1	153898929	153899928	1000	+	promoter:1278	uc007daq.2	14645	Glul	Mature Muller Glia Cells		E10	9929.09	1131.69
chr4	136132000	136143199	11200	*	8705sicer	4.58703e-51	chr4	136142822	136143821	1000	+	promoter:13261	uc012dnf.1	15903	Id3	Mature Muller Glia Cells	H3K4me1		6829.09	1126.89
chr4	136139800	136148999	9200	*	4848sicer	0	chr4	136142822	136143821	1000	+	promoter:13261	uc012dnf.1	15903	Id3	Mature Muller Glia Cells	H3K4me3		6829.09	1126.89
chr4	136132000	136143199	11200	*	8705sicer	4.58703e-51	chr4	136142822	136143821	1000	+	promoter:13261	uc012dnf.1	15903	Id3	Mature Muller Glia Cells		H3K4me1	6829.09	1126.89
chr4	136139800	136148799	9000	*	6425sicer	0	chr4	136142822	136143821	1000	+	promoter:13261	uc012dnf.1	15903	Id3	Mature Muller Glia Cells		H3K4me3	6829.09	1126.89
chr4	136142801	136143000	200	*	E8		chr4	136142822	136143821	1000	+	promoter:13261	uc012dnf.1	15903	Id3	Mature Muller Glia Cells	E8		6829.09	1126.89
chr4	136143001	136148200	5200	*	E10		chr4	136142822	136143821	1000	+	promoter:13261	uc012dnf.1	15903	Id3	Mature Muller Glia Cells	E10		6829.09	1126.89
chr4	136142601	136143000	400	*	E8		chr4	136142822	136143821	1000	+	promoter:13261	uc012dnf.1	15903	Id3	Mature Muller Glia Cells		E8	6829.09	1126.89
chr4	136143001	136146400	3400	*	E10		chr4	136142822	136143821	1000	+	promoter:13261	uc012dnf.1	15903	Id3	Mature Muller Glia Cells		E10	6829.09	1126.89
chr4	154960200	154970399	10200	*	9361sicer	6.59879e-47	chr4	154959923	154960922	1000	+	promoter:13568	uc008wck.1	15208	Hes5	Muller Glia Precursor Cells	H3K4me1		124.09	12.9764
chr4	154960400	154967199	6800	*	5128sicer	0	chr4	154959923	154960922	1000	+	promoter:13568	uc008wck.1	15208	Hes5	Muller Glia Precursor Cells	H3K4me3		124.09	12.9764
chr4	154960400	154963799	3400	*	14541sicer	1.3998e-19	chr4	154959923	154960922	1000	+	promoter:13568	uc008wck.1	15208	Hes5	Muller Glia Precursor Cells		H3K4me1	124.09	12.9764
chr4	154960600	154961999	1400	*	6727sicer	6.28313e-29	chr4	154959923	154960922	1000	+	promoter:13568	uc008wck.1	15208	Hes5	Muller Glia Precursor Cells		H3K4me3	124.09	12.9764
chr4	154957801	154960600	2800	*	E7		chr4	154959923	154960922	1000	+	promoter:13568	uc008wck.1	15208	Hes5	Muller Glia Precursor Cells	E7		124.09	12.9764
chr4	154960601	154962000	1400	*	E8		chr4	154959923	154960922	1000	+	promoter:13568	uc008wck.1	15208	Hes5	Muller Glia Precursor Cells	E8		124.09	12.9764
chr4	154959001	154960200	1200	*	E6		chr4	154959923	154960922	1000	+	promoter:13568	uc008wck.1	15208	Hes5	Muller Glia Precursor Cells		E6	124.09	12.9764
chr4	154960201	154960600	400	*	E7		chr4	154959923	154960922	1000	+	promoter:13568	uc008wck.1	15208	Hes5	Muller Glia Precursor Cells		E7	124.09	12.9764
chr4	154960601	154961800	1200	*	E8		chr4	154959923	154960922	1000	+	promoter:13568	uc008wck.1	15208	Hes5	Muller Glia Precursor Cells		E8	124.09	12.9764
chr1	172325000	172369999	45000	*	520sicer	5.22715e-21	chr1	172340210	172341209	1000	+	promoter:1503	uc007dqj.1	16513	Kcnj10	Mature Muller Glia Cells	H3K27me3		68.4338	43.9045
chr1	172340800	172342599	1800	*	999sicer	3.17637e-14	chr1	172340210	172341209	1000	+	promoter:1503	uc007dqj.1	16513	Kcnj10	Mature Muller Glia Cells	H3K4me3		68.4338	43.9045
chr1	172325000	172344999	20000	*	703sicer	3.04723e-14	chr1	172340210	172341209	1000	+	promoter:1503	uc007dqj.1	16513	Kcnj10	Mature Muller Glia Cells		H3K27me3	68.4338	43.9045
chr1	172340600	172341399	800	*	1475sicer	4.00658e-14	chr1	172340210	172341209	1000	+	promoter:1503	uc007dqj.1	16513	Kcnj10	Mature Muller Glia Cells		H3K4me3	68.4338	43.9045
chr1	172340201	172340800	600	*	E5		chr1	172340210	172341209	1000	+	promoter:1503	uc007dqj.1	16513	Kcnj10	Mature Muller Glia Cells	E5		68.4338	43.9045
chr1	172340801	172341400	600	*	E9		chr1	172340210	172341209	1000	+	promoter:1503	uc007dqj.1	16513	Kcnj10	Mature Muller Glia Cells	E9		68.4338	43.9045
chr1	172330001	172340800	10800	*	E6		chr1	172340210	172341209	1000	+	promoter:1503	uc007dqj.1	16513	Kcnj10	Mature Muller Glia Cells		E6	68.4338	43.9045
chr1	172340801	172341400	600	*	E9		chr1	172340210	172341209	1000	+	promoter:1503	uc007dqj.1	16513	Kcnj10	Mature Muller Glia Cells		E9	68.4338	43.9045
chr6	134915000	134927999	13000	*	13578sicer	4.90177e-34	chr6	134919401	134920400	1000	+	promoter:21146	uc009ela.2	12576	Cdkn1b	Mature Muller Glia Cells	H3K4me1		9970.75	1356.27
chr6	134916400	134931999	15600	*	7461sicer	0	chr6	134919401	134920400	1000	+	promoter:21146	uc009ela.2	12576	Cdkn1b	Mature Muller Glia Cells	H3K4me3		9970.75	1356.27
chr6	134916600	134919799	3200	*	21060sicer	0.000218067	chr6	134919401	134920400	1000	+	promoter:21146	uc009ela.2	12576	Cdkn1b	Mature Muller Glia Cells		H3K4me1	9970.75	1356.27
chr6	134919400	134924999	5600	*	9724sicer	0	chr6	134919401	134920400	1000	+	promoter:21146	uc009ela.2	12576	Cdkn1b	Mature Muller Glia Cells		H3K4me3	9970.75	1356.27
chr6	134917401	134919600	2200	*	E6		chr6	134919401	134920400	1000	+	promoter:21146	uc009ela.2	12576	Cdkn1b	Mature Muller Glia Cells	E6		9970.75	1356.27
chr6	134919601	134924000	4400	*	E10		chr6	134919401	134920400	1000	+	promoter:21146	uc009ela.2	12576	Cdkn1b	Mature Muller Glia Cells	E10		9970.75	1356.27
chr6	134917401	134919600	2200	*	E6		chr6	134919401	134920400	1000	+	promoter:21146	uc009ela.2	12576	Cdkn1b	Mature Muller Glia Cells		E6	9970.75	1356.27
chr6	134919601	134923600	4000	*	E10		chr6	134919401	134920400	1000	+	promoter:21146	uc009ela.2	12576	Cdkn1b	Mature Muller Glia Cells		E10	9970.75	1356.27
chr6	134915000	134927999	13000	*	13578sicer	4.90177e-34	chr6	134919401	134920400	1000	+	promoter:21147	uc009elb.2	12576	Cdkn1b	Mature Muller Glia Cells	H3K4me1		9970.75	1356.27
chr6	134916400	134931999	15600	*	7461sicer	0	chr6	134919401	134920400	1000	+	promoter:21147	uc009elb.2	12576	Cdkn1b	Mature Muller Glia Cells	H3K4me3		9970.75	1356.27
chr6	134916600	134919799	3200	*	21060sicer	0.000218067	chr6	134919401	134920400	1000	+	promoter:21147	uc009elb.2	12576	Cdkn1b	Mature Muller Glia Cells		H3K4me1	9970.75	1356.27
chr6	134919400	134924999	5600	*	9724sicer	0	chr6	134919401	134920400	1000	+	promoter:21147	uc009elb.2	12576	Cdkn1b	Mature Muller Glia Cells		H3K4me3	9970.75	1356.27
chr6	134917401	134919600	2200	*	E6		chr6	134919401	134920400	1000	+	promoter:21147	uc009elb.2	12576	Cdkn1b	Mature Muller Glia Cells	E6		9970.75	1356.27
chr6	134919601	134924000	4400	*	E10		chr6	134919401	134920400	1000	+	promoter:21147	uc009elb.2	12576	Cdkn1b	Mature Muller Glia Cells	E10		9970.75	1356.27
chr6	134917401	134919600	2200	*	E6		chr6	134919401	134920400	1000	+	promoter:21147	uc009elb.2	12576	Cdkn1b	Mature Muller Glia Cells		E6	9970.75	1356.27
chr6	134919601	134923600	4000	*	E10		chr6	134919401	134920400	1000	+	promoter:21147	uc009elb.2	12576	Cdkn1b	Mature Muller Glia Cells		E10	9970.75	1356.27
chr7	19691000	19704199	13200	*	14007sicer	9.13983e-54	chr7	19698399	19699398	1000	-	promoter:25783	uc057age.1	11816	Apoe	Mature Muller Glia Cells	H3K4me1		71083.2	6489.74
chr7	19694800	19699799	5000	*	7767sicer	4.92579e-264	chr7	19698399	19699398	1000	-	promoter:25783	uc057age.1	11816	Apoe	Mature Muller Glia Cells	H3K4me3		71083.2	6489.74
chr7	19691600	19702599	11000	*	21751sicer	7.55241e-37	chr7	19698399	19699398	1000	-	promoter:25783	uc057age.1	11816	Apoe	Mature Muller Glia Cells		H3K4me1	71083.2	6489.74
chr7	19696400	19699799	3400	*	10136sicer	3.45118e-170	chr7	19698399	19699398	1000	-	promoter:25783	uc057age.1	11816	Apoe	Mature Muller Glia Cells		H3K4me3	71083.2	6489.74
chr7	19697001	19699400	2400	*	E10		chr7	19698399	19699398	1000	-	promoter:25783	uc057age.1	11816	Apoe	Mature Muller Glia Cells	E10		71083.2	6489.74
chr7	19697201	19699200	2000	*	E10		chr7	19698399	19699398	1000	-	promoter:25783	uc057age.1	11816	Apoe	Mature Muller Glia Cells		E10	71083.2	6489.74
chr7	19699201	19699400	200	*	E8		chr7	19698399	19699398	1000	-	promoter:25783	uc057age.1	11816	Apoe	Mature Muller Glia Cells		E8	71083.2	6489.74
chr7	19691000	19704199	13200	*	14007sicer	9.13983e-54	chr7	19698622	19699621	1000	-	promoter:25784	uc057agf.1	11816	Apoe	Mature Muller Glia Cells	H3K4me1		71083.2	6489.74
chr7	19694800	19699799	5000	*	7767sicer	4.92579e-264	chr7	19698622	19699621	1000	-	promoter:25784	uc057agf.1	11816	Apoe	Mature Muller Glia Cells	H3K4me3		71083.2	6489.74
chr7	19691600	19702599	11000	*	21751sicer	7.55241e-37	chr7	19698622	19699621	1000	-	promoter:25784	uc057agf.1	11816	Apoe	Mature Muller Glia Cells		H3K4me1	71083.2	6489.74
chr7	19696400	19699799	3400	*	10136sicer	3.45118e-170	chr7	19698622	19699621	1000	-	promoter:25784	uc057agf.1	11816	Apoe	Mature Muller Glia Cells		H3K4me3	71083.2	6489.74
chr7	19697001	19699400	2400	*	E10		chr7	19698622	19699621	1000	-	promoter:25784	uc057agf.1	11816	Apoe	Mature Muller Glia Cells	E10		71083.2	6489.74
chr7	19699401	19699600	200	*	E8		chr7	19698622	19699621	1000	-	promoter:25784	uc057agf.1	11816	Apoe	Mature Muller Glia Cells	E8		71083.2	6489.74
chr7	19699601	19702200	2600	*	E7		chr7	19698622	19699621	1000	-	promoter:25784	uc057agf.1	11816	Apoe	Mature Muller Glia Cells	E7		71083.2	6489.74
chr7	19697201	19699200	2000	*	E10		chr7	19698622	19699621	1000	-	promoter:25784	uc057agf.1	11816	Apoe	Mature Muller Glia Cells		E10	71083.2	6489.74
chr7	19699201	19699400	200	*	E8		chr7	19698622	19699621	1000	-	promoter:25784	uc057agf.1	11816	Apoe	Mature Muller Glia Cells		E8	71083.2	6489.74
chr7	19699401	19702200	2800	*	E7		chr7	19698622	19699621	1000	-	promoter:25784	uc057agf.1	11816	Apoe	Mature Muller Glia Cells		E7	71083.2	6489.74
chr7	19691000	19704199	13200	*	14007sicer	9.13983e-54	chr7	19699189	19700188	1000	-	promoter:25785	uc009fmy.3	11816	Apoe	Mature Muller Glia Cells	H3K4me1		71083.2	6489.74
chr7	19694800	19699799	5000	*	7767sicer	4.92579e-264	chr7	19699189	19700188	1000	-	promoter:25785	uc009fmy.3	11816	Apoe	Mature Muller Glia Cells	H3K4me3		71083.2	6489.74
chr7	19691600	19702599	11000	*	21751sicer	7.55241e-37	chr7	19699189	19700188	1000	-	promoter:25785	uc009fmy.3	11816	Apoe	Mature Muller Glia Cells		H3K4me1	71083.2	6489.74
chr7	19696400	19699799	3400	*	10136sicer	3.45118e-170	chr7	19699189	19700188	1000	-	promoter:25785	uc009fmy.3	11816	Apoe	Mature Muller Glia Cells		H3K4me3	71083.2	6489.74
chr7	19697001	19699400	2400	*	E10		chr7	19699189	19700188	1000	-	promoter:25785	uc009fmy.3	11816	Apoe	Mature Muller Glia Cells	E10		71083.2	6489.74
chr7	19699401	19699600	200	*	E8		chr7	19699189	19700188	1000	-	promoter:25785	uc009fmy.3	11816	Apoe	Mature Muller Glia Cells	E8		71083.2	6489.74
chr7	19699601	19702200	2600	*	E7		chr7	19699189	19700188	1000	-	promoter:25785	uc009fmy.3	11816	Apoe	Mature Muller Glia Cells	E7		71083.2	6489.74
chr7	19697201	19699200	2000	*	E10		chr7	19699189	19700188	1000	-	promoter:25785	uc009fmy.3	11816	Apoe	Mature Muller Glia Cells		E10	71083.2	6489.74
chr7	19699201	19699400	200	*	E8		chr7	19699189	19700188	1000	-	promoter:25785	uc009fmy.3	11816	Apoe	Mature Muller Glia Cells		E8	71083.2	6489.74
chr7	19699401	19702200	2800	*	E7		chr7	19699189	19700188	1000	-	promoter:25785	uc009fmy.3	11816	Apoe	Mature Muller Glia Cells		E7	71083.2	6489.74
chr7	19691000	19704199	13200	*	14007sicer	9.13983e-54	chr7	19699189	19700188	1000	-	promoter:25786	uc057agg.1	11816	Apoe	Mature Muller Glia Cells	H3K4me1		71083.2	6489.74
chr7	19694800	19699799	5000	*	7767sicer	4.92579e-264	chr7	19699189	19700188	1000	-	promoter:25786	uc057agg.1	11816	Apoe	Mature Muller Glia Cells	H3K4me3		71083.2	6489.74
chr7	19691600	19702599	11000	*	21751sicer	7.55241e-37	chr7	19699189	19700188	1000	-	promoter:25786	uc057agg.1	11816	Apoe	Mature Muller Glia Cells		H3K4me1	71083.2	6489.74
chr7	19696400	19699799	3400	*	10136sicer	3.45118e-170	chr7	19699189	19700188	1000	-	promoter:25786	uc057agg.1	11816	Apoe	Mature Muller Glia Cells		H3K4me3	71083.2	6489.74
chr7	19697001	19699400	2400	*	E10		chr7	19699189	19700188	1000	-	promoter:25786	uc057agg.1	11816	Apoe	Mature Muller Glia Cells	E10		71083.2	6489.74
chr7	19699401	19699600	200	*	E8		chr7	19699189	19700188	1000	-	promoter:25786	uc057agg.1	11816	Apoe	Mature Muller Glia Cells	E8		71083.2	6489.74
chr7	19699601	19702200	2600	*	E7		chr7	19699189	19700188	1000	-	promoter:25786	uc057agg.1	11816	Apoe	Mature Muller Glia Cells	E7		71083.2	6489.74
chr7	19697201	19699200	2000	*	E10		chr7	19699189	19700188	1000	-	promoter:25786	uc057agg.1	11816	Apoe	Mature Muller Glia Cells		E10	71083.2	6489.74
chr7	19699201	19699400	200	*	E8		chr7	19699189	19700188	1000	-	promoter:25786	uc057agg.1	11816	Apoe	Mature Muller Glia Cells		E8	71083.2	6489.74
chr7	19699401	19702200	2800	*	E7		chr7	19699189	19700188	1000	-	promoter:25786	uc057agg.1	11816	Apoe	Mature Muller Glia Cells		E7	71083.2	6489.74
chr7	19691000	19704199	13200	*	14007sicer	9.13983e-54	chr7	19699189	19700188	1000	-	promoter:25787	uc009fmx.3	11816	Apoe	Mature Muller Glia Cells	H3K4me1		71083.2	6489.74
chr7	19694800	19699799	5000	*	7767sicer	4.92579e-264	chr7	19699189	19700188	1000	-	promoter:25787	uc009fmx.3	11816	Apoe	Mature Muller Glia Cells	H3K4me3		71083.2	6489.74
chr7	19691600	19702599	11000	*	21751sicer	7.55241e-37	chr7	19699189	19700188	1000	-	promoter:25787	uc009fmx.3	11816	Apoe	Mature Muller Glia Cells		H3K4me1	71083.2	6489.74
chr7	19696400	19699799	3400	*	10136sicer	3.45118e-170	chr7	19699189	19700188	1000	-	promoter:25787	uc009fmx.3	11816	Apoe	Mature Muller Glia Cells		H3K4me3	71083.2	6489.74
chr7	19697001	19699400	2400	*	E10		chr7	19699189	19700188	1000	-	promoter:25787	uc009fmx.3	11816	Apoe	Mature Muller Glia Cells	E10		71083.2	6489.74
chr7	19699401	19699600	200	*	E8		chr7	19699189	19700188	1000	-	promoter:25787	uc009fmx.3	11816	Apoe	Mature Muller Glia Cells	E8		71083.2	6489.74
chr7	19699601	19702200	2600	*	E7		chr7	19699189	19700188	1000	-	promoter:25787	uc009fmx.3	11816	Apoe	Mature Muller Glia Cells	E7		71083.2	6489.74
chr7	19697201	19699200	2000	*	E10		chr7	19699189	19700188	1000	-	promoter:25787	uc009fmx.3	11816	Apoe	Mature Muller Glia Cells		E10	71083.2	6489.74
chr7	19699201	19699400	200	*	E8		chr7	19699189	19700188	1000	-	promoter:25787	uc009fmx.3	11816	Apoe	Mature Muller Glia Cells		E8	71083.2	6489.74
chr7	19699401	19702200	2800	*	E7		chr7	19699189	19700188	1000	-	promoter:25787	uc009fmx.3	11816	Apoe	Mature Muller Glia Cells		E7	71083.2	6489.74
chr7	79387200	79392999	5800	*	14970sicer	4.87939e-23	chr7	79387028	79388027	1000	-	promoter:26865	uc009hye.2	19771	Rlbp1	Mature Muller Glia Cells	H3K4me1		62407.7	11015.1
chr7	79377800	79388799	11000	*	8402sicer	0	chr7	79387028	79388027	1000	-	promoter:26865	uc009hye.2	19771	Rlbp1	Mature Muller Glia Cells	H3K4me3		62407.7	11015.1
chr7	79387200	79389599	2400	*	23188sicer	1.31553e-20	chr7	79387028	79388027	1000	-	promoter:26865	uc009hye.2	19771	Rlbp1	Mature Muller Glia Cells		H3K4me1	62407.7	11015.1
chr7	79378800	79387799	9000	*	11026sicer	0	chr7	79387028	79388027	1000	-	promoter:26865	uc009hye.2	19771	Rlbp1	Mature Muller Glia Cells		H3K4me3	62407.7	11015.1
chr7	79381801	79387600	5800	*	E10		chr7	79387028	79388027	1000	-	promoter:26865	uc009hye.2	19771	Rlbp1	Mature Muller Glia Cells	E10		62407.7	11015.1
chr7	79387601	79389200	1600	*	E7		chr7	79387028	79388027	1000	-	promoter:26865	uc009hye.2	19771	Rlbp1	Mature Muller Glia Cells	E7		62407.7	11015.1
chr7	79381801	79387400	5600	*	E10		chr7	79387028	79388027	1000	-	promoter:26865	uc009hye.2	19771	Rlbp1	Mature Muller Glia Cells		E10	62407.7	11015.1
chr7	79387401	79391800	4400	*	E7		chr7	79387028	79388027	1000	-	promoter:26865	uc009hye.2	19771	Rlbp1	Mature Muller Glia Cells		E7	62407.7	11015.1
chr7	79387200	79392999	5800	*	14970sicer	4.87939e-23	chr7	79387028	79388027	1000	-	promoter:26866	uc009hyf.2	19771	Rlbp1	Mature Muller Glia Cells	H3K4me1		62407.7	11015.1
chr7	79377800	79388799	11000	*	8402sicer	0	chr7	79387028	79388027	1000	-	promoter:26866	uc009hyf.2	19771	Rlbp1	Mature Muller Glia Cells	H3K4me3		62407.7	11015.1
chr7	79387200	79389599	2400	*	23188sicer	1.31553e-20	chr7	79387028	79388027	1000	-	promoter:26866	uc009hyf.2	19771	Rlbp1	Mature Muller Glia Cells		H3K4me1	62407.7	11015.1
chr7	79378800	79387799	9000	*	11026sicer	0	chr7	79387028	79388027	1000	-	promoter:26866	uc009hyf.2	19771	Rlbp1	Mature Muller Glia Cells		H3K4me3	62407.7	11015.1
chr7	79381801	79387600	5800	*	E10		chr7	79387028	79388027	1000	-	promoter:26866	uc009hyf.2	19771	Rlbp1	Mature Muller Glia Cells	E10		62407.7	11015.1
chr7	79387601	79389200	1600	*	E7		chr7	79387028	79388027	1000	-	promoter:26866	uc009hyf.2	19771	Rlbp1	Mature Muller Glia Cells	E7		62407.7	11015.1
chr7	79381801	79387400	5600	*	E10		chr7	79387028	79388027	1000	-	promoter:26866	uc009hyf.2	19771	Rlbp1	Mature Muller Glia Cells		E10	62407.7	11015.1
chr7	79387401	79391800	4400	*	E7		chr7	79387028	79388027	1000	-	promoter:26866	uc009hyf.2	19771	Rlbp1	Mature Muller Glia Cells		E7	62407.7	11015.1
chr11	112778200	112789999	11800	*	24495sicer	9.23251e-22	chr11	112781210	112782209	1000	+	promoter:39761	uc007med.2	20682	Sox9	Muller Glia Precursor Cells	H3K4me1		39601.4	9337.85
chr11	112781000	112790599	9600	*	13533sicer	0	chr11	112781210	112782209	1000	+	promoter:39761	uc007med.2	20682	Sox9	Muller Glia Precursor Cells	H3K4me3		39601.4	9337.85
chr11	112778600	112785599	7000	*	37376sicer	1.55646e-11	chr11	112781210	112782209	1000	+	promoter:39761	uc007med.2	20682	Sox9	Muller Glia Precursor Cells		H3K4me1	39601.4	9337.85
chr11	112781000	112787999	7000	*	17060sicer	0	chr11	112781210	112782209	1000	+	promoter:39761	uc007med.2	20682	Sox9	Muller Glia Precursor Cells		H3K4me3	39601.4	9337.85
chr11	112781201	112781400	200	*	E8		chr11	112781210	112782209	1000	+	promoter:39761	uc007med.2	20682	Sox9	Muller Glia Precursor Cells	E8		39601.4	9337.85
chr11	112781401	112787400	6000	*	E10		chr11	112781210	112782209	1000	+	promoter:39761	uc007med.2	20682	Sox9	Muller Glia Precursor Cells	E10		39601.4	9337.85
chr11	112781201	112786800	5600	*	E10		chr11	112781210	112782209	1000	+	promoter:39761	uc007med.2	20682	Sox9	Muller Glia Precursor Cells		E10	39601.4	9337.85
chr2	38320000	38414999	95000	*	686sicer	2.48964e-24	chr2	38338281	38339280	1000	+	promoter:4153	uc008jnk.2	16870	Lhx2	Mature Muller Glia Cells	H3K27me3		2626.42	720.516
chr2	38338200	38340799	2600	*	2898sicer	1.33542e-11	chr2	38338281	38339280	1000	+	promoter:4153	uc008jnk.2	16870	Lhx2	Mature Muller Glia Cells	H3K4me1		2626.42	720.516
chr2	38338800	38340799	2000	*	1586sicer	2.29947e-121	chr2	38338281	38339280	1000	+	promoter:4153	uc008jnk.2	16870	Lhx2	Mature Muller Glia Cells	H3K4me3		2626.42	720.516
chr2	38335000	38379999	45000	*	902sicer	0.000358956	chr2	38338281	38339280	1000	+	promoter:4153	uc008jnk.2	16870	Lhx2	Mature Muller Glia Cells		H3K27me3	2626.42	720.516
chr2	38338600	38341199	2600	*	4544sicer	6.48537e-17	chr2	38338281	38339280	1000	+	promoter:4153	uc008jnk.2	16870	Lhx2	Mature Muller Glia Cells		H3K4me1	2626.42	720.516
chr2	38339000	38340399	1400	*	2149sicer	3.25364e-74	chr2	38338281	38339280	1000	+	promoter:4153	uc008jnk.2	16870	Lhx2	Mature Muller Glia Cells		H3K4me3	2626.42	720.516
chr2	38287801	38338800	51000	*	E6		chr2	38338281	38339280	1000	+	promoter:4153	uc008jnk.2	16870	Lhx2	Mature Muller Glia Cells	E6		2626.42	720.516
chr2	38338801	38339400	600	*	E10		chr2	38338281	38339280	1000	+	promoter:4153	uc008jnk.2	16870	Lhx2	Mature Muller Glia Cells	E10		2626.42	720.516
chr2	38287801	38339000	51200	*	E6		chr2	38338281	38339280	1000	+	promoter:4153	uc008jnk.2	16870	Lhx2	Mature Muller Glia Cells		E6	2626.42	720.516
chr2	38339001	38339600	600	*	E10		chr2	38338281	38339280	1000	+	promoter:4153	uc008jnk.2	16870	Lhx2	Mature Muller Glia Cells		E10	2626.42	720.516
chr2	38320000	38414999	95000	*	686sicer	2.48964e-24	chr2	38350308	38351307	1000	+	promoter:4154	uc008jnl.2	16870	Lhx2	Mature Muller Glia Cells	H3K27me3		2626.42	720.516
chr2	38346200	38367399	21200	*	2899sicer	2.90288e-48	chr2	38350308	38351307	1000	+	promoter:4154	uc008jnl.2	16870	Lhx2	Mature Muller Glia Cells	H3K4me1		2626.42	720.516
chr2	38350400	38360199	9800	*	1588sicer	0	chr2	38350308	38351307	1000	+	promoter:4154	uc008jnl.2	16870	Lhx2	Mature Muller Glia Cells	H3K4me3		2626.42	720.516
chr2	38335000	38379999	45000	*	902sicer	0.000358956	chr2	38350308	38351307	1000	+	promoter:4154	uc008jnl.2	16870	Lhx2	Mature Muller Glia Cells		H3K27me3	2626.42	720.516
chr2	38350200	38359999	9800	*	4546sicer	4.74376e-25	chr2	38350308	38351307	1000	+	promoter:4154	uc008jnl.2	16870	Lhx2	Mature Muller Glia Cells		H3K4me1	2626.42	720.516
chr2	38350400	38358199	7800	*	2151sicer	0	chr2	38350308	38351307	1000	+	promoter:4154	uc008jnl.2	16870	Lhx2	Mature Muller Glia Cells		H3K4me3	2626.42	720.516
chr2	38348601	38350600	2000	*	E6		chr2	38350308	38351307	1000	+	promoter:4154	uc008jnl.2	16870	Lhx2	Mature Muller Glia Cells	E6		2626.42	720.516
chr2	38350601	38351200	600	*	E10		chr2	38350308	38351307	1000	+	promoter:4154	uc008jnl.2	16870	Lhx2	Mature Muller Glia Cells	E10		2626.42	720.516
chr2	38351201	38351600	400	*	E8		chr2	38350308	38351307	1000	+	promoter:4154	uc008jnl.2	16870	Lhx2	Mature Muller Glia Cells	E8		2626.42	720.516
chr2	38348401	38350400	2000	*	E5		chr2	38350308	38351307	1000	+	promoter:4154	uc008jnl.2	16870	Lhx2	Mature Muller Glia Cells		E5	2626.42	720.516
chr2	38350401	38352200	1800	*	E9		chr2	38350308	38351307	1000	+	promoter:4154	uc008jnl.2	16870	Lhx2	Mature Muller Glia Cells		E9	2626.42	720.516
chr12	25095400	25098599	3200	*	25163sicer	2.36381e-07	chr12	25096093	25097092	1000	-	promoter:43521	uc007nfe.2	15902	Id2	Mature Muller Glia Cells	H3K4me1		2560.13	279.193
chr12	25092400	25101399	9000	*	13911sicer	0	chr12	25096093	25097092	1000	-	promoter:43521	uc007nfe.2	15902	Id2	Mature Muller Glia Cells	H3K4me3		2560.13	279.193
chr12	25095400	25098599	3200	*	25163sicer	2.36381e-07	chr12	25096093	25097092	1000	-	promoter:43521	uc007nfe.2	15902	Id2	Mature Muller Glia Cells		H3K4me1	2560.13	279.193
chr12	25092400	25101399	9000	*	17502sicer	0	chr12	25096093	25097092	1000	-	promoter:43521	uc007nfe.2	15902	Id2	Mature Muller Glia Cells		H3K4me3	2560.13	279.193
chr12	25092401	25097800	5400	*	E10		chr12	25096093	25097092	1000	-	promoter:43521	uc007nfe.2	15902	Id2	Mature Muller Glia Cells	E10		2560.13	279.193
chr12	25093001	25101400	8400	*	E10		chr12	25096093	25097092	1000	-	promoter:43521	uc007nfe.2	15902	Id2	Mature Muller Glia Cells		E10	2560.13	279.193
chr13	63514200	63515399	1200	*	41742sicer	7.48615e-06	chr13	63514342	63515341	1000	-	promoter:46276	uc007qxu.1	19206	Ptch1	Muller Glia Precursor Cells		H3K4me1	651.085	196.604
chr13	63443201	63526600	83400	*	E6		chr13	63514342	63515341	1000	-	promoter:46276	uc007qxu.1	19206	Ptch1	Muller Glia Precursor Cells	E6		651.085	196.604
chr13	63444601	63520600	76000	*	E6		chr13	63514342	63515341	1000	-	promoter:46276	uc007qxu.1	19206	Ptch1	Muller Glia Precursor Cells		E6	651.085	196.604
chr13	63562000	63569999	8000	*	15024sicer	0	chr13	63565521	63566520	1000	-	promoter:46277	uc007qxv.1	19206	Ptch1	Muller Glia Precursor Cells	H3K4me3		651.085	196.604
chr13	63562000	63569399	7400	*	18892sicer	0	chr13	63565521	63566520	1000	-	promoter:46277	uc007qxv.1	19206	Ptch1	Muller Glia Precursor Cells		H3K4me3	651.085	196.604
chr13	63562201	63568400	6200	*	E10		chr13	63565521	63566520	1000	-	promoter:46277	uc007qxv.1	19206	Ptch1	Muller Glia Precursor Cells	E10		651.085	196.604
chr13	63562601	63568600	6000	*	E10		chr13	63565521	63566520	1000	-	promoter:46277	uc007qxv.1	19206	Ptch1	Muller Glia Precursor Cells		E10	651.085	196.604
chr13	63522000	63565199	43200	*	27273sicer	2.19229e-217	chr13	63539913	63540912	1000	-	promoter:46278	uc007qxw.1	19206	Ptch1	Muller Glia Precursor Cells	H3K4me1		651.085	196.604
chr13	63531600	63546999	15400	*	41746sicer	2.2975e-50	chr13	63539913	63540912	1000	-	promoter:46278	uc007qxw.1	19206	Ptch1	Muller Glia Precursor Cells		H3K4me1	651.085	196.604
chr13	63534201	63558400	24200	*	E7		chr13	63539913	63540912	1000	-	promoter:46278	uc007qxw.1	19206	Ptch1	Muller Glia Precursor Cells	E7		651.085	196.604
chr13	63520601	63562400	41800	*	E7		chr13	63539913	63540912	1000	-	promoter:46278	uc007qxw.1	19206	Ptch1	Muller Glia Precursor Cells		E7	651.085	196.604
chr13	63522000	63565199	43200	*	27273sicer	2.19229e-217	chr13	63564536	63565535	1000	-	promoter:46279	uc007qxx.1	19206	Ptch1	Muller Glia Precursor Cells	H3K4me1		651.085	196.604
chr13	63562000	63569999	8000	*	15024sicer	0	chr13	63564536	63565535	1000	-	promoter:46279	uc007qxx.1	19206	Ptch1	Muller Glia Precursor Cells	H3K4me3		651.085	196.604
chr13	63562000	63569399	7400	*	18892sicer	0	chr13	63564536	63565535	1000	-	promoter:46279	uc007qxx.1	19206	Ptch1	Muller Glia Precursor Cells		H3K4me3	651.085	196.604
chr13	63562201	63568400	6200	*	E10		chr13	63564536	63565535	1000	-	promoter:46279	uc007qxx.1	19206	Ptch1	Muller Glia Precursor Cells	E10		651.085	196.604
chr13	63562601	63568600	6000	*	E10		chr13	63564536	63565535	1000	-	promoter:46279	uc007qxx.1	19206	Ptch1	Muller Glia Precursor Cells		E10	651.085	196.604
chr13	63562000	63569999	8000	*	15024sicer	0	chr13	63565275	63566274	1000	-	promoter:46280	uc007qxy.1	19206	Ptch1	Muller Glia Precursor Cells	H3K4me3		651.085	196.604
chr13	63562000	63569399	7400	*	18892sicer	0	chr13	63565275	63566274	1000	-	promoter:46280	uc007qxy.1	19206	Ptch1	Muller Glia Precursor Cells		H3K4me3	651.085	196.604
chr13	63562201	63568400	6200	*	E10		chr13	63565275	63566274	1000	-	promoter:46280	uc007qxy.1	19206	Ptch1	Muller Glia Precursor Cells	E10		651.085	196.604
chr13	63562601	63568600	6000	*	E10		chr13	63565275	63566274	1000	-	promoter:46280	uc007qxy.1	19206	Ptch1	Muller Glia Precursor Cells		E10	651.085	196.604
chr15	8629801	8709600	79800	*	E6		chr15	8651507	8652506	1000	-	promoter:50588	uc007vex.1	20512	Slc1a3	Mature Muller Glia Cells	E6		372.531	366.954
chr15	8630201	8674600	44400	*	E6		chr15	8651507	8652506	1000	-	promoter:50588	uc007vex.1	20512	Slc1a3	Mature Muller Glia Cells		E6	372.531	366.954
chr15	8708000	8711399	3400	*	16311sicer	1.06907e-117	chr15	8710808	8711807	1000	-	promoter:50589	uc007vey.2	20512	Slc1a3	Mature Muller Glia Cells	H3K4me3		372.531	366.954
chr15	8709600	8710999	1400	*	20784sicer	5.62756e-68	chr15	8710808	8711807	1000	-	promoter:50589	uc007vey.2	20512	Slc1a3	Mature Muller Glia Cells		H3K4me3	372.531	366.954
chr15	8709601	8711000	1400	*	E10		chr15	8710808	8711807	1000	-	promoter:50589	uc007vey.2	20512	Slc1a3	Mature Muller Glia Cells	E10		372.531	366.954
chr15	8711001	8724400	13400	*	E6		chr15	8710808	8711807	1000	-	promoter:50589	uc007vey.2	20512	Slc1a3	Mature Muller Glia Cells	E6		372.531	366.954
chr15	8710801	8724600	13800	*	E6		chr15	8710808	8711807	1000	-	promoter:50589	uc007vey.2	20512	Slc1a3	Mature Muller Glia Cells		E6	372.531	366.954
chr15	8708000	8711399	3400	*	16311sicer	1.06907e-117	chr15	8710808	8711807	1000	-	promoter:50591	uc007vez.2	20512	Slc1a3	Mature Muller Glia Cells	H3K4me3		372.531	366.954
chr15	8709600	8710999	1400	*	20784sicer	5.62756e-68	chr15	8710808	8711807	1000	-	promoter:50591	uc007vez.2	20512	Slc1a3	Mature Muller Glia Cells		H3K4me3	372.531	366.954
chr15	8709601	8711000	1400	*	E10		chr15	8710808	8711807	1000	-	promoter:50591	uc007vez.2	20512	Slc1a3	Mature Muller Glia Cells	E10		372.531	366.954
chr15	8711001	8724400	13400	*	E6		chr15	8710808	8711807	1000	-	promoter:50591	uc007vez.2	20512	Slc1a3	Mature Muller Glia Cells	E6		372.531	366.954
chr15	8710801	8724600	13800	*	E6		chr15	8710808	8711807	1000	-	promoter:50591	uc007vez.2	20512	Slc1a3	Mature Muller Glia Cells		E6	372.531	366.954
chr15	8708000	8711399	3400	*	16311sicer	1.06907e-117	chr15	8710808	8711807	1000	-	promoter:50592	uc007vfa.2	20512	Slc1a3	Mature Muller Glia Cells	H3K4me3		372.531	366.954
chr15	8709600	8710999	1400	*	20784sicer	5.62756e-68	chr15	8710808	8711807	1000	-	promoter:50592	uc007vfa.2	20512	Slc1a3	Mature Muller Glia Cells		H3K4me3	372.531	366.954
chr15	8709601	8711000	1400	*	E10		chr15	8710808	8711807	1000	-	promoter:50592	uc007vfa.2	20512	Slc1a3	Mature Muller Glia Cells	E10		372.531	366.954
chr15	8711001	8724400	13400	*	E6		chr15	8710808	8711807	1000	-	promoter:50592	uc007vfa.2	20512	Slc1a3	Mature Muller Glia Cells	E6		372.531	366.954
chr15	8710801	8724600	13800	*	E6		chr15	8710808	8711807	1000	-	promoter:50592	uc007vfa.2	20512	Slc1a3	Mature Muller Glia Cells		E6	372.531	366.954
chr16	30054000	30064999	11000	*	31580sicer	6.72472e-27	chr16	30064357	30065356	1000	+	promoter:52291	uc007ywl.1	15205	Hes1	Muller Glia Precursor Cells	H3K4me1		2151.59	1572.79
chr16	30062800	30071199	8400	*	17348sicer	0	chr16	30064357	30065356	1000	+	promoter:52291	uc007ywl.1	15205	Hes1	Muller Glia Precursor Cells	H3K4me3		2151.59	1572.79
chr16	30058200	30064999	6800	*	48439sicer	6.67139e-41	chr16	30064357	30065356	1000	+	promoter:52291	uc007ywl.1	15205	Hes1	Muller Glia Precursor Cells		H3K4me1	2151.59	1572.79
chr16	30062600	30071399	8800	*	22030sicer	0	chr16	30064357	30065356	1000	+	promoter:52291	uc007ywl.1	15205	Hes1	Muller Glia Precursor Cells		H3K4me3	2151.59	1572.79
chr16	30062801	30068600	5800	*	E10		chr16	30064357	30065356	1000	+	promoter:52291	uc007ywl.1	15205	Hes1	Muller Glia Precursor Cells	E10		2151.59	1572.79
chr16	30062601	30068600	6000	*	E10		chr16	30064357	30065356	1000	+	promoter:52291	uc007ywl.1	15205	Hes1	Muller Glia Precursor Cells		E10	2151.59	1572.79
chr17	47502600	47515799	13200	*	33345sicer	1.66632e-30	chr17	47504051	47505050	1000	+	promoter:54988	uc008cvk.1	12445	Ccnd3	Mature Muller Glia Cells	H3K4me1		5637.64	1668.97
chr17	47504600	47509399	4800	*	18337sicer	3.82018e-53	chr17	47504051	47505050	1000	+	promoter:54988	uc008cvk.1	12445	Ccnd3	Mature Muller Glia Cells	H3K4me3		5637.64	1668.97
chr17	47504200	47512799	8600	*	51199sicer	6.17747e-29	chr17	47504051	47505050	1000	+	promoter:54988	uc008cvk.1	12445	Ccnd3	Mature Muller Glia Cells		H3K4me1	5637.64	1668.97
chr17	47500200	47508999	8800	*	23290sicer	1.10681e-115	chr17	47504051	47505050	1000	+	promoter:54988	uc008cvk.1	12445	Ccnd3	Mature Muller Glia Cells		H3K4me3	5637.64	1668.97
chr17	47502601	47504800	2200	*	E7		chr17	47504051	47505050	1000	+	promoter:54988	uc008cvk.1	12445	Ccnd3	Mature Muller Glia Cells	E7		5637.64	1668.97
chr17	47504801	47505200	400	*	E10		chr17	47504051	47505050	1000	+	promoter:54988	uc008cvk.1	12445	Ccnd3	Mature Muller Glia Cells	E10		5637.64	1668.97
chr17	47502401	47504800	2400	*	E7		chr17	47504051	47505050	1000	+	promoter:54988	uc008cvk.1	12445	Ccnd3	Mature Muller Glia Cells		E7	5637.64	1668.97
chr17	47504801	47506200	1400	*	E10		chr17	47504051	47505050	1000	+	promoter:54988	uc008cvk.1	12445	Ccnd3	Mature Muller Glia Cells		E10	5637.64	1668.97
chr17	47502600	47515799	13200	*	33345sicer	1.66632e-30	chr17	47504051	47505050	1000	+	promoter:54989	uc008cvl.1	12445	Ccnd3	Mature Muller Glia Cells	H3K4me1		5637.64	1668.97
chr17	47504600	47509399	4800	*	18337sicer	3.82018e-53	chr17	47504051	47505050	1000	+	promoter:54989	uc008cvl.1	12445	Ccnd3	Mature Muller Glia Cells	H3K4me3		5637.64	1668.97
chr17	47504200	47512799	8600	*	51199sicer	6.17747e-29	chr17	47504051	47505050	1000	+	promoter:54989	uc008cvl.1	12445	Ccnd3	Mature Muller Glia Cells		H3K4me1	5637.64	1668.97
chr17	47500200	47508999	8800	*	23290sicer	1.10681e-115	chr17	47504051	47505050	1000	+	promoter:54989	uc008cvl.1	12445	Ccnd3	Mature Muller Glia Cells		H3K4me3	5637.64	1668.97
chr17	47502601	47504800	2200	*	E7		chr17	47504051	47505050	1000	+	promoter:54989	uc008cvl.1	12445	Ccnd3	Mature Muller Glia Cells	E7		5637.64	1668.97
chr17	47504801	47505200	400	*	E10		chr17	47504051	47505050	1000	+	promoter:54989	uc008cvl.1	12445	Ccnd3	Mature Muller Glia Cells	E10		5637.64	1668.97
chr17	47502401	47504800	2400	*	E7		chr17	47504051	47505050	1000	+	promoter:54989	uc008cvl.1	12445	Ccnd3	Mature Muller Glia Cells		E7	5637.64	1668.97
chr17	47504801	47506200	1400	*	E10		chr17	47504051	47505050	1000	+	promoter:54989	uc008cvl.1	12445	Ccnd3	Mature Muller Glia Cells		E10	5637.64	1668.97
chr17	47502600	47515799	13200	*	33345sicer	1.66632e-30	chr17	47504051	47505050	1000	+	promoter:54990	uc008cvm.1	12445	Ccnd3	Mature Muller Glia Cells	H3K4me1		5637.64	1668.97
chr17	47504600	47509399	4800	*	18337sicer	3.82018e-53	chr17	47504051	47505050	1000	+	promoter:54990	uc008cvm.1	12445	Ccnd3	Mature Muller Glia Cells	H3K4me3		5637.64	1668.97
chr17	47504200	47512799	8600	*	51199sicer	6.17747e-29	chr17	47504051	47505050	1000	+	promoter:54990	uc008cvm.1	12445	Ccnd3	Mature Muller Glia Cells		H3K4me1	5637.64	1668.97
chr17	47500200	47508999	8800	*	23290sicer	1.10681e-115	chr17	47504051	47505050	1000	+	promoter:54990	uc008cvm.1	12445	Ccnd3	Mature Muller Glia Cells		H3K4me3	5637.64	1668.97
chr17	47502601	47504800	2200	*	E7		chr17	47504051	47505050	1000	+	promoter:54990	uc008cvm.1	12445	Ccnd3	Mature Muller Glia Cells	E7		5637.64	1668.97
chr17	47504801	47505200	400	*	E10		chr17	47504051	47505050	1000	+	promoter:54990	uc008cvm.1	12445	Ccnd3	Mature Muller Glia Cells	E10		5637.64	1668.97
chr17	47502401	47504800	2400	*	E7		chr17	47504051	47505050	1000	+	promoter:54990	uc008cvm.1	12445	Ccnd3	Mature Muller Glia Cells		E7	5637.64	1668.97
chr17	47504801	47506200	1400	*	E10		chr17	47504051	47505050	1000	+	promoter:54990	uc008cvm.1	12445	Ccnd3	Mature Muller Glia Cells		E10	5637.64	1668.97
chr17	47593200	47600599	7400	*	33349sicer	1.10159e-48	chr17	47592467	47593466	1000	+	promoter:54992	uc008cvo.1	12445	Ccnd3	Mature Muller Glia Cells	H3K4me1		5637.64	1668.97
chr17	47593000	47598199	5200	*	18339sicer	0	chr17	47592467	47593466	1000	+	promoter:54992	uc008cvo.1	12445	Ccnd3	Mature Muller Glia Cells	H3K4me3		5637.64	1668.97
chr17	47592600	47598399	5800	*	23292sicer	0	chr17	47592467	47593466	1000	+	promoter:54992	uc008cvo.1	12445	Ccnd3	Mature Muller Glia Cells		H3K4me3	5637.64	1668.97
chr17	47525001	47593000	68000	*	E6		chr17	47592467	47593466	1000	+	promoter:54992	uc008cvo.1	12445	Ccnd3	Mature Muller Glia Cells	E6		5637.64	1668.97
chr17	47593001	47596400	3400	*	E10		chr17	47592467	47593466	1000	+	promoter:54992	uc008cvo.1	12445	Ccnd3	Mature Muller Glia Cells	E10		5637.64	1668.97
chr17	47552001	47593200	41200	*	E6		chr17	47592467	47593466	1000	+	promoter:54992	uc008cvo.1	12445	Ccnd3	Mature Muller Glia Cells		E6	5637.64	1668.97
chr17	47593201	47595600	2400	*	E10		chr17	47592467	47593466	1000	+	promoter:54992	uc008cvo.1	12445	Ccnd3	Mature Muller Glia Cells		E10	5637.64	1668.97
chr17	47593200	47600599	7400	*	33349sicer	1.10159e-48	chr17	47592467	47593466	1000	+	promoter:54993	uc008cvp.1	12445	Ccnd3	Mature Muller Glia Cells	H3K4me1		5637.64	1668.97
chr17	47593000	47598199	5200	*	18339sicer	0	chr17	47592467	47593466	1000	+	promoter:54993	uc008cvp.1	12445	Ccnd3	Mature Muller Glia Cells	H3K4me3		5637.64	1668.97
chr17	47592600	47598399	5800	*	23292sicer	0	chr17	47592467	47593466	1000	+	promoter:54993	uc008cvp.1	12445	Ccnd3	Mature Muller Glia Cells		H3K4me3	5637.64	1668.97
chr17	47525001	47593000	68000	*	E6		chr17	47592467	47593466	1000	+	promoter:54993	uc008cvp.1	12445	Ccnd3	Mature Muller Glia Cells	E6		5637.64	1668.97
chr17	47593001	47596400	3400	*	E10		chr17	47592467	47593466	1000	+	promoter:54993	uc008cvp.1	12445	Ccnd3	Mature Muller Glia Cells	E10		5637.64	1668.97
chr17	47552001	47593200	41200	*	E6		chr17	47592467	47593466	1000	+	promoter:54993	uc008cvp.1	12445	Ccnd3	Mature Muller Glia Cells		E6	5637.64	1668.97
chr17	47593201	47595600	2400	*	E10		chr17	47592467	47593466	1000	+	promoter:54993	uc008cvp.1	12445	Ccnd3	Mature Muller Glia Cells		E10	5637.64	1668.97
chr17	25430000	25574999	145000	*	6068sicer	4.95767e-26	chr17	25570687	25571686	1000	-	promoter:55746	uc008bay.1	20681	Sox8	Muller Glia Precursor Cells	H3K27me3		25.2823	26.3736
chr17	25564600	25571799	7200	*	32740sicer	1.72821e-31	chr17	25570687	25571686	1000	-	promoter:55746	uc008bay.1	20681	Sox8	Muller Glia Precursor Cells	H3K4me1		25.2823	26.3736
chr17	25569200	25571799	2600	*	17960sicer	3.2635e-174	chr17	25570687	25571686	1000	-	promoter:55746	uc008bay.1	20681	Sox8	Muller Glia Precursor Cells	H3K4me3		25.2823	26.3736
chr17	25568000	25572199	4200	*	50385sicer	1.17807e-13	chr17	25570687	25571686	1000	-	promoter:55746	uc008bay.1	20681	Sox8	Muller Glia Precursor Cells		H3K4me1	25.2823	26.3736
chr17	25569600	25571999	2400	*	22892sicer	4.36012e-63	chr17	25570687	25571686	1000	-	promoter:55746	uc008bay.1	20681	Sox8	Muller Glia Precursor Cells		H3K4me3	25.2823	26.3736
chr17	25570001	25571400	1400	*	E8		chr17	25570687	25571686	1000	-	promoter:55746	uc008bay.1	20681	Sox8	Muller Glia Precursor Cells	E8		25.2823	26.3736
chr17	25571401	25571800	400	*	E10		chr17	25570687	25571686	1000	-	promoter:55746	uc008bay.1	20681	Sox8	Muller Glia Precursor Cells	E10		25.2823	26.3736
chr17	25569801	25571400	1600	*	E10		chr17	25570687	25571686	1000	-	promoter:55746	uc008bay.1	20681	Sox8	Muller Glia Precursor Cells		E10	25.2823	26.3736
chr17	25571401	25578800	7400	*	E6		chr17	25570687	25571686	1000	-	promoter:55746	uc008bay.1	20681	Sox8	Muller Glia Precursor Cells		E6	25.2823	26.3736
chr17	25430000	25574999	145000	*	6068sicer	4.95767e-26	chr17	25570687	25571686	1000	-	promoter:55748	uc008bba.1	20681	Sox8	Muller Glia Precursor Cells	H3K27me3		25.2823	26.3736
chr17	25564600	25571799	7200	*	32740sicer	1.72821e-31	chr17	25570687	25571686	1000	-	promoter:55748	uc008bba.1	20681	Sox8	Muller Glia Precursor Cells	H3K4me1		25.2823	26.3736
chr17	25569200	25571799	2600	*	17960sicer	3.2635e-174	chr17	25570687	25571686	1000	-	promoter:55748	uc008bba.1	20681	Sox8	Muller Glia Precursor Cells	H3K4me3		25.2823	26.3736
chr17	25568000	25572199	4200	*	50385sicer	1.17807e-13	chr17	25570687	25571686	1000	-	promoter:55748	uc008bba.1	20681	Sox8	Muller Glia Precursor Cells		H3K4me1	25.2823	26.3736
chr17	25569600	25571999	2400	*	22892sicer	4.36012e-63	chr17	25570687	25571686	1000	-	promoter:55748	uc008bba.1	20681	Sox8	Muller Glia Precursor Cells		H3K4me3	25.2823	26.3736
chr17	25570001	25571400	1400	*	E8		chr17	25570687	25571686	1000	-	promoter:55748	uc008bba.1	20681	Sox8	Muller Glia Precursor Cells	E8		25.2823	26.3736
chr17	25571401	25571800	400	*	E10		chr17	25570687	25571686	1000	-	promoter:55748	uc008bba.1	20681	Sox8	Muller Glia Precursor Cells	E10		25.2823	26.3736
chr17	25569801	25571400	1600	*	E10		chr17	25570687	25571686	1000	-	promoter:55748	uc008bba.1	20681	Sox8	Muller Glia Precursor Cells		E10	25.2823	26.3736
chr17	25571401	25578800	7400	*	E6		chr17	25570687	25571686	1000	-	promoter:55748	uc008bba.1	20681	Sox8	Muller Glia Precursor Cells		E6	25.2823	26.3736
chr18	57132800	57136399	3600	*	34673sicer	6.5221e-15	chr18	57132090	57133089	1000	+	promoter:57495	uc008eyz.2	70417	Megf10	Mature Muller Glia Cells	H3K4me1		124.314	56.0647
chr18	57132800	57134799	2000	*	19033sicer	6.32487e-39	chr18	57132090	57133089	1000	+	promoter:57495	uc008eyz.2	70417	Megf10	Mature Muller Glia Cells	H3K4me3		124.314	56.0647
chr18	57131800	57134199	2400	*	53300sicer	3.22262e-07	chr18	57132090	57133089	1000	+	promoter:57495	uc008eyz.2	70417	Megf10	Mature Muller Glia Cells		H3K4me1	124.314	56.0647
chr18	57132800	57133999	1200	*	24195sicer	2.19477e-22	chr18	57132090	57133089	1000	+	promoter:57495	uc008eyz.2	70417	Megf10	Mature Muller Glia Cells		H3K4me3	124.314	56.0647
chr18	57123201	57132800	9600	*	E6		chr18	57132090	57133089	1000	+	promoter:57495	uc008eyz.2	70417	Megf10	Mature Muller Glia Cells	E6		124.314	56.0647
chr18	57132801	57133800	1000	*	E10		chr18	57132090	57133089	1000	+	promoter:57495	uc008eyz.2	70417	Megf10	Mature Muller Glia Cells	E10		124.314	56.0647
chr18	57121201	57132800	11600	*	E6		chr18	57132090	57133089	1000	+	promoter:57495	uc008eyz.2	70417	Megf10	Mature Muller Glia Cells		E6	124.314	56.0647
chr18	57132801	57133600	800	*	E10		chr18	57132090	57133089	1000	+	promoter:57495	uc008eyz.2	70417	Megf10	Mature Muller Glia Cells		E10	124.314	56.0647
chr18	57134401	57214400	80000	*	E6		chr18	57141786	57142785	1000	+	promoter:57496	uc008eza.1	70417	Megf10	Mature Muller Glia Cells	E6		124.314	56.0647
chr18	57134401	57153600	19200	*	E6		chr18	57141786	57142785	1000	+	promoter:57496	uc008eza.1	70417	Megf10	Mature Muller Glia Cells		E6	124.314	56.0647
chr18	15381801	15400800	19000	*	E6		chr18	15400173	15401172	1000	-	promoter:57911	uc008edq.2	11829	Aqp4	Mature Muller Glia Cells	E6		106.648	17.044
chr18	15400801	15401400	600	*	E7		chr18	15400173	15401172	1000	-	promoter:57911	uc008edq.2	11829	Aqp4	Mature Muller Glia Cells	E7		106.648	17.044
chr18	15382601	15406600	24000	*	E6		chr18	15400173	15401172	1000	-	promoter:57911	uc008edq.2	11829	Aqp4	Mature Muller Glia Cells		E6	106.648	17.044
chr18	15401601	15475000	73400	*	E6		chr18	15403000	15403999	1000	-	promoter:57912	uc008edr.2	11829	Aqp4	Mature Muller Glia Cells	E6		106.648	17.044
chr18	15382601	15406600	24000	*	E6		chr18	15403000	15403999	1000	-	promoter:57912	uc008edr.2	11829	Aqp4	Mature Muller Glia Cells		E6	106.648	17.044
chr18	15401601	15475000	73400	*	E6		chr18	15403759	15404758	1000	-	promoter:57913	uc008eds.3	11829	Aqp4	Mature Muller Glia Cells	E6		106.648	17.044
chr18	15382601	15406600	24000	*	E6		chr18	15403759	15404758	1000	-	promoter:57913	uc008eds.3	11829	Aqp4	Mature Muller Glia Cells		E6	106.648	17.044
chr18	15401601	15475000	73400	*	E6		chr18	15409495	15410494	1000	-	promoter:57914	uc012azt.1	11829	Aqp4	Mature Muller Glia Cells	E6		106.648	17.044
chr18	15407601	15483800	76200	*	E6		chr18	15409495	15410494	1000	-	promoter:57914	uc012azt.1	11829	Aqp4	Mature Muller Glia Cells		E6	106.648	17.044
chr18	15401601	15475000	73400	*	E6		chr18	15410983	15411982	1000	-	promoter:57915	uc008edt.2	11829	Aqp4	Mature Muller Glia Cells	E6		106.648	17.044
chr18	15407601	15483800	76200	*	E6		chr18	15410983	15411982	1000	-	promoter:57915	uc008edt.2	11829	Aqp4	Mature Muller Glia Cells		E6	106.648	17.044
chr18	15401601	15475000	73400	*	E6		chr18	15410983	15411982	1000	-	promoter:57916	uc012azu.1	11829	Aqp4	Mature Muller Glia Cells	E6		106.648	17.044
chr18	15407601	15483800	76200	*	E6		chr18	15410983	15411982	1000	-	promoter:57916	uc012azu.1	11829	Aqp4	Mature Muller Glia Cells		E6	106.648	17.044
chr18	15401601	15475000	73400	*	E6		chr18	15410983	15411982	1000	-	promoter:57917	uc012azv.1	11829	Aqp4	Mature Muller Glia Cells	E6		106.648	17.044
chr18	15407601	15483800	76200	*	E6		chr18	15410983	15411982	1000	-	promoter:57917	uc012azv.1	11829	Aqp4	Mature Muller Glia Cells		E6	106.648	17.044
chr18	15401601	15475000	73400	*	E6		chr18	15410983	15411982	1000	-	promoter:57918	uc012azw.1	11829	Aqp4	Mature Muller Glia Cells	E6		106.648	17.044
chr18	15407601	15483800	76200	*	E6		chr18	15410983	15411982	1000	-	promoter:57918	uc012azw.1	11829	Aqp4	Mature Muller Glia Cells		E6	106.648	17.044
chr18	15401601	15475000	73400	*	E6		chr18	15410983	15411982	1000	-	promoter:57919	uc012azx.1	11829	Aqp4	Mature Muller Glia Cells	E6		106.648	17.044
chr18	15407601	15483800	76200	*	E6		chr18	15410983	15411982	1000	-	promoter:57919	uc012azx.1	11829	Aqp4	Mature Muller Glia Cells		E6	106.648	17.044
chr18	15401601	15475000	73400	*	E6		chr18	15410983	15411982	1000	-	promoter:57920	uc012azy.1	11829	Aqp4	Mature Muller Glia Cells	E6		106.648	17.044
chr18	15407601	15483800	76200	*	E6		chr18	15410983	15411982	1000	-	promoter:57920	uc012azy.1	11829	Aqp4	Mature Muller Glia Cells		E6	106.648	17.044
chr18	15401601	15475000	73400	*	E6		chr18	15409495	15410494	1000	-	promoter:57921	uc012azz.1	11829	Aqp4	Mature Muller Glia Cells	E6		106.648	17.044
chr18	15407601	15483800	76200	*	E6		chr18	15409495	15410494	1000	-	promoter:57921	uc012azz.1	11829	Aqp4	Mature Muller Glia Cells		E6	106.648	17.044
chr18	15401601	15475000	73400	*	E6		chr18	15409495	15410494	1000	-	promoter:57922	uc012baa.1	11829	Aqp4	Mature Muller Glia Cells	E6		106.648	17.044
chr18	15407601	15483800	76200	*	E6		chr18	15409495	15410494	1000	-	promoter:57922	uc012baa.1	11829	Aqp4	Mature Muller Glia Cells		E6	106.648	17.044
chr18	15401601	15475000	73400	*	E6		chr18	15410983	15411982	1000	-	promoter:57923	uc012bab.1	11829	Aqp4	Mature Muller Glia Cells	E6		106.648	17.044
chr18	15407601	15483800	76200	*	E6		chr18	15410983	15411982	1000	-	promoter:57923	uc012bab.1	11829	Aqp4	Mature Muller Glia Cells		E6	106.648	17.044
chr2	152733200	152744399	11200	*	4298sicer	7.33108e-33	chr2	152735251	152736250	1000	+	promoter:5816	uc008ngf.2	15901	Id1	Mature Muller Glia Cells	H3K4me1		1658.69	792.465
chr2	152734600	152740399	5800	*	2404sicer	0	chr2	152735251	152736250	1000	+	promoter:5816	uc008ngf.2	15901	Id1	Mature Muller Glia Cells	H3K4me3		1658.69	792.465
chr2	152733200	152744399	11200	*	4298sicer	7.33108e-33	chr2	152735251	152736250	1000	+	promoter:5816	uc008ngf.2	15901	Id1	Mature Muller Glia Cells		H3K4me1	1658.69	792.465
chr2	152734800	152739999	5200	*	3207sicer	0	chr2	152735251	152736250	1000	+	promoter:5816	uc008ngf.2	15901	Id1	Mature Muller Glia Cells		H3K4me3	1658.69	792.465
chr2	152735001	152735800	800	*	E10		chr2	152735251	152736250	1000	+	promoter:5816	uc008ngf.2	15901	Id1	Mature Muller Glia Cells	E10		1658.69	792.465
chr2	152735801	152736600	800	*	E8		chr2	152735251	152736250	1000	+	promoter:5816	uc008ngf.2	15901	Id1	Mature Muller Glia Cells	E8		1658.69	792.465
chr2	152735201	152739200	4000	*	E10		chr2	152735251	152736250	1000	+	promoter:5816	uc008ngf.2	15901	Id1	Mature Muller Glia Cells		E10	1658.69	792.465
chr18	65830000	65944999	115000	*	6434sicer	1.25203e-46	chr18	65939090	65940089	1000	-	promoter:58281	uc008ffl.1	19434	Rax	Muller Glia Precursor Cells	H3K27me3		68.8456	80.7289
chr18	65932400	65939799	7400	*	19096sicer	7.98615e-149	chr18	65939090	65940089	1000	-	promoter:58281	uc008ffl.1	19434	Rax	Muller Glia Precursor Cells	H3K4me3		68.8456	80.7289
chr18	65840000	65944999	105000	*	8521sicer	1.20056e-08	chr18	65939090	65940089	1000	-	promoter:58281	uc008ffl.1	19434	Rax	Muller Glia Precursor Cells		H3K27me3	68.8456	80.7289
chr18	65939001	65940400	1400	*	E5		chr18	65939090	65940089	1000	-	promoter:58281	uc008ffl.1	19434	Rax	Muller Glia Precursor Cells	E5		68.8456	80.7289
chr18	65939001	65940000	1000	*	E1		chr18	65939090	65940089	1000	-	promoter:58281	uc008ffl.1	19434	Rax	Muller Glia Precursor Cells		E1	68.8456	80.7289
chr18	65940001	65942800	2800	*	E2		chr18	65939090	65940089	1000	-	promoter:58281	uc008ffl.1	19434	Rax	Muller Glia Precursor Cells		E2	68.8456	80.7289
chr3	34085000	34939999	855000	*	1203sicer	0	chr3	34648995	34649994	1000	+	promoter:9127	uc008oxu.2	20674	Sox2	Muller Glia Precursor Cells	H3K27me3		83.0871	20.3951
chr3	34648000	34651199	3200	*	5289sicer	1.45606e-10	chr3	34648995	34649994	1000	+	promoter:9127	uc008oxu.2	20674	Sox2	Muller Glia Precursor Cells	H3K4me1		83.0871	20.3951
chr3	34648800	34651199	2400	*	2921sicer	8.33396e-10	chr3	34648995	34649994	1000	+	promoter:9127	uc008oxu.2	20674	Sox2	Muller Glia Precursor Cells	H3K4me3		83.0871	20.3951
chr3	34626000	34673999	48000	*	1580sicer	4.82852e-57	chr3	34648995	34649994	1000	+	promoter:9127	uc008oxu.2	20674	Sox2	Muller Glia Precursor Cells	H3K9me3		83.0871	20.3951
chr3	34620000	34709999	90000	*	1565sicer	4.31028e-170	chr3	34648995	34649994	1000	+	promoter:9127	uc008oxu.2	20674	Sox2	Muller Glia Precursor Cells		H3K27me3	83.0871	20.3951
chr3	34649600	34650999	1400	*	8265sicer	1.08882e-08	chr3	34648995	34649994	1000	+	promoter:9127	uc008oxu.2	20674	Sox2	Muller Glia Precursor Cells		H3K4me1	83.0871	20.3951
chr3	34431000	34814999	384000	*	1374sicer	2.02265e-209	chr3	34648995	34649994	1000	+	promoter:9127	uc008oxu.2	20674	Sox2	Muller Glia Precursor Cells		H3K9me3	83.0871	20.3951
chr3	34645201	34649600	4400	*	E5		chr3	34648995	34649994	1000	+	promoter:9127	uc008oxu.2	20674	Sox2	Muller Glia Precursor Cells	E5		83.0871	20.3951
chr3	34649601	34651000	1400	*	E9		chr3	34648995	34649994	1000	+	promoter:9127	uc008oxu.2	20674	Sox2	Muller Glia Precursor Cells	E9		83.0871	20.3951
chr3	34648801	34649200	400	*	E3		chr3	34648995	34649994	1000	+	promoter:9127	uc008oxu.2	20674	Sox2	Muller Glia Precursor Cells		E3	83.0871	20.3951
chr3	34649201	34649400	200	*	E5		chr3	34648995	34649994	1000	+	promoter:9127	uc008oxu.2	20674	Sox2	Muller Glia Precursor Cells		E5	83.0871	20.3951
chr3	34649401	34651400	2000	*	E3		chr3	34648995	34649994	1000	+	promoter:9127	uc008oxu.2	20674	Sox2	Muller Glia Precursor Cells		E3	83.0871	20.3951

## Sheet: cell cycle
seqnames	start	end	width	strand	peak	pvalue	annot.seqnames	annot.start	annot.end	annot.width	annot.strand	annot.id	annot.tx_id	annot.gene_id	annot.symbol	cell cycle	Exp1	Exp2	Average RPE	SD RPE
chr3	36570800	36572799	2000	*	2935sicer	2.18904e-106	chr3	36571997	36572996	1000	-	promoter:10597	uc012cov.1	12428	Ccna2	cell cycle	H3K4me3		152.057	122.131
chr3	36571400	36571999	600	*	8298sicer	3.87246e-07	chr3	36571997	36572996	1000	-	promoter:10597	uc012cov.1	12428	Ccna2	cell cycle		H3K4me1	152.057	122.131
chr3	36571000	36573599	2600	*	3858sicer	2.71279e-53	chr3	36571997	36572996	1000	-	promoter:10597	uc012cov.1	12428	Ccna2	cell cycle		H3K4me3	152.057	122.131
chr3	36571401	36572600	1200	*	E10		chr3	36571997	36572996	1000	-	promoter:10597	uc012cov.1	12428	Ccna2	cell cycle	E10
chr3	36572601	36612800	40200	*	E6		chr3	36571997	36572996	1000	-	promoter:10597	uc012cov.1	12428	Ccna2	cell cycle	E6
chr3	36571801	36572600	800	*	E10		chr3	36571997	36572996	1000	-	promoter:10597	uc012cov.1	12428	Ccna2	cell cycle		E10
chr3	36572601	36587600	15000	*	E6		chr3	36571997	36572996	1000	-	promoter:10597	uc012cov.1	12428	Ccna2	cell cycle		E6
chr3	54965000	55069999	105000	*	1275sicer	8.38988e-23	chr3	55055056	55056055	1000	-	promoter:10688	uc008pfy.3	12427	Ccna1	cell cycle	H3K27me3		40.3028	17.1802
chr3	55054200	55055999	1800	*	5445sicer	1.16738e-11	chr3	55055056	55056055	1000	-	promoter:10688	uc008pfy.3	12427	Ccna1	cell cycle	H3K4me1		40.3028	17.1802
chr3	55054800	55055799	1000	*	3018sicer	6.97846e-32	chr3	55055056	55056055	1000	-	promoter:10688	uc008pfy.3	12427	Ccna1	cell cycle	H3K4me3		40.3028	17.1802
chr3	54820000	55069999	250000	*	1665sicer	7.92717e-61	chr3	55055056	55056055	1000	-	promoter:10688	uc008pfy.3	12427	Ccna1	cell cycle		H3K27me3	40.3028	17.1802
chr3	55054800	55055999	1200	*	8586sicer	1.6925e-09	chr3	55055056	55056055	1000	-	promoter:10688	uc008pfy.3	12427	Ccna1	cell cycle		H3K4me1	40.3028	17.1802
chr3	55054800	55055799	1000	*	3998sicer	6.37427e-19	chr3	55055056	55056055	1000	-	promoter:10688	uc008pfy.3	12427	Ccna1	cell cycle		H3K4me3	40.3028	17.1802
chr3	54912000	55055999	144000	*	1466sicer	1.02943e-18	chr3	55055056	55056055	1000	-	promoter:10688	uc008pfy.3	12427	Ccna1	cell cycle		H3K9me3	40.3028	17.1802
chr3	55054801	55055400	600	*	E10		chr3	55055056	55056055	1000	-	promoter:10688	uc008pfy.3	12427	Ccna1	cell cycle	E10
chr3	55055401	55055800	400	*	E9		chr3	55055056	55056055	1000	-	promoter:10688	uc008pfy.3	12427	Ccna1	cell cycle	E9
chr3	55055801	55061200	5400	*	E6		chr3	55055056	55056055	1000	-	promoter:10688	uc008pfy.3	12427	Ccna1	cell cycle	E6
chr3	55055001	55055800	800	*	E9		chr3	55055056	55056055	1000	-	promoter:10688	uc008pfy.3	12427	Ccna1	cell cycle		E9
chr3	55055801	55056000	200	*	E5		chr3	55055056	55056055	1000	-	promoter:10688	uc008pfy.3	12427	Ccna1	cell cycle		E5
chr3	55056001	55106800	50800	*	E6		chr3	55055056	55056055	1000	-	promoter:10688	uc008pfy.3	12427	Ccna1	cell cycle		E6
chr3	54965000	55069999	105000	*	1275sicer	8.38988e-23	chr3	55055056	55056055	1000	-	promoter:10689	uc008pfz.2	12427	Ccna1	cell cycle	H3K27me3		40.3028	17.1802
chr3	55054200	55055999	1800	*	5445sicer	1.16738e-11	chr3	55055056	55056055	1000	-	promoter:10689	uc008pfz.2	12427	Ccna1	cell cycle	H3K4me1		40.3028	17.1802
chr3	55054800	55055799	1000	*	3018sicer	6.97846e-32	chr3	55055056	55056055	1000	-	promoter:10689	uc008pfz.2	12427	Ccna1	cell cycle	H3K4me3		40.3028	17.1802
chr3	54820000	55069999	250000	*	1665sicer	7.92717e-61	chr3	55055056	55056055	1000	-	promoter:10689	uc008pfz.2	12427	Ccna1	cell cycle		H3K27me3	40.3028	17.1802
chr3	55054800	55055999	1200	*	8586sicer	1.6925e-09	chr3	55055056	55056055	1000	-	promoter:10689	uc008pfz.2	12427	Ccna1	cell cycle		H3K4me1	40.3028	17.1802
chr3	55054800	55055799	1000	*	3998sicer	6.37427e-19	chr3	55055056	55056055	1000	-	promoter:10689	uc008pfz.2	12427	Ccna1	cell cycle		H3K4me3	40.3028	17.1802
chr3	54912000	55055999	144000	*	1466sicer	1.02943e-18	chr3	55055056	55056055	1000	-	promoter:10689	uc008pfz.2	12427	Ccna1	cell cycle		H3K9me3	40.3028	17.1802
chr3	55054801	55055400	600	*	E10		chr3	55055056	55056055	1000	-	promoter:10689	uc008pfz.2	12427	Ccna1	cell cycle	E10
chr3	55055401	55055800	400	*	E9		chr3	55055056	55056055	1000	-	promoter:10689	uc008pfz.2	12427	Ccna1	cell cycle	E9
chr3	55055801	55061200	5400	*	E6		chr3	55055056	55056055	1000	-	promoter:10689	uc008pfz.2	12427	Ccna1	cell cycle	E6
chr3	55055001	55055800	800	*	E9		chr3	55055056	55056055	1000	-	promoter:10689	uc008pfz.2	12427	Ccna1	cell cycle		E9
chr3	55055801	55056000	200	*	E5		chr3	55055056	55056055	1000	-	promoter:10689	uc008pfz.2	12427	Ccna1	cell cycle		E5
chr3	55056001	55106800	50800	*	E6		chr3	55055056	55056055	1000	-	promoter:10689	uc008pfz.2	12427	Ccna1	cell cycle		E6
chr3	116419800	116425199	5400	*	3550sicer	0	chr3	116424033	116425032	1000	-	promoter:11526	uc008rca.1	229776	Cdc14a	cell cycle	H3K4me3		2656.24	990.402
chr3	116403200	116424599	21400	*	9916sicer	3.40497e-76	chr3	116424033	116425032	1000	-	promoter:11526	uc008rca.1	229776	Cdc14a	cell cycle		H3K4me1	2656.24	990.402
chr3	116419000	116425199	6200	*	4659sicer	0	chr3	116424033	116425032	1000	-	promoter:11526	uc008rca.1	229776	Cdc14a	cell cycle		H3K4me3	2656.24	990.402
chr3	116421001	116425200	4200	*	E10		chr3	116424033	116425032	1000	-	promoter:11526	uc008rca.1	229776	Cdc14a	cell cycle	E10
chr3	116421401	116425000	3600	*	E10		chr3	116424033	116425032	1000	-	promoter:11526	uc008rca.1	229776	Cdc14a	cell cycle		E10
chr3	116425001	116507400	82400	*	E6		chr3	116424033	116425032	1000	-	promoter:11526	uc008rca.1	229776	Cdc14a	cell cycle		E6
chr3	116419800	116425199	5400	*	3550sicer	0	chr3	116424033	116425032	1000	-	promoter:11527	uc012cwq.1	229776	Cdc14a	cell cycle	H3K4me3		2656.24	990.402
chr3	116403200	116424599	21400	*	9916sicer	3.40497e-76	chr3	116424033	116425032	1000	-	promoter:11527	uc012cwq.1	229776	Cdc14a	cell cycle		H3K4me1	2656.24	990.402
chr3	116419000	116425199	6200	*	4659sicer	0	chr3	116424033	116425032	1000	-	promoter:11527	uc012cwq.1	229776	Cdc14a	cell cycle		H3K4me3	2656.24	990.402
chr3	116421001	116425200	4200	*	E10		chr3	116424033	116425032	1000	-	promoter:11527	uc012cwq.1	229776	Cdc14a	cell cycle	E10
chr3	116421401	116425000	3600	*	E10		chr3	116424033	116425032	1000	-	promoter:11527	uc012cwq.1	229776	Cdc14a	cell cycle		E10
chr3	116425001	116507400	82400	*	E6		chr3	116424033	116425032	1000	-	promoter:11527	uc012cwq.1	229776	Cdc14a	cell cycle		E6
chr3	116419800	116425199	5400	*	3550sicer	0	chr3	116424033	116425032	1000	-	promoter:11528	uc008rcb.1	229776	Cdc14a	cell cycle	H3K4me3		2656.24	990.402
chr3	116403200	116424599	21400	*	9916sicer	3.40497e-76	chr3	116424033	116425032	1000	-	promoter:11528	uc008rcb.1	229776	Cdc14a	cell cycle		H3K4me1	2656.24	990.402
chr3	116419000	116425199	6200	*	4659sicer	0	chr3	116424033	116425032	1000	-	promoter:11528	uc008rcb.1	229776	Cdc14a	cell cycle		H3K4me3	2656.24	990.402
chr3	116421001	116425200	4200	*	E10		chr3	116424033	116425032	1000	-	promoter:11528	uc008rcb.1	229776	Cdc14a	cell cycle	E10
chr3	116421401	116425000	3600	*	E10		chr3	116424033	116425032	1000	-	promoter:11528	uc008rcb.1	229776	Cdc14a	cell cycle		E10
chr3	116425001	116507400	82400	*	E6		chr3	116424033	116425032	1000	-	promoter:11528	uc008rcb.1	229776	Cdc14a	cell cycle		E6
chr4	11190000	11190799	800	*	6844sicer	5.21946e-18	chr4	11190351	11191350	1000	+	promoter:11923	uc008rzd.2	12448	Ccne2	cell cycle	H3K4me1		55.9249	44.3752
chr4	11190200	11192599	2400	*	3845sicer	0	chr4	11190351	11191350	1000	+	promoter:11923	uc008rzd.2	12448	Ccne2	cell cycle	H3K4me3		55.9249	44.3752
chr4	11190200	11192599	2400	*	10811sicer	7.77557e-06	chr4	11190351	11191350	1000	+	promoter:11923	uc008rzd.2	12448	Ccne2	cell cycle		H3K4me1	55.9249	44.3752
chr4	11190200	11192999	2800	*	5063sicer	0	chr4	11190351	11191350	1000	+	promoter:11923	uc008rzd.2	12448	Ccne2	cell cycle		H3K4me3	55.9249	44.3752
chr4	11190001	11190400	400	*	E7		chr4	11190351	11191350	1000	+	promoter:11923	uc008rzd.2	12448	Ccne2	cell cycle	E7
chr4	11190401	11190600	200	*	E8		chr4	11190351	11191350	1000	+	promoter:11923	uc008rzd.2	12448	Ccne2	cell cycle	E8
chr4	11190601	11192600	2000	*	E10		chr4	11190351	11191350	1000	+	promoter:11923	uc008rzd.2	12448	Ccne2	cell cycle	E10
chr4	11190001	11190400	400	*	E7		chr4	11190351	11191350	1000	+	promoter:11923	uc008rzd.2	12448	Ccne2	cell cycle		E7
chr4	11190401	11190600	200	*	E8		chr4	11190351	11191350	1000	+	promoter:11923	uc008rzd.2	12448	Ccne2	cell cycle		E8
chr4	11190601	11192400	1800	*	E10		chr4	11190351	11191350	1000	+	promoter:11923	uc008rzd.2	12448	Ccne2	cell cycle		E10
chr4	11190000	11190799	800	*	6844sicer	5.21946e-18	chr4	11190709	11191708	1000	+	promoter:11924	uc008rze.1	12448	Ccne2	cell cycle	H3K4me1		55.9249	44.3752
chr4	11190200	11192599	2400	*	3845sicer	0	chr4	11190709	11191708	1000	+	promoter:11924	uc008rze.1	12448	Ccne2	cell cycle	H3K4me3		55.9249	44.3752
chr4	11190200	11192599	2400	*	10811sicer	7.77557e-06	chr4	11190709	11191708	1000	+	promoter:11924	uc008rze.1	12448	Ccne2	cell cycle		H3K4me1	55.9249	44.3752
chr4	11190200	11192999	2800	*	5063sicer	0	chr4	11190709	11191708	1000	+	promoter:11924	uc008rze.1	12448	Ccne2	cell cycle		H3K4me3	55.9249	44.3752
chr4	11190601	11192600	2000	*	E10		chr4	11190709	11191708	1000	+	promoter:11924	uc008rze.1	12448	Ccne2	cell cycle	E10
chr4	11190601	11192400	1800	*	E10		chr4	11190709	11191708	1000	+	promoter:11924	uc008rze.1	12448	Ccne2	cell cycle		E10
chr4	11190000	11190799	800	*	6844sicer	5.21946e-18	chr4	11190709	11191708	1000	+	promoter:11925	uc008rzf.1	12448	Ccne2	cell cycle	H3K4me1		55.9249	44.3752
chr4	11190200	11192599	2400	*	3845sicer	0	chr4	11190709	11191708	1000	+	promoter:11925	uc008rzf.1	12448	Ccne2	cell cycle	H3K4me3		55.9249	44.3752
chr4	11190200	11192599	2400	*	10811sicer	7.77557e-06	chr4	11190709	11191708	1000	+	promoter:11925	uc008rzf.1	12448	Ccne2	cell cycle		H3K4me1	55.9249	44.3752
chr4	11190200	11192999	2800	*	5063sicer	0	chr4	11190709	11191708	1000	+	promoter:11925	uc008rzf.1	12448	Ccne2	cell cycle		H3K4me3	55.9249	44.3752
chr4	11190601	11192600	2000	*	E10		chr4	11190709	11191708	1000	+	promoter:11925	uc008rzf.1	12448	Ccne2	cell cycle	E10
chr4	11190601	11192400	1800	*	E10		chr4	11190709	11191708	1000	+	promoter:11925	uc008rzf.1	12448	Ccne2	cell cycle		E10
chr4	108576000	108578799	2800	*	8003sicer	1.94548e-07	chr4	108578454	108579453	1000	+	promoter:12754	uc008ubh.2	18392	Orc1	cell cycle	H3K4me1		53.5375	39.6725
chr4	108577400	108579999	2600	*	4448sicer	0	chr4	108578454	108579453	1000	+	promoter:12754	uc008ubh.2	18392	Orc1	cell cycle	H3K4me3		53.5375	39.6725
chr4	108576800	108580199	3400	*	12694sicer	5.09581e-10	chr4	108578454	108579453	1000	+	promoter:12754	uc008ubh.2	18392	Orc1	cell cycle		H3K4me1	53.5375	39.6725
chr4	108578200	108580399	2200	*	6004sicer	3.17708e-183	chr4	108578454	108579453	1000	+	promoter:12754	uc008ubh.2	18392	Orc1	cell cycle		H3K4me3	53.5375	39.6725
chr4	108578401	108580000	1600	*	E10		chr4	108578454	108579453	1000	+	promoter:12754	uc008ubh.2	18392	Orc1	cell cycle	E10
chr4	108578401	108579400	1000	*	E10		chr4	108578454	108579453	1000	+	promoter:12754	uc008ubh.2	18392	Orc1	cell cycle		E10
chr4	108579401	108579800	400	*	E8		chr4	108578454	108579453	1000	+	promoter:12754	uc008ubh.2	18392	Orc1	cell cycle		E8
chr4	108576000	108578799	2800	*	8003sicer	1.94548e-07	chr4	108578454	108579453	1000	+	promoter:12755	uc008ubi.2	18392	Orc1	cell cycle	H3K4me1		53.5375	39.6725
chr4	108577400	108579999	2600	*	4448sicer	0	chr4	108578454	108579453	1000	+	promoter:12755	uc008ubi.2	18392	Orc1	cell cycle	H3K4me3		53.5375	39.6725
chr4	108576800	108580199	3400	*	12694sicer	5.09581e-10	chr4	108578454	108579453	1000	+	promoter:12755	uc008ubi.2	18392	Orc1	cell cycle		H3K4me1	53.5375	39.6725
chr4	108578200	108580399	2200	*	6004sicer	3.17708e-183	chr4	108578454	108579453	1000	+	promoter:12755	uc008ubi.2	18392	Orc1	cell cycle		H3K4me3	53.5375	39.6725
chr4	108578401	108580000	1600	*	E10		chr4	108578454	108579453	1000	+	promoter:12755	uc008ubi.2	18392	Orc1	cell cycle	E10
chr4	108578401	108579400	1000	*	E10		chr4	108578454	108579453	1000	+	promoter:12755	uc008ubi.2	18392	Orc1	cell cycle		E10
chr4	108579401	108579800	400	*	E8		chr4	108578454	108579453	1000	+	promoter:12755	uc008ubi.2	18392	Orc1	cell cycle		E8
chr4	108580001	108618200	38200	*	E6		chr4	108587676	108588675	1000	+	promoter:12756	uc012dig.1	18392	Orc1	cell cycle	E6
chr4	108579801	108618400	38600	*	E6		chr4	108587676	108588675	1000	+	promoter:12756	uc012dig.1	18392	Orc1	cell cycle		E6
chr4	136171600	136174199	2600	*	8707sicer	6.98728e-11	chr4	136171274	136172273	1000	+	promoter:13262	uc008vht.3	242705	E2f2	cell cycle	H3K4me1		183.259	50.7416
chr4	136171000	136173599	2600	*	4849sicer	7.11991e-135	chr4	136171274	136172273	1000	+	promoter:13262	uc008vht.3	242705	E2f2	cell cycle	H3K4me3		183.259	50.7416
chr4	136171800	136173399	1600	*	13655sicer	3.69546e-06	chr4	136171274	136172273	1000	+	promoter:13262	uc008vht.3	242705	E2f2	cell cycle		H3K4me1	183.259	50.7416
chr4	136171800	136173999	2200	*	6426sicer	3.94422e-72	chr4	136171274	136172273	1000	+	promoter:13262	uc008vht.3	242705	E2f2	cell cycle		H3K4me3	183.259	50.7416
chr4	136148601	136171800	23200	*	E6		chr4	136171274	136172273	1000	+	promoter:13262	uc008vht.3	242705	E2f2	cell cycle	E6
chr4	136171801	136172800	1000	*	E10		chr4	136171274	136172273	1000	+	promoter:13262	uc008vht.3	242705	E2f2	cell cycle	E10
chr4	136148601	136172000	23400	*	E6		chr4	136171274	136172273	1000	+	promoter:13262	uc008vht.3	242705	E2f2	cell cycle		E6
chr4	136172001	136172600	600	*	E10		chr4	136171274	136172273	1000	+	promoter:13262	uc008vht.3	242705	E2f2	cell cycle		E10
chr4	136176400	136181799	5400	*	8708sicer	7.61187e-27	chr4	136179782	136180781	1000	+	promoter:13263	uc056zxw.1	242705	E2f2	cell cycle	H3K4me1		183.259	50.7416
chr4	136179800	136180999	1200	*	4850sicer	4.10641e-20	chr4	136179782	136180781	1000	+	promoter:13263	uc056zxw.1	242705	E2f2	cell cycle	H3K4me3		183.259	50.7416
chr4	136177600	136181399	3800	*	13656sicer	1.38013e-15	chr4	136179782	136180781	1000	+	promoter:13263	uc056zxw.1	242705	E2f2	cell cycle		H3K4me1	183.259	50.7416
chr4	136180000	136180799	800	*	6427sicer	1.66793e-11	chr4	136179782	136180781	1000	+	promoter:13263	uc056zxw.1	242705	E2f2	cell cycle		H3K4me3	183.259	50.7416
chr4	136178201	136179800	1600	*	E7		chr4	136179782	136180781	1000	+	promoter:13263	uc056zxw.1	242705	E2f2	cell cycle	E7
chr4	136179801	136180600	800	*	E8		chr4	136179782	136180781	1000	+	promoter:13263	uc056zxw.1	242705	E2f2	cell cycle	E8
chr4	136180601	136181600	1000	*	E7		chr4	136179782	136180781	1000	+	promoter:13263	uc056zxw.1	242705	E2f2	cell cycle	E7
chr4	136177401	136181600	4200	*	E7		chr4	136179782	136180781	1000	+	promoter:13263	uc056zxw.1	242705	E2f2	cell cycle		E7
chr4	141443800	141446799	3000	*	8948sicer	1.83463e-06	chr4	141443673	141444672	1000	+	promoter:13388	uc008vol.2	22642	Zbtb17	cell cycle	H3K4me1		1587.29	227.533
chr4	141444200	141445799	1600	*	4944sicer	0	chr4	141443673	141444672	1000	+	promoter:13388	uc008vol.2	22642	Zbtb17	cell cycle	H3K4me3		1587.29	227.533
chr4	141443800	141445599	1800	*	13957sicer	1.76958e-05	chr4	141443673	141444672	1000	+	promoter:13388	uc008vol.2	22642	Zbtb17	cell cycle		H3K4me1	1587.29	227.533
chr4	141444200	141445799	1600	*	6503sicer	1.80541e-304	chr4	141443673	141444672	1000	+	promoter:13388	uc008vol.2	22642	Zbtb17	cell cycle		H3K4me3	1587.29	227.533
chr4	141427801	141444200	16400	*	E6		chr4	141443673	141444672	1000	+	promoter:13388	uc008vol.2	22642	Zbtb17	cell cycle	E6
chr4	141444201	141444800	600	*	E10		chr4	141443673	141444672	1000	+	promoter:13388	uc008vol.2	22642	Zbtb17	cell cycle	E10
chr4	141443601	141444200	600	*	E7		chr4	141443673	141444672	1000	+	promoter:13388	uc008vol.2	22642	Zbtb17	cell cycle		E7
chr4	141444201	141445800	1600	*	E10		chr4	141443673	141444672	1000	+	promoter:13388	uc008vol.2	22642	Zbtb17	cell cycle		E10
chr4	148129800	148132999	3200	*	9102sicer	1.65795e-14	chr4	148129920	148130919	1000	+	promoter:13466	uc008vub.2	71890	Mad2l2	cell cycle	H3K4me1		1856.46	1115.44
chr4	148130400	148131999	1600	*	5029sicer	2.81043e-92	chr4	148129920	148130919	1000	+	promoter:13466	uc008vub.2	71890	Mad2l2	cell cycle	H3K4me3		1856.46	1115.44
chr4	148130400	148132399	2000	*	14194sicer	2.34188e-09	chr4	148129920	148130919	1000	+	promoter:13466	uc008vub.2	71890	Mad2l2	cell cycle		H3K4me1	1856.46	1115.44
chr4	148130400	148131999	1600	*	6640sicer	2.35288e-40	chr4	148129920	148130919	1000	+	promoter:13466	uc008vub.2	71890	Mad2l2	cell cycle		H3K4me3	1856.46	1115.44
chr4	148116201	148130400	14200	*	E6		chr4	148129920	148130919	1000	+	promoter:13466	uc008vub.2	71890	Mad2l2	cell cycle	E6
chr4	148130401	148130600	200	*	E10		chr4	148129920	148130919	1000	+	promoter:13466	uc008vub.2	71890	Mad2l2	cell cycle	E10
chr4	148130601	148131800	1200	*	E8		chr4	148129920	148130919	1000	+	promoter:13466	uc008vub.2	71890	Mad2l2	cell cycle	E8
chr4	148088401	148130400	42000	*	E6		chr4	148129920	148130919	1000	+	promoter:13466	uc008vub.2	71890	Mad2l2	cell cycle		E6
chr4	148130401	148130600	200	*	E8		chr4	148129920	148130919	1000	+	promoter:13466	uc008vub.2	71890	Mad2l2	cell cycle		E8
chr4	148130601	148131400	800	*	E10		chr4	148129920	148130919	1000	+	promoter:13466	uc008vub.2	71890	Mad2l2	cell cycle		E10
chr4	148139400	148141799	2400	*	5030sicer	0	chr4	148139490	148140489	1000	+	promoter:13467	uc008vuc.2	71890	Mad2l2	cell cycle	H3K4me3		1856.46	1115.44
chr4	148139600	148142399	2800	*	6641sicer	7.89591e-275	chr4	148139490	148140489	1000	+	promoter:13467	uc008vuc.2	71890	Mad2l2	cell cycle		H3K4me3	1856.46	1115.44
chr4	148131801	148139600	7800	*	E6		chr4	148139490	148140489	1000	+	promoter:13467	uc008vuc.2	71890	Mad2l2	cell cycle	E6
chr4	148139601	148141200	1600	*	E10		chr4	148139490	148140489	1000	+	promoter:13467	uc008vuc.2	71890	Mad2l2	cell cycle	E10
chr4	148138401	148139800	1400	*	E7		chr4	148139490	148140489	1000	+	promoter:13467	uc008vuc.2	71890	Mad2l2	cell cycle		E7
chr4	148139801	148141000	1200	*	E10		chr4	148139490	148140489	1000	+	promoter:13467	uc008vuc.2	71890	Mad2l2	cell cycle		E10
chr4	34611600	34617799	6200	*	6982sicer	2.43326e-19	chr4	34614943	34615942	1000	-	promoter:13805	uc008sgb.2	50793	Orc3	cell cycle	H3K4me1		#N/A	#N/A
chr4	34613000	34616399	3400	*	3943sicer	0	chr4	34614943	34615942	1000	-	promoter:13805	uc008sgb.2	50793	Orc3	cell cycle	H3K4me3		#N/A	#N/A
chr4	34613200	34616399	3200	*	11107sicer	1.59144e-13	chr4	34614943	34615942	1000	-	promoter:13805	uc008sgb.2	50793	Orc3	cell cycle		H3K4me1	#N/A	#N/A
chr4	34613600	34615999	2400	*	5259sicer	0	chr4	34614943	34615942	1000	-	promoter:13805	uc008sgb.2	50793	Orc3	cell cycle		H3K4me3	#N/A	#N/A
chr4	34614001	34615800	1800	*	E10		chr4	34614943	34615942	1000	-	promoter:13805	uc008sgb.2	50793	Orc3	cell cycle	E10
chr4	34615801	34616800	1000	*	E7		chr4	34614943	34615942	1000	-	promoter:13805	uc008sgb.2	50793	Orc3	cell cycle	E7
chr4	34614201	34615800	1600	*	E10		chr4	34614943	34615942	1000	-	promoter:13805	uc008sgb.2	50793	Orc3	cell cycle		E10
chr4	34615801	34616200	400	*	E7		chr4	34614943	34615942	1000	-	promoter:13805	uc008sgb.2	50793	Orc3	cell cycle		E7
chr4	34611600	34617799	6200	*	6982sicer	2.43326e-19	chr4	34614943	34615942	1000	-	promoter:13806	uc012dbn.1	50793	Orc3	cell cycle	H3K4me1		#N/A	#N/A
chr4	34613000	34616399	3400	*	3943sicer	0	chr4	34614943	34615942	1000	-	promoter:13806	uc012dbn.1	50793	Orc3	cell cycle	H3K4me3		#N/A	#N/A
chr4	34613200	34616399	3200	*	11107sicer	1.59144e-13	chr4	34614943	34615942	1000	-	promoter:13806	uc012dbn.1	50793	Orc3	cell cycle		H3K4me1	#N/A	#N/A
chr4	34613600	34615999	2400	*	5259sicer	0	chr4	34614943	34615942	1000	-	promoter:13806	uc012dbn.1	50793	Orc3	cell cycle		H3K4me3	#N/A	#N/A
chr4	34614001	34615800	1800	*	E10		chr4	34614943	34615942	1000	-	promoter:13806	uc012dbn.1	50793	Orc3	cell cycle	E10
chr4	34615801	34616800	1000	*	E7		chr4	34614943	34615942	1000	-	promoter:13806	uc012dbn.1	50793	Orc3	cell cycle	E7
chr4	34614201	34615800	1600	*	E10		chr4	34614943	34615942	1000	-	promoter:13806	uc012dbn.1	50793	Orc3	cell cycle		E10
chr4	34615801	34616200	400	*	E7		chr4	34614943	34615942	1000	-	promoter:13806	uc012dbn.1	50793	Orc3	cell cycle		E7
chr4	34559401	34613400	54000	*	E6		chr4	34598757	34599756	1000	-	promoter:13807	uc008sgd.1	50793	Orc3	cell cycle	E6
chr4	34582401	34613200	30800	*	E6		chr4	34598757	34599756	1000	-	promoter:13807	uc008sgd.1	50793	Orc3	cell cycle		E6
chr4	34577600	34584799	7200	*	11106sicer	6.44814e-20	chr4	34576630	34577629	1000	-	promoter:13808	uc008sge.1	50793	Orc3	cell cycle		H3K4me1	#N/A	#N/A
chr4	34559401	34613400	54000	*	E6		chr4	34576630	34577629	1000	-	promoter:13808	uc008sge.1	50793	Orc3	cell cycle	E6
chr4	34559201	34578600	19400	*	E6		chr4	34576630	34577629	1000	-	promoter:13808	uc008sge.1	50793	Orc3	cell cycle		E6
chr4	62406800	62409999	3200	*	4207sicer	0	chr4	62408624	62409623	1000	-	promoter:14290	uc008teo.1	66440	Cdc26	cell cycle	H3K4me3		638.743	131.506
chr4	62408400	62410999	2600	*	11844sicer	1.49577e-05	chr4	62408624	62409623	1000	-	promoter:14290	uc008teo.1	66440	Cdc26	cell cycle		H3K4me1	638.743	131.506
chr4	62407000	62410399	3400	*	5629sicer	1.42692e-264	chr4	62408624	62409623	1000	-	promoter:14290	uc008teo.1	66440	Cdc26	cell cycle		H3K4me3	638.743	131.506
chr4	62407401	62409800	2400	*	E10		chr4	62408624	62409623	1000	-	promoter:14290	uc008teo.1	66440	Cdc26	cell cycle	E10
chr4	62407601	62409400	1800	*	E10		chr4	62408624	62409623	1000	-	promoter:14290	uc008teo.1	66440	Cdc26	cell cycle		E10
chr4	62409401	62409600	200	*	E8		chr4	62408624	62409623	1000	-	promoter:14290	uc008teo.1	66440	Cdc26	cell cycle		E8
chr4	62409601	62411000	1400	*	E7		chr4	62408624	62409623	1000	-	promoter:14290	uc008teo.1	66440	Cdc26	cell cycle		E7
chr4	62406800	62409999	3200	*	4207sicer	0	chr4	62408624	62409623	1000	-	promoter:14291	uc008teq.1	66440	Cdc26	cell cycle	H3K4me3		638.743	131.506
chr4	62408400	62410999	2600	*	11844sicer	1.49577e-05	chr4	62408624	62409623	1000	-	promoter:14291	uc008teq.1	66440	Cdc26	cell cycle		H3K4me1	638.743	131.506
chr4	62407000	62410399	3400	*	5629sicer	1.42692e-264	chr4	62408624	62409623	1000	-	promoter:14291	uc008teq.1	66440	Cdc26	cell cycle		H3K4me3	638.743	131.506
chr4	62407401	62409800	2400	*	E10		chr4	62408624	62409623	1000	-	promoter:14291	uc008teq.1	66440	Cdc26	cell cycle	E10
chr4	62407601	62409400	1800	*	E10		chr4	62408624	62409623	1000	-	promoter:14291	uc008teq.1	66440	Cdc26	cell cycle		E10
chr4	62409401	62409600	200	*	E8		chr4	62408624	62409623	1000	-	promoter:14291	uc008teq.1	66440	Cdc26	cell cycle		E8
chr4	62409601	62411000	1400	*	E7		chr4	62408624	62409623	1000	-	promoter:14291	uc008teq.1	66440	Cdc26	cell cycle		E7
chr4	89185000	89314999	130000	*	1838sicer	0	chr4	89282193	89283192	1000	-	promoter:14453	uc008toh.1	12578	Cdkn2a	cell cycle	H3K27me3		64.5606	66.884
chr4	89181000	89309999	129000	*	2472sicer	3.92133e-125	chr4	89282193	89283192	1000	-	promoter:14453	uc008toh.1	12578	Cdkn2a	cell cycle	H3K9me3		64.5606	66.884
chr4	89185000	89314999	130000	*	2450sicer	0	chr4	89282193	89283192	1000	-	promoter:14453	uc008toh.1	12578	Cdkn2a	cell cycle		H3K27me3	64.5606	66.884
chr4	89178000	89312999	135000	*	2143sicer	7.50234e-236	chr4	89282193	89283192	1000	-	promoter:14453	uc008toh.1	12578	Cdkn2a	cell cycle		H3K9me3	64.5606	66.884
chr4	89282001	89282600	600	*	E3		chr4	89282193	89283192	1000	-	promoter:14453	uc008toh.1	12578	Cdkn2a	cell cycle	E3
chr4	89282601	89292800	10200	*	E5		chr4	89282193	89283192	1000	-	promoter:14453	uc008toh.1	12578	Cdkn2a	cell cycle	E5
chr4	89281801	89282400	600	*	E3		chr4	89282193	89283192	1000	-	promoter:14453	uc008toh.1	12578	Cdkn2a	cell cycle		E3
chr4	89282401	89285000	2600	*	E5		chr4	89282193	89283192	1000	-	promoter:14453	uc008toh.1	12578	Cdkn2a	cell cycle		E5
chr4	89185000	89314999	130000	*	1838sicer	0	chr4	89294620	89295619	1000	-	promoter:14454	uc008toi.1	12578	Cdkn2a	cell cycle	H3K27me3		64.5606	66.884
chr4	89293800	89295999	2200	*	7704sicer	1.39497e-14	chr4	89294620	89295619	1000	-	promoter:14454	uc008toi.1	12578	Cdkn2a	cell cycle	H3K4me1		64.5606	66.884
chr4	89293600	89295799	2200	*	4323sicer	1.45471e-171	chr4	89294620	89295619	1000	-	promoter:14454	uc008toi.1	12578	Cdkn2a	cell cycle	H3K4me3		64.5606	66.884
chr4	89181000	89309999	129000	*	2472sicer	3.92133e-125	chr4	89294620	89295619	1000	-	promoter:14454	uc008toi.1	12578	Cdkn2a	cell cycle	H3K9me3		64.5606	66.884
chr4	89185000	89314999	130000	*	2450sicer	0	chr4	89294620	89295619	1000	-	promoter:14454	uc008toi.1	12578	Cdkn2a	cell cycle		H3K27me3	64.5606	66.884
chr4	89294200	89295799	1600	*	12223sicer	2.93854e-11	chr4	89294620	89295619	1000	-	promoter:14454	uc008toi.1	12578	Cdkn2a	cell cycle		H3K4me1	64.5606	66.884
chr4	89294200	89295799	1600	*	5826sicer	4.34758e-86	chr4	89294620	89295619	1000	-	promoter:14454	uc008toi.1	12578	Cdkn2a	cell cycle		H3K4me3	64.5606	66.884
chr4	89178000	89312999	135000	*	2143sicer	7.50234e-236	chr4	89294620	89295619	1000	-	promoter:14454	uc008toi.1	12578	Cdkn2a	cell cycle		H3K9me3	64.5606	66.884
chr4	89294201	89295600	1400	*	E9		chr4	89294620	89295619	1000	-	promoter:14454	uc008toi.1	12578	Cdkn2a	cell cycle	E9
chr4	89295601	89296400	800	*	E5		chr4	89294620	89295619	1000	-	promoter:14454	uc008toi.1	12578	Cdkn2a	cell cycle	E5
chr4	89294601	89294800	200	*	E8		chr4	89294620	89295619	1000	-	promoter:14454	uc008toi.1	12578	Cdkn2a	cell cycle		E8
chr4	89294801	89295400	600	*	E10		chr4	89294620	89295619	1000	-	promoter:14454	uc008toi.1	12578	Cdkn2a	cell cycle		E10
chr4	89295401	89295600	200	*	E8		chr4	89294620	89295619	1000	-	promoter:14454	uc008toi.1	12578	Cdkn2a	cell cycle		E8
chr4	89295601	89299600	4000	*	E6		chr4	89294620	89295619	1000	-	promoter:14454	uc008toi.1	12578	Cdkn2a	cell cycle		E6
chr4	89185000	89314999	130000	*	1838sicer	0	chr4	89311033	89312032	1000	-	promoter:14455	uc008tok.2	12579	Cdkn2b	cell cycle	H3K27me3		964.211	786.32
chr4	89310000	89311199	1200	*	7705sicer	1.56069e-11	chr4	89311033	89312032	1000	-	promoter:14455	uc008tok.2	12579	Cdkn2b	cell cycle	H3K4me1		964.211	786.32
chr4	89310400	89311599	1200	*	4324sicer	5.76564e-105	chr4	89311033	89312032	1000	-	promoter:14455	uc008tok.2	12579	Cdkn2b	cell cycle	H3K4me3		964.211	786.32
chr4	89185000	89314999	130000	*	2450sicer	0	chr4	89311033	89312032	1000	-	promoter:14455	uc008tok.2	12579	Cdkn2b	cell cycle		H3K27me3	964.211	786.32
chr4	89310400	89311399	1000	*	12224sicer	1.04224e-06	chr4	89311033	89312032	1000	-	promoter:14455	uc008tok.2	12579	Cdkn2b	cell cycle		H3K4me1	964.211	786.32
chr4	89310400	89311399	1000	*	5827sicer	5.13902e-58	chr4	89311033	89312032	1000	-	promoter:14455	uc008tok.2	12579	Cdkn2b	cell cycle		H3K4me3	964.211	786.32
chr4	89178000	89312999	135000	*	2143sicer	7.50234e-236	chr4	89311033	89312032	1000	-	promoter:14455	uc008tok.2	12579	Cdkn2b	cell cycle		H3K9me3	964.211	786.32
chr4	89310801	89311400	600	*	E10		chr4	89311033	89312032	1000	-	promoter:14455	uc008tok.2	12579	Cdkn2b	cell cycle	E10
chr4	89311401	89346800	35400	*	E6		chr4	89311033	89312032	1000	-	promoter:14455	uc008tok.2	12579	Cdkn2b	cell cycle	E6
chr4	89310801	89311400	600	*	E10		chr4	89311033	89312032	1000	-	promoter:14455	uc008tok.2	12579	Cdkn2b	cell cycle		E10
chr4	89311401	89370600	59200	*	E6		chr4	89311033	89312032	1000	-	promoter:14455	uc008tok.2	12579	Cdkn2b	cell cycle		E6
chr4	109665600	109668599	3000	*	8032sicer	0.0224395	chr4	109665373	109666372	1000	-	promoter:14694	uc008ucr.1	12580	Cdkn2c	cell cycle	H3K4me1		540.998	238.887
chr4	109663400	109667999	4600	*	4464sicer	0	chr4	109665373	109666372	1000	-	promoter:14694	uc008ucr.1	12580	Cdkn2c	cell cycle	H3K4me3		540.998	238.887
chr4	109665000	109666399	1400	*	12733sicer	0.00014931	chr4	109665373	109666372	1000	-	promoter:14694	uc008ucr.1	12580	Cdkn2c	cell cycle		H3K4me1	540.998	238.887
chr4	109664200	109667799	3600	*	6019sicer	0	chr4	109665373	109666372	1000	-	promoter:14694	uc008ucr.1	12580	Cdkn2c	cell cycle		H3K4me3	540.998	238.887
chr4	109664601	109667800	3200	*	E10		chr4	109665373	109666372	1000	-	promoter:14694	uc008ucr.1	12580	Cdkn2c	cell cycle	E10
chr4	109664801	109667800	3000	*	E10		chr4	109665373	109666372	1000	-	promoter:14694	uc008ucr.1	12580	Cdkn2c	cell cycle		E10
chr4	109665600	109668599	3000	*	8032sicer	0.0224395	chr4	109666757	109667756	1000	-	promoter:14695	uc008ucs.2	12580	Cdkn2c	cell cycle	H3K4me1		540.998	238.887
chr4	109663400	109667999	4600	*	4464sicer	0	chr4	109666757	109667756	1000	-	promoter:14695	uc008ucs.2	12580	Cdkn2c	cell cycle	H3K4me3		540.998	238.887
chr4	109664200	109667799	3600	*	6019sicer	0	chr4	109666757	109667756	1000	-	promoter:14695	uc008ucs.2	12580	Cdkn2c	cell cycle		H3K4me3	540.998	238.887
chr4	109664601	109667800	3200	*	E10		chr4	109666757	109667756	1000	-	promoter:14695	uc008ucs.2	12580	Cdkn2c	cell cycle	E10
chr4	109664801	109667800	3000	*	E10		chr4	109666757	109667756	1000	-	promoter:14695	uc008ucs.2	12580	Cdkn2c	cell cycle		E10
chr4	118435000	118438599	3600	*	8173sicer	6.11684e-06	chr4	118437344	118438343	1000	-	promoter:14809	uc008ukc.2	107995	Cdc20	cell cycle	H3K4me1		392.708	203.373
chr4	118436800	118438199	1400	*	4555sicer	2.25633e-49	chr4	118437344	118438343	1000	-	promoter:14809	uc008ukc.2	107995	Cdc20	cell cycle	H3K4me3		392.708	203.373
chr4	118436600	118438399	1800	*	12944sicer	2.93854e-11	chr4	118437344	118438343	1000	-	promoter:14809	uc008ukc.2	107995	Cdc20	cell cycle		H3K4me1	392.708	203.373
chr4	118436800	118437999	1200	*	6131sicer	1.43055e-35	chr4	118437344	118438343	1000	-	promoter:14809	uc008ukc.2	107995	Cdc20	cell cycle		H3K4me3	392.708	203.373
chr4	118436801	118438000	1200	*	E10		chr4	118437344	118438343	1000	-	promoter:14809	uc008ukc.2	107995	Cdc20	cell cycle	E10
chr4	118438001	118444800	6800	*	E6		chr4	118437344	118438343	1000	-	promoter:14809	uc008ukc.2	107995	Cdc20	cell cycle	E6
chr4	118437201	118438000	800	*	E10		chr4	118437344	118438343	1000	-	promoter:14809	uc008ukc.2	107995	Cdc20	cell cycle		E10
chr4	118438001	118438400	400	*	E7		chr4	118437344	118438343	1000	-	promoter:14809	uc008ukc.2	107995	Cdc20	cell cycle		E7
chr4	118435000	118438599	3600	*	8173sicer	6.11684e-06	chr4	118437344	118438343	1000	-	promoter:14810	uc008ukd.2	107995	Cdc20	cell cycle	H3K4me1		392.708	203.373
chr4	118436800	118438199	1400	*	4555sicer	2.25633e-49	chr4	118437344	118438343	1000	-	promoter:14810	uc008ukd.2	107995	Cdc20	cell cycle	H3K4me3		392.708	203.373
chr4	118436600	118438399	1800	*	12944sicer	2.93854e-11	chr4	118437344	118438343	1000	-	promoter:14810	uc008ukd.2	107995	Cdc20	cell cycle		H3K4me1	392.708	203.373
chr4	118436800	118437999	1200	*	6131sicer	1.43055e-35	chr4	118437344	118438343	1000	-	promoter:14810	uc008ukd.2	107995	Cdc20	cell cycle		H3K4me3	392.708	203.373
chr4	118436801	118438000	1200	*	E10		chr4	118437344	118438343	1000	-	promoter:14810	uc008ukd.2	107995	Cdc20	cell cycle	E10
chr4	118438001	118444800	6800	*	E6		chr4	118437344	118438343	1000	-	promoter:14810	uc008ukd.2	107995	Cdc20	cell cycle	E6
chr4	118437201	118438000	800	*	E10		chr4	118437344	118438343	1000	-	promoter:14810	uc008ukd.2	107995	Cdc20	cell cycle		E10
chr4	118438001	118438400	400	*	E7		chr4	118437344	118438343	1000	-	promoter:14810	uc008ukd.2	107995	Cdc20	cell cycle		E7
chr4	129541000	129544199	3200	*	4706sicer	1.38687e-267	chr4	129542647	129543646	1000	-	promoter:15021	uc008uxg.1	433759	Hdac1	cell cycle	H3K4me3		1382.61	117.887
chr4	129539200	129544799	5600	*	13312sicer	1.87638e-06	chr4	129542647	129543646	1000	-	promoter:15021	uc008uxg.1	433759	Hdac1	cell cycle		H3K4me1	1382.61	117.887
chr4	129541000	129543399	2400	*	6288sicer	2.6694e-126	chr4	129542647	129543646	1000	-	promoter:15021	uc008uxg.1	433759	Hdac1	cell cycle		H3K4me3	1382.61	117.887
chr4	129541801	129543400	1600	*	E10		chr4	129542647	129543646	1000	-	promoter:15021	uc008uxg.1	433759	Hdac1	cell cycle	E10
chr4	129543401	129555800	12400	*	E6		chr4	129542647	129543646	1000	-	promoter:15021	uc008uxg.1	433759	Hdac1	cell cycle	E6
chr4	129542001	129543200	1200	*	E10		chr4	129542647	129543646	1000	-	promoter:15021	uc008uxg.1	433759	Hdac1	cell cycle		E10
chr4	129543201	129554400	11200	*	E6		chr4	129542647	129543646	1000	-	promoter:15021	uc008uxg.1	433759	Hdac1	cell cycle		E6
chr4	133598200	133602199	4000	*	8593sicer	5.18274e-14	chr4	133602169	133603168	1000	-	promoter:15127	uc008vdc.1	55948	Sfn	cell cycle	H3K4me1		1172.49	743.598
chr4	133601401	133613000	11600	*	E6		chr4	133602169	133603168	1000	-	promoter:15127	uc008vdc.1	55948	Sfn	cell cycle	E6
chr4	133600201	133613400	13200	*	E6		chr4	133602169	133603168	1000	-	promoter:15127	uc008vdc.1	55948	Sfn	cell cycle		E6
chr5	3340400	3345399	5000	*	9436sicer	1.06788e-16	chr5	3342893	3343892	1000	+	promoter:15615	uc008wgu.2	12571	Cdk6	cell cycle	H3K4me1		1882.25	153.157
chr5	3340600	3344999	4400	*	5176sicer	0	chr5	3342893	3343892	1000	+	promoter:15615	uc008wgu.2	12571	Cdk6	cell cycle	H3K4me3		1882.25	153.157
chr5	3343800	3345399	1600	*	14639sicer	2.66513e-05	chr5	3342893	3343892	1000	+	promoter:15615	uc008wgu.2	12571	Cdk6	cell cycle		H3K4me1	1882.25	153.157
chr5	3340600	3345199	4600	*	6778sicer	0	chr5	3342893	3343892	1000	+	promoter:15615	uc008wgu.2	12571	Cdk6	cell cycle		H3K4me3	1882.25	153.157
chr5	3341601	3344200	2600	*	E10		chr5	3342893	3343892	1000	+	promoter:15615	uc008wgu.2	12571	Cdk6	cell cycle	E10
chr5	3341801	3345200	3400	*	E10		chr5	3342893	3343892	1000	+	promoter:15615	uc008wgu.2	12571	Cdk6	cell cycle		E10
chr5	33017600	33025999	8400	*	9743sicer	3.66387e-15	chr5	33017816	33018815	1000	+	promoter:15948	uc008xag.2	22629	Ywhah	cell cycle	H3K4me1		195.748	8.53813
chr5	33017600	33020799	3200	*	5384sicer	0	chr5	33017816	33018815	1000	+	promoter:15948	uc008xag.2	22629	Ywhah	cell cycle	H3K4me3		195.748	8.53813
chr5	33017400	33020199	2800	*	15168sicer	0.000442254	chr5	33017816	33018815	1000	+	promoter:15948	uc008xag.2	22629	Ywhah	cell cycle		H3K4me1	195.748	8.53813
chr5	33017800	33020799	3000	*	7067sicer	3.47713e-286	chr5	33017816	33018815	1000	+	promoter:15948	uc008xag.2	22629	Ywhah	cell cycle		H3K4me3	195.748	8.53813
chr5	32995001	33018200	23200	*	E6		chr5	33017816	33018815	1000	+	promoter:15948	uc008xag.2	22629	Ywhah	cell cycle	E6
chr5	33018201	33020200	2000	*	E10		chr5	33017816	33018815	1000	+	promoter:15948	uc008xag.2	22629	Ywhah	cell cycle	E10
chr5	32995201	33018200	23000	*	E6		chr5	33017816	33018815	1000	+	promoter:15948	uc008xag.2	22629	Ywhah	cell cycle		E6
chr5	33018201	33020000	1800	*	E10		chr5	33017816	33018815	1000	+	promoter:15948	uc008xag.2	22629	Ywhah	cell cycle		E10
chr5	52833000	52835399	2400	*	9981sicer	1.18814e-05	chr5	52833135	52834134	1000	+	promoter:16118	uc008xkw.1	52206	Anapc4	cell cycle	H3K4me1		3171.73	710.125
chr5	52832800	52835399	2600	*	5517sicer	1.18482e-234	chr5	52833135	52834134	1000	+	promoter:16118	uc008xkw.1	52206	Anapc4	cell cycle	H3K4me3		3171.73	710.125
chr5	52833400	52835199	1800	*	7238sicer	2.04957e-170	chr5	52833135	52834134	1000	+	promoter:16118	uc008xkw.1	52206	Anapc4	cell cycle		H3K4me3	3171.73	710.125
chr5	52783801	52833600	49800	*	E6		chr5	52833135	52834134	1000	+	promoter:16118	uc008xkw.1	52206	Anapc4	cell cycle	E6
chr5	52833601	52835000	1400	*	E10		chr5	52833135	52834134	1000	+	promoter:16118	uc008xkw.1	52206	Anapc4	cell cycle	E10
chr5	52811801	52833400	21600	*	E6		chr5	52833135	52834134	1000	+	promoter:16118	uc008xkw.1	52206	Anapc4	cell cycle		E6
chr5	52833401	52834800	1400	*	E10		chr5	52833135	52834134	1000	+	promoter:16118	uc008xkw.1	52206	Anapc4	cell cycle		E10
chr5	52833000	52835399	2400	*	9981sicer	1.18814e-05	chr5	52833135	52834134	1000	+	promoter:16119	uc008xkx.1	52206	Anapc4	cell cycle	H3K4me1		3171.73	710.125
chr5	52832800	52835399	2600	*	5517sicer	1.18482e-234	chr5	52833135	52834134	1000	+	promoter:16119	uc008xkx.1	52206	Anapc4	cell cycle	H3K4me3		3171.73	710.125
chr5	52833400	52835199	1800	*	7238sicer	2.04957e-170	chr5	52833135	52834134	1000	+	promoter:16119	uc008xkx.1	52206	Anapc4	cell cycle		H3K4me3	3171.73	710.125
chr5	52783801	52833600	49800	*	E6		chr5	52833135	52834134	1000	+	promoter:16119	uc008xkx.1	52206	Anapc4	cell cycle	E6
chr5	52833601	52835000	1400	*	E10		chr5	52833135	52834134	1000	+	promoter:16119	uc008xkx.1	52206	Anapc4	cell cycle	E10
chr5	52811801	52833400	21600	*	E6		chr5	52833135	52834134	1000	+	promoter:16119	uc008xkx.1	52206	Anapc4	cell cycle		E6
chr5	52833401	52834800	1400	*	E10		chr5	52833135	52834134	1000	+	promoter:16119	uc008xkx.1	52206	Anapc4	cell cycle		E10
chr5	106963400	106965599	2200	*	10720sicer	0.00478701	chr5	106963322	106964321	1000	+	promoter:16570	uc008ylw.2	12545	Cdc7	cell cycle	H3K4me1		236.243	38.5068
chr5	106963600	106965399	1800	*	5878sicer	7.24945e-227	chr5	106963322	106964321	1000	+	promoter:16570	uc008ylw.2	12545	Cdc7	cell cycle	H3K4me3		236.243	38.5068
chr5	106963800	106965399	1600	*	16744sicer	0.00327297	chr5	106963322	106964321	1000	+	promoter:16570	uc008ylw.2	12545	Cdc7	cell cycle		H3K4me1	236.243	38.5068
chr5	106963800	106965399	1600	*	7869sicer	3.38654e-154	chr5	106963322	106964321	1000	+	promoter:16570	uc008ylw.2	12545	Cdc7	cell cycle		H3K4me3	236.243	38.5068
chr5	106941401	106963400	22000	*	E6		chr5	106963322	106964321	1000	+	promoter:16570	uc008ylw.2	12545	Cdc7	cell cycle	E6
chr5	106963401	106964000	600	*	E7		chr5	106963322	106964321	1000	+	promoter:16570	uc008ylw.2	12545	Cdc7	cell cycle	E7
chr5	106964001	106965200	1200	*	E10		chr5	106963322	106964321	1000	+	promoter:16570	uc008ylw.2	12545	Cdc7	cell cycle	E10
chr5	106954001	106963800	9800	*	E6		chr5	106963322	106964321	1000	+	promoter:16570	uc008ylw.2	12545	Cdc7	cell cycle		E6
chr5	106963801	106964000	200	*	E8		chr5	106963322	106964321	1000	+	promoter:16570	uc008ylw.2	12545	Cdc7	cell cycle		E8
chr5	106964001	106964800	800	*	E10		chr5	106963322	106964321	1000	+	promoter:16570	uc008ylw.2	12545	Cdc7	cell cycle		E10
chr5	106963400	106965599	2200	*	10720sicer	0.00478701	chr5	106963322	106964321	1000	+	promoter:16571	uc008ylx.2	12545	Cdc7	cell cycle	H3K4me1		236.243	38.5068
chr5	106963600	106965399	1800	*	5878sicer	7.24945e-227	chr5	106963322	106964321	1000	+	promoter:16571	uc008ylx.2	12545	Cdc7	cell cycle	H3K4me3		236.243	38.5068
chr5	106963800	106965399	1600	*	16744sicer	0.00327297	chr5	106963322	106964321	1000	+	promoter:16571	uc008ylx.2	12545	Cdc7	cell cycle		H3K4me1	236.243	38.5068
chr5	106963800	106965399	1600	*	7869sicer	3.38654e-154	chr5	106963322	106964321	1000	+	promoter:16571	uc008ylx.2	12545	Cdc7	cell cycle		H3K4me3	236.243	38.5068
chr5	106941401	106963400	22000	*	E6		chr5	106963322	106964321	1000	+	promoter:16571	uc008ylx.2	12545	Cdc7	cell cycle	E6
chr5	106963401	106964000	600	*	E7		chr5	106963322	106964321	1000	+	promoter:16571	uc008ylx.2	12545	Cdc7	cell cycle	E7
chr5	106964001	106965200	1200	*	E10		chr5	106963322	106964321	1000	+	promoter:16571	uc008ylx.2	12545	Cdc7	cell cycle	E10
chr5	106954001	106963800	9800	*	E6		chr5	106963322	106964321	1000	+	promoter:16571	uc008ylx.2	12545	Cdc7	cell cycle		E6
chr5	106963801	106964000	200	*	E8		chr5	106963322	106964321	1000	+	promoter:16571	uc008ylx.2	12545	Cdc7	cell cycle		E8
chr5	106964001	106964800	800	*	E10		chr5	106963322	106964321	1000	+	promoter:16571	uc008ylx.2	12545	Cdc7	cell cycle		E10
chr5	106963400	106965599	2200	*	10720sicer	0.00478701	chr5	106963322	106964321	1000	+	promoter:16572	uc012eak.2	12545	Cdc7	cell cycle	H3K4me1		236.243	38.5068
chr5	106963600	106965399	1800	*	5878sicer	7.24945e-227	chr5	106963322	106964321	1000	+	promoter:16572	uc012eak.2	12545	Cdc7	cell cycle	H3K4me3		236.243	38.5068
chr5	106963800	106965399	1600	*	16744sicer	0.00327297	chr5	106963322	106964321	1000	+	promoter:16572	uc012eak.2	12545	Cdc7	cell cycle		H3K4me1	236.243	38.5068
chr5	106963800	106965399	1600	*	7869sicer	3.38654e-154	chr5	106963322	106964321	1000	+	promoter:16572	uc012eak.2	12545	Cdc7	cell cycle		H3K4me3	236.243	38.5068
chr5	106941401	106963400	22000	*	E6		chr5	106963322	106964321	1000	+	promoter:16572	uc012eak.2	12545	Cdc7	cell cycle	E6
chr5	106963401	106964000	600	*	E7		chr5	106963322	106964321	1000	+	promoter:16572	uc012eak.2	12545	Cdc7	cell cycle	E7
chr5	106964001	106965200	1200	*	E10		chr5	106963322	106964321	1000	+	promoter:16572	uc012eak.2	12545	Cdc7	cell cycle	E10
chr5	106954001	106963800	9800	*	E6		chr5	106963322	106964321	1000	+	promoter:16572	uc012eak.2	12545	Cdc7	cell cycle		E6
chr5	106963801	106964000	200	*	E8		chr5	106963322	106964321	1000	+	promoter:16572	uc012eak.2	12545	Cdc7	cell cycle		E8
chr5	106964001	106964800	800	*	E10		chr5	106963322	106964321	1000	+	promoter:16572	uc012eak.2	12545	Cdc7	cell cycle		E10
chr5	106963400	106965599	2200	*	10720sicer	0.00478701	chr5	106963561	106964560	1000	+	promoter:16573	uc008yly.2	12545	Cdc7	cell cycle	H3K4me1		236.243	38.5068
chr5	106963600	106965399	1800	*	5878sicer	7.24945e-227	chr5	106963561	106964560	1000	+	promoter:16573	uc008yly.2	12545	Cdc7	cell cycle	H3K4me3		236.243	38.5068
chr5	106963800	106965399	1600	*	16744sicer	0.00327297	chr5	106963561	106964560	1000	+	promoter:16573	uc008yly.2	12545	Cdc7	cell cycle		H3K4me1	236.243	38.5068
chr5	106963800	106965399	1600	*	7869sicer	3.38654e-154	chr5	106963561	106964560	1000	+	promoter:16573	uc008yly.2	12545	Cdc7	cell cycle		H3K4me3	236.243	38.5068
chr5	106963401	106964000	600	*	E7		chr5	106963561	106964560	1000	+	promoter:16573	uc008yly.2	12545	Cdc7	cell cycle	E7
chr5	106964001	106965200	1200	*	E10		chr5	106963561	106964560	1000	+	promoter:16573	uc008yly.2	12545	Cdc7	cell cycle	E10
chr5	106954001	106963800	9800	*	E6		chr5	106963561	106964560	1000	+	promoter:16573	uc008yly.2	12545	Cdc7	cell cycle		E6
chr5	106963801	106964000	200	*	E8		chr5	106963561	106964560	1000	+	promoter:16573	uc008yly.2	12545	Cdc7	cell cycle		E8
chr5	106964001	106964800	800	*	E10		chr5	106963561	106964560	1000	+	promoter:16573	uc008yly.2	12545	Cdc7	cell cycle		E10
chr5	106963400	106965599	2200	*	10720sicer	0.00478701	chr5	106963933	106964932	1000	+	promoter:16574	uc012eal.2	12545	Cdc7	cell cycle	H3K4me1		236.243	38.5068
chr5	106963600	106965399	1800	*	5878sicer	7.24945e-227	chr5	106963933	106964932	1000	+	promoter:16574	uc012eal.2	12545	Cdc7	cell cycle	H3K4me3		236.243	38.5068
chr5	106963800	106965399	1600	*	16744sicer	0.00327297	chr5	106963933	106964932	1000	+	promoter:16574	uc012eal.2	12545	Cdc7	cell cycle		H3K4me1	236.243	38.5068
chr5	106963800	106965399	1600	*	7869sicer	3.38654e-154	chr5	106963933	106964932	1000	+	promoter:16574	uc012eal.2	12545	Cdc7	cell cycle		H3K4me3	236.243	38.5068
chr5	106963401	106964000	600	*	E7		chr5	106963933	106964932	1000	+	promoter:16574	uc012eal.2	12545	Cdc7	cell cycle	E7
chr5	106964001	106965200	1200	*	E10		chr5	106963933	106964932	1000	+	promoter:16574	uc012eal.2	12545	Cdc7	cell cycle	E10
chr5	106963801	106964000	200	*	E8		chr5	106963933	106964932	1000	+	promoter:16574	uc012eal.2	12545	Cdc7	cell cycle		E8
chr5	106964001	106964800	800	*	E10		chr5	106963933	106964932	1000	+	promoter:16574	uc012eal.2	12545	Cdc7	cell cycle		E10
chr5	106964801	106965200	400	*	E8		chr5	106963933	106964932	1000	+	promoter:16574	uc012eal.2	12545	Cdc7	cell cycle		E8
chr5	110838800	110840799	2000	*	5938sicer	1.35244e-286	chr5	110839017	110840016	1000	+	promoter:16669	uc008yrw.1	50883	Chek2	cell cycle	H3K4me3		170.832	32.2394
chr5	110838000	110840599	2600	*	16868sicer	0.00011054	chr5	110839017	110840016	1000	+	promoter:16669	uc008yrw.1	50883	Chek2	cell cycle		H3K4me1	170.832	32.2394
chr5	110838800	110840799	2000	*	7934sicer	1.81326e-177	chr5	110839017	110840016	1000	+	promoter:16669	uc008yrw.1	50883	Chek2	cell cycle		H3K4me3	170.832	32.2394
chr5	110839001	110840600	1600	*	E10		chr5	110839017	110840016	1000	+	promoter:16669	uc008yrw.1	50883	Chek2	cell cycle	E10
chr5	110839001	110840600	1600	*	E10		chr5	110839017	110840016	1000	+	promoter:16669	uc008yrw.1	50883	Chek2	cell cycle		E10
chr5	110838800	110840799	2000	*	5938sicer	1.35244e-286	chr5	110839017	110840016	1000	+	promoter:16670	uc008yrx.1	50883	Chek2	cell cycle	H3K4me3		170.832	32.2394
chr5	110838000	110840599	2600	*	16868sicer	0.00011054	chr5	110839017	110840016	1000	+	promoter:16670	uc008yrx.1	50883	Chek2	cell cycle		H3K4me1	170.832	32.2394
chr5	110838800	110840799	2000	*	7934sicer	1.81326e-177	chr5	110839017	110840016	1000	+	promoter:16670	uc008yrx.1	50883	Chek2	cell cycle		H3K4me3	170.832	32.2394
chr5	110839001	110840600	1600	*	E10		chr5	110839017	110840016	1000	+	promoter:16670	uc008yrx.1	50883	Chek2	cell cycle	E10
chr5	110839001	110840600	1600	*	E10		chr5	110839017	110840016	1000	+	promoter:16670	uc008yrx.1	50883	Chek2	cell cycle		E10
chr5	122420400	122425799	5400	*	11145sicer	7.81896e-08	chr5	122421444	122422443	1000	+	promoter:16951	uc008zlg.2	56317	Anapc7	cell cycle	H3K4me1		3009.26	1388.04
chr5	122421600	122425199	3600	*	6113sicer	0	chr5	122421444	122422443	1000	+	promoter:16951	uc008zlg.2	56317	Anapc7	cell cycle	H3K4me3		3009.26	1388.04
chr5	122421600	122423999	2400	*	8092sicer	0	chr5	122421444	122422443	1000	+	promoter:16951	uc008zlg.2	56317	Anapc7	cell cycle		H3K4me3	3009.26	1388.04
chr5	122394001	122421600	27600	*	E6		chr5	122421444	122422443	1000	+	promoter:16951	uc008zlg.2	56317	Anapc7	cell cycle	E6
chr5	122421601	122423400	1800	*	E10		chr5	122421444	122422443	1000	+	promoter:16951	uc008zlg.2	56317	Anapc7	cell cycle	E10
chr5	122421401	122421800	400	*	E7		chr5	122421444	122422443	1000	+	promoter:16951	uc008zlg.2	56317	Anapc7	cell cycle		E7
chr5	122421801	122422000	200	*	E8		chr5	122421444	122422443	1000	+	promoter:16951	uc008zlg.2	56317	Anapc7	cell cycle		E8
chr5	122422001	122423400	1400	*	E10		chr5	122421444	122422443	1000	+	promoter:16951	uc008zlg.2	56317	Anapc7	cell cycle		E10
chr5	122420400	122425799	5400	*	11145sicer	7.81896e-08	chr5	122421444	122422443	1000	+	promoter:16952	uc008zlh.2	56317	Anapc7	cell cycle	H3K4me1		3009.26	1388.04
chr5	122421600	122425199	3600	*	6113sicer	0	chr5	122421444	122422443	1000	+	promoter:16952	uc008zlh.2	56317	Anapc7	cell cycle	H3K4me3		3009.26	1388.04
chr5	122421600	122423999	2400	*	8092sicer	0	chr5	122421444	122422443	1000	+	promoter:16952	uc008zlh.2	56317	Anapc7	cell cycle		H3K4me3	3009.26	1388.04
chr5	122394001	122421600	27600	*	E6		chr5	122421444	122422443	1000	+	promoter:16952	uc008zlh.2	56317	Anapc7	cell cycle	E6
chr5	122421601	122423400	1800	*	E10		chr5	122421444	122422443	1000	+	promoter:16952	uc008zlh.2	56317	Anapc7	cell cycle	E10
chr5	122421401	122421800	400	*	E7		chr5	122421444	122422443	1000	+	promoter:16952	uc008zlh.2	56317	Anapc7	cell cycle		E7
chr5	122421801	122422000	200	*	E8		chr5	122421444	122422443	1000	+	promoter:16952	uc008zlh.2	56317	Anapc7	cell cycle		E8
chr5	122422001	122423400	1400	*	E10		chr5	122421444	122422443	1000	+	promoter:16952	uc008zlh.2	56317	Anapc7	cell cycle		E10
chr5	8421000	8424399	3400	*	9465sicer	9.60427e-05	chr5	8422717	8423716	1000	-	promoter:17532	uc008wkc.2	27214	Dbf4	cell cycle	H3K4me1		239.061	79.0265
chr5	8421600	8423999	2400	*	5203sicer	0	chr5	8422717	8423716	1000	-	promoter:17532	uc008wkc.2	27214	Dbf4	cell cycle	H3K4me3		239.061	79.0265
chr5	8421800	8423799	2000	*	14695sicer	0.042572	chr5	8422717	8423716	1000	-	promoter:17532	uc008wkc.2	27214	Dbf4	cell cycle		H3K4me1	239.061	79.0265
chr5	8422000	8423999	2000	*	6822sicer	2.59384e-297	chr5	8422717	8423716	1000	-	promoter:17532	uc008wkc.2	27214	Dbf4	cell cycle		H3K4me3	239.061	79.0265
chr5	8422001	8423800	1800	*	E10		chr5	8422717	8423716	1000	-	promoter:17532	uc008wkc.2	27214	Dbf4	cell cycle	E10
chr5	8422001	8423800	1800	*	E10		chr5	8422717	8423716	1000	-	promoter:17532	uc008wkc.2	27214	Dbf4	cell cycle		E10
chr5	8421000	8424399	3400	*	9465sicer	9.60427e-05	chr5	8422717	8423716	1000	-	promoter:17533	uc008wkd.2	27214	Dbf4	cell cycle	H3K4me1		239.061	79.0265
chr5	8421600	8423999	2400	*	5203sicer	0	chr5	8422717	8423716	1000	-	promoter:17533	uc008wkd.2	27214	Dbf4	cell cycle	H3K4me3		239.061	79.0265
chr5	8421800	8423799	2000	*	14695sicer	0.042572	chr5	8422717	8423716	1000	-	promoter:17533	uc008wkd.2	27214	Dbf4	cell cycle		H3K4me1	239.061	79.0265
chr5	8422000	8423999	2000	*	6822sicer	2.59384e-297	chr5	8422717	8423716	1000	-	promoter:17533	uc008wkd.2	27214	Dbf4	cell cycle		H3K4me3	239.061	79.0265
chr5	8422001	8423800	1800	*	E10		chr5	8422717	8423716	1000	-	promoter:17533	uc008wkd.2	27214	Dbf4	cell cycle	E10
chr5	8422001	8423800	1800	*	E10		chr5	8422717	8423716	1000	-	promoter:17533	uc008wkd.2	27214	Dbf4	cell cycle		E10
chr5	8421000	8424399	3400	*	9465sicer	9.60427e-05	chr5	8422717	8423716	1000	-	promoter:17534	uc008wke.2	27214	Dbf4	cell cycle	H3K4me1		239.061	79.0265
chr5	8421600	8423999	2400	*	5203sicer	0	chr5	8422717	8423716	1000	-	promoter:17534	uc008wke.2	27214	Dbf4	cell cycle	H3K4me3		239.061	79.0265
chr5	8421800	8423799	2000	*	14695sicer	0.042572	chr5	8422717	8423716	1000	-	promoter:17534	uc008wke.2	27214	Dbf4	cell cycle		H3K4me1	239.061	79.0265
chr5	8422000	8423999	2000	*	6822sicer	2.59384e-297	chr5	8422717	8423716	1000	-	promoter:17534	uc008wke.2	27214	Dbf4	cell cycle		H3K4me3	239.061	79.0265
chr5	8422001	8423800	1800	*	E10		chr5	8422717	8423716	1000	-	promoter:17534	uc008wke.2	27214	Dbf4	cell cycle	E10
chr5	8422001	8423800	1800	*	E10		chr5	8422717	8423716	1000	-	promoter:17534	uc008wke.2	27214	Dbf4	cell cycle		E10
chr5	22549200	22551399	2200	*	5261sicer	4.09769e-308	chr5	22550332	22551331	1000	-	promoter:17609	uc008wpq.1	26429	Orc5	cell cycle	H3K4me3		3728.3	1084.91
chr5	22549400	22550999	1600	*	6935sicer	5.96919e-191	chr5	22550332	22551331	1000	-	promoter:17609	uc008wpq.1	26429	Orc5	cell cycle		H3K4me3	3728.3	1084.91
chr5	22551000	22775999	225000	*	2402sicer	1.51435e-230	chr5	22550332	22551331	1000	-	promoter:17609	uc008wpq.1	26429	Orc5	cell cycle		H3K9me3	3728.3	1084.91
chr5	22549401	22550800	1400	*	E10		chr5	22550332	22551331	1000	-	promoter:17609	uc008wpq.1	26429	Orc5	cell cycle	E10
chr5	22550801	22553800	3000	*	E6		chr5	22550332	22551331	1000	-	promoter:17609	uc008wpq.1	26429	Orc5	cell cycle	E6
chr5	22549601	22550800	1200	*	E10		chr5	22550332	22551331	1000	-	promoter:17609	uc008wpq.1	26429	Orc5	cell cycle		E10
chr5	22550801	22552400	1600	*	E6		chr5	22550332	22551331	1000	-	promoter:17609	uc008wpq.1	26429	Orc5	cell cycle		E6
chr1	20818000	20820799	2800	*	76sicer	2.5111e-119	chr1	20820214	20821213	1000	-	promoter:1855	uc007alc.1	17215	Mcm3	cell cycle	H3K4me3		98.1511	41.9096
chr1	20819400	20820599	1200	*	140sicer	4.08907e-90	chr1	20820214	20821213	1000	-	promoter:1855	uc007alc.1	17215	Mcm3	cell cycle		H3K4me3	98.1511	41.9096
chr1	20819601	20820800	1200	*	E10		chr1	20820214	20821213	1000	-	promoter:1855	uc007alc.1	17215	Mcm3	cell cycle	E10
chr1	20820801	20849000	28200	*	E6		chr1	20820214	20821213	1000	-	promoter:1855	uc007alc.1	17215	Mcm3	cell cycle	E6
chr1	20819801	20820400	600	*	E10		chr1	20820214	20821213	1000	-	promoter:1855	uc007alc.1	17215	Mcm3	cell cycle		E10
chr1	20820401	20849000	28600	*	E6		chr1	20820214	20821213	1000	-	promoter:1855	uc007alc.1	17215	Mcm3	cell cycle		E6
chr5	122820400	122821799	1400	*	6119sicer	4.14509e-218	chr5	122821343	122822342	1000	-	promoter:18854	uc008zmf.2	59008	Anapc5	cell cycle	H3K4me3		15594.4	2465.93
chr5	122820600	122821799	1200	*	8098sicer	7.19278e-176	chr5	122821343	122822342	1000	-	promoter:18854	uc008zmf.2	59008	Anapc5	cell cycle		H3K4me3	15594.4	2465.93
chr5	122820801	122821800	1000	*	E10		chr5	122821343	122822342	1000	-	promoter:18854	uc008zmf.2	59008	Anapc5	cell cycle	E10
chr5	122821801	122849400	27600	*	E6		chr5	122821343	122822342	1000	-	promoter:18854	uc008zmf.2	59008	Anapc5	cell cycle	E6
chr5	122820601	122821600	1000	*	E10		chr5	122821343	122822342	1000	-	promoter:18854	uc008zmf.2	59008	Anapc5	cell cycle		E10
chr5	122821601	122849400	27800	*	E6		chr5	122821343	122822342	1000	-	promoter:18854	uc008zmf.2	59008	Anapc5	cell cycle		E6
chr5	122820400	122821799	1400	*	6119sicer	4.14509e-218	chr5	122821343	122822342	1000	-	promoter:18855	uc008zmg.2	59008	Anapc5	cell cycle	H3K4me3		15594.4	2465.93
chr5	122820600	122821799	1200	*	8098sicer	7.19278e-176	chr5	122821343	122822342	1000	-	promoter:18855	uc008zmg.2	59008	Anapc5	cell cycle		H3K4me3	15594.4	2465.93
chr5	122820801	122821800	1000	*	E10		chr5	122821343	122822342	1000	-	promoter:18855	uc008zmg.2	59008	Anapc5	cell cycle	E10
chr5	122821801	122849400	27600	*	E6		chr5	122821343	122822342	1000	-	promoter:18855	uc008zmg.2	59008	Anapc5	cell cycle	E6
chr5	122820601	122821600	1000	*	E10		chr5	122821343	122822342	1000	-	promoter:18855	uc008zmg.2	59008	Anapc5	cell cycle		E10
chr5	122821601	122849400	27800	*	E6		chr5	122821343	122822342	1000	-	promoter:18855	uc008zmg.2	59008	Anapc5	cell cycle		E6
chr5	122820400	122821799	1400	*	6119sicer	4.14509e-218	chr5	122821343	122822342	1000	-	promoter:18856	uc008zmh.2	59008	Anapc5	cell cycle	H3K4me3		15594.4	2465.93
chr5	122820600	122821799	1200	*	8098sicer	7.19278e-176	chr5	122821343	122822342	1000	-	promoter:18856	uc008zmh.2	59008	Anapc5	cell cycle		H3K4me3	15594.4	2465.93
chr5	122820801	122821800	1000	*	E10		chr5	122821343	122822342	1000	-	promoter:18856	uc008zmh.2	59008	Anapc5	cell cycle	E10
chr5	122821801	122849400	27600	*	E6		chr5	122821343	122822342	1000	-	promoter:18856	uc008zmh.2	59008	Anapc5	cell cycle	E6
chr5	122820601	122821600	1000	*	E10		chr5	122821343	122822342	1000	-	promoter:18856	uc008zmh.2	59008	Anapc5	cell cycle		E10
chr5	122821601	122849400	27800	*	E6		chr5	122821343	122822342	1000	-	promoter:18856	uc008zmh.2	59008	Anapc5	cell cycle		E6
chr5	122820400	122821799	1400	*	6119sicer	4.14509e-218	chr5	122821343	122822342	1000	-	promoter:18857	uc008zmi.2	59008	Anapc5	cell cycle	H3K4me3		15594.4	2465.93
chr5	122820600	122821799	1200	*	8098sicer	7.19278e-176	chr5	122821343	122822342	1000	-	promoter:18857	uc008zmi.2	59008	Anapc5	cell cycle		H3K4me3	15594.4	2465.93
chr5	122820801	122821800	1000	*	E10		chr5	122821343	122822342	1000	-	promoter:18857	uc008zmi.2	59008	Anapc5	cell cycle	E10
chr5	122821801	122849400	27600	*	E6		chr5	122821343	122822342	1000	-	promoter:18857	uc008zmi.2	59008	Anapc5	cell cycle	E6
chr5	122820601	122821600	1000	*	E10		chr5	122821343	122822342	1000	-	promoter:18857	uc008zmi.2	59008	Anapc5	cell cycle		E10
chr5	122821601	122849400	27800	*	E6		chr5	122821343	122822342	1000	-	promoter:18857	uc008zmi.2	59008	Anapc5	cell cycle		E6
chr5	122820400	122821799	1400	*	6119sicer	4.14509e-218	chr5	122821343	122822342	1000	-	promoter:18858	uc008zmj.2	59008	Anapc5	cell cycle	H3K4me3		15594.4	2465.93
chr5	122820600	122821799	1200	*	8098sicer	7.19278e-176	chr5	122821343	122822342	1000	-	promoter:18858	uc008zmj.2	59008	Anapc5	cell cycle		H3K4me3	15594.4	2465.93
chr5	122820801	122821800	1000	*	E10		chr5	122821343	122822342	1000	-	promoter:18858	uc008zmj.2	59008	Anapc5	cell cycle	E10
chr5	122821801	122849400	27600	*	E6		chr5	122821343	122822342	1000	-	promoter:18858	uc008zmj.2	59008	Anapc5	cell cycle	E6
chr5	122820601	122821600	1000	*	E10		chr5	122821343	122822342	1000	-	promoter:18858	uc008zmj.2	59008	Anapc5	cell cycle		E10
chr5	122821601	122849400	27800	*	E6		chr5	122821343	122822342	1000	-	promoter:18858	uc008zmj.2	59008	Anapc5	cell cycle		E6
chr5	122820400	122821799	1400	*	6119sicer	4.14509e-218	chr5	122821343	122822342	1000	-	promoter:18859	uc008zmk.2	59008	Anapc5	cell cycle	H3K4me3		15594.4	2465.93
chr5	122820600	122821799	1200	*	8098sicer	7.19278e-176	chr5	122821343	122822342	1000	-	promoter:18859	uc008zmk.2	59008	Anapc5	cell cycle		H3K4me3	15594.4	2465.93
chr5	122820801	122821800	1000	*	E10		chr5	122821343	122822342	1000	-	promoter:18859	uc008zmk.2	59008	Anapc5	cell cycle	E10
chr5	122821801	122849400	27600	*	E6		chr5	122821343	122822342	1000	-	promoter:18859	uc008zmk.2	59008	Anapc5	cell cycle	E6
chr5	122820601	122821600	1000	*	E10		chr5	122821343	122822342	1000	-	promoter:18859	uc008zmk.2	59008	Anapc5	cell cycle		E10
chr5	122821601	122849400	27800	*	E6		chr5	122821343	122822342	1000	-	promoter:18859	uc008zmk.2	59008	Anapc5	cell cycle		E6
chr5	122780201	122798800	18600	*	E6		chr5	122794492	122795491	1000	-	promoter:18860	uc012edb.1	59008	Anapc5	cell cycle	E6
chr5	122780401	122800200	19800	*	E6		chr5	122794492	122795491	1000	-	promoter:18860	uc012edb.1	59008	Anapc5	cell cycle		E6
chr5	122820400	122821799	1400	*	6119sicer	4.14509e-218	chr5	122821343	122822342	1000	-	promoter:18861	uc008zml.2	59008	Anapc5	cell cycle	H3K4me3		15594.4	2465.93
chr5	122820600	122821799	1200	*	8098sicer	7.19278e-176	chr5	122821343	122822342	1000	-	promoter:18861	uc008zml.2	59008	Anapc5	cell cycle		H3K4me3	15594.4	2465.93
chr5	122820801	122821800	1000	*	E10		chr5	122821343	122822342	1000	-	promoter:18861	uc008zml.2	59008	Anapc5	cell cycle	E10
chr5	122821801	122849400	27600	*	E6		chr5	122821343	122822342	1000	-	promoter:18861	uc008zml.2	59008	Anapc5	cell cycle	E6
chr5	122820601	122821600	1000	*	E10		chr5	122821343	122822342	1000	-	promoter:18861	uc008zml.2	59008	Anapc5	cell cycle		E10
chr5	122821601	122849400	27800	*	E6		chr5	122821343	122822342	1000	-	promoter:18861	uc008zml.2	59008	Anapc5	cell cycle		E6
chr5	122801401	122820800	19400	*	E6		chr5	122818005	122819004	1000	-	promoter:18862	uc008zmm.1	59008	Anapc5	cell cycle	E6
chr5	122801001	122820600	19600	*	E6		chr5	122818005	122819004	1000	-	promoter:18862	uc008zmm.1	59008	Anapc5	cell cycle		E6
chr5	135931000	135935399	4400	*	6278sicer	0	chr5	135934642	135935641	1000	-	promoter:19082	uc008zzf.2	22628	Ywhag	cell cycle	H3K4me3		13481.7	1452.78
chr5	135933400	135935199	1800	*	8255sicer	1.73719e-291	chr5	135934642	135935641	1000	-	promoter:19082	uc008zzf.2	22628	Ywhag	cell cycle		H3K4me3	13481.7	1452.78
chr5	135933401	135935000	1600	*	E10		chr5	135934642	135935641	1000	-	promoter:19082	uc008zzf.2	22628	Ywhag	cell cycle	E10
chr5	135935001	135935800	800	*	E7		chr5	135934642	135935641	1000	-	promoter:19082	uc008zzf.2	22628	Ywhag	cell cycle	E7
chr5	135933401	135935000	1600	*	E10		chr5	135934642	135935641	1000	-	promoter:19082	uc008zzf.2	22628	Ywhag	cell cycle		E10
chr5	135935001	135935600	600	*	E7		chr5	135934642	135935641	1000	-	promoter:19082	uc008zzf.2	22628	Ywhag	cell cycle		E7
chr5	135935601	135945400	9800	*	E6		chr5	135934642	135935641	1000	-	promoter:19082	uc008zzf.2	22628	Ywhag	cell cycle		E6
chr5	135931000	135935399	4400	*	6278sicer	0	chr5	135934642	135935641	1000	-	promoter:19083	uc008zzh.2	22628	Ywhag	cell cycle	H3K4me3		13481.7	1452.78
chr5	135933400	135935199	1800	*	8255sicer	1.73719e-291	chr5	135934642	135935641	1000	-	promoter:19083	uc008zzh.2	22628	Ywhag	cell cycle		H3K4me3	13481.7	1452.78
chr5	135933401	135935000	1600	*	E10		chr5	135934642	135935641	1000	-	promoter:19083	uc008zzh.2	22628	Ywhag	cell cycle	E10
chr5	135935001	135935800	800	*	E7		chr5	135934642	135935641	1000	-	promoter:19083	uc008zzh.2	22628	Ywhag	cell cycle	E7
chr5	135933401	135935000	1600	*	E10		chr5	135934642	135935641	1000	-	promoter:19083	uc008zzh.2	22628	Ywhag	cell cycle		E10
chr5	135935001	135935600	600	*	E7		chr5	135934642	135935641	1000	-	promoter:19083	uc008zzh.2	22628	Ywhag	cell cycle		E7
chr5	135935601	135945400	9800	*	E6		chr5	135934642	135935641	1000	-	promoter:19083	uc008zzh.2	22628	Ywhag	cell cycle		E6
chr5	138170000	138172999	3000	*	11530sicer	3.70467e-07	chr5	138171863	138172862	1000	-	promoter:19173	uc009aeu.1	17220	Mcm7	cell cycle	H3K4me1		291.771	72.3037
chr5	138169800	138173399	3600	*	6331sicer	0	chr5	138171863	138172862	1000	-	promoter:19173	uc009aeu.1	17220	Mcm7	cell cycle	H3K4me3		291.771	72.3037
chr5	138171400	138172999	1600	*	17886sicer	6.72988e-05	chr5	138171863	138172862	1000	-	promoter:19173	uc009aeu.1	17220	Mcm7	cell cycle		H3K4me1	291.771	72.3037
chr5	138170200	138173199	3000	*	8308sicer	2.74834e-242	chr5	138171863	138172862	1000	-	promoter:19173	uc009aeu.1	17220	Mcm7	cell cycle		H3K4me3	291.771	72.3037
chr5	138170601	138172800	2200	*	E10		chr5	138171863	138172862	1000	-	promoter:19173	uc009aeu.1	17220	Mcm7	cell cycle	E10
chr5	138172801	138186400	13600	*	E6		chr5	138171863	138172862	1000	-	promoter:19173	uc009aeu.1	17220	Mcm7	cell cycle	E6
chr5	138170601	138172400	1800	*	E10		chr5	138171863	138172862	1000	-	promoter:19173	uc009aeu.1	17220	Mcm7	cell cycle		E10
chr5	138172401	138172600	200	*	E8		chr5	138171863	138172862	1000	-	promoter:19173	uc009aeu.1	17220	Mcm7	cell cycle		E8
chr5	138172601	138186600	14000	*	E6		chr5	138171863	138172862	1000	-	promoter:19173	uc009aeu.1	17220	Mcm7	cell cycle		E6
chr5	140318800	140322399	3600	*	11592sicer	6.8583e-07	chr5	140321553	140322552	1000	-	promoter:19220	uc009ahj.1	17120	Mad1l1	cell cycle	H3K4me1		112.986	19.5239
chr5	140320400	140322599	2200	*	6362sicer	0	chr5	140321553	140322552	1000	-	promoter:19220	uc009ahj.1	17120	Mad1l1	cell cycle	H3K4me3		112.986	19.5239
chr5	140320400	140322399	2000	*	17959sicer	2.12831e-05	chr5	140321553	140322552	1000	-	promoter:19220	uc009ahj.1	17120	Mad1l1	cell cycle		H3K4me1	112.986	19.5239
chr5	140320600	140323399	2800	*	8340sicer	5.01108e-271	chr5	140321553	140322552	1000	-	promoter:19220	uc009ahj.1	17120	Mad1l1	cell cycle		H3K4me3	112.986	19.5239
chr5	140320801	140322600	1800	*	E10		chr5	140321553	140322552	1000	-	promoter:19220	uc009ahj.1	17120	Mad1l1	cell cycle	E10
chr5	140320801	140322400	1600	*	E10		chr5	140321553	140322552	1000	-	promoter:19220	uc009ahj.1	17120	Mad1l1	cell cycle		E10
chr5	140322401	140323800	1400	*	E7		chr5	140321553	140322552	1000	-	promoter:19220	uc009ahj.1	17120	Mad1l1	cell cycle		E7
chr5	140318800	140322399	3600	*	11592sicer	6.8583e-07	chr5	140321553	140322552	1000	-	promoter:19221	uc012ega.1	17120	Mad1l1	cell cycle	H3K4me1		112.986	19.5239
chr5	140320400	140322599	2200	*	6362sicer	0	chr5	140321553	140322552	1000	-	promoter:19221	uc012ega.1	17120	Mad1l1	cell cycle	H3K4me3		112.986	19.5239
chr5	140320400	140322399	2000	*	17959sicer	2.12831e-05	chr5	140321553	140322552	1000	-	promoter:19221	uc012ega.1	17120	Mad1l1	cell cycle		H3K4me1	112.986	19.5239
chr5	140320600	140323399	2800	*	8340sicer	5.01108e-271	chr5	140321553	140322552	1000	-	promoter:19221	uc012ega.1	17120	Mad1l1	cell cycle		H3K4me3	112.986	19.5239
chr5	140320801	140322600	1800	*	E10		chr5	140321553	140322552	1000	-	promoter:19221	uc012ega.1	17120	Mad1l1	cell cycle	E10
chr5	140320801	140322400	1600	*	E10		chr5	140321553	140322552	1000	-	promoter:19221	uc012ega.1	17120	Mad1l1	cell cycle		E10
chr5	140322401	140323800	1400	*	E7		chr5	140321553	140322552	1000	-	promoter:19221	uc012ega.1	17120	Mad1l1	cell cycle		E7
chr5	140259201	140320800	61600	*	E6		chr5	140262550	140263549	1000	-	promoter:19222	uc009ahk.1	17120	Mad1l1	cell cycle	E6
chr5	140220201	140288600	68400	*	E6		chr5	140262550	140263549	1000	-	promoter:19222	uc009ahk.1	17120	Mad1l1	cell cycle		E6
chr6	40440000	40464999	25000	*	2548sicer	7.54012e-40	chr6	40441863	40442862	1000	+	promoter:19807	uc009bmq.2	381759	Wee2	cell cycle	H3K27me3		28.7259	21.6016
chr6	40441801	40444400	2600	*	E2		chr6	40441863	40442862	1000	+	promoter:19807	uc009bmq.2	381759	Wee2	cell cycle	E2		28.7259	21.6016
chr6	40440601	40470800	30200	*	E6		chr6	40441863	40442862	1000	+	promoter:19807	uc009bmq.2	381759	Wee2	cell cycle		E6	28.7259	21.6016
chr6	47451000	47473199	22200	*	12253sicer	5.69389e-25	chr6	47452904	47453903	1000	+	promoter:19966	uc009bsz.1	26965	Cul1	cell cycle	H3K4me1		4271.44	1017.59
chr6	47453200	47456599	3400	*	6748sicer	0	chr6	47452904	47453903	1000	+	promoter:19966	uc009bsz.1	26965	Cul1	cell cycle	H3K4me3		4271.44	1017.59
chr6	47453200	47456599	3400	*	8843sicer	0	chr6	47452904	47453903	1000	+	promoter:19966	uc009bsz.1	26965	Cul1	cell cycle		H3K4me3	4271.44	1017.59
chr6	47433201	47453400	20200	*	E6		chr6	47452904	47453903	1000	+	promoter:19966	uc009bsz.1	26965	Cul1	cell cycle	E6
chr6	47453401	47455400	2000	*	E10		chr6	47452904	47453903	1000	+	promoter:19966	uc009bsz.1	26965	Cul1	cell cycle	E10
chr6	47327801	47453400	125600	*	E6		chr6	47452904	47453903	1000	+	promoter:19966	uc009bsz.1	26965	Cul1	cell cycle		E6
chr6	47453401	47456000	2600	*	E10		chr6	47452904	47453903	1000	+	promoter:19966	uc009bsz.1	26965	Cul1	cell cycle		E10
chr6	47451000	47473199	22200	*	12253sicer	5.69389e-25	chr6	47453324	47454323	1000	+	promoter:19967	uc009bta.1	26965	Cul1	cell cycle	H3K4me1		4271.44	1017.59
chr6	47453200	47456599	3400	*	6748sicer	0	chr6	47453324	47454323	1000	+	promoter:19967	uc009bta.1	26965	Cul1	cell cycle	H3K4me3		4271.44	1017.59
chr6	47453200	47456599	3400	*	8843sicer	0	chr6	47453324	47454323	1000	+	promoter:19967	uc009bta.1	26965	Cul1	cell cycle		H3K4me3	4271.44	1017.59
chr6	47433201	47453400	20200	*	E6		chr6	47453324	47454323	1000	+	promoter:19967	uc009bta.1	26965	Cul1	cell cycle	E6
chr6	47453401	47455400	2000	*	E10		chr6	47453324	47454323	1000	+	promoter:19967	uc009bta.1	26965	Cul1	cell cycle	E10
chr6	47327801	47453400	125600	*	E6		chr6	47453324	47454323	1000	+	promoter:19967	uc009bta.1	26965	Cul1	cell cycle		E6
chr6	47453401	47456000	2600	*	E10		chr6	47453324	47454323	1000	+	promoter:19967	uc009bta.1	26965	Cul1	cell cycle		E10
chr6	66534600	66536399	1800	*	6889sicer	7.52104e-195	chr6	66534468	66535467	1000	+	promoter:20221	uc009cen.1	56150	Mad2l1	cell cycle	H3K4me3		108.896	24.4936
chr6	66535400	66536799	1400	*	19374sicer	1.60186e-08	chr6	66534468	66535467	1000	+	promoter:20221	uc009cen.1	56150	Mad2l1	cell cycle		H3K4me1	108.896	24.4936
chr6	66534800	66536399	1600	*	9014sicer	3.21683e-121	chr6	66534468	66535467	1000	+	promoter:20221	uc009cen.1	56150	Mad2l1	cell cycle		H3K4me3	108.896	24.4936
chr6	66489801	66534800	45000	*	E6		chr6	66534468	66535467	1000	+	promoter:20221	uc009cen.1	56150	Mad2l1	cell cycle	E6
chr6	66534801	66536200	1400	*	E10		chr6	66534468	66535467	1000	+	promoter:20221	uc009cen.1	56150	Mad2l1	cell cycle	E10
chr6	66490001	66535000	45000	*	E6		chr6	66534468	66535467	1000	+	promoter:20221	uc009cen.1	56150	Mad2l1	cell cycle		E6
chr6	66535001	66536000	1000	*	E10		chr6	66534468	66535467	1000	+	promoter:20221	uc009cen.1	56150	Mad2l1	cell cycle		E10
chr6	66534600	66536399	1800	*	6889sicer	7.52104e-195	chr6	66534468	66535467	1000	+	promoter:20222	uc009ceo.1	56150	Mad2l1	cell cycle	H3K4me3		108.896	24.4936
chr6	66535400	66536799	1400	*	19374sicer	1.60186e-08	chr6	66534468	66535467	1000	+	promoter:20222	uc009ceo.1	56150	Mad2l1	cell cycle		H3K4me1	108.896	24.4936
chr6	66534800	66536399	1600	*	9014sicer	3.21683e-121	chr6	66534468	66535467	1000	+	promoter:20222	uc009ceo.1	56150	Mad2l1	cell cycle		H3K4me3	108.896	24.4936
chr6	66489801	66534800	45000	*	E6		chr6	66534468	66535467	1000	+	promoter:20222	uc009ceo.1	56150	Mad2l1	cell cycle	E6
chr6	66534801	66536200	1400	*	E10		chr6	66534468	66535467	1000	+	promoter:20222	uc009ceo.1	56150	Mad2l1	cell cycle	E10
chr6	66490001	66535000	45000	*	E6		chr6	66534468	66535467	1000	+	promoter:20222	uc009ceo.1	56150	Mad2l1	cell cycle		E6
chr6	66535001	66536000	1000	*	E10		chr6	66534468	66535467	1000	+	promoter:20222	uc009ceo.1	56150	Mad2l1	cell cycle		E10
chr6	134915000	134927999	13000	*	13578sicer	4.90177e-34	chr6	134919401	134920400	1000	+	promoter:21146	uc009ela.2	12576	Cdkn1b	cell cycle	H3K4me1		9970.75	1356.27
chr6	134916400	134931999	15600	*	7461sicer	0	chr6	134919401	134920400	1000	+	promoter:21146	uc009ela.2	12576	Cdkn1b	cell cycle	H3K4me3		9970.75	1356.27
chr6	134916600	134919799	3200	*	21060sicer	0.000218067	chr6	134919401	134920400	1000	+	promoter:21146	uc009ela.2	12576	Cdkn1b	cell cycle		H3K4me1	9970.75	1356.27
chr6	134919400	134924999	5600	*	9724sicer	0	chr6	134919401	134920400	1000	+	promoter:21146	uc009ela.2	12576	Cdkn1b	cell cycle		H3K4me3	9970.75	1356.27
chr6	134917401	134919600	2200	*	E6		chr6	134919401	134920400	1000	+	promoter:21146	uc009ela.2	12576	Cdkn1b	cell cycle	E6
chr6	134919601	134924000	4400	*	E10		chr6	134919401	134920400	1000	+	promoter:21146	uc009ela.2	12576	Cdkn1b	cell cycle	E10
chr6	134917401	134919600	2200	*	E6		chr6	134919401	134920400	1000	+	promoter:21146	uc009ela.2	12576	Cdkn1b	cell cycle		E6
chr6	134919601	134923600	4000	*	E10		chr6	134919401	134920400	1000	+	promoter:21146	uc009ela.2	12576	Cdkn1b	cell cycle		E10
chr6	134915000	134927999	13000	*	13578sicer	4.90177e-34	chr6	134919401	134920400	1000	+	promoter:21147	uc009elb.2	12576	Cdkn1b	cell cycle	H3K4me1		9970.75	1356.27
chr6	134916400	134931999	15600	*	7461sicer	0	chr6	134919401	134920400	1000	+	promoter:21147	uc009elb.2	12576	Cdkn1b	cell cycle	H3K4me3		9970.75	1356.27
chr6	134916600	134919799	3200	*	21060sicer	0.000218067	chr6	134919401	134920400	1000	+	promoter:21147	uc009elb.2	12576	Cdkn1b	cell cycle		H3K4me1	9970.75	1356.27
chr6	134919400	134924999	5600	*	9724sicer	0	chr6	134919401	134920400	1000	+	promoter:21147	uc009elb.2	12576	Cdkn1b	cell cycle		H3K4me3	9970.75	1356.27
chr6	134917401	134919600	2200	*	E6		chr6	134919401	134920400	1000	+	promoter:21147	uc009elb.2	12576	Cdkn1b	cell cycle	E6
chr6	134919601	134924000	4400	*	E10		chr6	134919401	134920400	1000	+	promoter:21147	uc009elb.2	12576	Cdkn1b	cell cycle	E10
chr6	134917401	134919600	2200	*	E6		chr6	134919401	134920400	1000	+	promoter:21147	uc009elb.2	12576	Cdkn1b	cell cycle		E6
chr6	134919601	134923600	4000	*	E10		chr6	134919401	134920400	1000	+	promoter:21147	uc009elb.2	12576	Cdkn1b	cell cycle		E10
chr1	58446201	58504000	57800	*	E6		chr1	58501427	58502426	1000	-	promoter:2141	uc007bcc.1	18393	Orc2	cell cycle	E6
chr1	58446201	58503600	57400	*	E6		chr1	58501427	58502426	1000	-	promoter:2141	uc007bcc.1	18393	Orc2	cell cycle		E6
chr1	58503800	58505599	1800	*	280sicer	0	chr1	58505110	58506109	1000	-	promoter:2142	uc007bcd.2	18393	Orc2	cell cycle	H3K4me3		#N/A	#N/A
chr1	58506000	58520999	15000	*	274sicer	4.54375e-24	chr1	58505110	58506109	1000	-	promoter:2142	uc007bcd.2	18393	Orc2	cell cycle	H3K9me3		#N/A	#N/A
chr1	58503800	58505599	1800	*	456sicer	2.27443e-179	chr1	58505110	58506109	1000	-	promoter:2142	uc007bcd.2	18393	Orc2	cell cycle		H3K4me3	#N/A	#N/A
chr1	58506000	58520999	15000	*	230sicer	2.13677e-39	chr1	58505110	58506109	1000	-	promoter:2142	uc007bcd.2	18393	Orc2	cell cycle		H3K9me3	#N/A	#N/A
chr1	58504001	58505600	1600	*	E10		chr1	58505110	58506109	1000	-	promoter:2142	uc007bcd.2	18393	Orc2	cell cycle	E10
chr1	58505601	58507400	1800	*	E6		chr1	58505110	58506109	1000	-	promoter:2142	uc007bcd.2	18393	Orc2	cell cycle	E6
chr1	58504201	58505600	1400	*	E10		chr1	58505110	58506109	1000	-	promoter:2142	uc007bcd.2	18393	Orc2	cell cycle		E10
chr1	58505601	58507400	1800	*	E6		chr1	58505110	58506109	1000	-	promoter:2142	uc007bcd.2	18393	Orc2	cell cycle		E6
chr1	58503800	58505599	1800	*	280sicer	0	chr1	58505110	58506109	1000	-	promoter:2143	uc007bce.2	18393	Orc2	cell cycle	H3K4me3		#N/A	#N/A
chr1	58506000	58520999	15000	*	274sicer	4.54375e-24	chr1	58505110	58506109	1000	-	promoter:2143	uc007bce.2	18393	Orc2	cell cycle	H3K9me3		#N/A	#N/A
chr1	58503800	58505599	1800	*	456sicer	2.27443e-179	chr1	58505110	58506109	1000	-	promoter:2143	uc007bce.2	18393	Orc2	cell cycle		H3K4me3	#N/A	#N/A
chr1	58506000	58520999	15000	*	230sicer	2.13677e-39	chr1	58505110	58506109	1000	-	promoter:2143	uc007bce.2	18393	Orc2	cell cycle		H3K9me3	#N/A	#N/A
chr1	58504001	58505600	1600	*	E10		chr1	58505110	58506109	1000	-	promoter:2143	uc007bce.2	18393	Orc2	cell cycle	E10
chr1	58505601	58507400	1800	*	E6		chr1	58505110	58506109	1000	-	promoter:2143	uc007bce.2	18393	Orc2	cell cycle	E6
chr1	58504201	58505600	1400	*	E10		chr1	58505110	58506109	1000	-	promoter:2143	uc007bce.2	18393	Orc2	cell cycle		E10
chr1	58505601	58507400	1800	*	E6		chr1	58505110	58506109	1000	-	promoter:2143	uc007bce.2	18393	Orc2	cell cycle		E6
chr6	67034400	67037999	3600	*	6892sicer	0	chr6	67037408	67038407	1000	-	promoter:21821	uc009cfc.1	13197	Gadd45a	cell cycle	H3K4me3		424.784	339.224
chr6	67034600	67037999	3400	*	9019sicer	1.18487e-223	chr6	67037408	67038407	1000	-	promoter:21821	uc009cfc.1	13197	Gadd45a	cell cycle		H3K4me3	424.784	339.224
chr6	67035601	67038000	2400	*	E10		chr6	67037408	67038407	1000	-	promoter:21821	uc009cfc.1	13197	Gadd45a	cell cycle	E10
chr6	67038001	67102000	64000	*	E6		chr6	67037408	67038407	1000	-	promoter:21821	uc009cfc.1	13197	Gadd45a	cell cycle	E6
chr6	67036001	67038000	2000	*	E10		chr6	67037408	67038407	1000	-	promoter:21821	uc009cfc.1	13197	Gadd45a	cell cycle		E10
chr6	67038001	67168400	130400	*	E6		chr6	67037408	67038407	1000	-	promoter:21821	uc009cfc.1	13197	Gadd45a	cell cycle		E6
chr6	88896600	88899599	3000	*	12810sicer	5.60216e-06	chr6	88898781	88899780	1000	-	promoter:22122	uc009cvx.2	17216	Mcm2	cell cycle	H3K4me1		559.913	124.159
chr6	88898000	88899599	1600	*	7079sicer	1.13413e-41	chr6	88898781	88899780	1000	-	promoter:22122	uc009cvx.2	17216	Mcm2	cell cycle	H3K4me3		559.913	124.159
chr6	88897800	88899599	1800	*	19902sicer	0.000152581	chr6	88898781	88899780	1000	-	promoter:22122	uc009cvx.2	17216	Mcm2	cell cycle		H3K4me1	559.913	124.159
chr6	88898200	88899399	1200	*	9260sicer	5.3951e-24	chr6	88898781	88899780	1000	-	promoter:22122	uc009cvx.2	17216	Mcm2	cell cycle		H3K4me3	559.913	124.159
chr6	88898401	88899000	600	*	E10		chr6	88898781	88899780	1000	-	promoter:22122	uc009cvx.2	17216	Mcm2	cell cycle	E10
chr6	88899001	88899200	200	*	E8		chr6	88898781	88899780	1000	-	promoter:22122	uc009cvx.2	17216	Mcm2	cell cycle	E8
chr6	88899201	88901200	2000	*	E7		chr6	88898781	88899780	1000	-	promoter:22122	uc009cvx.2	17216	Mcm2	cell cycle	E7
chr6	88898401	88899000	600	*	E10		chr6	88898781	88899780	1000	-	promoter:22122	uc009cvx.2	17216	Mcm2	cell cycle		E10
chr6	88899001	88901200	2200	*	E7		chr6	88898781	88899780	1000	-	promoter:22122	uc009cvx.2	17216	Mcm2	cell cycle		E7
chr6	127146000	127155999	10000	*	13468sicer	1.39086e-79	chr6	127151049	127152048	1000	-	promoter:22520	uc009dvr.1	12444	Ccnd2	cell cycle	H3K4me1		5256.38	400.118
chr6	127147800	127156199	8400	*	7400sicer	0	chr6	127151049	127152048	1000	-	promoter:22520	uc009dvr.1	12444	Ccnd2	cell cycle	H3K4me3		5256.38	400.118
chr6	127146600	127155799	9200	*	20885sicer	7.73995e-43	chr6	127151049	127152048	1000	-	promoter:22520	uc009dvr.1	12444	Ccnd2	cell cycle		H3K4me1	5256.38	400.118
chr6	127148200	127155799	7600	*	9649sicer	0	chr6	127151049	127152048	1000	-	promoter:22520	uc009dvr.1	12444	Ccnd2	cell cycle		H3K4me3	5256.38	400.118
chr6	127150601	127151600	1000	*	E10		chr6	127151049	127152048	1000	-	promoter:22520	uc009dvr.1	12444	Ccnd2	cell cycle	E10
chr6	127151601	127155400	3800	*	E8		chr6	127151049	127152048	1000	-	promoter:22520	uc009dvr.1	12444	Ccnd2	cell cycle	E8
chr6	127151001	127151800	800	*	E7		chr6	127151049	127152048	1000	-	promoter:22520	uc009dvr.1	12444	Ccnd2	cell cycle		E7
chr6	127151801	127153600	1800	*	E8		chr6	127151049	127152048	1000	-	promoter:22520	uc009dvr.1	12444	Ccnd2	cell cycle		E8
chr6	127146000	127155999	10000	*	13468sicer	1.39086e-79	chr6	127151049	127152048	1000	-	promoter:22521	uc009dvs.1	12444	Ccnd2	cell cycle	H3K4me1		5256.38	400.118
chr6	127147800	127156199	8400	*	7400sicer	0	chr6	127151049	127152048	1000	-	promoter:22521	uc009dvs.1	12444	Ccnd2	cell cycle	H3K4me3		5256.38	400.118
chr6	127146600	127155799	9200	*	20885sicer	7.73995e-43	chr6	127151049	127152048	1000	-	promoter:22521	uc009dvs.1	12444	Ccnd2	cell cycle		H3K4me1	5256.38	400.118
chr6	127148200	127155799	7600	*	9649sicer	0	chr6	127151049	127152048	1000	-	promoter:22521	uc009dvs.1	12444	Ccnd2	cell cycle		H3K4me3	5256.38	400.118
chr6	127150601	127151600	1000	*	E10		chr6	127151049	127152048	1000	-	promoter:22521	uc009dvs.1	12444	Ccnd2	cell cycle	E10
chr6	127151601	127155400	3800	*	E8		chr6	127151049	127152048	1000	-	promoter:22521	uc009dvs.1	12444	Ccnd2	cell cycle	E8
chr6	127151001	127151800	800	*	E7		chr6	127151049	127152048	1000	-	promoter:22521	uc009dvs.1	12444	Ccnd2	cell cycle		E7
chr6	127151801	127153600	1800	*	E8		chr6	127151049	127152048	1000	-	promoter:22521	uc009dvs.1	12444	Ccnd2	cell cycle		E8
chr7	25686000	25692999	7000	*	14205sicer	1.66378e-09	chr7	25686002	25687001	1000	+	promoter:23384	uc009ftq.2	21803	Tgfb1	cell cycle	H3K4me1		45.4257	23.7203
chr7	25685400	25690399	5000	*	7895sicer	0	chr7	25686002	25687001	1000	+	promoter:23384	uc009ftq.2	21803	Tgfb1	cell cycle	H3K4me3		45.4257	23.7203
chr7	25685600	25689999	4400	*	22005sicer	4.57944e-18	chr7	25686002	25687001	1000	+	promoter:23384	uc009ftq.2	21803	Tgfb1	cell cycle		H3K4me1	45.4257	23.7203
chr7	25686600	25689999	3400	*	10368sicer	0	chr7	25686002	25687001	1000	+	promoter:23384	uc009ftq.2	21803	Tgfb1	cell cycle		H3K4me3	45.4257	23.7203
chr7	25685601	25686400	800	*	E7		chr7	25686002	25687001	1000	+	promoter:23384	uc009ftq.2	21803	Tgfb1	cell cycle	E7
chr7	25686401	25687400	1000	*	E10		chr7	25686002	25687001	1000	+	promoter:23384	uc009ftq.2	21803	Tgfb1	cell cycle	E10
chr7	25682001	25686200	4200	*	E6		chr7	25686002	25687001	1000	+	promoter:23384	uc009ftq.2	21803	Tgfb1	cell cycle		E6
chr7	25686201	25686600	400	*	E7		chr7	25686002	25687001	1000	+	promoter:23384	uc009ftq.2	21803	Tgfb1	cell cycle		E7
chr7	25686601	25687800	1200	*	E10		chr7	25686002	25687001	1000	+	promoter:23384	uc009ftq.2	21803	Tgfb1	cell cycle		E10
chr7	110120600	110124599	4000	*	15531sicer	0.00100667	chr7	110121059	110122058	1000	+	promoter:24827	uc009jey.1	22390	Wee1	cell cycle	H3K4me1		#N/A	#N/A
chr7	110121200	110124599	3400	*	8681sicer	0	chr7	110121059	110122058	1000	+	promoter:24827	uc009jey.1	22390	Wee1	cell cycle	H3K4me3		#N/A	#N/A
chr7	110120600	110124999	4400	*	11374sicer	0	chr7	110121059	110122058	1000	+	promoter:24827	uc009jey.1	22390	Wee1	cell cycle		H3K4me3	#N/A	#N/A
chr7	110062601	110121200	58600	*	E6		chr7	110121059	110122058	1000	+	promoter:24827	uc009jey.1	22390	Wee1	cell cycle	E6
chr7	110121201	110124400	3200	*	E10		chr7	110121059	110122058	1000	+	promoter:24827	uc009jey.1	22390	Wee1	cell cycle	E10
chr7	110063001	110121200	58200	*	E6		chr7	110121059	110122058	1000	+	promoter:24827	uc009jey.1	22390	Wee1	cell cycle		E6
chr7	110121201	110124000	2800	*	E10		chr7	110121059	110122058	1000	+	promoter:24827	uc009jey.1	22390	Wee1	cell cycle		E10
chr7	122131000	122133999	3000	*	8776sicer	0	chr7	122132041	122133040	1000	+	promoter:24971	uc009joo.3	18817	Plk1	cell cycle	H3K4me3		5424.08	970.891
chr7	122132400	122133799	1400	*	11479sicer	1.87059e-241	chr7	122132041	122133040	1000	+	promoter:24971	uc009joo.3	18817	Plk1	cell cycle		H3K4me3	5424.08	970.891
chr7	122102201	122132400	30200	*	E6		chr7	122132041	122133040	1000	+	promoter:24971	uc009joo.3	18817	Plk1	cell cycle	E6
chr7	122132401	122133800	1400	*	E10		chr7	122132041	122133040	1000	+	promoter:24971	uc009joo.3	18817	Plk1	cell cycle	E10
chr7	122102201	122132400	30200	*	E6		chr7	122132041	122133040	1000	+	promoter:24971	uc009joo.3	18817	Plk1	cell cycle		E6
chr7	122132401	122133800	1400	*	E10		chr7	122132041	122133040	1000	+	promoter:24971	uc009joo.3	18817	Plk1	cell cycle		E10
chr7	122157400	122160599	3200	*	8777sicer	3.40937e-135	chr7	122158435	122159434	1000	+	promoter:24972	uc009jop.2	18817	Plk1	cell cycle	H3K4me3		5424.08	970.891
chr7	122158400	122160199	1800	*	24440sicer	1.75854e-06	chr7	122158435	122159434	1000	+	promoter:24972	uc009jop.2	18817	Plk1	cell cycle		H3K4me1	5424.08	970.891
chr7	122158600	122160199	1600	*	11480sicer	6.74865e-107	chr7	122158435	122159434	1000	+	promoter:24972	uc009jop.2	18817	Plk1	cell cycle		H3K4me3	5424.08	970.891
chr7	122134401	122158600	24200	*	E6		chr7	122158435	122159434	1000	+	promoter:24972	uc009jop.2	18817	Plk1	cell cycle	E6
chr7	122158601	122160000	1400	*	E10		chr7	122158435	122159434	1000	+	promoter:24972	uc009jop.2	18817	Plk1	cell cycle	E10
chr7	122133801	122158600	24800	*	E6		chr7	122158435	122159434	1000	+	promoter:24972	uc009jop.2	18817	Plk1	cell cycle		E6
chr7	122158601	122160000	1400	*	E10		chr7	122158435	122159434	1000	+	promoter:24972	uc009jop.2	18817	Plk1	cell cycle		E10
chr7	131460000	131684999	225000	*	3177sicer	6.85666e-193	chr7	131559370	131560369	1000	+	promoter:25181	uc009kbq.2	12237	Bub3	cell cycle	H3K27me3		2061.07	615.893
chr7	131560200	131561199	1000	*	8913sicer	2.16525e-251	chr7	131559370	131560369	1000	+	promoter:25181	uc009kbq.2	12237	Bub3	cell cycle	H3K4me3		2061.07	615.893
chr7	131460000	131684999	225000	*	4183sicer	1.32211e-141	chr7	131559370	131560369	1000	+	promoter:25181	uc009kbq.2	12237	Bub3	cell cycle		H3K27me3	2061.07	615.893
chr7	131560200	131561199	1000	*	11623sicer	2.0875e-182	chr7	131559370	131560369	1000	+	promoter:25181	uc009kbq.2	12237	Bub3	cell cycle		H3K4me3	2061.07	615.893
chr7	131557801	131560200	2400	*	E6		chr7	131559370	131560369	1000	+	promoter:25181	uc009kbq.2	12237	Bub3	cell cycle	E6
chr7	131560201	131561000	800	*	E10		chr7	131559370	131560369	1000	+	promoter:25181	uc009kbq.2	12237	Bub3	cell cycle	E10
chr7	131558801	131560200	1400	*	E6		chr7	131559370	131560369	1000	+	promoter:25181	uc009kbq.2	12237	Bub3	cell cycle		E6
chr7	131560201	131561000	800	*	E10		chr7	131559370	131560369	1000	+	promoter:25181	uc009kbq.2	12237	Bub3	cell cycle		E10
chr7	131460000	131684999	225000	*	3177sicer	6.85666e-193	chr7	131559494	131560493	1000	+	promoter:25182	uc057cbe.1	12237	Bub3	cell cycle	H3K27me3		2061.07	615.893
chr7	131560200	131561199	1000	*	8913sicer	2.16525e-251	chr7	131559494	131560493	1000	+	promoter:25182	uc057cbe.1	12237	Bub3	cell cycle	H3K4me3		2061.07	615.893
chr7	131460000	131684999	225000	*	4183sicer	1.32211e-141	chr7	131559494	131560493	1000	+	promoter:25182	uc057cbe.1	12237	Bub3	cell cycle		H3K27me3	2061.07	615.893
chr7	131560200	131561199	1000	*	11623sicer	2.0875e-182	chr7	131559494	131560493	1000	+	promoter:25182	uc057cbe.1	12237	Bub3	cell cycle		H3K4me3	2061.07	615.893
chr7	131557801	131560200	2400	*	E6		chr7	131559494	131560493	1000	+	promoter:25182	uc057cbe.1	12237	Bub3	cell cycle	E6
chr7	131560201	131561000	800	*	E10		chr7	131559494	131560493	1000	+	promoter:25182	uc057cbe.1	12237	Bub3	cell cycle	E10
chr7	131558801	131560200	1400	*	E6		chr7	131559494	131560493	1000	+	promoter:25182	uc057cbe.1	12237	Bub3	cell cycle		E6
chr7	131560201	131561000	800	*	E10		chr7	131559494	131560493	1000	+	promoter:25182	uc057cbe.1	12237	Bub3	cell cycle		E10
chr7	38106600	38110599	4000	*	14473sicer	6.87584e-07	chr7	38107491	38108490	1000	-	promoter:26268	uc009gkr.1	12447	Ccne1	cell cycle	H3K4me1		522.372	114.33
chr7	38106400	38108399	2000	*	8091sicer	4.54759e-211	chr7	38107491	38108490	1000	-	promoter:26268	uc009gkr.1	12447	Ccne1	cell cycle	H3K4me3		522.372	114.33
chr7	38106400	38108799	2400	*	22386sicer	0.000293641	chr7	38107491	38108490	1000	-	promoter:26268	uc009gkr.1	12447	Ccne1	cell cycle		H3K4me1	522.372	114.33
chr7	38106600	38108399	1800	*	10582sicer	3.97743e-127	chr7	38107491	38108490	1000	-	promoter:26268	uc009gkr.1	12447	Ccne1	cell cycle		H3K4me3	522.372	114.33
chr7	38107401	38108400	1000	*	E10		chr7	38107491	38108490	1000	-	promoter:26268	uc009gkr.1	12447	Ccne1	cell cycle	E10
chr7	38108401	38111400	3000	*	E6		chr7	38107491	38108490	1000	-	promoter:26268	uc009gkr.1	12447	Ccne1	cell cycle	E6
chr7	38106801	38108400	1600	*	E10		chr7	38107491	38108490	1000	-	promoter:26268	uc009gkr.1	12447	Ccne1	cell cycle		E10
chr7	38108401	38123800	15400	*	E6		chr7	38107491	38108490	1000	-	promoter:26268	uc009gkr.1	12447	Ccne1	cell cycle		E6
chr1	128357200	128360999	3800	*	1220sicer	1.26478e-09	chr1	128359706	128360705	1000	-	promoter:2688	uc007cln.2	17219	Mcm6	cell cycle	H3K4me1		272.601	199.086
chr1	128357400	128360999	3600	*	657sicer	8.96496e-121	chr1	128359706	128360705	1000	-	promoter:2688	uc007cln.2	17219	Mcm6	cell cycle	H3K4me3		272.601	199.086
chr1	128357600	128360199	2600	*	1032sicer	5.31858e-86	chr1	128359706	128360705	1000	-	promoter:2688	uc007cln.2	17219	Mcm6	cell cycle		H3K4me3	272.601	199.086
chr1	128358801	128360000	1200	*	E10		chr1	128359706	128360705	1000	-	promoter:2688	uc007cln.2	17219	Mcm6	cell cycle	E10
chr1	128360001	128416400	56400	*	E6		chr1	128359706	128360705	1000	-	promoter:2688	uc007cln.2	17219	Mcm6	cell cycle	E6
chr1	128359001	128360000	1000	*	E10		chr1	128359706	128360705	1000	-	promoter:2688	uc007cln.2	17219	Mcm6	cell cycle		E10
chr1	128360001	128360400	400	*	E7		chr1	128359706	128360705	1000	-	promoter:2688	uc007cln.2	17219	Mcm6	cell cycle		E7
chr1	128360401	128398400	38000	*	E6		chr1	128359706	128360705	1000	-	promoter:2688	uc007cln.2	17219	Mcm6	cell cycle		E6
chr1	128357200	128360999	3800	*	1220sicer	1.26478e-09	chr1	128359706	128360705	1000	-	promoter:2689	uc007clo.2	17219	Mcm6	cell cycle	H3K4me1		272.601	199.086
chr1	128357400	128360999	3600	*	657sicer	8.96496e-121	chr1	128359706	128360705	1000	-	promoter:2689	uc007clo.2	17219	Mcm6	cell cycle	H3K4me3		272.601	199.086
chr1	128357600	128360199	2600	*	1032sicer	5.31858e-86	chr1	128359706	128360705	1000	-	promoter:2689	uc007clo.2	17219	Mcm6	cell cycle		H3K4me3	272.601	199.086
chr1	128358801	128360000	1200	*	E10		chr1	128359706	128360705	1000	-	promoter:2689	uc007clo.2	17219	Mcm6	cell cycle	E10
chr1	128360001	128416400	56400	*	E6		chr1	128359706	128360705	1000	-	promoter:2689	uc007clo.2	17219	Mcm6	cell cycle	E6
chr1	128359001	128360000	1000	*	E10		chr1	128359706	128360705	1000	-	promoter:2689	uc007clo.2	17219	Mcm6	cell cycle		E10
chr1	128360001	128360400	400	*	E7		chr1	128359706	128360705	1000	-	promoter:2689	uc007clo.2	17219	Mcm6	cell cycle		E7
chr1	128360401	128398400	38000	*	E6		chr1	128359706	128360705	1000	-	promoter:2689	uc007clo.2	17219	Mcm6	cell cycle		E6
chr7	143458800	143468599	9800	*	16308sicer	1.04061e-26	chr7	143461051	143462050	1000	-	promoter:28014	uc009kpd.2	12577	Cdkn1c	cell cycle	H3K4me1		3586.71	471.256
chr7	143458600	143461799	3200	*	9036sicer	3.04616e-174	chr7	143461051	143462050	1000	-	promoter:28014	uc009kpd.2	12577	Cdkn1c	cell cycle	H3K4me3		3586.71	471.256
chr7	143459200	143461999	2800	*	25146sicer	0.0021325	chr7	143461051	143462050	1000	-	promoter:28014	uc009kpd.2	12577	Cdkn1c	cell cycle		H3K4me1	3586.71	471.256
chr7	143458800	143461599	2800	*	11746sicer	1.02049e-76	chr7	143461051	143462050	1000	-	promoter:28014	uc009kpd.2	12577	Cdkn1c	cell cycle		H3K4me3	3586.71	471.256
chr7	143460801	143461400	600	*	E10		chr7	143461051	143462050	1000	-	promoter:28014	uc009kpd.2	12577	Cdkn1c	cell cycle	E10
chr7	143461401	143461600	200	*	E8		chr7	143461051	143462050	1000	-	promoter:28014	uc009kpd.2	12577	Cdkn1c	cell cycle	E8
chr7	143461601	143461800	200	*	E7		chr7	143461051	143462050	1000	-	promoter:28014	uc009kpd.2	12577	Cdkn1c	cell cycle	E7
chr7	143461801	143463800	2000	*	E6		chr7	143461051	143462050	1000	-	promoter:28014	uc009kpd.2	12577	Cdkn1c	cell cycle	E6
chr7	143461001	143464800	3800	*	E7		chr7	143461051	143462050	1000	-	promoter:28014	uc009kpd.2	12577	Cdkn1c	cell cycle		E7
chr7	143458800	143468599	9800	*	16308sicer	1.04061e-26	chr7	143461051	143462050	1000	-	promoter:28015	uc009kpe.2	12577	Cdkn1c	cell cycle	H3K4me1		3586.71	471.256
chr7	143458600	143461799	3200	*	9036sicer	3.04616e-174	chr7	143461051	143462050	1000	-	promoter:28015	uc009kpe.2	12577	Cdkn1c	cell cycle	H3K4me3		3586.71	471.256
chr7	143459200	143461999	2800	*	25146sicer	0.0021325	chr7	143461051	143462050	1000	-	promoter:28015	uc009kpe.2	12577	Cdkn1c	cell cycle		H3K4me1	3586.71	471.256
chr7	143458800	143461599	2800	*	11746sicer	1.02049e-76	chr7	143461051	143462050	1000	-	promoter:28015	uc009kpe.2	12577	Cdkn1c	cell cycle		H3K4me3	3586.71	471.256
chr7	143460801	143461400	600	*	E10		chr7	143461051	143462050	1000	-	promoter:28015	uc009kpe.2	12577	Cdkn1c	cell cycle	E10
chr7	143461401	143461600	200	*	E8		chr7	143461051	143462050	1000	-	promoter:28015	uc009kpe.2	12577	Cdkn1c	cell cycle	E8
chr7	143461601	143461800	200	*	E7		chr7	143461051	143462050	1000	-	promoter:28015	uc009kpe.2	12577	Cdkn1c	cell cycle	E7
chr7	143461801	143463800	2000	*	E6		chr7	143461051	143462050	1000	-	promoter:28015	uc009kpe.2	12577	Cdkn1c	cell cycle	E6
chr7	143461001	143464800	3800	*	E7		chr7	143461051	143462050	1000	-	promoter:28015	uc009kpe.2	12577	Cdkn1c	cell cycle		E7
chr7	143458800	143468599	9800	*	16308sicer	1.04061e-26	chr7	143461051	143462050	1000	-	promoter:28016	uc009kpf.2	12577	Cdkn1c	cell cycle	H3K4me1		3586.71	471.256
chr7	143458600	143461799	3200	*	9036sicer	3.04616e-174	chr7	143461051	143462050	1000	-	promoter:28016	uc009kpf.2	12577	Cdkn1c	cell cycle	H3K4me3		3586.71	471.256
chr7	143459200	143461999	2800	*	25146sicer	0.0021325	chr7	143461051	143462050	1000	-	promoter:28016	uc009kpf.2	12577	Cdkn1c	cell cycle		H3K4me1	3586.71	471.256
chr7	143458800	143461599	2800	*	11746sicer	1.02049e-76	chr7	143461051	143462050	1000	-	promoter:28016	uc009kpf.2	12577	Cdkn1c	cell cycle		H3K4me3	3586.71	471.256
chr7	143460801	143461400	600	*	E10		chr7	143461051	143462050	1000	-	promoter:28016	uc009kpf.2	12577	Cdkn1c	cell cycle	E10
chr7	143461401	143461600	200	*	E8		chr7	143461051	143462050	1000	-	promoter:28016	uc009kpf.2	12577	Cdkn1c	cell cycle	E8
chr7	143461601	143461800	200	*	E7		chr7	143461051	143462050	1000	-	promoter:28016	uc009kpf.2	12577	Cdkn1c	cell cycle	E7
chr7	143461801	143463800	2000	*	E6		chr7	143461051	143462050	1000	-	promoter:28016	uc009kpf.2	12577	Cdkn1c	cell cycle	E6
chr7	143461001	143464800	3800	*	E7		chr7	143461051	143462050	1000	-	promoter:28016	uc009kpf.2	12577	Cdkn1c	cell cycle		E7
chr7	144925600	144947199	21600	*	16376sicer	2.94978e-67	chr7	144939926	144940925	1000	-	promoter:28049	uc009kqt.1	12443	Ccnd1	cell cycle	H3K4me1		8873.87	1623.26
chr7	144936800	144943999	7200	*	9062sicer	0	chr7	144939926	144940925	1000	-	promoter:28049	uc009kqt.1	12443	Ccnd1	cell cycle	H3K4me3		8873.87	1623.26
chr7	144935800	144947399	11600	*	25228sicer	2.887e-36	chr7	144939926	144940925	1000	-	promoter:28049	uc009kqt.1	12443	Ccnd1	cell cycle		H3K4me1	8873.87	1623.26
chr7	144936800	144943599	6800	*	11774sicer	0	chr7	144939926	144940925	1000	-	promoter:28049	uc009kqt.1	12443	Ccnd1	cell cycle		H3K4me3	8873.87	1623.26
chr7	144937601	144940000	2400	*	E10		chr7	144939926	144940925	1000	-	promoter:28049	uc009kqt.1	12443	Ccnd1	cell cycle	E10
chr7	144940001	144941200	1200	*	E8		chr7	144939926	144940925	1000	-	promoter:28049	uc009kqt.1	12443	Ccnd1	cell cycle	E8
chr7	144939601	144941400	1800	*	E8		chr7	144939926	144940925	1000	-	promoter:28049	uc009kqt.1	12443	Ccnd1	cell cycle		E8
chr7	144925600	144947199	21600	*	16376sicer	2.94978e-67	chr7	144939926	144940925	1000	-	promoter:28050	uc012fyc.1	12443	Ccnd1	cell cycle	H3K4me1		8873.87	1623.26
chr7	144936800	144943999	7200	*	9062sicer	0	chr7	144939926	144940925	1000	-	promoter:28050	uc012fyc.1	12443	Ccnd1	cell cycle	H3K4me3		8873.87	1623.26
chr7	144935800	144947399	11600	*	25228sicer	2.887e-36	chr7	144939926	144940925	1000	-	promoter:28050	uc012fyc.1	12443	Ccnd1	cell cycle		H3K4me1	8873.87	1623.26
chr7	144936800	144943599	6800	*	11774sicer	0	chr7	144939926	144940925	1000	-	promoter:28050	uc012fyc.1	12443	Ccnd1	cell cycle		H3K4me3	8873.87	1623.26
chr7	144937601	144940000	2400	*	E10		chr7	144939926	144940925	1000	-	promoter:28050	uc012fyc.1	12443	Ccnd1	cell cycle	E10
chr7	144940001	144941200	1200	*	E8		chr7	144939926	144940925	1000	-	promoter:28050	uc012fyc.1	12443	Ccnd1	cell cycle	E8
chr7	144939601	144941400	1800	*	E8		chr7	144939926	144940925	1000	-	promoter:28050	uc012fyc.1	12443	Ccnd1	cell cycle		E8
chr8	13338200	13341199	3000	*	16536sicer	5.43331e-05	chr8	13337751	13338750	1000	+	promoter:28199	uc009kxp.2	21781	Tfdp1	cell cycle	H3K4me1		644.205	256.673
chr8	13337000	13340799	3800	*	9135sicer	4.41212e-263	chr8	13337751	13338750	1000	+	promoter:28199	uc009kxp.2	21781	Tfdp1	cell cycle	H3K4me3		644.205	256.673
chr8	13338200	13340399	2200	*	11862sicer	1.23733e-175	chr8	13337751	13338750	1000	+	promoter:28199	uc009kxp.2	21781	Tfdp1	cell cycle		H3K4me3	644.205	256.673
chr8	13328001	13338200	10200	*	E6		chr8	13337751	13338750	1000	+	promoter:28199	uc009kxp.2	21781	Tfdp1	cell cycle	E6
chr8	13338201	13339800	1600	*	E10		chr8	13337751	13338750	1000	+	promoter:28199	uc009kxp.2	21781	Tfdp1	cell cycle	E10
chr8	13328201	13338200	10000	*	E6		chr8	13337751	13338750	1000	+	promoter:28199	uc009kxp.2	21781	Tfdp1	cell cycle		E6
chr8	13338201	13338600	400	*	E8		chr8	13337751	13338750	1000	+	promoter:28199	uc009kxp.2	21781	Tfdp1	cell cycle		E8
chr8	13338601	13339600	1000	*	E10		chr8	13337751	13338750	1000	+	promoter:28199	uc009kxp.2	21781	Tfdp1	cell cycle		E10
chr8	13338200	13341199	3000	*	16536sicer	5.43331e-05	chr8	13337751	13338750	1000	+	promoter:28200	uc009kxq.2	21781	Tfdp1	cell cycle	H3K4me1		644.205	256.673
chr8	13337000	13340799	3800	*	9135sicer	4.41212e-263	chr8	13337751	13338750	1000	+	promoter:28200	uc009kxq.2	21781	Tfdp1	cell cycle	H3K4me3		644.205	256.673
chr8	13338200	13340399	2200	*	11862sicer	1.23733e-175	chr8	13337751	13338750	1000	+	promoter:28200	uc009kxq.2	21781	Tfdp1	cell cycle		H3K4me3	644.205	256.673
chr8	13328001	13338200	10200	*	E6		chr8	13337751	13338750	1000	+	promoter:28200	uc009kxq.2	21781	Tfdp1	cell cycle	E6
chr8	13338201	13339800	1600	*	E10		chr8	13337751	13338750	1000	+	promoter:28200	uc009kxq.2	21781	Tfdp1	cell cycle	E10
chr8	13328201	13338200	10000	*	E6		chr8	13337751	13338750	1000	+	promoter:28200	uc009kxq.2	21781	Tfdp1	cell cycle		E6
chr8	13338201	13338600	400	*	E8		chr8	13337751	13338750	1000	+	promoter:28200	uc009kxq.2	21781	Tfdp1	cell cycle		E8
chr8	13338601	13339600	1000	*	E10		chr8	13337751	13338750	1000	+	promoter:28200	uc009kxq.2	21781	Tfdp1	cell cycle		E10
chr8	13338200	13341199	3000	*	16536sicer	5.43331e-05	chr8	13337804	13338803	1000	+	promoter:28201	uc009kxr.2	21781	Tfdp1	cell cycle	H3K4me1		644.205	256.673
chr8	13337000	13340799	3800	*	9135sicer	4.41212e-263	chr8	13337804	13338803	1000	+	promoter:28201	uc009kxr.2	21781	Tfdp1	cell cycle	H3K4me3		644.205	256.673
chr8	13338200	13340399	2200	*	11862sicer	1.23733e-175	chr8	13337804	13338803	1000	+	promoter:28201	uc009kxr.2	21781	Tfdp1	cell cycle		H3K4me3	644.205	256.673
chr8	13328001	13338200	10200	*	E6		chr8	13337804	13338803	1000	+	promoter:28201	uc009kxr.2	21781	Tfdp1	cell cycle	E6
chr8	13338201	13339800	1600	*	E10		chr8	13337804	13338803	1000	+	promoter:28201	uc009kxr.2	21781	Tfdp1	cell cycle	E10
chr8	13328201	13338200	10000	*	E6		chr8	13337804	13338803	1000	+	promoter:28201	uc009kxr.2	21781	Tfdp1	cell cycle		E6
chr8	13338201	13338600	400	*	E8		chr8	13337804	13338803	1000	+	promoter:28201	uc009kxr.2	21781	Tfdp1	cell cycle		E8
chr8	13338601	13339600	1000	*	E10		chr8	13337804	13338803	1000	+	promoter:28201	uc009kxr.2	21781	Tfdp1	cell cycle		E10
chr8	13338200	13341199	3000	*	16536sicer	5.43331e-05	chr8	13337804	13338803	1000	+	promoter:28202	uc009kxs.2	21781	Tfdp1	cell cycle	H3K4me1		644.205	256.673
chr8	13337000	13340799	3800	*	9135sicer	4.41212e-263	chr8	13337804	13338803	1000	+	promoter:28202	uc009kxs.2	21781	Tfdp1	cell cycle	H3K4me3		644.205	256.673
chr8	13338200	13340399	2200	*	11862sicer	1.23733e-175	chr8	13337804	13338803	1000	+	promoter:28202	uc009kxs.2	21781	Tfdp1	cell cycle		H3K4me3	644.205	256.673
chr8	13328001	13338200	10200	*	E6		chr8	13337804	13338803	1000	+	promoter:28202	uc009kxs.2	21781	Tfdp1	cell cycle	E6
chr8	13338201	13339800	1600	*	E10		chr8	13337804	13338803	1000	+	promoter:28202	uc009kxs.2	21781	Tfdp1	cell cycle	E10
chr8	13328201	13338200	10000	*	E6		chr8	13337804	13338803	1000	+	promoter:28202	uc009kxs.2	21781	Tfdp1	cell cycle		E6
chr8	13338201	13338600	400	*	E8		chr8	13337804	13338803	1000	+	promoter:28202	uc009kxs.2	21781	Tfdp1	cell cycle		E8
chr8	13338601	13339600	1000	*	E10		chr8	13337804	13338803	1000	+	promoter:28202	uc009kxs.2	21781	Tfdp1	cell cycle		E10
chr8	13338200	13341199	3000	*	16536sicer	5.43331e-05	chr8	13337804	13338803	1000	+	promoter:28203	uc012fzy.2	21781	Tfdp1	cell cycle	H3K4me1		644.205	256.673
chr8	13337000	13340799	3800	*	9135sicer	4.41212e-263	chr8	13337804	13338803	1000	+	promoter:28203	uc012fzy.2	21781	Tfdp1	cell cycle	H3K4me3		644.205	256.673
chr8	13338200	13340399	2200	*	11862sicer	1.23733e-175	chr8	13337804	13338803	1000	+	promoter:28203	uc012fzy.2	21781	Tfdp1	cell cycle		H3K4me3	644.205	256.673
chr8	13328001	13338200	10200	*	E6		chr8	13337804	13338803	1000	+	promoter:28203	uc012fzy.2	21781	Tfdp1	cell cycle	E6
chr8	13338201	13339800	1600	*	E10		chr8	13337804	13338803	1000	+	promoter:28203	uc012fzy.2	21781	Tfdp1	cell cycle	E10
chr8	13328201	13338200	10000	*	E6		chr8	13337804	13338803	1000	+	promoter:28203	uc012fzy.2	21781	Tfdp1	cell cycle		E6
chr8	13338201	13338600	400	*	E8		chr8	13337804	13338803	1000	+	promoter:28203	uc012fzy.2	21781	Tfdp1	cell cycle		E8
chr8	13338601	13339600	1000	*	E10		chr8	13337804	13338803	1000	+	promoter:28203	uc012fzy.2	21781	Tfdp1	cell cycle		E10
chr8	13757000	13759399	2400	*	9141sicer	0	chr8	13756690	13757689	1000	+	promoter:28210	uc009kyh.1	69957	Cdc16	cell cycle	H3K4me3		674.283	202.256
chr8	13757000	13759399	2400	*	25482sicer	2.47217e-05	chr8	13756690	13757689	1000	+	promoter:28210	uc009kyh.1	69957	Cdc16	cell cycle		H3K4me1	674.283	202.256
chr8	13757000	13758999	2000	*	11869sicer	3.37831e-238	chr8	13756690	13757689	1000	+	promoter:28210	uc009kyh.1	69957	Cdc16	cell cycle		H3K4me3	674.283	202.256
chr8	13749401	13757200	7800	*	E6		chr8	13756690	13757689	1000	+	promoter:28210	uc009kyh.1	69957	Cdc16	cell cycle	E6
chr8	13757201	13758800	1600	*	E10		chr8	13756690	13757689	1000	+	promoter:28210	uc009kyh.1	69957	Cdc16	cell cycle	E10
chr8	13741001	13757200	16200	*	E6		chr8	13756690	13757689	1000	+	promoter:28210	uc009kyh.1	69957	Cdc16	cell cycle		E6
chr8	13757201	13757400	200	*	E8		chr8	13756690	13757689	1000	+	promoter:28210	uc009kyh.1	69957	Cdc16	cell cycle		E8
chr8	13757401	13758600	1200	*	E10		chr8	13756690	13757689	1000	+	promoter:28210	uc009kyh.1	69957	Cdc16	cell cycle		E10
chr8	13757000	13759399	2400	*	9141sicer	0	chr8	13756690	13757689	1000	+	promoter:28211	uc012fzz.1	69957	Cdc16	cell cycle	H3K4me3		674.283	202.256
chr8	13757000	13759399	2400	*	25482sicer	2.47217e-05	chr8	13756690	13757689	1000	+	promoter:28211	uc012fzz.1	69957	Cdc16	cell cycle		H3K4me1	674.283	202.256
chr8	13757000	13758999	2000	*	11869sicer	3.37831e-238	chr8	13756690	13757689	1000	+	promoter:28211	uc012fzz.1	69957	Cdc16	cell cycle		H3K4me3	674.283	202.256
chr8	13749401	13757200	7800	*	E6		chr8	13756690	13757689	1000	+	promoter:28211	uc012fzz.1	69957	Cdc16	cell cycle	E6
chr8	13757201	13758800	1600	*	E10		chr8	13756690	13757689	1000	+	promoter:28211	uc012fzz.1	69957	Cdc16	cell cycle	E10
chr8	13741001	13757200	16200	*	E6		chr8	13756690	13757689	1000	+	promoter:28211	uc012fzz.1	69957	Cdc16	cell cycle		E6
chr8	13757201	13757400	200	*	E8		chr8	13756690	13757689	1000	+	promoter:28211	uc012fzz.1	69957	Cdc16	cell cycle		E8
chr8	13757401	13758600	1200	*	E10		chr8	13756690	13757689	1000	+	promoter:28211	uc012fzz.1	69957	Cdc16	cell cycle		E10
chr8	13757000	13759399	2400	*	9141sicer	0	chr8	13756690	13757689	1000	+	promoter:28212	uc009kyi.1	69957	Cdc16	cell cycle	H3K4me3		674.283	202.256
chr8	13757000	13759399	2400	*	25482sicer	2.47217e-05	chr8	13756690	13757689	1000	+	promoter:28212	uc009kyi.1	69957	Cdc16	cell cycle		H3K4me1	674.283	202.256
chr8	13757000	13758999	2000	*	11869sicer	3.37831e-238	chr8	13756690	13757689	1000	+	promoter:28212	uc009kyi.1	69957	Cdc16	cell cycle		H3K4me3	674.283	202.256
chr8	13749401	13757200	7800	*	E6		chr8	13756690	13757689	1000	+	promoter:28212	uc009kyi.1	69957	Cdc16	cell cycle	E6
chr8	13757201	13758800	1600	*	E10		chr8	13756690	13757689	1000	+	promoter:28212	uc009kyi.1	69957	Cdc16	cell cycle	E10
chr8	13741001	13757200	16200	*	E6		chr8	13756690	13757689	1000	+	promoter:28212	uc009kyi.1	69957	Cdc16	cell cycle		E6
chr8	13757201	13757400	200	*	E8		chr8	13756690	13757689	1000	+	promoter:28212	uc009kyi.1	69957	Cdc16	cell cycle		E8
chr8	13757401	13758600	1200	*	E10		chr8	13756690	13757689	1000	+	promoter:28212	uc009kyi.1	69957	Cdc16	cell cycle		E10
chr8	13758801	13785200	26400	*	E6		chr8	13768355	13769354	1000	+	promoter:28213	uc009kyj.1	69957	Cdc16	cell cycle	E6
chr8	13759001	13785200	26200	*	E6		chr8	13768355	13769354	1000	+	promoter:28213	uc009kyj.1	69957	Cdc16	cell cycle		E6
chr8	13758801	13785200	26400	*	E6		chr8	13778002	13779001	1000	+	promoter:28214	uc057cbq.1	69957	Cdc16	cell cycle	E6
chr8	13759001	13785200	26200	*	E6		chr8	13778002	13779001	1000	+	promoter:28214	uc057cbq.1	69957	Cdc16	cell cycle		E6
chr8	75106800	75111199	4400	*	17303sicer	2.18593e-08	chr8	75108509	75109508	1000	+	promoter:28849	uc009mhd.2	17218	Mcm5	cell cycle	H3K4me1		254.557	26.9207
chr8	75107600	75110599	3000	*	9567sicer	8.45676e-135	chr8	75108509	75109508	1000	+	promoter:28849	uc009mhd.2	17218	Mcm5	cell cycle	H3K4me3		254.557	26.9207
chr8	75107800	75110399	2600	*	26686sicer	9.03968e-06	chr8	75108509	75109508	1000	+	promoter:28849	uc009mhd.2	17218	Mcm5	cell cycle		H3K4me1	254.557	26.9207
chr8	75107600	75110399	2800	*	12493sicer	9.58373e-98	chr8	75108509	75109508	1000	+	promoter:28849	uc009mhd.2	17218	Mcm5	cell cycle		H3K4me3	254.557	26.9207
chr8	75094401	75108800	14400	*	E6		chr8	75108509	75109508	1000	+	promoter:28849	uc009mhd.2	17218	Mcm5	cell cycle	E6
chr8	75108801	75109800	1000	*	E10		chr8	75108509	75109508	1000	+	promoter:28849	uc009mhd.2	17218	Mcm5	cell cycle	E10
chr8	75094401	75109000	14600	*	E6		chr8	75108509	75109508	1000	+	promoter:28849	uc009mhd.2	17218	Mcm5	cell cycle		E6
chr8	75109001	75109800	800	*	E10		chr8	75108509	75109508	1000	+	promoter:28849	uc009mhd.2	17218	Mcm5	cell cycle		E10
chr8	75106800	75111199	4400	*	17303sicer	2.18593e-08	chr8	75108509	75109508	1000	+	promoter:28850	uc009mhe.2	17218	Mcm5	cell cycle	H3K4me1		254.557	26.9207
chr8	75107600	75110599	3000	*	9567sicer	8.45676e-135	chr8	75108509	75109508	1000	+	promoter:28850	uc009mhe.2	17218	Mcm5	cell cycle	H3K4me3		254.557	26.9207
chr8	75107800	75110399	2600	*	26686sicer	9.03968e-06	chr8	75108509	75109508	1000	+	promoter:28850	uc009mhe.2	17218	Mcm5	cell cycle		H3K4me1	254.557	26.9207
chr8	75107600	75110399	2800	*	12493sicer	9.58373e-98	chr8	75108509	75109508	1000	+	promoter:28850	uc009mhe.2	17218	Mcm5	cell cycle		H3K4me3	254.557	26.9207
chr8	75094401	75108800	14400	*	E6		chr8	75108509	75109508	1000	+	promoter:28850	uc009mhe.2	17218	Mcm5	cell cycle	E6
chr8	75108801	75109800	1000	*	E10		chr8	75108509	75109508	1000	+	promoter:28850	uc009mhe.2	17218	Mcm5	cell cycle	E10
chr8	75094401	75109000	14600	*	E6		chr8	75108509	75109508	1000	+	promoter:28850	uc009mhe.2	17218	Mcm5	cell cycle		E6
chr8	75109001	75109800	800	*	E10		chr8	75108509	75109508	1000	+	promoter:28850	uc009mhe.2	17218	Mcm5	cell cycle		E10
chr8	75106800	75111199	4400	*	17303sicer	2.18593e-08	chr8	75108624	75109623	1000	+	promoter:28851	uc009mhf.1	17218	Mcm5	cell cycle	H3K4me1		254.557	26.9207
chr8	75107600	75110599	3000	*	9567sicer	8.45676e-135	chr8	75108624	75109623	1000	+	promoter:28851	uc009mhf.1	17218	Mcm5	cell cycle	H3K4me3		254.557	26.9207
chr8	75107800	75110399	2600	*	26686sicer	9.03968e-06	chr8	75108624	75109623	1000	+	promoter:28851	uc009mhf.1	17218	Mcm5	cell cycle		H3K4me1	254.557	26.9207
chr8	75107600	75110399	2800	*	12493sicer	9.58373e-98	chr8	75108624	75109623	1000	+	promoter:28851	uc009mhf.1	17218	Mcm5	cell cycle		H3K4me3	254.557	26.9207
chr8	75094401	75108800	14400	*	E6		chr8	75108624	75109623	1000	+	promoter:28851	uc009mhf.1	17218	Mcm5	cell cycle	E6
chr8	75108801	75109800	1000	*	E10		chr8	75108624	75109623	1000	+	promoter:28851	uc009mhf.1	17218	Mcm5	cell cycle	E10
chr8	75094401	75109000	14600	*	E6		chr8	75108624	75109623	1000	+	promoter:28851	uc009mhf.1	17218	Mcm5	cell cycle		E6
chr8	75109001	75109800	800	*	E10		chr8	75108624	75109623	1000	+	promoter:28851	uc009mhf.1	17218	Mcm5	cell cycle		E10
chr8	79710400	79712999	2600	*	9591sicer	0	chr8	79710820	79711819	1000	+	promoter:28884	uc009miv.1	68999	Anapc10	cell cycle	H3K4me3		77.2603	8.84755
chr8	79710800	79712999	2200	*	12525sicer	0	chr8	79710820	79711819	1000	+	promoter:28884	uc009miv.1	68999	Anapc10	cell cycle		H3K4me3	77.2603	8.84755
chr8	79710401	79712800	2400	*	E10		chr8	79710820	79711819	1000	+	promoter:28884	uc009miv.1	68999	Anapc10	cell cycle	E10
chr8	79710801	79712400	1600	*	E10		chr8	79710820	79711819	1000	+	promoter:28884	uc009miv.1	68999	Anapc10	cell cycle		E10
chr8	79710400	79712999	2600	*	9591sicer	0	chr8	79710851	79711850	1000	+	promoter:28885	uc009miw.1	68999	Anapc10	cell cycle	H3K4me3		77.2603	8.84755
chr8	79710800	79712999	2200	*	12525sicer	0	chr8	79710851	79711850	1000	+	promoter:28885	uc009miw.1	68999	Anapc10	cell cycle		H3K4me3	77.2603	8.84755
chr8	79710401	79712800	2400	*	E10		chr8	79710851	79711850	1000	+	promoter:28885	uc009miw.1	68999	Anapc10	cell cycle	E10
chr8	79710801	79712400	1600	*	E10		chr8	79710851	79711850	1000	+	promoter:28885	uc009miw.1	68999	Anapc10	cell cycle		E10
chr8	85297600	85301799	4200	*	17474sicer	2.2962e-12	chr8	85298632	85299631	1000	+	promoter:28999	uc009mpp.2	56452	Orc6	cell cycle	H3K4me1		795.427	282.403
chr8	85297800	85301199	3400	*	9683sicer	0	chr8	85298632	85299631	1000	+	promoter:28999	uc009mpp.2	56452	Orc6	cell cycle	H3K4me3		795.427	282.403
chr8	85297800	85301199	3400	*	26963sicer	1.29347e-12	chr8	85298632	85299631	1000	+	promoter:28999	uc009mpp.2	56452	Orc6	cell cycle		H3K4me1	795.427	282.403
chr8	85298000	85301799	3800	*	12619sicer	0	chr8	85298632	85299631	1000	+	promoter:28999	uc009mpp.2	56452	Orc6	cell cycle		H3K4me3	795.427	282.403
chr8	85298401	85300600	2200	*	E10		chr8	85298632	85299631	1000	+	promoter:28999	uc009mpp.2	56452	Orc6	cell cycle	E10
chr8	85298601	85300600	2000	*	E10		chr8	85298632	85299631	1000	+	promoter:28999	uc009mpp.2	56452	Orc6	cell cycle		E10
chr8	85297600	85301799	4200	*	17474sicer	2.2962e-12	chr8	85298632	85299631	1000	+	promoter:29000	uc009mpq.2	56452	Orc6	cell cycle	H3K4me1		795.427	282.403
chr8	85297800	85301199	3400	*	9683sicer	0	chr8	85298632	85299631	1000	+	promoter:29000	uc009mpq.2	56452	Orc6	cell cycle	H3K4me3		795.427	282.403
chr8	85297800	85301199	3400	*	26963sicer	1.29347e-12	chr8	85298632	85299631	1000	+	promoter:29000	uc009mpq.2	56452	Orc6	cell cycle		H3K4me1	795.427	282.403
chr8	85298000	85301799	3800	*	12619sicer	0	chr8	85298632	85299631	1000	+	promoter:29000	uc009mpq.2	56452	Orc6	cell cycle		H3K4me3	795.427	282.403
chr8	85298401	85300600	2200	*	E10		chr8	85298632	85299631	1000	+	promoter:29000	uc009mpq.2	56452	Orc6	cell cycle	E10
chr8	85298601	85300600	2000	*	E10		chr8	85298632	85299631	1000	+	promoter:29000	uc009mpq.2	56452	Orc6	cell cycle		E10
chr8	85297600	85301799	4200	*	17474sicer	2.2962e-12	chr8	85298632	85299631	1000	+	promoter:29001	uc009mpr.2	56452	Orc6	cell cycle	H3K4me1		795.427	282.403
chr8	85297800	85301199	3400	*	9683sicer	0	chr8	85298632	85299631	1000	+	promoter:29001	uc009mpr.2	56452	Orc6	cell cycle	H3K4me3		795.427	282.403
chr8	85297800	85301199	3400	*	26963sicer	1.29347e-12	chr8	85298632	85299631	1000	+	promoter:29001	uc009mpr.2	56452	Orc6	cell cycle		H3K4me1	795.427	282.403
chr8	85298000	85301799	3800	*	12619sicer	0	chr8	85298632	85299631	1000	+	promoter:29001	uc009mpr.2	56452	Orc6	cell cycle		H3K4me3	795.427	282.403
chr8	85298401	85300600	2200	*	E10		chr8	85298632	85299631	1000	+	promoter:29001	uc009mpr.2	56452	Orc6	cell cycle	E10
chr8	85298601	85300600	2000	*	E10		chr8	85298632	85299631	1000	+	promoter:29001	uc009mpr.2	56452	Orc6	cell cycle		E10
chr8	91069200	91073799	4600	*	17565sicer	1.14443e-12	chr8	91069057	91070056	1000	+	promoter:29054	uc009msj.3	19651	Rbl2	cell cycle	H3K4me1		437.992	85.7222
chr8	91069000	91072799	3800	*	9729sicer	0	chr8	91069057	91070056	1000	+	promoter:29054	uc009msj.3	19651	Rbl2	cell cycle	H3K4me3		437.992	85.7222
chr8	91069400	91071799	2400	*	12663sicer	1.32753e-259	chr8	91069057	91070056	1000	+	promoter:29054	uc009msj.3	19651	Rbl2	cell cycle		H3K4me3	437.992	85.7222
chr8	91061001	91069400	8400	*	E6		chr8	91069057	91070056	1000	+	promoter:29054	uc009msj.3	19651	Rbl2	cell cycle	E6
chr8	91069401	91071200	1800	*	E10		chr8	91069057	91070056	1000	+	promoter:29054	uc009msj.3	19651	Rbl2	cell cycle	E10
chr8	91061401	91069600	8200	*	E6		chr8	91069057	91070056	1000	+	promoter:29054	uc009msj.3	19651	Rbl2	cell cycle		E6
chr8	91069601	91071200	1600	*	E10		chr8	91069057	91070056	1000	+	promoter:29054	uc009msj.3	19651	Rbl2	cell cycle		E10
chr8	91069200	91073799	4600	*	17565sicer	1.14443e-12	chr8	91069057	91070056	1000	+	promoter:29055	uc012gid.2	19651	Rbl2	cell cycle	H3K4me1		437.992	85.7222
chr8	91069000	91072799	3800	*	9729sicer	0	chr8	91069057	91070056	1000	+	promoter:29055	uc012gid.2	19651	Rbl2	cell cycle	H3K4me3		437.992	85.7222
chr8	91069400	91071799	2400	*	12663sicer	1.32753e-259	chr8	91069057	91070056	1000	+	promoter:29055	uc012gid.2	19651	Rbl2	cell cycle		H3K4me3	437.992	85.7222
chr8	91061001	91069400	8400	*	E6		chr8	91069057	91070056	1000	+	promoter:29055	uc012gid.2	19651	Rbl2	cell cycle	E6
chr8	91069401	91071200	1800	*	E10		chr8	91069057	91070056	1000	+	promoter:29055	uc012gid.2	19651	Rbl2	cell cycle	E10
chr8	91061401	91069600	8200	*	E6		chr8	91069057	91070056	1000	+	promoter:29055	uc012gid.2	19651	Rbl2	cell cycle		E6
chr8	91069601	91071200	1600	*	E10		chr8	91069057	91070056	1000	+	promoter:29055	uc012gid.2	19651	Rbl2	cell cycle		E10
chr8	91069200	91073799	4600	*	17565sicer	1.14443e-12	chr8	91069057	91070056	1000	+	promoter:29056	uc012gie.2	19651	Rbl2	cell cycle	H3K4me1		437.992	85.7222
chr8	91069000	91072799	3800	*	9729sicer	0	chr8	91069057	91070056	1000	+	promoter:29056	uc012gie.2	19651	Rbl2	cell cycle	H3K4me3		437.992	85.7222
chr8	91069400	91071799	2400	*	12663sicer	1.32753e-259	chr8	91069057	91070056	1000	+	promoter:29056	uc012gie.2	19651	Rbl2	cell cycle		H3K4me3	437.992	85.7222
chr8	91061001	91069400	8400	*	E6		chr8	91069057	91070056	1000	+	promoter:29056	uc012gie.2	19651	Rbl2	cell cycle	E6
chr8	91069401	91071200	1800	*	E10		chr8	91069057	91070056	1000	+	promoter:29056	uc012gie.2	19651	Rbl2	cell cycle	E10
chr8	91061401	91069600	8200	*	E6		chr8	91069057	91070056	1000	+	promoter:29056	uc012gie.2	19651	Rbl2	cell cycle		E6
chr8	91069601	91071200	1600	*	E10		chr8	91069057	91070056	1000	+	promoter:29056	uc012gie.2	19651	Rbl2	cell cycle		E10
chr8	91069200	91073799	4600	*	17565sicer	1.14443e-12	chr8	91069057	91070056	1000	+	promoter:29057	uc012gif.2	19651	Rbl2	cell cycle	H3K4me1		437.992	85.7222
chr8	91069000	91072799	3800	*	9729sicer	0	chr8	91069057	91070056	1000	+	promoter:29057	uc012gif.2	19651	Rbl2	cell cycle	H3K4me3		437.992	85.7222
chr8	91069400	91071799	2400	*	12663sicer	1.32753e-259	chr8	91069057	91070056	1000	+	promoter:29057	uc012gif.2	19651	Rbl2	cell cycle		H3K4me3	437.992	85.7222
chr8	91061001	91069400	8400	*	E6		chr8	91069057	91070056	1000	+	promoter:29057	uc012gif.2	19651	Rbl2	cell cycle	E6
chr8	91069401	91071200	1800	*	E10		chr8	91069057	91070056	1000	+	promoter:29057	uc012gif.2	19651	Rbl2	cell cycle	E10
chr8	91061401	91069600	8200	*	E6		chr8	91069057	91070056	1000	+	promoter:29057	uc012gif.2	19651	Rbl2	cell cycle		E6
chr8	91069601	91071200	1600	*	E10		chr8	91069057	91070056	1000	+	promoter:29057	uc012gif.2	19651	Rbl2	cell cycle		E10
chr8	105297200	105299199	2000	*	9829sicer	0	chr8	105296663	105297662	1000	+	promoter:29239	uc009ncl.1	104394	E2f4	cell cycle	H3K4me3		160.549	30.4361
chr8	105295000	105300799	5800	*	27380sicer	5.90567e-13	chr8	105296663	105297662	1000	+	promoter:29239	uc009ncl.1	104394	E2f4	cell cycle		H3K4me1	160.549	30.4361
chr8	105297200	105299799	2600	*	12789sicer	8.31269e-229	chr8	105296663	105297662	1000	+	promoter:29239	uc009ncl.1	104394	E2f4	cell cycle		H3K4me3	160.549	30.4361
chr8	105291001	105297400	6400	*	E6		chr8	105296663	105297662	1000	+	promoter:29239	uc009ncl.1	104394	E2f4	cell cycle	E6
chr8	105297401	105298200	800	*	E10		chr8	105296663	105297662	1000	+	promoter:29239	uc009ncl.1	104394	E2f4	cell cycle	E10
chr8	105290201	105297200	7000	*	E6		chr8	105296663	105297662	1000	+	promoter:29239	uc009ncl.1	104394	E2f4	cell cycle		E6
chr8	105297201	105298800	1600	*	E10		chr8	105296663	105297662	1000	+	promoter:29239	uc009ncl.1	104394	E2f4	cell cycle		E10
chr9	83833600	83835199	1600	*	10783sicer	1.10581e-207	chr9	83833689	83834688	1000	+	promoter:32058	uc009qwo.2	22137	Ttk	cell cycle	H3K4me3		59.6275	17.8432
chr9	83833800	83835199	1400	*	30351sicer	6.22405e-05	chr9	83833689	83834688	1000	+	promoter:32058	uc009qwo.2	22137	Ttk	cell cycle		H3K4me1	59.6275	17.8432
chr9	83833800	83835199	1400	*	13892sicer	7.35671e-148	chr9	83833689	83834688	1000	+	promoter:32058	uc009qwo.2	22137	Ttk	cell cycle		H3K4me3	59.6275	17.8432
chr9	83806801	83833800	27000	*	E6		chr9	83833689	83834688	1000	+	promoter:32058	uc009qwo.2	22137	Ttk	cell cycle	E6
chr9	83833801	83834000	200	*	E8		chr9	83833689	83834688	1000	+	promoter:32058	uc009qwo.2	22137	Ttk	cell cycle	E8
chr9	83834001	83835000	1000	*	E10		chr9	83833689	83834688	1000	+	promoter:32058	uc009qwo.2	22137	Ttk	cell cycle	E10
chr9	83806801	83833800	27000	*	E6		chr9	83833689	83834688	1000	+	promoter:32058	uc009qwo.2	22137	Ttk	cell cycle		E6
chr9	83833801	83835000	1200	*	E10		chr9	83833689	83834688	1000	+	promoter:32058	uc009qwo.2	22137	Ttk	cell cycle		E10
chr9	83833600	83835199	1600	*	10783sicer	1.10581e-207	chr9	83833689	83834688	1000	+	promoter:32059	uc012gxl.1	22137	Ttk	cell cycle	H3K4me3		59.6275	17.8432
chr9	83833800	83835199	1400	*	30351sicer	6.22405e-05	chr9	83833689	83834688	1000	+	promoter:32059	uc012gxl.1	22137	Ttk	cell cycle		H3K4me1	59.6275	17.8432
chr9	83833800	83835199	1400	*	13892sicer	7.35671e-148	chr9	83833689	83834688	1000	+	promoter:32059	uc012gxl.1	22137	Ttk	cell cycle		H3K4me3	59.6275	17.8432
chr9	83806801	83833800	27000	*	E6		chr9	83833689	83834688	1000	+	promoter:32059	uc012gxl.1	22137	Ttk	cell cycle	E6
chr9	83833801	83834000	200	*	E8		chr9	83833689	83834688	1000	+	promoter:32059	uc012gxl.1	22137	Ttk	cell cycle	E8
chr9	83834001	83835000	1000	*	E10		chr9	83833689	83834688	1000	+	promoter:32059	uc012gxl.1	22137	Ttk	cell cycle	E10
chr9	83806801	83833800	27000	*	E6		chr9	83833689	83834688	1000	+	promoter:32059	uc012gxl.1	22137	Ttk	cell cycle		E6
chr9	83833801	83835000	1200	*	E10		chr9	83833689	83834688	1000	+	promoter:32059	uc012gxl.1	22137	Ttk	cell cycle		E10
chr9	83833600	83835199	1600	*	10783sicer	1.10581e-207	chr9	83833689	83834688	1000	+	promoter:32060	uc012gxm.1	22137	Ttk	cell cycle	H3K4me3		59.6275	17.8432
chr9	83833800	83835199	1400	*	30351sicer	6.22405e-05	chr9	83833689	83834688	1000	+	promoter:32060	uc012gxm.1	22137	Ttk	cell cycle		H3K4me1	59.6275	17.8432
chr9	83833800	83835199	1400	*	13892sicer	7.35671e-148	chr9	83833689	83834688	1000	+	promoter:32060	uc012gxm.1	22137	Ttk	cell cycle		H3K4me3	59.6275	17.8432
chr9	83806801	83833800	27000	*	E6		chr9	83833689	83834688	1000	+	promoter:32060	uc012gxm.1	22137	Ttk	cell cycle	E6
chr9	83833801	83834000	200	*	E8		chr9	83833689	83834688	1000	+	promoter:32060	uc012gxm.1	22137	Ttk	cell cycle	E8
chr9	83834001	83835000	1000	*	E10		chr9	83833689	83834688	1000	+	promoter:32060	uc012gxm.1	22137	Ttk	cell cycle	E10
chr9	83806801	83833800	27000	*	E6		chr9	83833689	83834688	1000	+	promoter:32060	uc012gxm.1	22137	Ttk	cell cycle		E6
chr9	83833801	83835000	1200	*	E10		chr9	83833689	83834688	1000	+	promoter:32060	uc012gxm.1	22137	Ttk	cell cycle		E10
chr9	95857000	95858799	1800	*	10849sicer	0	chr9	95856597	95857596	1000	+	promoter:32136	uc009rbn.2	245000	Atr	cell cycle	H3K4me3		1096.83	210.536
chr9	95857000	95858799	1800	*	14000sicer	2.91833e-198	chr9	95856597	95857596	1000	+	promoter:32136	uc009rbn.2	245000	Atr	cell cycle		H3K4me3	1096.83	210.536
chr9	95845601	95857200	11600	*	E6		chr9	95856597	95857596	1000	+	promoter:32136	uc009rbn.2	245000	Atr	cell cycle	E6
chr9	95857201	95858800	1600	*	E10		chr9	95856597	95857596	1000	+	promoter:32136	uc009rbn.2	245000	Atr	cell cycle	E10
chr9	95845601	95857400	11800	*	E6		chr9	95856597	95857596	1000	+	promoter:32136	uc009rbn.2	245000	Atr	cell cycle		E6
chr9	95857401	95858600	1200	*	E10		chr9	95856597	95857596	1000	+	promoter:32136	uc009rbn.2	245000	Atr	cell cycle		E10
chr9	95857000	95858799	1800	*	10849sicer	0	chr9	95856597	95857596	1000	+	promoter:32137	uc009rbo.2	245000	Atr	cell cycle	H3K4me3		1096.83	210.536
chr9	95857000	95858799	1800	*	14000sicer	2.91833e-198	chr9	95856597	95857596	1000	+	promoter:32137	uc009rbo.2	245000	Atr	cell cycle		H3K4me3	1096.83	210.536
chr9	95845601	95857200	11600	*	E6		chr9	95856597	95857596	1000	+	promoter:32137	uc009rbo.2	245000	Atr	cell cycle	E6
chr9	95857201	95858800	1600	*	E10		chr9	95856597	95857596	1000	+	promoter:32137	uc009rbo.2	245000	Atr	cell cycle	E10
chr9	95845601	95857400	11800	*	E6		chr9	95856597	95857596	1000	+	promoter:32137	uc009rbo.2	245000	Atr	cell cycle		E6
chr9	95857401	95858600	1200	*	E10		chr9	95856597	95857596	1000	+	promoter:32137	uc009rbo.2	245000	Atr	cell cycle		E10
chr9	95857000	95858799	1800	*	10849sicer	0	chr9	95856597	95857596	1000	+	promoter:32138	uc012gym.1	245000	Atr	cell cycle	H3K4me3		1096.83	210.536
chr9	95857000	95858799	1800	*	14000sicer	2.91833e-198	chr9	95856597	95857596	1000	+	promoter:32138	uc012gym.1	245000	Atr	cell cycle		H3K4me3	1096.83	210.536
chr9	95845601	95857200	11600	*	E6		chr9	95856597	95857596	1000	+	promoter:32138	uc012gym.1	245000	Atr	cell cycle	E6
chr9	95857201	95858800	1600	*	E10		chr9	95856597	95857596	1000	+	promoter:32138	uc012gym.1	245000	Atr	cell cycle	E10
chr9	95845601	95857400	11800	*	E6		chr9	95856597	95857596	1000	+	promoter:32138	uc012gym.1	245000	Atr	cell cycle		E6
chr9	95857401	95858600	1200	*	E10		chr9	95856597	95857596	1000	+	promoter:32138	uc012gym.1	245000	Atr	cell cycle		E10
chr9	95857000	95858799	1800	*	10849sicer	0	chr9	95856597	95857596	1000	+	promoter:32139	uc012gyn.1	245000	Atr	cell cycle	H3K4me3		1096.83	210.536
chr9	95857000	95858799	1800	*	14000sicer	2.91833e-198	chr9	95856597	95857596	1000	+	promoter:32139	uc012gyn.1	245000	Atr	cell cycle		H3K4me3	1096.83	210.536
chr9	95845601	95857200	11600	*	E6		chr9	95856597	95857596	1000	+	promoter:32139	uc012gyn.1	245000	Atr	cell cycle	E6
chr9	95857201	95858800	1600	*	E10		chr9	95856597	95857596	1000	+	promoter:32139	uc012gyn.1	245000	Atr	cell cycle	E10
chr9	95845601	95857400	11800	*	E6		chr9	95856597	95857596	1000	+	promoter:32139	uc012gyn.1	245000	Atr	cell cycle		E6
chr9	95857401	95858600	1200	*	E10		chr9	95856597	95857596	1000	+	promoter:32139	uc012gyn.1	245000	Atr	cell cycle		E10
chr9	95892401	95953600	61200	*	E6		chr9	95907339	95908338	1000	+	promoter:32140	uc009rbq.2	245000	Atr	cell cycle	E6
chr9	95892401	95954200	61800	*	E6		chr9	95907339	95908338	1000	+	promoter:32140	uc009rbq.2	245000	Atr	cell cycle		E6
chr9	95892401	95953600	61200	*	E6		chr9	95913937	95914936	1000	+	promoter:32141	uc009rbr.1	245000	Atr	cell cycle	E6
chr9	95892401	95954200	61800	*	E6		chr9	95913937	95914936	1000	+	promoter:32141	uc009rbr.1	245000	Atr	cell cycle		E6
chr9	96195000	96198999	4000	*	19942sicer	5.49668e-09	chr9	96195275	96196274	1000	+	promoter:32150	uc009rcc.2	211586	Tfdp2	cell cycle	H3K4me1		3593.76	1362.75
chr9	96195600	96198399	2800	*	10852sicer	0	chr9	96195275	96196274	1000	+	promoter:32150	uc009rcc.2	211586	Tfdp2	cell cycle	H3K4me3		3593.76	1362.75
chr9	96195600	96198999	3400	*	30520sicer	3.91647e-06	chr9	96195275	96196274	1000	+	promoter:32150	uc009rcc.2	211586	Tfdp2	cell cycle		H3K4me1	3593.76	1362.75
chr9	96195600	96197999	2400	*	14005sicer	3.42427e-218	chr9	96195275	96196274	1000	+	promoter:32150	uc009rcc.2	211586	Tfdp2	cell cycle		H3K4me3	3593.76	1362.75
chr9	96120201	96195600	75400	*	E6		chr9	96195275	96196274	1000	+	promoter:32150	uc009rcc.2	211586	Tfdp2	cell cycle	E6
chr9	96195601	96197800	2200	*	E10		chr9	96195275	96196274	1000	+	promoter:32150	uc009rcc.2	211586	Tfdp2	cell cycle	E10
chr9	96156401	96195800	39400	*	E6		chr9	96195275	96196274	1000	+	promoter:32150	uc009rcc.2	211586	Tfdp2	cell cycle		E6
chr9	96195801	96197400	1600	*	E10		chr9	96195275	96196274	1000	+	promoter:32150	uc009rcc.2	211586	Tfdp2	cell cycle		E10
chr9	96195000	96198999	4000	*	19942sicer	5.49668e-09	chr9	96195275	96196274	1000	+	promoter:32151	uc009rcd.2	211586	Tfdp2	cell cycle	H3K4me1		3593.76	1362.75
chr9	96195600	96198399	2800	*	10852sicer	0	chr9	96195275	96196274	1000	+	promoter:32151	uc009rcd.2	211586	Tfdp2	cell cycle	H3K4me3		3593.76	1362.75
chr9	96195600	96198999	3400	*	30520sicer	3.91647e-06	chr9	96195275	96196274	1000	+	promoter:32151	uc009rcd.2	211586	Tfdp2	cell cycle		H3K4me1	3593.76	1362.75
chr9	96195600	96197999	2400	*	14005sicer	3.42427e-218	chr9	96195275	96196274	1000	+	promoter:32151	uc009rcd.2	211586	Tfdp2	cell cycle		H3K4me3	3593.76	1362.75
chr9	96120201	96195600	75400	*	E6		chr9	96195275	96196274	1000	+	promoter:32151	uc009rcd.2	211586	Tfdp2	cell cycle	E6
chr9	96195601	96197800	2200	*	E10		chr9	96195275	96196274	1000	+	promoter:32151	uc009rcd.2	211586	Tfdp2	cell cycle	E10
chr9	96156401	96195800	39400	*	E6		chr9	96195275	96196274	1000	+	promoter:32151	uc009rcd.2	211586	Tfdp2	cell cycle		E6
chr9	96195801	96197400	1600	*	E10		chr9	96195275	96196274	1000	+	promoter:32151	uc009rcd.2	211586	Tfdp2	cell cycle		E10
chr9	96195000	96198999	4000	*	19942sicer	5.49668e-09	chr9	96195275	96196274	1000	+	promoter:32152	uc009rce.2	211586	Tfdp2	cell cycle	H3K4me1		3593.76	1362.75
chr9	96195600	96198399	2800	*	10852sicer	0	chr9	96195275	96196274	1000	+	promoter:32152	uc009rce.2	211586	Tfdp2	cell cycle	H3K4me3		3593.76	1362.75
chr9	96195600	96198999	3400	*	30520sicer	3.91647e-06	chr9	96195275	96196274	1000	+	promoter:32152	uc009rce.2	211586	Tfdp2	cell cycle		H3K4me1	3593.76	1362.75
chr9	96195600	96197999	2400	*	14005sicer	3.42427e-218	chr9	96195275	96196274	1000	+	promoter:32152	uc009rce.2	211586	Tfdp2	cell cycle		H3K4me3	3593.76	1362.75
chr9	96120201	96195600	75400	*	E6		chr9	96195275	96196274	1000	+	promoter:32152	uc009rce.2	211586	Tfdp2	cell cycle	E6
chr9	96195601	96197800	2200	*	E10		chr9	96195275	96196274	1000	+	promoter:32152	uc009rce.2	211586	Tfdp2	cell cycle	E10
chr9	96156401	96195800	39400	*	E6		chr9	96195275	96196274	1000	+	promoter:32152	uc009rce.2	211586	Tfdp2	cell cycle		E6
chr9	96195801	96197400	1600	*	E10		chr9	96195275	96196274	1000	+	promoter:32152	uc009rce.2	211586	Tfdp2	cell cycle		E10
chr9	96195000	96198999	4000	*	19942sicer	5.49668e-09	chr9	96195275	96196274	1000	+	promoter:32153	uc009rcf.2	211586	Tfdp2	cell cycle	H3K4me1		3593.76	1362.75
chr9	96195600	96198399	2800	*	10852sicer	0	chr9	96195275	96196274	1000	+	promoter:32153	uc009rcf.2	211586	Tfdp2	cell cycle	H3K4me3		3593.76	1362.75
chr9	96195600	96198999	3400	*	30520sicer	3.91647e-06	chr9	96195275	96196274	1000	+	promoter:32153	uc009rcf.2	211586	Tfdp2	cell cycle		H3K4me1	3593.76	1362.75
chr9	96195600	96197999	2400	*	14005sicer	3.42427e-218	chr9	96195275	96196274	1000	+	promoter:32153	uc009rcf.2	211586	Tfdp2	cell cycle		H3K4me3	3593.76	1362.75
chr9	96120201	96195600	75400	*	E6		chr9	96195275	96196274	1000	+	promoter:32153	uc009rcf.2	211586	Tfdp2	cell cycle	E6
chr9	96195601	96197800	2200	*	E10		chr9	96195275	96196274	1000	+	promoter:32153	uc009rcf.2	211586	Tfdp2	cell cycle	E10
chr9	96156401	96195800	39400	*	E6		chr9	96195275	96196274	1000	+	promoter:32153	uc009rcf.2	211586	Tfdp2	cell cycle		E6
chr9	96195801	96197400	1600	*	E10		chr9	96195275	96196274	1000	+	promoter:32153	uc009rcf.2	211586	Tfdp2	cell cycle		E10
chr9	96197801	96209400	11600	*	E6		chr9	96201131	96202130	1000	+	promoter:32154	uc009rcg.1	211586	Tfdp2	cell cycle	E6
chr9	96198801	96209400	10600	*	E6		chr9	96201131	96202130	1000	+	promoter:32154	uc009rcg.1	211586	Tfdp2	cell cycle		E6
chr9	96210801	96259200	48400	*	E6		chr9	96257705	96258704	1000	+	promoter:32155	uc009rch.2	211586	Tfdp2	cell cycle	E6
chr9	96211001	96259200	48200	*	E6		chr9	96257705	96258704	1000	+	promoter:32155	uc009rch.2	211586	Tfdp2	cell cycle		E6
chr9	96259000	96260199	1200	*	10853sicer	1.31586e-25	chr9	96258248	96259247	1000	+	promoter:32156	uc009rci.2	211586	Tfdp2	cell cycle	H3K4me3		3593.76	1362.75
chr9	96259200	96259999	800	*	14006sicer	5.35237e-08	chr9	96258248	96259247	1000	+	promoter:32156	uc009rci.2	211586	Tfdp2	cell cycle		H3K4me3	3593.76	1362.75
chr9	96210801	96259200	48400	*	E6		chr9	96258248	96259247	1000	+	promoter:32156	uc009rci.2	211586	Tfdp2	cell cycle	E6
chr9	96259201	96260200	1000	*	E10		chr9	96258248	96259247	1000	+	promoter:32156	uc009rci.2	211586	Tfdp2	cell cycle	E10
chr9	96211001	96259200	48200	*	E6		chr9	96258248	96259247	1000	+	promoter:32156	uc009rci.2	211586	Tfdp2	cell cycle		E6
chr9	96259201	96259400	200	*	E10		chr9	96258248	96259247	1000	+	promoter:32156	uc009rci.2	211586	Tfdp2	cell cycle		E10
chr9	96259000	96260199	1200	*	10853sicer	1.31586e-25	chr9	96258248	96259247	1000	+	promoter:32157	uc009rcj.2	211586	Tfdp2	cell cycle	H3K4me3		3593.76	1362.75
chr9	96259200	96259999	800	*	14006sicer	5.35237e-08	chr9	96258248	96259247	1000	+	promoter:32157	uc009rcj.2	211586	Tfdp2	cell cycle		H3K4me3	3593.76	1362.75
chr9	96210801	96259200	48400	*	E6		chr9	96258248	96259247	1000	+	promoter:32157	uc009rcj.2	211586	Tfdp2	cell cycle	E6
chr9	96259201	96260200	1000	*	E10		chr9	96258248	96259247	1000	+	promoter:32157	uc009rcj.2	211586	Tfdp2	cell cycle	E10
chr9	96211001	96259200	48200	*	E6		chr9	96258248	96259247	1000	+	promoter:32157	uc009rcj.2	211586	Tfdp2	cell cycle		E6
chr9	96259201	96259400	200	*	E10		chr9	96258248	96259247	1000	+	promoter:32157	uc009rcj.2	211586	Tfdp2	cell cycle		E10
chr9	100642000	100645799	3800	*	10894sicer	0	chr9	100642623	100643622	1000	+	promoter:32193	uc009rey.1	20842	Stag1	cell cycle	H3K4me3		1370.47	296.749
chr9	100641400	100645199	3800	*	14052sicer	0	chr9	100642623	100643622	1000	+	promoter:32193	uc009rey.1	20842	Stag1	cell cycle		H3K4me3	1370.47	296.749
chr9	100642201	100645000	2800	*	E10		chr9	100642623	100643622	1000	+	promoter:32193	uc009rey.1	20842	Stag1	cell cycle	E10
chr9	100642201	100645000	2800	*	E10		chr9	100642623	100643622	1000	+	promoter:32193	uc009rey.1	20842	Stag1	cell cycle		E10
chr9	100642000	100645799	3800	*	10894sicer	0	chr9	100642623	100643622	1000	+	promoter:32194	uc012gzf.1	20842	Stag1	cell cycle	H3K4me3		1370.47	296.749
chr9	100641400	100645199	3800	*	14052sicer	0	chr9	100642623	100643622	1000	+	promoter:32194	uc012gzf.1	20842	Stag1	cell cycle		H3K4me3	1370.47	296.749
chr9	100642201	100645000	2800	*	E10		chr9	100642623	100643622	1000	+	promoter:32194	uc012gzf.1	20842	Stag1	cell cycle	E10
chr9	100642201	100645000	2800	*	E10		chr9	100642623	100643622	1000	+	promoter:32194	uc012gzf.1	20842	Stag1	cell cycle		E10
chr9	100642000	100645799	3800	*	10894sicer	0	chr9	100642623	100643622	1000	+	promoter:32195	uc009rez.1	20842	Stag1	cell cycle	H3K4me3		1370.47	296.749
chr9	100641400	100645199	3800	*	14052sicer	0	chr9	100642623	100643622	1000	+	promoter:32195	uc009rez.1	20842	Stag1	cell cycle		H3K4me3	1370.47	296.749
chr9	100642201	100645000	2800	*	E10		chr9	100642623	100643622	1000	+	promoter:32195	uc009rez.1	20842	Stag1	cell cycle	E10
chr9	100642201	100645000	2800	*	E10		chr9	100642623	100643622	1000	+	promoter:32195	uc009rez.1	20842	Stag1	cell cycle		E10
chr9	100642000	100645799	3800	*	10894sicer	0	chr9	100642623	100643622	1000	+	promoter:32196	uc009rfa.1	20842	Stag1	cell cycle	H3K4me3		1370.47	296.749
chr9	100641400	100645199	3800	*	14052sicer	0	chr9	100642623	100643622	1000	+	promoter:32196	uc009rfa.1	20842	Stag1	cell cycle		H3K4me3	1370.47	296.749
chr9	100642201	100645000	2800	*	E10		chr9	100642623	100643622	1000	+	promoter:32196	uc009rfa.1	20842	Stag1	cell cycle	E10
chr9	100642201	100645000	2800	*	E10		chr9	100642623	100643622	1000	+	promoter:32196	uc009rfa.1	20842	Stag1	cell cycle		E10
chr9	100642000	100645799	3800	*	10894sicer	0	chr9	100642623	100643622	1000	+	promoter:32197	uc009rfb.1	20842	Stag1	cell cycle	H3K4me3		1370.47	296.749
chr9	100641400	100645199	3800	*	14052sicer	0	chr9	100642623	100643622	1000	+	promoter:32197	uc009rfb.1	20842	Stag1	cell cycle		H3K4me3	1370.47	296.749
chr9	100642201	100645000	2800	*	E10		chr9	100642623	100643622	1000	+	promoter:32197	uc009rfb.1	20842	Stag1	cell cycle	E10
chr9	100642201	100645000	2800	*	E10		chr9	100642623	100643622	1000	+	promoter:32197	uc009rfb.1	20842	Stag1	cell cycle		E10
chr9	102618600	102625999	7400	*	20027sicer	4.036e-15	chr9	102625296	102626295	1000	+	promoter:32201	uc009rft.2	69010	Anapc13	cell cycle	H3K4me1		14454.9	1348.41
chr9	102625000	102627599	2600	*	10901sicer	0	chr9	102625296	102626295	1000	+	promoter:32201	uc009rft.2	69010	Anapc13	cell cycle	H3K4me3		14454.9	1348.41
chr9	102624000	102629399	5400	*	30639sicer	1.09279e-12	chr9	102625296	102626295	1000	+	promoter:32201	uc009rft.2	69010	Anapc13	cell cycle		H3K4me1	14454.9	1348.41
chr9	102625000	102627399	2400	*	14063sicer	5.25037e-306	chr9	102625296	102626295	1000	+	promoter:32201	uc009rft.2	69010	Anapc13	cell cycle		H3K4me3	14454.9	1348.41
chr9	102566001	102625400	59400	*	E6		chr9	102625296	102626295	1000	+	promoter:32201	uc009rft.2	69010	Anapc13	cell cycle	E6
chr9	102625401	102627200	1800	*	E10		chr9	102625296	102626295	1000	+	promoter:32201	uc009rft.2	69010	Anapc13	cell cycle	E10
chr9	102566201	102625400	59200	*	E6		chr9	102625296	102626295	1000	+	promoter:32201	uc009rft.2	69010	Anapc13	cell cycle		E6
chr9	102625401	102627200	1800	*	E10		chr9	102625296	102626295	1000	+	promoter:32201	uc009rft.2	69010	Anapc13	cell cycle		E10
chr9	109875400	109877399	2000	*	11022sicer	4.88759e-302	chr9	109874579	109875578	1000	+	promoter:32410	uc009rsw.1	12530	Cdc25a	cell cycle	H3K4me3		257.829	32.2802
chr9	109875400	109876999	1600	*	14188sicer	3.66628e-262	chr9	109874579	109875578	1000	+	promoter:32410	uc009rsw.1	12530	Cdc25a	cell cycle		H3K4me3	257.829	32.2802
chr9	109833601	109875400	41800	*	E6		chr9	109874579	109875578	1000	+	promoter:32410	uc009rsw.1	12530	Cdc25a	cell cycle	E6
chr9	109875401	109877000	1600	*	E10		chr9	109874579	109875578	1000	+	promoter:32410	uc009rsw.1	12530	Cdc25a	cell cycle	E10
chr9	109843801	109875400	31600	*	E6		chr9	109874579	109875578	1000	+	promoter:32410	uc009rsw.1	12530	Cdc25a	cell cycle		E6
chr9	109875401	109876800	1400	*	E10		chr9	109874579	109875578	1000	+	promoter:32410	uc009rsw.1	12530	Cdc25a	cell cycle		E10
chr9	109875400	109877399	2000	*	11022sicer	4.88759e-302	chr9	109875306	109876305	1000	+	promoter:32411	uc009rsx.1	12530	Cdc25a	cell cycle	H3K4me3		257.829	32.2802
chr9	109875400	109876999	1600	*	14188sicer	3.66628e-262	chr9	109875306	109876305	1000	+	promoter:32411	uc009rsx.1	12530	Cdc25a	cell cycle		H3K4me3	257.829	32.2802
chr9	109833601	109875400	41800	*	E6		chr9	109875306	109876305	1000	+	promoter:32411	uc009rsx.1	12530	Cdc25a	cell cycle	E6
chr9	109875401	109877000	1600	*	E10		chr9	109875306	109876305	1000	+	promoter:32411	uc009rsx.1	12530	Cdc25a	cell cycle	E10
chr9	109843801	109875400	31600	*	E6		chr9	109875306	109876305	1000	+	promoter:32411	uc009rsx.1	12530	Cdc25a	cell cycle		E6
chr9	109875401	109876800	1400	*	E10		chr9	109875306	109876305	1000	+	promoter:32411	uc009rsx.1	12530	Cdc25a	cell cycle		E10
chr9	21286400	21291999	5600	*	10215sicer	0	chr9	21291210	21292209	1000	-	promoter:32850	uc009okw.1	12581	Cdkn2d	cell cycle	H3K4me3		5006.37	188.198
chr9	21288600	21291799	3200	*	28607sicer	4.35902e-05	chr9	21291210	21292209	1000	-	promoter:32850	uc009okw.1	12581	Cdkn2d	cell cycle		H3K4me1	5006.37	188.198
chr9	21289800	21291999	2200	*	13259sicer	1.09606e-101	chr9	21291210	21292209	1000	-	promoter:32850	uc009okw.1	12581	Cdkn2d	cell cycle		H3K4me3	5006.37	188.198
chr9	21290001	21292000	2000	*	E10		chr9	21291210	21292209	1000	-	promoter:32850	uc009okw.1	12581	Cdkn2d	cell cycle	E10
chr9	21292001	21312000	20000	*	E6		chr9	21291210	21292209	1000	-	promoter:32850	uc009okw.1	12581	Cdkn2d	cell cycle	E6
chr9	21290401	21292000	1600	*	E10		chr9	21291210	21292209	1000	-	promoter:32850	uc009okw.1	12581	Cdkn2d	cell cycle		E10
chr9	21292001	21312000	20000	*	E6		chr9	21291210	21292209	1000	-	promoter:32850	uc009okw.1	12581	Cdkn2d	cell cycle		E6
chr9	21286400	21291999	5600	*	10215sicer	0	chr9	21291210	21292209	1000	-	promoter:32851	uc012gpd.1	12581	Cdkn2d	cell cycle	H3K4me3		5006.37	188.198
chr9	21288600	21291799	3200	*	28607sicer	4.35902e-05	chr9	21291210	21292209	1000	-	promoter:32851	uc012gpd.1	12581	Cdkn2d	cell cycle		H3K4me1	5006.37	188.198
chr9	21289800	21291999	2200	*	13259sicer	1.09606e-101	chr9	21291210	21292209	1000	-	promoter:32851	uc012gpd.1	12581	Cdkn2d	cell cycle		H3K4me3	5006.37	188.198
chr9	21290001	21292000	2000	*	E10		chr9	21291210	21292209	1000	-	promoter:32851	uc012gpd.1	12581	Cdkn2d	cell cycle	E10
chr9	21292001	21312000	20000	*	E6		chr9	21291210	21292209	1000	-	promoter:32851	uc012gpd.1	12581	Cdkn2d	cell cycle	E6
chr9	21290401	21292000	1600	*	E10		chr9	21291210	21292209	1000	-	promoter:32851	uc012gpd.1	12581	Cdkn2d	cell cycle		E10
chr9	21292001	21312000	20000	*	E6		chr9	21291210	21292209	1000	-	promoter:32851	uc012gpd.1	12581	Cdkn2d	cell cycle		E6
chr9	36726000	36727999	2000	*	18815sicer	1.46017e-13	chr9	36726375	36727374	1000	-	promoter:32995	uc009otv.1	12649	Chek1	cell cycle	H3K4me1		95.5461	41.249
chr9	36726000	36727599	1600	*	10320sicer	3.73642e-198	chr9	36726375	36727374	1000	-	promoter:32995	uc009otv.1	12649	Chek1	cell cycle	H3K4me3		95.5461	41.249
chr9	36725800	36728199	2400	*	28911sicer	1.49123e-07	chr9	36726375	36727374	1000	-	promoter:32995	uc009otv.1	12649	Chek1	cell cycle		H3K4me1	95.5461	41.249
chr9	36726000	36727399	1400	*	13389sicer	3.41265e-135	chr9	36726375	36727374	1000	-	promoter:32995	uc009otv.1	12649	Chek1	cell cycle		H3K4me3	95.5461	41.249
chr9	36726201	36726600	400	*	E8		chr9	36726375	36727374	1000	-	promoter:32995	uc009otv.1	12649	Chek1	cell cycle	E8
chr9	36726601	36727400	800	*	E10		chr9	36726375	36727374	1000	-	promoter:32995	uc009otv.1	12649	Chek1	cell cycle	E10
chr9	36726201	36726400	200	*	E8		chr9	36726375	36727374	1000	-	promoter:32995	uc009otv.1	12649	Chek1	cell cycle		E8
chr9	36726401	36727400	1000	*	E10		chr9	36726375	36727374	1000	-	promoter:32995	uc009otv.1	12649	Chek1	cell cycle		E10
chr9	36726000	36727999	2000	*	18815sicer	1.46017e-13	chr9	36726659	36727658	1000	-	promoter:32996	uc009otw.2	12649	Chek1	cell cycle	H3K4me1		95.5461	41.249
chr9	36726000	36727599	1600	*	10320sicer	3.73642e-198	chr9	36726659	36727658	1000	-	promoter:32996	uc009otw.2	12649	Chek1	cell cycle	H3K4me3		95.5461	41.249
chr9	36725800	36728199	2400	*	28911sicer	1.49123e-07	chr9	36726659	36727658	1000	-	promoter:32996	uc009otw.2	12649	Chek1	cell cycle		H3K4me1	95.5461	41.249
chr9	36726000	36727399	1400	*	13389sicer	3.41265e-135	chr9	36726659	36727658	1000	-	promoter:32996	uc009otw.2	12649	Chek1	cell cycle		H3K4me3	95.5461	41.249
chr9	36726601	36727400	800	*	E10		chr9	36726659	36727658	1000	-	promoter:32996	uc009otw.2	12649	Chek1	cell cycle	E10
chr9	36727401	36755600	28200	*	E6		chr9	36726659	36727658	1000	-	promoter:32996	uc009otw.2	12649	Chek1	cell cycle	E6
chr9	36726401	36727400	1000	*	E10		chr9	36726659	36727658	1000	-	promoter:32996	uc009otw.2	12649	Chek1	cell cycle		E10
chr9	36727401	36755600	28200	*	E6		chr9	36726659	36727658	1000	-	promoter:32996	uc009otw.2	12649	Chek1	cell cycle		E6
chr9	36726000	36727999	2000	*	18815sicer	1.46017e-13	chr9	36726659	36727658	1000	-	promoter:32997	uc009otx.2	12649	Chek1	cell cycle	H3K4me1		95.5461	41.249
chr9	36726000	36727599	1600	*	10320sicer	3.73642e-198	chr9	36726659	36727658	1000	-	promoter:32997	uc009otx.2	12649	Chek1	cell cycle	H3K4me3		95.5461	41.249
chr9	36725800	36728199	2400	*	28911sicer	1.49123e-07	chr9	36726659	36727658	1000	-	promoter:32997	uc009otx.2	12649	Chek1	cell cycle		H3K4me1	95.5461	41.249
chr9	36726000	36727399	1400	*	13389sicer	3.41265e-135	chr9	36726659	36727658	1000	-	promoter:32997	uc009otx.2	12649	Chek1	cell cycle		H3K4me3	95.5461	41.249
chr9	36726601	36727400	800	*	E10		chr9	36726659	36727658	1000	-	promoter:32997	uc009otx.2	12649	Chek1	cell cycle	E10
chr9	36727401	36755600	28200	*	E6		chr9	36726659	36727658	1000	-	promoter:32997	uc009otx.2	12649	Chek1	cell cycle	E6
chr9	36726401	36727400	1000	*	E10		chr9	36726659	36727658	1000	-	promoter:32997	uc009otx.2	12649	Chek1	cell cycle		E10
chr9	36727401	36755600	28200	*	E6		chr9	36726659	36727658	1000	-	promoter:32997	uc009otx.2	12649	Chek1	cell cycle		E6
chr9	53405601	53535600	130000	*	E6		chr9	53533967	53534966	1000	-	promoter:33276	uc012gtj.1	11920	Atm	cell cycle	E6
chr9	53407401	53536000	128600	*	E6		chr9	53533967	53534966	1000	-	promoter:33276	uc012gtj.1	11920	Atm	cell cycle		E6
chr9	53537200	53541999	4800	*	19134sicer	1.13867e-05	chr9	53536672	53537671	1000	-	promoter:33277	uc009pmd.2	11920	Atm	cell cycle	H3K4me1		333.054	48.3993
chr9	53535800	53538399	2600	*	10481sicer	0	chr9	53536672	53537671	1000	-	promoter:33277	uc009pmd.2	11920	Atm	cell cycle	H3K4me3		333.054	48.3993
chr9	53537400	53539399	2000	*	29348sicer	2.92926e-12	chr9	53536672	53537671	1000	-	promoter:33277	uc009pmd.2	11920	Atm	cell cycle		H3K4me1	333.054	48.3993
chr9	53535800	53539599	3800	*	13563sicer	0	chr9	53536672	53537671	1000	-	promoter:33277	uc009pmd.2	11920	Atm	cell cycle		H3K4me3	333.054	48.3993
chr9	53536001	53538000	2000	*	E10		chr9	53536672	53537671	1000	-	promoter:33277	uc009pmd.2	11920	Atm	cell cycle	E10
chr9	53536001	53538000	2000	*	E10		chr9	53536672	53537671	1000	-	promoter:33277	uc009pmd.2	11920	Atm	cell cycle		E10
chr9	53537200	53541999	4800	*	19134sicer	1.13867e-05	chr9	53536672	53537671	1000	-	promoter:33278	uc009pme.2	11920	Atm	cell cycle	H3K4me1		333.054	48.3993
chr9	53535800	53538399	2600	*	10481sicer	0	chr9	53536672	53537671	1000	-	promoter:33278	uc009pme.2	11920	Atm	cell cycle	H3K4me3		333.054	48.3993
chr9	53537400	53539399	2000	*	29348sicer	2.92926e-12	chr9	53536672	53537671	1000	-	promoter:33278	uc009pme.2	11920	Atm	cell cycle		H3K4me1	333.054	48.3993
chr9	53535800	53539599	3800	*	13563sicer	0	chr9	53536672	53537671	1000	-	promoter:33278	uc009pme.2	11920	Atm	cell cycle		H3K4me3	333.054	48.3993
chr9	53536001	53538000	2000	*	E10		chr9	53536672	53537671	1000	-	promoter:33278	uc009pme.2	11920	Atm	cell cycle	E10
chr9	53536001	53538000	2000	*	E10		chr9	53536672	53537671	1000	-	promoter:33278	uc009pme.2	11920	Atm	cell cycle		E10
chr9	63725800	63759599	33800	*	19401sicer	2.67229e-243	chr9	63757995	63758994	1000	-	promoter:33632	uc009qbi.1	17127	Smad3	cell cycle	H3K4me1		10010.9	519.818
chr9	63753200	63759399	6200	*	10608sicer	0	chr9	63757995	63758994	1000	-	promoter:33632	uc009qbi.1	17127	Smad3	cell cycle	H3K4me3		10010.9	519.818
chr9	63758400	63760399	2000	*	29709sicer	1.44422e-08	chr9	63757995	63758994	1000	-	promoter:33632	uc009qbi.1	17127	Smad3	cell cycle		H3K4me1	10010.9	519.818
chr9	63753400	63759399	6000	*	13691sicer	0	chr9	63757995	63758994	1000	-	promoter:33632	uc009qbi.1	17127	Smad3	cell cycle		H3K4me3	10010.9	519.818
chr9	63755401	63759000	3600	*	E10		chr9	63757995	63758994	1000	-	promoter:33632	uc009qbi.1	17127	Smad3	cell cycle	E10
chr9	63755401	63758400	3000	*	E10		chr9	63757995	63758994	1000	-	promoter:33632	uc009qbi.1	17127	Smad3	cell cycle		E10
chr9	63758401	63758800	400	*	E8		chr9	63757995	63758994	1000	-	promoter:33632	uc009qbi.1	17127	Smad3	cell cycle		E8
chr9	63758801	63759400	600	*	E7		chr9	63757995	63758994	1000	-	promoter:33632	uc009qbi.1	17127	Smad3	cell cycle		E7
chr9	70421200	70422199	1000	*	10678sicer	1.08288e-17	chr9	70421555	70422554	1000	-	promoter:33879	uc009qny.1	12442	Ccnb2	cell cycle	H3K4me3		40.5169	17.5454
chr9	70420800	70422999	2200	*	30011sicer	3.42684e-06	chr9	70421555	70422554	1000	-	promoter:33879	uc009qny.1	12442	Ccnb2	cell cycle		H3K4me1	40.5169	17.5454
chr9	70421200	70421999	800	*	13767sicer	1.11803e-08	chr9	70421555	70422554	1000	-	promoter:33879	uc009qny.1	12442	Ccnb2	cell cycle		H3K4me3	40.5169	17.5454
chr9	70421201	70421600	400	*	E8		chr9	70421555	70422554	1000	-	promoter:33879	uc009qny.1	12442	Ccnb2	cell cycle	E8
chr9	70421601	70421800	200	*	E10		chr9	70421555	70422554	1000	-	promoter:33879	uc009qny.1	12442	Ccnb2	cell cycle	E10
chr9	70421801	70464800	43000	*	E6		chr9	70421555	70422554	1000	-	promoter:33879	uc009qny.1	12442	Ccnb2	cell cycle	E6
chr9	70421201	70421600	400	*	E8		chr9	70421555	70422554	1000	-	promoter:33879	uc009qny.1	12442	Ccnb2	cell cycle		E8
chr9	70421601	70421800	200	*	E10		chr9	70421555	70422554	1000	-	promoter:33879	uc009qny.1	12442	Ccnb2	cell cycle		E10
chr9	70421801	70463000	41200	*	E6		chr9	70421555	70422554	1000	-	promoter:33879	uc009qny.1	12442	Ccnb2	cell cycle		E6
chr1	186701600	186707599	6000	*	2053sicer	6.80106e-08	chr1	186705993	186706992	1000	-	promoter:3406	uc007dzo.2	21808	Tgfb2	cell cycle	H3K4me1		149.62	15.416
chr1	186699800	186706599	6800	*	1116sicer	0	chr1	186705993	186706992	1000	-	promoter:3406	uc007dzo.2	21808	Tgfb2	cell cycle	H3K4me3		149.62	15.416
chr1	186700000	186706599	6600	*	3341sicer	2.17895e-13	chr1	186705993	186706992	1000	-	promoter:3406	uc007dzo.2	21808	Tgfb2	cell cycle		H3K4me1	149.62	15.416
chr1	186701200	186706199	5000	*	1609sicer	6.10004e-213	chr1	186705993	186706992	1000	-	promoter:3406	uc007dzo.2	21808	Tgfb2	cell cycle		H3K4me3	149.62	15.416
chr1	186705801	186706200	400	*	E10		chr1	186705993	186706992	1000	-	promoter:3406	uc007dzo.2	21808	Tgfb2	cell cycle	E10
chr1	186706201	186730000	23800	*	E6		chr1	186705993	186706992	1000	-	promoter:3406	uc007dzo.2	21808	Tgfb2	cell cycle	E6
chr1	186702601	186706000	3400	*	E10		chr1	186705993	186706992	1000	-	promoter:3406	uc007dzo.2	21808	Tgfb2	cell cycle		E10
chr1	186706001	186706600	600	*	E7		chr1	186705993	186706992	1000	-	promoter:3406	uc007dzo.2	21808	Tgfb2	cell cycle		E7
chr1	186706601	186748600	42000	*	E6		chr1	186705993	186706992	1000	-	promoter:3406	uc007dzo.2	21808	Tgfb2	cell cycle		E6
chr1	186701600	186707599	6000	*	2053sicer	6.80106e-08	chr1	186705993	186706992	1000	-	promoter:3407	uc007dzp.2	21808	Tgfb2	cell cycle	H3K4me1		149.62	15.416
chr1	186699800	186706599	6800	*	1116sicer	0	chr1	186705993	186706992	1000	-	promoter:3407	uc007dzp.2	21808	Tgfb2	cell cycle	H3K4me3		149.62	15.416
chr1	186700000	186706599	6600	*	3341sicer	2.17895e-13	chr1	186705993	186706992	1000	-	promoter:3407	uc007dzp.2	21808	Tgfb2	cell cycle		H3K4me1	149.62	15.416
chr1	186701200	186706199	5000	*	1609sicer	6.10004e-213	chr1	186705993	186706992	1000	-	promoter:3407	uc007dzp.2	21808	Tgfb2	cell cycle		H3K4me3	149.62	15.416
chr1	186705801	186706200	400	*	E10		chr1	186705993	186706992	1000	-	promoter:3407	uc007dzp.2	21808	Tgfb2	cell cycle	E10
chr1	186706201	186730000	23800	*	E6		chr1	186705993	186706992	1000	-	promoter:3407	uc007dzp.2	21808	Tgfb2	cell cycle	E6
chr1	186702601	186706000	3400	*	E10		chr1	186705993	186706992	1000	-	promoter:3407	uc007dzp.2	21808	Tgfb2	cell cycle		E10
chr1	186706001	186706600	600	*	E7		chr1	186705993	186706992	1000	-	promoter:3407	uc007dzp.2	21808	Tgfb2	cell cycle		E7
chr1	186706601	186748600	42000	*	E6		chr1	186705993	186706992	1000	-	promoter:3407	uc007dzp.2	21808	Tgfb2	cell cycle		E6
chr10	36973800	36976599	2800	*	11408sicer	0	chr10	36973544	36974543	1000	+	promoter:34836	uc007eve.1	15182	Hdac2	cell cycle	H3K4me3		6146.3	2173.66
chr10	36973800	36976199	2400	*	32003sicer	0.00747507	chr10	36973544	36974543	1000	+	promoter:34836	uc007eve.1	15182	Hdac2	cell cycle		H3K4me1	6146.3	2173.66
chr10	36973600	36976399	2800	*	14654sicer	0	chr10	36973544	36974543	1000	+	promoter:34836	uc007eve.1	15182	Hdac2	cell cycle		H3K4me3	6146.3	2173.66
chr10	36951001	36973800	22800	*	E6		chr10	36973544	36974543	1000	+	promoter:34836	uc007eve.1	15182	Hdac2	cell cycle	E6
chr10	36973801	36975600	1800	*	E10		chr10	36973544	36974543	1000	+	promoter:34836	uc007eve.1	15182	Hdac2	cell cycle	E10
chr10	36951201	36974000	22800	*	E6		chr10	36973544	36974543	1000	+	promoter:34836	uc007eve.1	15182	Hdac2	cell cycle		E6
chr10	36974001	36975600	1600	*	E10		chr10	36973544	36974543	1000	+	promoter:34836	uc007eve.1	15182	Hdac2	cell cycle		E10
chr10	36973800	36976599	2800	*	11408sicer	0	chr10	36973544	36974543	1000	+	promoter:34837	uc007evf.1	15182	Hdac2	cell cycle	H3K4me3		6146.3	2173.66
chr10	36973800	36976199	2400	*	32003sicer	0.00747507	chr10	36973544	36974543	1000	+	promoter:34837	uc007evf.1	15182	Hdac2	cell cycle		H3K4me1	6146.3	2173.66
chr10	36973600	36976399	2800	*	14654sicer	0	chr10	36973544	36974543	1000	+	promoter:34837	uc007evf.1	15182	Hdac2	cell cycle		H3K4me3	6146.3	2173.66
chr10	36951001	36973800	22800	*	E6		chr10	36973544	36974543	1000	+	promoter:34837	uc007evf.1	15182	Hdac2	cell cycle	E6
chr10	36973801	36975600	1800	*	E10		chr10	36973544	36974543	1000	+	promoter:34837	uc007evf.1	15182	Hdac2	cell cycle	E10
chr10	36951201	36974000	22800	*	E6		chr10	36973544	36974543	1000	+	promoter:34837	uc007evf.1	15182	Hdac2	cell cycle		E6
chr10	36974001	36975600	1600	*	E10		chr10	36973544	36974543	1000	+	promoter:34837	uc007evf.1	15182	Hdac2	cell cycle		E10
chr10	80927000	80944599	17600	*	21579sicer	2.91444e-96	chr10	80929091	80930090	1000	+	promoter:35544	uc007gfl.1	17873	Gadd45b	cell cycle	H3K4me1		153.386	135.788
chr10	80928600	80933999	5400	*	11807sicer	0	chr10	80929091	80930090	1000	+	promoter:35544	uc007gfl.1	17873	Gadd45b	cell cycle	H3K4me3		153.386	135.788
chr10	80928600	80929599	1000	*	32993sicer	3.62823e-09	chr10	80929091	80930090	1000	+	promoter:35544	uc007gfl.1	17873	Gadd45b	cell cycle		H3K4me1	153.386	135.788
chr10	80928600	80933799	5200	*	15133sicer	2.03555e-239	chr10	80929091	80930090	1000	+	promoter:35544	uc007gfl.1	17873	Gadd45b	cell cycle		H3K4me3	153.386	135.788
chr10	80928601	80931000	2400	*	E10		chr10	80929091	80930090	1000	+	promoter:35544	uc007gfl.1	17873	Gadd45b	cell cycle	E10
chr10	80928801	80929600	800	*	E8		chr10	80929091	80930090	1000	+	promoter:35544	uc007gfl.1	17873	Gadd45b	cell cycle		E8
chr10	80929601	80930400	800	*	E10		chr10	80929091	80930090	1000	+	promoter:35544	uc007gfl.1	17873	Gadd45b	cell cycle		E10
chr10	127045000	127094999	50000	*	4231sicer	0.000112738	chr10	127062603	127063602	1000	+	promoter:36210	uc007hhv.2	12567	Cdk4	cell cycle	H3K27me3		446.047	153.372
chr10	127062000	127065199	3200	*	12151sicer	4.15359e-197	chr10	127062603	127063602	1000	+	promoter:36210	uc007hhv.2	12567	Cdk4	cell cycle	H3K4me3		446.047	153.372
chr10	127045000	127094999	50000	*	5562sicer	0.000519617	chr10	127062603	127063602	1000	+	promoter:36210	uc007hhv.2	12567	Cdk4	cell cycle		H3K27me3	446.047	153.372
chr10	127063600	127064999	1400	*	33867sicer	3.38947e-06	chr10	127062603	127063602	1000	+	promoter:36210	uc007hhv.2	12567	Cdk4	cell cycle		H3K4me1	446.047	153.372
chr10	127063000	127065199	2200	*	15565sicer	3.08701e-136	chr10	127062603	127063602	1000	+	promoter:36210	uc007hhv.2	12567	Cdk4	cell cycle		H3K4me3	446.047	153.372
chr10	127060601	127063000	2400	*	E6		chr10	127062603	127063602	1000	+	promoter:36210	uc007hhv.2	12567	Cdk4	cell cycle	E6
chr10	127063001	127065000	2000	*	E10		chr10	127062603	127063602	1000	+	promoter:36210	uc007hhv.2	12567	Cdk4	cell cycle	E10
chr10	127060801	127063200	2400	*	E6		chr10	127062603	127063602	1000	+	promoter:36210	uc007hhv.2	12567	Cdk4	cell cycle		E6
chr10	127063201	127064600	1400	*	E10		chr10	127062603	127063602	1000	+	promoter:36210	uc007hhv.2	12567	Cdk4	cell cycle		E10
chr10	69350600	69353399	2800	*	21286sicer	2.76719e-09	chr10	69352913	69353912	1000	-	promoter:36920	uc007fmr.1	12534	Cdk1	cell cycle	H3K4me1		1507.5	595.428
chr10	69351400	69353399	2000	*	11627sicer	7.75142e-51	chr10	69352913	69353912	1000	-	promoter:36920	uc007fmr.1	12534	Cdk1	cell cycle	H3K4me3		1507.5	595.428
chr10	69350000	69353399	3400	*	32606sicer	2.50785e-12	chr10	69352913	69353912	1000	-	promoter:36920	uc007fmr.1	12534	Cdk1	cell cycle		H3K4me1	1507.5	595.428
chr10	69351200	69353399	2200	*	14935sicer	2.16905e-44	chr10	69352913	69353912	1000	-	promoter:36920	uc007fmr.1	12534	Cdk1	cell cycle		H3K4me3	1507.5	595.428
chr10	69352201	69353000	800	*	E8		chr10	69352913	69353912	1000	-	promoter:36920	uc007fmr.1	12534	Cdk1	cell cycle	E8
chr10	69353001	69398000	45000	*	E6		chr10	69352913	69353912	1000	-	promoter:36920	uc007fmr.1	12534	Cdk1	cell cycle	E6
chr10	69352001	69353000	1000	*	E8		chr10	69352913	69353912	1000	-	promoter:36920	uc007fmr.1	12534	Cdk1	cell cycle		E8
chr10	69353001	69398200	45200	*	E6		chr10	69352913	69353912	1000	-	promoter:36920	uc007fmr.1	12534	Cdk1	cell cycle		E6
chr10	81375800	81380199	4400	*	21609sicer	2.33641e-10	chr10	81378371	81379370	1000	-	promoter:37199	uc007ght.1	56371	Fzr1	cell cycle	H3K4me1		1149.44	673.482
chr10	81376600	81379399	2800	*	11833sicer	0	chr10	81378371	81379370	1000	-	promoter:37199	uc007ght.1	56371	Fzr1	cell cycle	H3K4me3		1149.44	673.482
chr10	81376600	81379399	2800	*	15159sicer	2.90527e-196	chr10	81378371	81379370	1000	-	promoter:37199	uc007ght.1	56371	Fzr1	cell cycle		H3K4me3	1149.44	673.482
chr10	81378001	81379200	1200	*	E10		chr10	81378371	81379370	1000	-	promoter:37199	uc007ght.1	56371	Fzr1	cell cycle	E10
chr10	81379201	81383800	4600	*	E6		chr10	81378371	81379370	1000	-	promoter:37199	uc007ght.1	56371	Fzr1	cell cycle	E6
chr10	81377801	81379200	1400	*	E10		chr10	81378371	81379370	1000	-	promoter:37199	uc007ght.1	56371	Fzr1	cell cycle		E10
chr10	81379201	81383800	4600	*	E6		chr10	81378371	81379370	1000	-	promoter:37199	uc007ght.1	56371	Fzr1	cell cycle		E6
chr10	81375800	81380199	4400	*	21609sicer	2.33641e-10	chr10	81378371	81379370	1000	-	promoter:37200	uc011xjh.1	56371	Fzr1	cell cycle	H3K4me1		1149.44	673.482
chr10	81376600	81379399	2800	*	11833sicer	0	chr10	81378371	81379370	1000	-	promoter:37200	uc011xjh.1	56371	Fzr1	cell cycle	H3K4me3		1149.44	673.482
chr10	81376600	81379399	2800	*	15159sicer	2.90527e-196	chr10	81378371	81379370	1000	-	promoter:37200	uc011xjh.1	56371	Fzr1	cell cycle		H3K4me3	1149.44	673.482
chr10	81378001	81379200	1200	*	E10		chr10	81378371	81379370	1000	-	promoter:37200	uc011xjh.1	56371	Fzr1	cell cycle	E10
chr10	81379201	81383800	4600	*	E6		chr10	81378371	81379370	1000	-	promoter:37200	uc011xjh.1	56371	Fzr1	cell cycle	E6
chr10	81377801	81379200	1400	*	E10		chr10	81378371	81379370	1000	-	promoter:37200	uc011xjh.1	56371	Fzr1	cell cycle		E10
chr10	81379201	81383800	4600	*	E6		chr10	81378371	81379370	1000	-	promoter:37200	uc011xjh.1	56371	Fzr1	cell cycle		E6
chr10	117706800	117710199	3400	*	22007sicer	1.45486e-11	chr10	117710029	117711028	1000	-	promoter:37552	uc007hdl.2	17246	Mdm2	cell cycle	H3K4me1		3909.52	306.715
chr10	117708800	117711599	2800	*	12080sicer	0	chr10	117710029	117711028	1000	-	promoter:37552	uc007hdl.2	17246	Mdm2	cell cycle	H3K4me3		3909.52	306.715
chr10	117709000	117711599	2600	*	15486sicer	0	chr10	117710029	117711028	1000	-	promoter:37552	uc007hdl.2	17246	Mdm2	cell cycle		H3K4me3	3909.52	306.715
chr10	117709201	117711400	2200	*	E10		chr10	117710029	117711028	1000	-	promoter:37552	uc007hdl.2	17246	Mdm2	cell cycle	E10
chr10	117709401	117711200	1800	*	E10		chr10	117710029	117711028	1000	-	promoter:37552	uc007hdl.2	17246	Mdm2	cell cycle		E10
chr10	117708800	117711599	2800	*	12080sicer	0	chr10	117710759	117711758	1000	-	promoter:37553	uc007hdm.2	17246	Mdm2	cell cycle	H3K4me3		3909.52	306.715
chr10	117709000	117711599	2600	*	15486sicer	0	chr10	117710759	117711758	1000	-	promoter:37553	uc007hdm.2	17246	Mdm2	cell cycle		H3K4me3	3909.52	306.715
chr10	117709201	117711400	2200	*	E10		chr10	117710759	117711758	1000	-	promoter:37553	uc007hdm.2	17246	Mdm2	cell cycle	E10
chr10	117711401	117745000	33600	*	E6		chr10	117710759	117711758	1000	-	promoter:37553	uc007hdm.2	17246	Mdm2	cell cycle	E6
chr10	117709401	117711200	1800	*	E10		chr10	117710759	117711758	1000	-	promoter:37553	uc007hdm.2	17246	Mdm2	cell cycle		E10
chr10	117711201	117716400	5200	*	E6		chr10	117710759	117711758	1000	-	promoter:37553	uc007hdm.2	17246	Mdm2	cell cycle		E6
chr10	117708800	117711599	2800	*	12080sicer	0	chr10	117710759	117711758	1000	-	promoter:37554	uc011xno.2	17246	Mdm2	cell cycle	H3K4me3		3909.52	306.715
chr10	117709000	117711599	2600	*	15486sicer	0	chr10	117710759	117711758	1000	-	promoter:37554	uc011xno.2	17246	Mdm2	cell cycle		H3K4me3	3909.52	306.715
chr10	117709201	117711400	2200	*	E10		chr10	117710759	117711758	1000	-	promoter:37554	uc011xno.2	17246	Mdm2	cell cycle	E10
chr10	117711401	117745000	33600	*	E6		chr10	117710759	117711758	1000	-	promoter:37554	uc011xno.2	17246	Mdm2	cell cycle	E6
chr10	117709401	117711200	1800	*	E10		chr10	117710759	117711758	1000	-	promoter:37554	uc011xno.2	17246	Mdm2	cell cycle		E10
chr10	117711201	117716400	5200	*	E6		chr10	117710759	117711758	1000	-	promoter:37554	uc011xno.2	17246	Mdm2	cell cycle		E6
chr10	117708800	117711599	2800	*	12080sicer	0	chr10	117710759	117711758	1000	-	promoter:37555	uc033fss.1	17246	Mdm2	cell cycle	H3K4me3		3909.52	306.715
chr10	117709000	117711599	2600	*	15486sicer	0	chr10	117710759	117711758	1000	-	promoter:37555	uc033fss.1	17246	Mdm2	cell cycle		H3K4me3	3909.52	306.715
chr10	117709201	117711400	2200	*	E10		chr10	117710759	117711758	1000	-	promoter:37555	uc033fss.1	17246	Mdm2	cell cycle	E10
chr10	117711401	117745000	33600	*	E6		chr10	117710759	117711758	1000	-	promoter:37555	uc033fss.1	17246	Mdm2	cell cycle	E6
chr10	117709401	117711200	1800	*	E10		chr10	117710759	117711758	1000	-	promoter:37555	uc033fss.1	17246	Mdm2	cell cycle		E10
chr10	117711201	117716400	5200	*	E6		chr10	117710759	117711758	1000	-	promoter:37555	uc033fss.1	17246	Mdm2	cell cycle		E6
chr10	128698600	128705999	7400	*	22194sicer	1.26452e-14	chr10	128705027	128706026	1000	-	promoter:37747	uc007hoa.1	12566	Cdk2	cell cycle	H3K4me1		1587.85	211.806
chr10	128701400	128707199	5800	*	12211sicer	3.54872e-241	chr10	128705027	128706026	1000	-	promoter:37747	uc007hoa.1	12566	Cdk2	cell cycle	H3K4me3		1587.85	211.806
chr10	128703200	128707999	4800	*	33953sicer	1.67874e-14	chr10	128705027	128706026	1000	-	promoter:37747	uc007hoa.1	12566	Cdk2	cell cycle		H3K4me1	1587.85	211.806
chr10	128703200	128709999	6800	*	15622sicer	1.29869e-128	chr10	128705027	128706026	1000	-	promoter:37747	uc007hoa.1	12566	Cdk2	cell cycle		H3K4me3	1587.85	211.806
chr10	128703601	128705800	2200	*	E10		chr10	128705027	128706026	1000	-	promoter:37747	uc007hoa.1	12566	Cdk2	cell cycle	E10
chr10	128705801	128743000	37200	*	E6		chr10	128705027	128706026	1000	-	promoter:37747	uc007hoa.1	12566	Cdk2	cell cycle	E6
chr10	128704001	128705400	1400	*	E10		chr10	128705027	128706026	1000	-	promoter:37747	uc007hoa.1	12566	Cdk2	cell cycle		E10
chr10	128705401	128705600	200	*	E8		chr10	128705027	128706026	1000	-	promoter:37747	uc007hoa.1	12566	Cdk2	cell cycle		E8
chr10	128705601	128737200	31600	*	E6		chr10	128705027	128706026	1000	-	promoter:37747	uc007hoa.1	12566	Cdk2	cell cycle		E6
chr10	128698600	128705999	7400	*	22194sicer	1.26452e-14	chr10	128705052	128706051	1000	-	promoter:37748	uc007hny.2	12566	Cdk2	cell cycle	H3K4me1		1587.85	211.806
chr10	128701400	128707199	5800	*	12211sicer	3.54872e-241	chr10	128705052	128706051	1000	-	promoter:37748	uc007hny.2	12566	Cdk2	cell cycle	H3K4me3		1587.85	211.806
chr10	128703200	128707999	4800	*	33953sicer	1.67874e-14	chr10	128705052	128706051	1000	-	promoter:37748	uc007hny.2	12566	Cdk2	cell cycle		H3K4me1	1587.85	211.806
chr10	128703200	128709999	6800	*	15622sicer	1.29869e-128	chr10	128705052	128706051	1000	-	promoter:37748	uc007hny.2	12566	Cdk2	cell cycle		H3K4me3	1587.85	211.806
chr10	128703601	128705800	2200	*	E10		chr10	128705052	128706051	1000	-	promoter:37748	uc007hny.2	12566	Cdk2	cell cycle	E10
chr10	128705801	128743000	37200	*	E6		chr10	128705052	128706051	1000	-	promoter:37748	uc007hny.2	12566	Cdk2	cell cycle	E6
chr10	128704001	128705400	1400	*	E10		chr10	128705052	128706051	1000	-	promoter:37748	uc007hny.2	12566	Cdk2	cell cycle		E10
chr10	128705401	128705600	200	*	E8		chr10	128705052	128706051	1000	-	promoter:37748	uc007hny.2	12566	Cdk2	cell cycle		E8
chr10	128705601	128737200	31600	*	E6		chr10	128705052	128706051	1000	-	promoter:37748	uc007hny.2	12566	Cdk2	cell cycle		E6
chr10	128698600	128705999	7400	*	22194sicer	1.26452e-14	chr10	128705052	128706051	1000	-	promoter:37749	uc007hnz.2	12566	Cdk2	cell cycle	H3K4me1		1587.85	211.806
chr10	128701400	128707199	5800	*	12211sicer	3.54872e-241	chr10	128705052	128706051	1000	-	promoter:37749	uc007hnz.2	12566	Cdk2	cell cycle	H3K4me3		1587.85	211.806
chr10	128703200	128707999	4800	*	33953sicer	1.67874e-14	chr10	128705052	128706051	1000	-	promoter:37749	uc007hnz.2	12566	Cdk2	cell cycle		H3K4me1	1587.85	211.806
chr10	128703200	128709999	6800	*	15622sicer	1.29869e-128	chr10	128705052	128706051	1000	-	promoter:37749	uc007hnz.2	12566	Cdk2	cell cycle		H3K4me3	1587.85	211.806
chr10	128703601	128705800	2200	*	E10		chr10	128705052	128706051	1000	-	promoter:37749	uc007hnz.2	12566	Cdk2	cell cycle	E10
chr10	128705801	128743000	37200	*	E6		chr10	128705052	128706051	1000	-	promoter:37749	uc007hnz.2	12566	Cdk2	cell cycle	E6
chr10	128704001	128705400	1400	*	E10		chr10	128705052	128706051	1000	-	promoter:37749	uc007hnz.2	12566	Cdk2	cell cycle		E10
chr10	128705401	128705600	200	*	E8		chr10	128705052	128706051	1000	-	promoter:37749	uc007hnz.2	12566	Cdk2	cell cycle		E8
chr10	128705601	128737200	31600	*	E6		chr10	128705052	128706051	1000	-	promoter:37749	uc007hnz.2	12566	Cdk2	cell cycle		E6
chr2	25270600	25273799	3200	*	2435sicer	1.37169e-17	chr2	25271466	25272465	1000	+	promoter:3798	uc008ird.2	99152	Anapc2	cell cycle	H3K4me1		13808.3	3359.29
chr2	25270800	25273799	3000	*	1336sicer	0	chr2	25271466	25272465	1000	+	promoter:3798	uc008ird.2	99152	Anapc2	cell cycle	H3K4me3		13808.3	3359.29
chr2	25270800	25275399	4600	*	3923sicer	1.45571e-10	chr2	25271466	25272465	1000	+	promoter:3798	uc008ird.2	99152	Anapc2	cell cycle		H3K4me1	13808.3	3359.29
chr2	25271200	25273599	2400	*	1899sicer	1.32468e-278	chr2	25271466	25272465	1000	+	promoter:3798	uc008ird.2	99152	Anapc2	cell cycle		H3K4me3	13808.3	3359.29
chr2	25271401	25271800	400	*	E8		chr2	25271466	25272465	1000	+	promoter:3798	uc008ird.2	99152	Anapc2	cell cycle	E8
chr2	25271801	25273000	1200	*	E10		chr2	25271466	25272465	1000	+	promoter:3798	uc008ird.2	99152	Anapc2	cell cycle	E10
chr2	25266801	25271800	5000	*	E7		chr2	25271466	25272465	1000	+	promoter:3798	uc008ird.2	99152	Anapc2	cell cycle		E7
chr2	25271801	25273600	1800	*	E10		chr2	25271466	25272465	1000	+	promoter:3798	uc008ird.2	99152	Anapc2	cell cycle		E10
chr2	25270600	25273799	3200	*	2435sicer	1.37169e-17	chr2	25271511	25272510	1000	+	promoter:3799	uc008ire.2	99152	Anapc2	cell cycle	H3K4me1		13808.3	3359.29
chr2	25270800	25273799	3000	*	1336sicer	0	chr2	25271511	25272510	1000	+	promoter:3799	uc008ire.2	99152	Anapc2	cell cycle	H3K4me3		13808.3	3359.29
chr2	25270800	25275399	4600	*	3923sicer	1.45571e-10	chr2	25271511	25272510	1000	+	promoter:3799	uc008ire.2	99152	Anapc2	cell cycle		H3K4me1	13808.3	3359.29
chr2	25271200	25273599	2400	*	1899sicer	1.32468e-278	chr2	25271511	25272510	1000	+	promoter:3799	uc008ire.2	99152	Anapc2	cell cycle		H3K4me3	13808.3	3359.29
chr2	25271401	25271800	400	*	E8		chr2	25271511	25272510	1000	+	promoter:3799	uc008ire.2	99152	Anapc2	cell cycle	E8
chr2	25271801	25273000	1200	*	E10		chr2	25271511	25272510	1000	+	promoter:3799	uc008ire.2	99152	Anapc2	cell cycle	E10
chr2	25266801	25271800	5000	*	E7		chr2	25271511	25272510	1000	+	promoter:3799	uc008ire.2	99152	Anapc2	cell cycle		E7
chr2	25271801	25273600	1800	*	E10		chr2	25271511	25272510	1000	+	promoter:3799	uc008ire.2	99152	Anapc2	cell cycle		E10
chr11	52230400	52234999	4600	*	12589sicer	0	chr11	52230995	52231994	1000	+	promoter:38278	uc007ivf.2	21402	Skp1a	cell cycle	H3K4me3		9980.09	2652.04
chr11	52231200	52234999	3800	*	16112sicer	0	chr11	52230995	52231994	1000	+	promoter:38278	uc007ivf.2	21402	Skp1a	cell cycle		H3K4me3	9980.09	2652.04
chr11	52227801	52231200	3400	*	E6		chr11	52230995	52231994	1000	+	promoter:38278	uc007ivf.2	21402	Skp1a	cell cycle	E6
chr11	52231201	52234400	3200	*	E10		chr11	52230995	52231994	1000	+	promoter:38278	uc007ivf.2	21402	Skp1a	cell cycle	E10
chr11	52206801	52231400	24600	*	E6		chr11	52230995	52231994	1000	+	promoter:38278	uc007ivf.2	21402	Skp1a	cell cycle		E6
chr11	52231401	52233800	2400	*	E10		chr11	52230995	52231994	1000	+	promoter:38278	uc007ivf.2	21402	Skp1a	cell cycle		E10
chr11	69577800	69579999	2200	*	23237sicer	8.12942e-07	chr11	69579359	69580358	1000	+	promoter:38652	uc007jql.2	22059	Trp53	cell cycle	H3K4me1		499.771	78.5363
chr11	69577800	69583199	5400	*	12816sicer	0	chr11	69579359	69580358	1000	+	promoter:38652	uc007jql.2	22059	Trp53	cell cycle	H3K4me3		499.771	78.5363
chr11	69578400	69582799	4400	*	16337sicer	0	chr11	69579359	69580358	1000	+	promoter:38652	uc007jql.2	22059	Trp53	cell cycle		H3K4me3	499.771	78.5363
chr11	69578401	69582200	3800	*	E10		chr11	69579359	69580358	1000	+	promoter:38652	uc007jql.2	22059	Trp53	cell cycle	E10
chr11	69578601	69582000	3400	*	E10		chr11	69579359	69580358	1000	+	promoter:38652	uc007jql.2	22059	Trp53	cell cycle		E10
chr11	69577800	69579999	2200	*	23237sicer	8.12942e-07	chr11	69579359	69580358	1000	+	promoter:38653	uc011xww.1	22059	Trp53	cell cycle	H3K4me1		499.771	78.5363
chr11	69577800	69583199	5400	*	12816sicer	0	chr11	69579359	69580358	1000	+	promoter:38653	uc011xww.1	22059	Trp53	cell cycle	H3K4me3		499.771	78.5363
chr11	69578400	69582799	4400	*	16337sicer	0	chr11	69579359	69580358	1000	+	promoter:38653	uc011xww.1	22059	Trp53	cell cycle		H3K4me3	499.771	78.5363
chr11	69578401	69582200	3800	*	E10		chr11	69579359	69580358	1000	+	promoter:38653	uc011xww.1	22059	Trp53	cell cycle	E10
chr11	69578601	69582000	3400	*	E10		chr11	69579359	69580358	1000	+	promoter:38653	uc011xww.1	22059	Trp53	cell cycle		E10
chr11	69577800	69579999	2200	*	23237sicer	8.12942e-07	chr11	69579359	69580358	1000	+	promoter:38654	uc007jqm.2	22059	Trp53	cell cycle	H3K4me1		499.771	78.5363
chr11	69577800	69583199	5400	*	12816sicer	0	chr11	69579359	69580358	1000	+	promoter:38654	uc007jqm.2	22059	Trp53	cell cycle	H3K4me3		499.771	78.5363
chr11	69578400	69582799	4400	*	16337sicer	0	chr11	69579359	69580358	1000	+	promoter:38654	uc007jqm.2	22059	Trp53	cell cycle		H3K4me3	499.771	78.5363
chr11	69578401	69582200	3800	*	E10		chr11	69579359	69580358	1000	+	promoter:38654	uc007jqm.2	22059	Trp53	cell cycle	E10
chr11	69578601	69582000	3400	*	E10		chr11	69579359	69580358	1000	+	promoter:38654	uc007jqm.2	22059	Trp53	cell cycle		E10
chr11	69577800	69579999	2200	*	23237sicer	8.12942e-07	chr11	69579359	69580358	1000	+	promoter:38655	uc007jqn.2	22059	Trp53	cell cycle	H3K4me1		499.771	78.5363
chr11	69577800	69583199	5400	*	12816sicer	0	chr11	69579359	69580358	1000	+	promoter:38655	uc007jqn.2	22059	Trp53	cell cycle	H3K4me3		499.771	78.5363
chr11	69578400	69582799	4400	*	16337sicer	0	chr11	69579359	69580358	1000	+	promoter:38655	uc007jqn.2	22059	Trp53	cell cycle		H3K4me3	499.771	78.5363
chr11	69578401	69582200	3800	*	E10		chr11	69579359	69580358	1000	+	promoter:38655	uc007jqn.2	22059	Trp53	cell cycle	E10
chr11	69578601	69582000	3400	*	E10		chr11	69579359	69580358	1000	+	promoter:38655	uc007jqn.2	22059	Trp53	cell cycle		E10
chr11	69582201	69600400	18200	*	E6		chr11	69585891	69586890	1000	+	promoter:38656	uc011xwx.1	22059	Trp53	cell cycle	E6
chr11	69582601	69599200	16600	*	E6		chr11	69585891	69586890	1000	+	promoter:38656	uc011xwx.1	22059	Trp53	cell cycle		E6
chr11	75729600	75756599	27000	*	23425sicer	5.22008e-81	chr11	75731887	75732886	1000	+	promoter:38899	uc007ket.2	22627	Ywhae	cell cycle	H3K4me1		2105.12	799.635
chr11	75731600	75735599	4000	*	12939sicer	0	chr11	75731887	75732886	1000	+	promoter:38899	uc007ket.2	22627	Ywhae	cell cycle	H3K4me3		2105.12	799.635
chr11	75729400	75732399	3000	*	35870sicer	1.85103e-12	chr11	75731887	75732886	1000	+	promoter:38899	uc007ket.2	22627	Ywhae	cell cycle		H3K4me1	2105.12	799.635
chr11	75732400	75735199	2800	*	16469sicer	0	chr11	75731887	75732886	1000	+	promoter:38899	uc007ket.2	22627	Ywhae	cell cycle		H3K4me3	2105.12	799.635
chr11	75730601	75732400	1800	*	E7		chr11	75731887	75732886	1000	+	promoter:38899	uc007ket.2	22627	Ywhae	cell cycle	E7
chr11	75732401	75734800	2400	*	E10		chr11	75731887	75732886	1000	+	promoter:38899	uc007ket.2	22627	Ywhae	cell cycle	E10
chr11	75688801	75732600	43800	*	E6		chr11	75731887	75732886	1000	+	promoter:38899	uc007ket.2	22627	Ywhae	cell cycle		E6
chr11	75732601	75734400	1800	*	E10		chr11	75731887	75732886	1000	+	promoter:38899	uc007ket.2	22627	Ywhae	cell cycle		E10
chr11	75729600	75756599	27000	*	23425sicer	5.22008e-81	chr11	75731887	75732886	1000	+	promoter:38900	uc007keu.3	22627	Ywhae	cell cycle	H3K4me1		2105.12	799.635
chr11	75731600	75735599	4000	*	12939sicer	0	chr11	75731887	75732886	1000	+	promoter:38900	uc007keu.3	22627	Ywhae	cell cycle	H3K4me3		2105.12	799.635
chr11	75729400	75732399	3000	*	35870sicer	1.85103e-12	chr11	75731887	75732886	1000	+	promoter:38900	uc007keu.3	22627	Ywhae	cell cycle		H3K4me1	2105.12	799.635
chr11	75732400	75735199	2800	*	16469sicer	0	chr11	75731887	75732886	1000	+	promoter:38900	uc007keu.3	22627	Ywhae	cell cycle		H3K4me3	2105.12	799.635
chr11	75730601	75732400	1800	*	E7		chr11	75731887	75732886	1000	+	promoter:38900	uc007keu.3	22627	Ywhae	cell cycle	E7
chr11	75732401	75734800	2400	*	E10		chr11	75731887	75732886	1000	+	promoter:38900	uc007keu.3	22627	Ywhae	cell cycle	E10
chr11	75688801	75732600	43800	*	E6		chr11	75731887	75732886	1000	+	promoter:38900	uc007keu.3	22627	Ywhae	cell cycle		E6
chr11	75732601	75734400	1800	*	E10		chr11	75731887	75732886	1000	+	promoter:38900	uc007keu.3	22627	Ywhae	cell cycle		E10
chr11	98907200	98908199	1000	*	13313sicer	5.53997e-19	chr11	98906889	98907888	1000	+	promoter:39434	uc007lhu.1	23834	Cdc6	cell cycle	H3K4me3		122.496	65.1678
chr11	98907200	98908399	1200	*	16841sicer	4.4635e-10	chr11	98906889	98907888	1000	+	promoter:39434	uc007lhu.1	23834	Cdc6	cell cycle		H3K4me3	122.496	65.1678
chr11	98891801	98907000	15200	*	E6		chr11	98906889	98907888	1000	+	promoter:39434	uc007lhu.1	23834	Cdc6	cell cycle	E6
chr11	98907001	98907800	800	*	E7		chr11	98906889	98907888	1000	+	promoter:39434	uc007lhu.1	23834	Cdc6	cell cycle	E7
chr11	98907801	98908200	400	*	E8		chr11	98906889	98907888	1000	+	promoter:39434	uc007lhu.1	23834	Cdc6	cell cycle	E8
chr11	98877601	98907400	29800	*	E6		chr11	98906889	98907888	1000	+	promoter:39434	uc007lhu.1	23834	Cdc6	cell cycle		E6
chr11	98907401	98907600	200	*	E10		chr11	98906889	98907888	1000	+	promoter:39434	uc007lhu.1	23834	Cdc6	cell cycle		E10
chr11	98907601	98908000	400	*	E8		chr11	98906889	98907888	1000	+	promoter:39434	uc007lhu.1	23834	Cdc6	cell cycle		E8
chr11	98907200	98908199	1000	*	13313sicer	5.53997e-19	chr11	98906889	98907888	1000	+	promoter:39435	uc007lhv.1	23834	Cdc6	cell cycle	H3K4me3		122.496	65.1678
chr11	98907200	98908399	1200	*	16841sicer	4.4635e-10	chr11	98906889	98907888	1000	+	promoter:39435	uc007lhv.1	23834	Cdc6	cell cycle		H3K4me3	122.496	65.1678
chr11	98891801	98907000	15200	*	E6		chr11	98906889	98907888	1000	+	promoter:39435	uc007lhv.1	23834	Cdc6	cell cycle	E6
chr11	98907001	98907800	800	*	E7		chr11	98906889	98907888	1000	+	promoter:39435	uc007lhv.1	23834	Cdc6	cell cycle	E7
chr11	98907801	98908200	400	*	E8		chr11	98906889	98907888	1000	+	promoter:39435	uc007lhv.1	23834	Cdc6	cell cycle	E8
chr11	98877601	98907400	29800	*	E6		chr11	98906889	98907888	1000	+	promoter:39435	uc007lhv.1	23834	Cdc6	cell cycle		E6
chr11	98907401	98907600	200	*	E10		chr11	98906889	98907888	1000	+	promoter:39435	uc007lhv.1	23834	Cdc6	cell cycle		E10
chr11	98907601	98908000	400	*	E8		chr11	98906889	98907888	1000	+	promoter:39435	uc007lhv.1	23834	Cdc6	cell cycle		E8
chr11	98907200	98908199	1000	*	13313sicer	5.53997e-19	chr11	98907151	98908150	1000	+	promoter:39436	uc007lhw.1	23834	Cdc6	cell cycle	H3K4me3		122.496	65.1678
chr11	98907200	98908399	1200	*	16841sicer	4.4635e-10	chr11	98907151	98908150	1000	+	promoter:39436	uc007lhw.1	23834	Cdc6	cell cycle		H3K4me3	122.496	65.1678
chr11	98907001	98907800	800	*	E7		chr11	98907151	98908150	1000	+	promoter:39436	uc007lhw.1	23834	Cdc6	cell cycle	E7
chr11	98907801	98908200	400	*	E8		chr11	98907151	98908150	1000	+	promoter:39436	uc007lhw.1	23834	Cdc6	cell cycle	E8
chr11	98877601	98907400	29800	*	E6		chr11	98907151	98908150	1000	+	promoter:39436	uc007lhw.1	23834	Cdc6	cell cycle		E6
chr11	98907401	98907600	200	*	E10		chr11	98907151	98908150	1000	+	promoter:39436	uc007lhw.1	23834	Cdc6	cell cycle		E10
chr11	98907601	98908000	400	*	E8		chr11	98907151	98908150	1000	+	promoter:39436	uc007lhw.1	23834	Cdc6	cell cycle		E8
chr11	98908001	98908200	200	*	E10		chr11	98907151	98908150	1000	+	promoter:39436	uc007lhw.1	23834	Cdc6	cell cycle		E10
chr11	120594200	120599599	5400	*	24849sicer	1.1255e-10	chr11	120597421	120598420	1000	+	promoter:39985	uc007mtm.2	66156	Anapc11	cell cycle	H3K4me1		59.8499	29.2411
chr11	120596600	120599399	2800	*	13704sicer	0	chr11	120597421	120598420	1000	+	promoter:39985	uc007mtm.2	66156	Anapc11	cell cycle	H3K4me3		59.8499	29.2411
chr11	120596400	120597799	1400	*	37857sicer	4.28128e-10	chr11	120597421	120598420	1000	+	promoter:39985	uc007mtm.2	66156	Anapc11	cell cycle		H3K4me1	59.8499	29.2411
chr11	120597200	120599599	2400	*	17221sicer	0	chr11	120597421	120598420	1000	+	promoter:39985	uc007mtm.2	66156	Anapc11	cell cycle		H3K4me3	59.8499	29.2411
chr11	120597001	120598000	1000	*	E8		chr11	120597421	120598420	1000	+	promoter:39985	uc007mtm.2	66156	Anapc11	cell cycle	E8
chr11	120598001	120599400	1400	*	E10		chr11	120597421	120598420	1000	+	promoter:39985	uc007mtm.2	66156	Anapc11	cell cycle	E10
chr11	120597201	120599000	1800	*	E10		chr11	120597421	120598420	1000	+	promoter:39985	uc007mtm.2	66156	Anapc11	cell cycle		E10
chr11	120594200	120599599	5400	*	24849sicer	1.1255e-10	chr11	120597532	120598531	1000	+	promoter:39986	uc007mtn.2	66156	Anapc11	cell cycle	H3K4me1		59.8499	29.2411
chr11	120596600	120599399	2800	*	13704sicer	0	chr11	120597532	120598531	1000	+	promoter:39986	uc007mtn.2	66156	Anapc11	cell cycle	H3K4me3		59.8499	29.2411
chr11	120596400	120597799	1400	*	37857sicer	4.28128e-10	chr11	120597532	120598531	1000	+	promoter:39986	uc007mtn.2	66156	Anapc11	cell cycle		H3K4me1	59.8499	29.2411
chr11	120597200	120599599	2400	*	17221sicer	0	chr11	120597532	120598531	1000	+	promoter:39986	uc007mtn.2	66156	Anapc11	cell cycle		H3K4me3	59.8499	29.2411
chr11	120597001	120598000	1000	*	E8		chr11	120597532	120598531	1000	+	promoter:39986	uc007mtn.2	66156	Anapc11	cell cycle	E8
chr11	120598001	120599400	1400	*	E10		chr11	120597532	120598531	1000	+	promoter:39986	uc007mtn.2	66156	Anapc11	cell cycle	E10
chr11	120597201	120599000	1800	*	E10		chr11	120597532	120598531	1000	+	promoter:39986	uc007mtn.2	66156	Anapc11	cell cycle		E10
chr2	31687400	31692999	5600	*	2687sicer	7.60195e-15	chr2	31687537	31688536	1000	+	promoter:4012	uc008jdz.3	11350	Abl1	cell cycle	H3K4me1		191.922	91.9467
chr2	31687600	31690999	3400	*	1479sicer	0	chr2	31687537	31688536	1000	+	promoter:4012	uc008jdz.3	11350	Abl1	cell cycle	H3K4me3		191.922	91.9467
chr2	31687800	31692999	5200	*	4249sicer	2.95601e-07	chr2	31687537	31688536	1000	+	promoter:4012	uc008jdz.3	11350	Abl1	cell cycle		H3K4me1	191.922	91.9467
chr2	31687600	31690399	2800	*	2037sicer	2.5083e-287	chr2	31687537	31688536	1000	+	promoter:4012	uc008jdz.3	11350	Abl1	cell cycle		H3K4me3	191.922	91.9467
chr2	31671801	31687800	16000	*	E6		chr2	31687537	31688536	1000	+	promoter:4012	uc008jdz.3	11350	Abl1	cell cycle	E6
chr2	31687801	31689600	1800	*	E10		chr2	31687537	31688536	1000	+	promoter:4012	uc008jdz.3	11350	Abl1	cell cycle	E10
chr2	31671601	31687600	16000	*	E6		chr2	31687537	31688536	1000	+	promoter:4012	uc008jdz.3	11350	Abl1	cell cycle		E6
chr2	31687601	31689800	2200	*	E10		chr2	31687537	31688536	1000	+	promoter:4012	uc008jdz.3	11350	Abl1	cell cycle		E10
chr2	31687400	31692999	5600	*	2687sicer	7.60195e-15	chr2	31687537	31688536	1000	+	promoter:4013	uc008jea.3	11350	Abl1	cell cycle	H3K4me1		191.922	91.9467
chr2	31687600	31690999	3400	*	1479sicer	0	chr2	31687537	31688536	1000	+	promoter:4013	uc008jea.3	11350	Abl1	cell cycle	H3K4me3		191.922	91.9467
chr2	31687800	31692999	5200	*	4249sicer	2.95601e-07	chr2	31687537	31688536	1000	+	promoter:4013	uc008jea.3	11350	Abl1	cell cycle		H3K4me1	191.922	91.9467
chr2	31687600	31690399	2800	*	2037sicer	2.5083e-287	chr2	31687537	31688536	1000	+	promoter:4013	uc008jea.3	11350	Abl1	cell cycle		H3K4me3	191.922	91.9467
chr2	31671801	31687800	16000	*	E6		chr2	31687537	31688536	1000	+	promoter:4013	uc008jea.3	11350	Abl1	cell cycle	E6
chr2	31687801	31689600	1800	*	E10		chr2	31687537	31688536	1000	+	promoter:4013	uc008jea.3	11350	Abl1	cell cycle	E10
chr2	31671601	31687600	16000	*	E6		chr2	31687537	31688536	1000	+	promoter:4013	uc008jea.3	11350	Abl1	cell cycle		E6
chr2	31687601	31689800	2200	*	E10		chr2	31687537	31688536	1000	+	promoter:4013	uc008jea.3	11350	Abl1	cell cycle		E10
chr2	31687400	31692999	5600	*	2687sicer	7.60195e-15	chr2	31687537	31688536	1000	+	promoter:4014	uc008jeb.3	11350	Abl1	cell cycle	H3K4me1		191.922	91.9467
chr2	31687600	31690999	3400	*	1479sicer	0	chr2	31687537	31688536	1000	+	promoter:4014	uc008jeb.3	11350	Abl1	cell cycle	H3K4me3		191.922	91.9467
chr2	31687800	31692999	5200	*	4249sicer	2.95601e-07	chr2	31687537	31688536	1000	+	promoter:4014	uc008jeb.3	11350	Abl1	cell cycle		H3K4me1	191.922	91.9467
chr2	31687600	31690399	2800	*	2037sicer	2.5083e-287	chr2	31687537	31688536	1000	+	promoter:4014	uc008jeb.3	11350	Abl1	cell cycle		H3K4me3	191.922	91.9467
chr2	31671801	31687800	16000	*	E6		chr2	31687537	31688536	1000	+	promoter:4014	uc008jeb.3	11350	Abl1	cell cycle	E6
chr2	31687801	31689600	1800	*	E10		chr2	31687537	31688536	1000	+	promoter:4014	uc008jeb.3	11350	Abl1	cell cycle	E10
chr2	31671601	31687600	16000	*	E6		chr2	31687537	31688536	1000	+	promoter:4014	uc008jeb.3	11350	Abl1	cell cycle		E6
chr2	31687601	31689800	2200	*	E10		chr2	31687537	31688536	1000	+	promoter:4014	uc008jeb.3	11350	Abl1	cell cycle		E10
chr2	31687400	31692999	5600	*	2687sicer	7.60195e-15	chr2	31687537	31688536	1000	+	promoter:4015	uc033hmk.1	11350	Abl1	cell cycle	H3K4me1		191.922	91.9467
chr2	31687600	31690999	3400	*	1479sicer	0	chr2	31687537	31688536	1000	+	promoter:4015	uc033hmk.1	11350	Abl1	cell cycle	H3K4me3		191.922	91.9467
chr2	31687800	31692999	5200	*	4249sicer	2.95601e-07	chr2	31687537	31688536	1000	+	promoter:4015	uc033hmk.1	11350	Abl1	cell cycle		H3K4me1	191.922	91.9467
chr2	31687600	31690399	2800	*	2037sicer	2.5083e-287	chr2	31687537	31688536	1000	+	promoter:4015	uc033hmk.1	11350	Abl1	cell cycle		H3K4me3	191.922	91.9467
chr2	31671801	31687800	16000	*	E6		chr2	31687537	31688536	1000	+	promoter:4015	uc033hmk.1	11350	Abl1	cell cycle	E6
chr2	31687801	31689600	1800	*	E10		chr2	31687537	31688536	1000	+	promoter:4015	uc033hmk.1	11350	Abl1	cell cycle	E10
chr2	31671601	31687600	16000	*	E6		chr2	31687537	31688536	1000	+	promoter:4015	uc033hmk.1	11350	Abl1	cell cycle		E6
chr2	31687601	31689800	2200	*	E10		chr2	31687537	31688536	1000	+	promoter:4015	uc033hmk.1	11350	Abl1	cell cycle		E10
chr2	31755800	31777399	21600	*	2690sicer	1.45887e-126	chr2	31758939	31759938	1000	+	promoter:4016	uc008jec.3	11350	Abl1	cell cycle	H3K4me1		191.922	91.9467
chr2	31759200	31763799	4600	*	1480sicer	0	chr2	31758939	31759938	1000	+	promoter:4016	uc008jec.3	11350	Abl1	cell cycle	H3K4me3		191.922	91.9467
chr2	31755800	31759999	4200	*	4252sicer	4.2404e-22	chr2	31758939	31759938	1000	+	promoter:4016	uc008jec.3	11350	Abl1	cell cycle		H3K4me1	191.922	91.9467
chr2	31758600	31763399	4800	*	2038sicer	2.67882e-248	chr2	31758939	31759938	1000	+	promoter:4016	uc008jec.3	11350	Abl1	cell cycle		H3K4me3	191.922	91.9467
chr2	31758201	31759200	1000	*	E7		chr2	31758939	31759938	1000	+	promoter:4016	uc008jec.3	11350	Abl1	cell cycle	E7
chr2	31759201	31759600	400	*	E8		chr2	31758939	31759938	1000	+	promoter:4016	uc008jec.3	11350	Abl1	cell cycle	E8
chr2	31759601	31762000	2400	*	E10		chr2	31758939	31759938	1000	+	promoter:4016	uc008jec.3	11350	Abl1	cell cycle	E10
chr2	31757001	31759400	2400	*	E7		chr2	31758939	31759938	1000	+	promoter:4016	uc008jec.3	11350	Abl1	cell cycle		E7
chr2	31759401	31761800	2400	*	E10		chr2	31758939	31759938	1000	+	promoter:4016	uc008jec.3	11350	Abl1	cell cycle		E10
chr2	31755800	31777399	21600	*	2690sicer	1.45887e-126	chr2	31759173	31760172	1000	+	promoter:4017	uc033hml.1	11350	Abl1	cell cycle	H3K4me1		191.922	91.9467
chr2	31759200	31763799	4600	*	1480sicer	0	chr2	31759173	31760172	1000	+	promoter:4017	uc033hml.1	11350	Abl1	cell cycle	H3K4me3		191.922	91.9467
chr2	31755800	31759999	4200	*	4252sicer	4.2404e-22	chr2	31759173	31760172	1000	+	promoter:4017	uc033hml.1	11350	Abl1	cell cycle		H3K4me1	191.922	91.9467
chr2	31758600	31763399	4800	*	2038sicer	2.67882e-248	chr2	31759173	31760172	1000	+	promoter:4017	uc033hml.1	11350	Abl1	cell cycle		H3K4me3	191.922	91.9467
chr2	31758201	31759200	1000	*	E7		chr2	31759173	31760172	1000	+	promoter:4017	uc033hml.1	11350	Abl1	cell cycle	E7
chr2	31759201	31759600	400	*	E8		chr2	31759173	31760172	1000	+	promoter:4017	uc033hml.1	11350	Abl1	cell cycle	E8
chr2	31759601	31762000	2400	*	E10		chr2	31759173	31760172	1000	+	promoter:4017	uc033hml.1	11350	Abl1	cell cycle	E10
chr2	31757001	31759400	2400	*	E7		chr2	31759173	31760172	1000	+	promoter:4017	uc033hml.1	11350	Abl1	cell cycle		E7
chr2	31759401	31761800	2400	*	E10		chr2	31759173	31760172	1000	+	promoter:4017	uc033hml.1	11350	Abl1	cell cycle		E10
chr11	43424400	43426999	2600	*	12491sicer	8.0847e-175	chr11	43425982	43426981	1000	-	promoter:40386	uc007imn.2	30939	Pttg1	cell cycle	H3K4me3		3725.75	778.482
chr11	43424400	43427399	3000	*	34843sicer	1.70654e-17	chr11	43425982	43426981	1000	-	promoter:40386	uc007imn.2	30939	Pttg1	cell cycle		H3K4me1	3725.75	778.482
chr11	43424800	43426799	2000	*	16002sicer	7.27482e-119	chr11	43425982	43426981	1000	-	promoter:40386	uc007imn.2	30939	Pttg1	cell cycle		H3K4me3	3725.75	778.482
chr11	43425801	43426800	1000	*	E10		chr11	43425982	43426981	1000	-	promoter:40386	uc007imn.2	30939	Pttg1	cell cycle	E10
chr11	43426801	43433600	6800	*	E6		chr11	43425982	43426981	1000	-	promoter:40386	uc007imn.2	30939	Pttg1	cell cycle	E6
chr11	43425801	43426800	1000	*	E10		chr11	43425982	43426981	1000	-	promoter:40386	uc007imn.2	30939	Pttg1	cell cycle		E10
chr11	43426801	43427400	600	*	E7		chr11	43425982	43426981	1000	-	promoter:40386	uc007imn.2	30939	Pttg1	cell cycle		E7
chr11	43424400	43426999	2600	*	12491sicer	8.0847e-175	chr11	43426249	43427248	1000	-	promoter:40387	uc011xth.1	30939	Pttg1	cell cycle	H3K4me3		3725.75	778.482
chr11	43424400	43427399	3000	*	34843sicer	1.70654e-17	chr11	43426249	43427248	1000	-	promoter:40387	uc011xth.1	30939	Pttg1	cell cycle		H3K4me1	3725.75	778.482
chr11	43424800	43426799	2000	*	16002sicer	7.27482e-119	chr11	43426249	43427248	1000	-	promoter:40387	uc011xth.1	30939	Pttg1	cell cycle		H3K4me3	3725.75	778.482
chr11	43425801	43426800	1000	*	E10		chr11	43426249	43427248	1000	-	promoter:40387	uc011xth.1	30939	Pttg1	cell cycle	E10
chr11	43426801	43433600	6800	*	E6		chr11	43426249	43427248	1000	-	promoter:40387	uc011xth.1	30939	Pttg1	cell cycle	E6
chr11	43425801	43426800	1000	*	E10		chr11	43426249	43427248	1000	-	promoter:40387	uc011xth.1	30939	Pttg1	cell cycle		E10
chr11	43426801	43427400	600	*	E7		chr11	43426249	43427248	1000	-	promoter:40387	uc011xth.1	30939	Pttg1	cell cycle		E7
chr11	104548400	104551199	2800	*	13464sicer	0	chr11	104550621	104551620	1000	-	promoter:41725	uc007lwq.2	217232	Cdc27	cell cycle	H3K4me3		2445.38	514.965
chr11	104549000	104550999	2000	*	16983sicer	4.21124e-266	chr11	104550621	104551620	1000	-	promoter:41725	uc007lwq.2	217232	Cdc27	cell cycle		H3K4me3	2445.38	514.965
chr11	104549401	104551000	1600	*	E10		chr11	104550621	104551620	1000	-	promoter:41725	uc007lwq.2	217232	Cdc27	cell cycle	E10
chr11	104551001	104571200	20200	*	E6		chr11	104550621	104551620	1000	-	promoter:41725	uc007lwq.2	217232	Cdc27	cell cycle	E6
chr11	104549001	104551000	2000	*	E10		chr11	104550621	104551620	1000	-	promoter:41725	uc007lwq.2	217232	Cdc27	cell cycle		E10
chr11	104551001	104571200	20200	*	E6		chr11	104550621	104551620	1000	-	promoter:41725	uc007lwq.2	217232	Cdc27	cell cycle		E6
chr11	104548400	104551199	2800	*	13464sicer	0	chr11	104550621	104551620	1000	-	promoter:41726	uc007lwr.2	217232	Cdc27	cell cycle	H3K4me3		2445.38	514.965
chr11	104549000	104550999	2000	*	16983sicer	4.21124e-266	chr11	104550621	104551620	1000	-	promoter:41726	uc007lwr.2	217232	Cdc27	cell cycle		H3K4me3	2445.38	514.965
chr11	104549401	104551000	1600	*	E10		chr11	104550621	104551620	1000	-	promoter:41726	uc007lwr.2	217232	Cdc27	cell cycle	E10
chr11	104551001	104571200	20200	*	E6		chr11	104550621	104551620	1000	-	promoter:41726	uc007lwr.2	217232	Cdc27	cell cycle	E6
chr11	104549001	104551000	2000	*	E10		chr11	104550621	104551620	1000	-	promoter:41726	uc007lwr.2	217232	Cdc27	cell cycle		E10
chr11	104551001	104571200	20200	*	E6		chr11	104550621	104551620	1000	-	promoter:41726	uc007lwr.2	217232	Cdc27	cell cycle		E6
chr11	104548400	104551199	2800	*	13464sicer	0	chr11	104550621	104551620	1000	-	promoter:41727	uc011ygb.2	217232	Cdc27	cell cycle	H3K4me3		2445.38	514.965
chr11	104549000	104550999	2000	*	16983sicer	4.21124e-266	chr11	104550621	104551620	1000	-	promoter:41727	uc011ygb.2	217232	Cdc27	cell cycle		H3K4me3	2445.38	514.965
chr11	104549401	104551000	1600	*	E10		chr11	104550621	104551620	1000	-	promoter:41727	uc011ygb.2	217232	Cdc27	cell cycle	E10
chr11	104551001	104571200	20200	*	E6		chr11	104550621	104551620	1000	-	promoter:41727	uc011ygb.2	217232	Cdc27	cell cycle	E6
chr11	104549001	104551000	2000	*	E10		chr11	104550621	104551620	1000	-	promoter:41727	uc011ygb.2	217232	Cdc27	cell cycle		E10
chr11	104551001	104571200	20200	*	E6		chr11	104550621	104551620	1000	-	promoter:41727	uc011ygb.2	217232	Cdc27	cell cycle		E6
chr11	104548400	104551199	2800	*	13464sicer	0	chr11	104550621	104551620	1000	-	promoter:41728	uc011ygc.2	217232	Cdc27	cell cycle	H3K4me3		2445.38	514.965
chr11	104549000	104550999	2000	*	16983sicer	4.21124e-266	chr11	104550621	104551620	1000	-	promoter:41728	uc011ygc.2	217232	Cdc27	cell cycle		H3K4me3	2445.38	514.965
chr11	104549401	104551000	1600	*	E10		chr11	104550621	104551620	1000	-	promoter:41728	uc011ygc.2	217232	Cdc27	cell cycle	E10
chr11	104551001	104571200	20200	*	E6		chr11	104550621	104551620	1000	-	promoter:41728	uc011ygc.2	217232	Cdc27	cell cycle	E6
chr11	104549001	104551000	2000	*	E10		chr11	104550621	104551620	1000	-	promoter:41728	uc011ygc.2	217232	Cdc27	cell cycle		E10
chr11	104551001	104571200	20200	*	E6		chr11	104550621	104551620	1000	-	promoter:41728	uc011ygc.2	217232	Cdc27	cell cycle		E6
chr11	104548400	104551199	2800	*	13464sicer	0	chr11	104550621	104551620	1000	-	promoter:41729	uc007lws.1	217232	Cdc27	cell cycle	H3K4me3		2445.38	514.965
chr11	104549000	104550999	2000	*	16983sicer	4.21124e-266	chr11	104550621	104551620	1000	-	promoter:41729	uc007lws.1	217232	Cdc27	cell cycle		H3K4me3	2445.38	514.965
chr11	104549401	104551000	1600	*	E10		chr11	104550621	104551620	1000	-	promoter:41729	uc007lws.1	217232	Cdc27	cell cycle	E10
chr11	104551001	104571200	20200	*	E6		chr11	104550621	104551620	1000	-	promoter:41729	uc007lws.1	217232	Cdc27	cell cycle	E6
chr11	104549001	104551000	2000	*	E10		chr11	104550621	104551620	1000	-	promoter:41729	uc007lws.1	217232	Cdc27	cell cycle		E10
chr11	104551001	104571200	20200	*	E6		chr11	104550621	104551620	1000	-	promoter:41729	uc007lws.1	217232	Cdc27	cell cycle		E6
chr12	21413800	21419199	5400	*	25108sicer	0.000122714	chr12	21417437	21418436	1000	-	promoter:43503	uc007ndw.1	22630	Ywhaq	cell cycle	H3K4me1		#N/A	#N/A
chr12	21414800	21419199	4400	*	13859sicer	0	chr12	21417437	21418436	1000	-	promoter:43503	uc007ndw.1	22630	Ywhaq	cell cycle	H3K4me3		#N/A	#N/A
chr12	21413800	21419199	5400	*	38286sicer	2.42727e-15	chr12	21417437	21418436	1000	-	promoter:43503	uc007ndw.1	22630	Ywhaq	cell cycle		H3K4me1	#N/A	#N/A
chr12	21414600	21418399	3800	*	17435sicer	0	chr12	21417437	21418436	1000	-	promoter:43503	uc007ndw.1	22630	Ywhaq	cell cycle		H3K4me3	#N/A	#N/A
chr12	21415601	21418400	2800	*	E10		chr12	21417437	21418436	1000	-	promoter:43503	uc007ndw.1	22630	Ywhaq	cell cycle	E10
chr12	21418401	21425800	7400	*	E6		chr12	21417437	21418436	1000	-	promoter:43503	uc007ndw.1	22630	Ywhaq	cell cycle	E6
chr12	21416001	21418400	2400	*	E10		chr12	21417437	21418436	1000	-	promoter:43503	uc007ndw.1	22630	Ywhaq	cell cycle		E10
chr12	21418401	21418800	400	*	E7		chr12	21417437	21418436	1000	-	promoter:43503	uc007ndw.1	22630	Ywhaq	cell cycle		E7
chr12	21413800	21419199	5400	*	25108sicer	0.000122714	chr12	21417582	21418581	1000	-	promoter:43504	uc007ndx.1	22630	Ywhaq	cell cycle	H3K4me1		#N/A	#N/A
chr12	21414800	21419199	4400	*	13859sicer	0	chr12	21417582	21418581	1000	-	promoter:43504	uc007ndx.1	22630	Ywhaq	cell cycle	H3K4me3		#N/A	#N/A
chr12	21413800	21419199	5400	*	38286sicer	2.42727e-15	chr12	21417582	21418581	1000	-	promoter:43504	uc007ndx.1	22630	Ywhaq	cell cycle		H3K4me1	#N/A	#N/A
chr12	21414600	21418399	3800	*	17435sicer	0	chr12	21417582	21418581	1000	-	promoter:43504	uc007ndx.1	22630	Ywhaq	cell cycle		H3K4me3	#N/A	#N/A
chr12	21415601	21418400	2800	*	E10		chr12	21417582	21418581	1000	-	promoter:43504	uc007ndx.1	22630	Ywhaq	cell cycle	E10
chr12	21418401	21425800	7400	*	E6		chr12	21417582	21418581	1000	-	promoter:43504	uc007ndx.1	22630	Ywhaq	cell cycle	E6
chr12	21416001	21418400	2400	*	E10		chr12	21417582	21418581	1000	-	promoter:43504	uc007ndx.1	22630	Ywhaq	cell cycle		E10
chr12	21418401	21418800	400	*	E7		chr12	21417582	21418581	1000	-	promoter:43504	uc007ndx.1	22630	Ywhaq	cell cycle		E7
chr12	21413800	21419199	5400	*	25108sicer	0.000122714	chr12	21417582	21418581	1000	-	promoter:43505	uc007ndy.1	22630	Ywhaq	cell cycle	H3K4me1		#N/A	#N/A
chr12	21414800	21419199	4400	*	13859sicer	0	chr12	21417582	21418581	1000	-	promoter:43505	uc007ndy.1	22630	Ywhaq	cell cycle	H3K4me3		#N/A	#N/A
chr12	21413800	21419199	5400	*	38286sicer	2.42727e-15	chr12	21417582	21418581	1000	-	promoter:43505	uc007ndy.1	22630	Ywhaq	cell cycle		H3K4me1	#N/A	#N/A
chr12	21414600	21418399	3800	*	17435sicer	0	chr12	21417582	21418581	1000	-	promoter:43505	uc007ndy.1	22630	Ywhaq	cell cycle		H3K4me3	#N/A	#N/A
chr12	21415601	21418400	2800	*	E10		chr12	21417582	21418581	1000	-	promoter:43505	uc007ndy.1	22630	Ywhaq	cell cycle	E10
chr12	21418401	21425800	7400	*	E6		chr12	21417582	21418581	1000	-	promoter:43505	uc007ndy.1	22630	Ywhaq	cell cycle	E6
chr12	21416001	21418400	2400	*	E10		chr12	21417582	21418581	1000	-	promoter:43505	uc007ndy.1	22630	Ywhaq	cell cycle		E10
chr12	21418401	21418800	400	*	E7		chr12	21417582	21418581	1000	-	promoter:43505	uc007ndy.1	22630	Ywhaq	cell cycle		E7
chr12	86074000	86084599	10600	*	25911sicer	2.45021e-29	chr12	86079042	86080041	1000	-	promoter:43963	uc007ohn.2	21809	Tgfb3	cell cycle	H3K4me1		355.828	96.4913
chr12	86074000	86079799	5800	*	14311sicer	1.30587e-305	chr12	86079042	86080041	1000	-	promoter:43963	uc007ohn.2	21809	Tgfb3	cell cycle	H3K4me3		355.828	96.4913
chr12	86074400	86079599	5200	*	18017sicer	5.1244e-183	chr12	86079042	86080041	1000	-	promoter:43963	uc007ohn.2	21809	Tgfb3	cell cycle		H3K4me3	355.828	96.4913
chr12	86078401	86079400	1000	*	E10		chr12	86079042	86080041	1000	-	promoter:43963	uc007ohn.2	21809	Tgfb3	cell cycle	E10
chr12	86079401	86079600	200	*	E8		chr12	86079042	86080041	1000	-	promoter:43963	uc007ohn.2	21809	Tgfb3	cell cycle	E8
chr12	86079601	86081000	1400	*	E7		chr12	86079042	86080041	1000	-	promoter:43963	uc007ohn.2	21809	Tgfb3	cell cycle	E7
chr12	86078201	86079600	1400	*	E10		chr12	86079042	86080041	1000	-	promoter:43963	uc007ohn.2	21809	Tgfb3	cell cycle		E10
chr12	86079601	86082400	2800	*	E7		chr12	86079042	86080041	1000	-	promoter:43963	uc007ohn.2	21809	Tgfb3	cell cycle		E7
chr13	51844400	51850399	6000	*	27035sicer	1.0829e-15	chr13	51845675	51846674	1000	+	promoter:44967	uc007qmq.2	23882	Gadd45g	cell cycle	H3K4me1		666.663	434.552
chr13	51842200	51849999	7800	*	14917sicer	0	chr13	51845675	51846674	1000	+	promoter:44967	uc007qmq.2	23882	Gadd45g	cell cycle	H3K4me3		666.663	434.552
chr13	51845400	51854199	8800	*	41374sicer	2.2244e-20	chr13	51845675	51846674	1000	+	promoter:44967	uc007qmq.2	23882	Gadd45g	cell cycle		H3K4me1	666.663	434.552
chr13	51845000	51849999	5000	*	18766sicer	0	chr13	51845675	51846674	1000	+	promoter:44967	uc007qmq.2	23882	Gadd45g	cell cycle		H3K4me3	666.663	434.552
chr13	51845601	51847600	2000	*	E10		chr13	51845675	51846674	1000	+	promoter:44967	uc007qmq.2	23882	Gadd45g	cell cycle	E10
chr13	51845601	51849800	4200	*	E10		chr13	51845675	51846674	1000	+	promoter:44967	uc007qmq.2	23882	Gadd45g	cell cycle		E10
chr13	85189000	85191199	2200	*	15178sicer	0	chr13	85188477	85189476	1000	+	promoter:45284	uc007ris.1	66671	Ccnh	cell cycle	H3K4me3		2976.66	519.509
chr13	85189000	85190599	1600	*	19112sicer	4.14099e-221	chr13	85188477	85189476	1000	+	promoter:45284	uc007ris.1	66671	Ccnh	cell cycle		H3K4me3	2976.66	519.509
chr13	85185201	85189000	3800	*	E6		chr13	85188477	85189476	1000	+	promoter:45284	uc007ris.1	66671	Ccnh	cell cycle	E6
chr13	85189001	85190200	1200	*	E10		chr13	85188477	85189476	1000	+	promoter:45284	uc007ris.1	66671	Ccnh	cell cycle	E10
chr13	85185001	85189000	4000	*	E6		chr13	85188477	85189476	1000	+	promoter:45284	uc007ris.1	66671	Ccnh	cell cycle		E6
chr13	85189001	85190400	1400	*	E10		chr13	85188477	85189476	1000	+	promoter:45284	uc007ris.1	66671	Ccnh	cell cycle		E10
chr13	85189000	85191199	2200	*	15178sicer	0	chr13	85188477	85189476	1000	+	promoter:45285	uc007rit.1	66671	Ccnh	cell cycle	H3K4me3		2976.66	519.509
chr13	85189000	85190599	1600	*	19112sicer	4.14099e-221	chr13	85188477	85189476	1000	+	promoter:45285	uc007rit.1	66671	Ccnh	cell cycle		H3K4me3	2976.66	519.509
chr13	85185201	85189000	3800	*	E6		chr13	85188477	85189476	1000	+	promoter:45285	uc007rit.1	66671	Ccnh	cell cycle	E6
chr13	85189001	85190200	1200	*	E10		chr13	85188477	85189476	1000	+	promoter:45285	uc007rit.1	66671	Ccnh	cell cycle	E10
chr13	85185001	85189000	4000	*	E6		chr13	85188477	85189476	1000	+	promoter:45285	uc007rit.1	66671	Ccnh	cell cycle		E6
chr13	85189001	85190400	1400	*	E10		chr13	85188477	85189476	1000	+	promoter:45285	uc007rit.1	66671	Ccnh	cell cycle		E10
chr13	85189000	85191199	2200	*	15178sicer	0	chr13	85188477	85189476	1000	+	promoter:45286	uc007riu.1	66671	Ccnh	cell cycle	H3K4me3		2976.66	519.509
chr13	85189000	85190599	1600	*	19112sicer	4.14099e-221	chr13	85188477	85189476	1000	+	promoter:45286	uc007riu.1	66671	Ccnh	cell cycle		H3K4me3	2976.66	519.509
chr13	85185201	85189000	3800	*	E6		chr13	85188477	85189476	1000	+	promoter:45286	uc007riu.1	66671	Ccnh	cell cycle	E6
chr13	85189001	85190200	1200	*	E10		chr13	85188477	85189476	1000	+	promoter:45286	uc007riu.1	66671	Ccnh	cell cycle	E10
chr13	85185001	85189000	4000	*	E6		chr13	85188477	85189476	1000	+	promoter:45286	uc007riu.1	66671	Ccnh	cell cycle		E6
chr13	85189001	85190400	1400	*	E10		chr13	85188477	85189476	1000	+	promoter:45286	uc007riu.1	66671	Ccnh	cell cycle		E10
chr13	85189000	85191199	2200	*	15178sicer	0	chr13	85189754	85190753	1000	+	promoter:45287	uc007riv.1	66671	Ccnh	cell cycle	H3K4me3		2976.66	519.509
chr13	85189000	85190599	1600	*	19112sicer	4.14099e-221	chr13	85189754	85190753	1000	+	promoter:45287	uc007riv.1	66671	Ccnh	cell cycle		H3K4me3	2976.66	519.509
chr13	85189001	85190200	1200	*	E10		chr13	85189754	85190753	1000	+	promoter:45287	uc007riv.1	66671	Ccnh	cell cycle	E10
chr13	85190201	85287800	97600	*	E6		chr13	85189754	85190753	1000	+	promoter:45287	uc007riv.1	66671	Ccnh	cell cycle	E6
chr13	85189001	85190400	1400	*	E10		chr13	85189754	85190753	1000	+	promoter:45287	uc007riv.1	66671	Ccnh	cell cycle		E10
chr13	85190401	85287800	97400	*	E6		chr13	85189754	85190753	1000	+	promoter:45287	uc007riv.1	66671	Ccnh	cell cycle		E6
chr13	29984800	29988399	3600	*	26657sicer	7.34154e-06	chr13	29984392	29985391	1000	-	promoter:45854	uc007pys.2	13557	E2f3	cell cycle	H3K4me1		3045.88	723.387
chr13	29982800	29986999	4200	*	14741sicer	0	chr13	29984392	29985391	1000	-	promoter:45854	uc007pys.2	13557	E2f3	cell cycle	H3K4me3		3045.88	723.387
chr13	29983200	29987199	4000	*	18574sicer	0	chr13	29984392	29985391	1000	-	promoter:45854	uc007pys.2	13557	E2f3	cell cycle		H3K4me3	3045.88	723.387
chr13	29983401	29987000	3600	*	E10		chr13	29984392	29985391	1000	-	promoter:45854	uc007pys.2	13557	E2f3	cell cycle	E10
chr13	29983601	29987200	3600	*	E10		chr13	29984392	29985391	1000	-	promoter:45854	uc007pys.2	13557	E2f3	cell cycle		E10
chr13	29984800	29988399	3600	*	26657sicer	7.34154e-06	chr13	29986064	29987063	1000	-	promoter:45855	uc007pyq.2	13557	E2f3	cell cycle	H3K4me1		3045.88	723.387
chr13	29982800	29986999	4200	*	14741sicer	0	chr13	29986064	29987063	1000	-	promoter:45855	uc007pyq.2	13557	E2f3	cell cycle	H3K4me3		3045.88	723.387
chr13	29986600	29988599	2000	*	40791sicer	4.51158e-05	chr13	29986064	29987063	1000	-	promoter:45855	uc007pyq.2	13557	E2f3	cell cycle		H3K4me1	3045.88	723.387
chr13	29983200	29987199	4000	*	18574sicer	0	chr13	29986064	29987063	1000	-	promoter:45855	uc007pyq.2	13557	E2f3	cell cycle		H3K4me3	3045.88	723.387
chr13	29983401	29987000	3600	*	E10		chr13	29986064	29987063	1000	-	promoter:45855	uc007pyq.2	13557	E2f3	cell cycle	E10
chr13	29987001	30089200	102200	*	E6		chr13	29986064	29987063	1000	-	promoter:45855	uc007pyq.2	13557	E2f3	cell cycle	E6
chr13	29983601	29987200	3600	*	E10		chr13	29986064	29987063	1000	-	promoter:45855	uc007pyq.2	13557	E2f3	cell cycle		E10
chr13	29984800	29988399	3600	*	26657sicer	7.34154e-06	chr13	29984392	29985391	1000	-	promoter:45857	uc007pyr.2	13557	E2f3	cell cycle	H3K4me1		3045.88	723.387
chr13	29982800	29986999	4200	*	14741sicer	0	chr13	29984392	29985391	1000	-	promoter:45857	uc007pyr.2	13557	E2f3	cell cycle	H3K4me3		3045.88	723.387
chr13	29983200	29987199	4000	*	18574sicer	0	chr13	29984392	29985391	1000	-	promoter:45857	uc007pyr.2	13557	E2f3	cell cycle		H3K4me3	3045.88	723.387
chr13	29983401	29987000	3600	*	E10		chr13	29984392	29985391	1000	-	promoter:45857	uc007pyr.2	13557	E2f3	cell cycle	E10
chr13	29983601	29987200	3600	*	E10		chr13	29984392	29985391	1000	-	promoter:45857	uc007pyr.2	13557	E2f3	cell cycle		E10
chr13	64273600	64275599	2000	*	27289sicer	2.86792e-10	chr13	64274989	64275988	1000	-	promoter:46288	uc007qym.2	218294	Cdc14b	cell cycle	H3K4me1		989.025	274.026
chr13	64273400	64275999	2600	*	15033sicer	8.64051e-236	chr13	64274989	64275988	1000	-	promoter:46288	uc007qym.2	218294	Cdc14b	cell cycle	H3K4me3		989.025	274.026
chr13	64274000	64275999	2000	*	41771sicer	3.9041e-07	chr13	64274989	64275988	1000	-	promoter:46288	uc007qym.2	218294	Cdc14b	cell cycle		H3K4me1	989.025	274.026
chr13	64273800	64275799	2000	*	18901sicer	7.7948e-159	chr13	64274989	64275988	1000	-	promoter:46288	uc007qym.2	218294	Cdc14b	cell cycle		H3K4me3	989.025	274.026
chr13	64274001	64275800	1800	*	E10		chr13	64274989	64275988	1000	-	promoter:46288	uc007qym.2	218294	Cdc14b	cell cycle	E10
chr13	64275801	64294600	18800	*	E6		chr13	64274989	64275988	1000	-	promoter:46288	uc007qym.2	218294	Cdc14b	cell cycle	E6
chr13	64274001	64275600	1600	*	E10		chr13	64274989	64275988	1000	-	promoter:46288	uc007qym.2	218294	Cdc14b	cell cycle		E10
chr13	64275601	64295000	19400	*	E6		chr13	64274989	64275988	1000	-	promoter:46288	uc007qym.2	218294	Cdc14b	cell cycle		E6
chr13	64163401	64248200	84800	*	E6		chr13	64209205	64210204	1000	-	promoter:46289	uc007qyn.2	218294	Cdc14b	cell cycle	E6
chr13	64170201	64248000	77800	*	E6		chr13	64209205	64210204	1000	-	promoter:46289	uc007qyn.2	218294	Cdc14b	cell cycle		E6
chr13	64163401	64248200	84800	*	E6		chr13	64209205	64210204	1000	-	promoter:46290	uc011zba.1	218294	Cdc14b	cell cycle	E6
chr13	64170201	64248000	77800	*	E6		chr13	64209205	64210204	1000	-	promoter:46290	uc011zba.1	218294	Cdc14b	cell cycle		E6
chr13	64247400	64251999	4600	*	27287sicer	1.07204e-08	chr13	64248539	64249538	1000	-	promoter:46291	uc007qyo.2	218294	Cdc14b	cell cycle	H3K4me1		989.025	274.026
chr13	64248000	64250199	2200	*	15032sicer	5.75684e-79	chr13	64248539	64249538	1000	-	promoter:46291	uc007qyo.2	218294	Cdc14b	cell cycle	H3K4me3		989.025	274.026
chr13	64248200	64250399	2200	*	41769sicer	3.22262e-07	chr13	64248539	64249538	1000	-	promoter:46291	uc007qyo.2	218294	Cdc14b	cell cycle		H3K4me1	989.025	274.026
chr13	64248000	64249999	2000	*	18900sicer	3.87394e-57	chr13	64248539	64249538	1000	-	promoter:46291	uc007qyo.2	218294	Cdc14b	cell cycle		H3K4me3	989.025	274.026
chr13	64248401	64249200	800	*	E10		chr13	64248539	64249538	1000	-	promoter:46291	uc007qyo.2	218294	Cdc14b	cell cycle	E10
chr13	64249201	64249800	600	*	E7		chr13	64248539	64249538	1000	-	promoter:46291	uc007qyo.2	218294	Cdc14b	cell cycle	E7
chr13	64248001	64249000	1000	*	E10		chr13	64248539	64249538	1000	-	promoter:46291	uc007qyo.2	218294	Cdc14b	cell cycle		E10
chr13	64249001	64249800	800	*	E7		chr13	64248539	64249538	1000	-	promoter:46291	uc007qyo.2	218294	Cdc14b	cell cycle		E7
chr13	64273600	64275599	2000	*	27289sicer	2.86792e-10	chr13	64274989	64275988	1000	-	promoter:46292	uc007qyp.2	218294	Cdc14b	cell cycle	H3K4me1		989.025	274.026
chr13	64273400	64275999	2600	*	15033sicer	8.64051e-236	chr13	64274989	64275988	1000	-	promoter:46292	uc007qyp.2	218294	Cdc14b	cell cycle	H3K4me3		989.025	274.026
chr13	64274000	64275999	2000	*	41771sicer	3.9041e-07	chr13	64274989	64275988	1000	-	promoter:46292	uc007qyp.2	218294	Cdc14b	cell cycle		H3K4me1	989.025	274.026
chr13	64273800	64275799	2000	*	18901sicer	7.7948e-159	chr13	64274989	64275988	1000	-	promoter:46292	uc007qyp.2	218294	Cdc14b	cell cycle		H3K4me3	989.025	274.026
chr13	64274001	64275800	1800	*	E10		chr13	64274989	64275988	1000	-	promoter:46292	uc007qyp.2	218294	Cdc14b	cell cycle	E10
chr13	64275801	64294600	18800	*	E6		chr13	64274989	64275988	1000	-	promoter:46292	uc007qyp.2	218294	Cdc14b	cell cycle	E6
chr13	64274001	64275600	1600	*	E10		chr13	64274989	64275988	1000	-	promoter:46292	uc007qyp.2	218294	Cdc14b	cell cycle		E10
chr13	64275601	64295000	19400	*	E6		chr13	64274989	64275988	1000	-	promoter:46292	uc007qyp.2	218294	Cdc14b	cell cycle		E6
chr13	64273600	64275599	2000	*	27289sicer	2.86792e-10	chr13	64274989	64275988	1000	-	promoter:46293	uc007qyq.2	218294	Cdc14b	cell cycle	H3K4me1		989.025	274.026
chr13	64273400	64275999	2600	*	15033sicer	8.64051e-236	chr13	64274989	64275988	1000	-	promoter:46293	uc007qyq.2	218294	Cdc14b	cell cycle	H3K4me3		989.025	274.026
chr13	64274000	64275999	2000	*	41771sicer	3.9041e-07	chr13	64274989	64275988	1000	-	promoter:46293	uc007qyq.2	218294	Cdc14b	cell cycle		H3K4me1	989.025	274.026
chr13	64273800	64275799	2000	*	18901sicer	7.7948e-159	chr13	64274989	64275988	1000	-	promoter:46293	uc007qyq.2	218294	Cdc14b	cell cycle		H3K4me3	989.025	274.026
chr13	64274001	64275800	1800	*	E10		chr13	64274989	64275988	1000	-	promoter:46293	uc007qyq.2	218294	Cdc14b	cell cycle	E10
chr13	64275801	64294600	18800	*	E6		chr13	64274989	64275988	1000	-	promoter:46293	uc007qyq.2	218294	Cdc14b	cell cycle	E6
chr13	64274001	64275600	1600	*	E10		chr13	64274989	64275988	1000	-	promoter:46293	uc007qyq.2	218294	Cdc14b	cell cycle		E10
chr13	64275601	64295000	19400	*	E6		chr13	64274989	64275988	1000	-	promoter:46293	uc007qyq.2	218294	Cdc14b	cell cycle		E6
chr13	64273600	64275599	2000	*	27289sicer	2.86792e-10	chr13	64274989	64275988	1000	-	promoter:46294	uc007qyr.2	218294	Cdc14b	cell cycle	H3K4me1		989.025	274.026
chr13	64273400	64275999	2600	*	15033sicer	8.64051e-236	chr13	64274989	64275988	1000	-	promoter:46294	uc007qyr.2	218294	Cdc14b	cell cycle	H3K4me3		989.025	274.026
chr13	64274000	64275999	2000	*	41771sicer	3.9041e-07	chr13	64274989	64275988	1000	-	promoter:46294	uc007qyr.2	218294	Cdc14b	cell cycle		H3K4me1	989.025	274.026
chr13	64273800	64275799	2000	*	18901sicer	7.7948e-159	chr13	64274989	64275988	1000	-	promoter:46294	uc007qyr.2	218294	Cdc14b	cell cycle		H3K4me3	989.025	274.026
chr13	64274001	64275800	1800	*	E10		chr13	64274989	64275988	1000	-	promoter:46294	uc007qyr.2	218294	Cdc14b	cell cycle	E10
chr13	64275801	64294600	18800	*	E6		chr13	64274989	64275988	1000	-	promoter:46294	uc007qyr.2	218294	Cdc14b	cell cycle	E6
chr13	64274001	64275600	1600	*	E10		chr13	64274989	64275988	1000	-	promoter:46294	uc007qyr.2	218294	Cdc14b	cell cycle		E10
chr13	64275601	64295000	19400	*	E6		chr13	64274989	64275988	1000	-	promoter:46294	uc007qyr.2	218294	Cdc14b	cell cycle		E6
chr13	100728000	100731399	3400	*	27614sicer	4.88746e-05	chr13	100730943	100731942	1000	-	promoter:46629	uc007rrk.2	12572	Cdk7	cell cycle	H3K4me1		42.4678	7.13605
chr13	100728800	100732199	3400	*	15287sicer	5.96933e-298	chr13	100730943	100731942	1000	-	promoter:46629	uc007rrk.2	12572	Cdk7	cell cycle	H3K4me3		42.4678	7.13605
[truncated: 504 more rows]

## Sheet: EMT
seqnames	start	end	width	strand	peak	pvalue	annot.seqnames	annot.start	annot.end	annot.width	annot.strand	annot.id	annot.tx_id	annot.gene_id	annot.symbol	EMT	Exp1	Exp2	Average RPE	SD RPE
[truncated: 624 more rows]

[truncated: 17 more sheets: MET, stat progenitors, AC precursors, Mature ACs, HC precursors, Mature HCs, RGC precursors, Mature RGCs, BC precursors, Mature BCs, Cone precursors, Mature Cones, Cone phototransduction, Rod precursors, Mature Rods, rod phototransduction, stat RCT chromatin]
