# Supplementary material for: The epigenetic basis for the impaired ability of adult murine retinal pigment epithelium cells to regenerate retinal tissue
Source: Sci Rep. 2019 Mar 7;9:3860. doi: 10.1038/s41598-019-40262-w (PMC6405859; doi:10.1038/s41598-019-40262-w)
Supplement: Supplementary file 7 — Supplementary Data S7 [file 41598_2019_40262_MOESM7_ESM.xlsx]

## Sheet: title page 
Title: The epigenetic basis for the impaired ability of adult murine retinal pigment epithelium cells to regenerate retinal tissue
Galina Dvoriantchikova, Bascom Palmer Eye Institute, Department of Ophthalmology, University of Miami Miller School of Medicine, Miami, FL, 33136, USA
Rajeev J. Seemungal, Bascom Palmer Eye Institute, Department of Ophthalmology, University of Miami Miller School of Medicine, Miami, FL, 33136, USA
Dmitry Ivanov *, Bascom Palmer Eye Institute, Department of Ophthalmology, University of Miami Miller School of Medicine, Miami, FL, 33136, USA; Department of Microbiology and Immunology, University of Miami Miller School of Medicine, Miami, FL, 33136, USA; divanov@med.miami.edu.
Supplementary Data S7: Methylome states of progenitor, EMT, MET, and retinal neuron genes in RPE. All highly-methylated genes are labeled in bold/italic.

## Sheet: Optic vesicle
seqnames	start	end	width	strand	name	score	annot.seqnames	annot.start	annot.end	annot.width	annot.strand	annot.id	annot.tx_id	annot.gene_id	annot.symbol	OV	Exp1	Exp2	Average RPE	SD RPE	PMID
chr6	97805496	97807720	2225	*	1	7.42668	chr6	97806058	97807057	1000	+	promoter:20532	uc009day.1	17342	Mitf	optic vesicle	1		21166.6	421.269	24060344, 12756174
chr6	97805914	97808137	2224	*	1	2.51514	chr6	97806058	97807057	1000	+	promoter:20532	uc009day.1	17342	Mitf	optic vesicle		1	21166.6	421.269	24060344, 12756174
chr6	97805705	97807928	2224	*	UMR	2.70677	chr6	97806058	97807057	1000	+	promoter:20532	uc009day.1	17342	Mitf	optic vesicle	UMR		21166.6	421.269	24060344, 12756174
chr6	97805705	97808182	2478	*	UMR	1.62602	chr6	97806058	97807057	1000	+	promoter:20532	uc009day.1	17342	Mitf	optic vesicle		UMR	21166.6	421.269	24060344, 12756174
chr6	97805496	97807720	2225	*	1	7.42668	chr6	97806058	97807057	1000	+	promoter:20533	uc009daz.2	17342	Mitf	optic vesicle	1		21166.6	421.269	24060344, 12756174
chr6	97805914	97808137	2224	*	1	2.51514	chr6	97806058	97807057	1000	+	promoter:20533	uc009daz.2	17342	Mitf	optic vesicle		1	21166.6	421.269	24060344, 12756174
chr6	97805705	97807928	2224	*	UMR	2.70677	chr6	97806058	97807057	1000	+	promoter:20533	uc009daz.2	17342	Mitf	optic vesicle	UMR		21166.6	421.269	24060344, 12756174
chr6	97805705	97808182	2478	*	UMR	1.62602	chr6	97806058	97807057	1000	+	promoter:20533	uc009daz.2	17342	Mitf	optic vesicle		UMR	21166.6	421.269	24060344, 12756174
chr6	97920062	97929374	9313	*	4	89.9265	chr6	97928817	97929816	1000	+	promoter:20534	uc009dba.2	17342	Mitf	optic vesicle	4		21166.6	421.269	24060344, 12756174
chr6	97929478	97932201	2724	*	2	48.8733	chr6	97928817	97929816	1000	+	promoter:20534	uc009dba.2	17342	Mitf	optic vesicle	2		21166.6	421.269	24060344, 12756174
chr6	97920062	97929375	9314	*	4	89.2469	chr6	97928817	97929816	1000	+	promoter:20534	uc009dba.2	17342	Mitf	optic vesicle		4	21166.6	421.269	24060344, 12756174
chr6	97929477	97931852	2376	*	2	43.9415	chr6	97928817	97929816	1000	+	promoter:20534	uc009dba.2	17342	Mitf	optic vesicle		2	21166.6	421.269	24060344, 12756174
chr6	97929507	97929826	320	*	LMR	25.9259	chr6	97928817	97929816	1000	+	promoter:20534	uc009dba.2	17342	Mitf	optic vesicle	LMR		21166.6	421.269	24060344, 12756174
chr6	97929507	97931004	1498	*	LMR	34.5794	chr6	97928817	97929816	1000	+	promoter:20534	uc009dba.2	17342	Mitf	optic vesicle		LMR	21166.6	421.269	24060344, 12756174
chr6	97937149	97946020	8872	*	2	30.8561	chr6	97937494	97938493	1000	+	promoter:20535	uc009dbb.1	17342	Mitf	optic vesicle	2		21166.6	421.269	24060344, 12756174
chr6	97937317	97944522	7206	*	2	34.8162	chr6	97937494	97938493	1000	+	promoter:20535	uc009dbb.1	17342	Mitf	optic vesicle		2	21166.6	421.269	24060344, 12756174
chr6	97937057	97939123	2067	*	LMR	29.5844	chr6	97937494	97938493	1000	+	promoter:20535	uc009dbb.1	17342	Mitf	optic vesicle	LMR		21166.6	421.269	24060344, 12756174
chr6	97937234	97941134	3901	*	UMR	30.832	chr6	97937494	97938493	1000	+	promoter:20535	uc009dbb.1	17342	Mitf	optic vesicle		UMR	21166.6	421.269	24060344, 12756174
chr6	97989903	97992866	2964	*	2	51.1661	chr6	97990783	97991782	1000	+	promoter:20536	uc009dbd.2	17342	Mitf	optic vesicle	2		21166.6	421.269	24060344, 12756174
chr6	97990297	97992055	1759	*	2	46.9835	chr6	97990783	97991782	1000	+	promoter:20536	uc009dbd.2	17342	Mitf	optic vesicle		2	21166.6	421.269	24060344, 12756174
chr6	97991359	97992250	892	*	LMR	38.5714	chr6	97990783	97991782	1000	+	promoter:20536	uc009dbd.2	17342	Mitf	optic vesicle	LMR		21166.6	421.269	24060344, 12756174
chr6	97990281	97991828	1548	*	LMR	37.8277	chr6	97990783	97991782	1000	+	promoter:20536	uc009dbd.2	17342	Mitf	optic vesicle		LMR	21166.6	421.269	24060344, 12756174
chr6	97989903	97992866	2964	*	2	51.1661	chr6	97990783	97991782	1000	+	promoter:20537	uc009dbe.2	17342	Mitf	optic vesicle	2		21166.6	421.269	24060344, 12756174
chr6	97990297	97992055	1759	*	2	46.9835	chr6	97990783	97991782	1000	+	promoter:20537	uc009dbe.2	17342	Mitf	optic vesicle		2	21166.6	421.269	24060344, 12756174
chr6	97991359	97992250	892	*	LMR	38.5714	chr6	97990783	97991782	1000	+	promoter:20537	uc009dbe.2	17342	Mitf	optic vesicle	LMR		21166.6	421.269	24060344, 12756174
chr6	97990281	97991828	1548	*	LMR	37.8277	chr6	97990783	97991782	1000	+	promoter:20537	uc009dbe.2	17342	Mitf	optic vesicle		LMR	21166.6	421.269	24060344, 12756174
chr7	70348355	70367123	18769	*	1	13.0937	chr7	70360594	70361593	1000	-	promoter:26701	uc009hni.1	11819	Nr2f2	optic vesicle	1		154.8	33.4224	20147377
chr7	70348518	70362970	14453	*	1	11.9389	chr7	70360594	70361593	1000	-	promoter:26701	uc009hni.1	11819	Nr2f2	optic vesicle		1	154.8	33.4224	20147377
chr7	70348069	70363310	15242	*	UMR	8.29234	chr7	70360594	70361593	1000	-	promoter:26701	uc009hni.1	11819	Nr2f2	optic vesicle	UMR		154.8	33.4224	20147377
chr7	70349738	70362712	12975	*	UMR	6.22141	chr7	70360594	70361593	1000	-	promoter:26701	uc009hni.1	11819	Nr2f2	optic vesicle		UMR	154.8	33.4224	20147377
chr7	70348355	70367123	18769	*	1	13.0937	chr7	70366747	70367746	1000	-	promoter:26702	uc009hnj.1	11819	Nr2f2	optic vesicle	1		154.8	33.4224	20147377
chr7	70367327	70368928	1602	*	2	63.2188	chr7	70366747	70367746	1000	-	promoter:26702	uc009hnj.1	11819	Nr2f2	optic vesicle	2		154.8	33.4224	20147377
chr7	70363952	70367327	3376	*	1	7.58924	chr7	70366747	70367746	1000	-	promoter:26702	uc009hnj.1	11819	Nr2f2	optic vesicle		1	154.8	33.4224	20147377
chr7	70367328	70368928	1601	*	2	51.3891	chr7	70366747	70367746	1000	-	promoter:26702	uc009hnj.1	11819	Nr2f2	optic vesicle		2	154.8	33.4224	20147377
chr7	70363791	70367329	3539	*	UMR	5.80808	chr7	70366747	70367746	1000	-	promoter:26702	uc009hnj.1	11819	Nr2f2	optic vesicle	UMR		154.8	33.4224	20147377
chr7	70364244	70367873	3630	*	UMR	10.0775	chr7	70366747	70367746	1000	-	promoter:26702	uc009hnj.1	11819	Nr2f2	optic vesicle		UMR	154.8	33.4224	20147377
chr9	120919063	120932456	13394	*	4	81.8833	chr9	120932400	120933399	1000	+	promoter:32585	uc009sct.2	12387	Ctnnb1	optic vesicle	4		11785.4	3470.85	24324671
chr9	120932517	120937096	4580	*	1	13.7296	chr9	120932400	120933399	1000	+	promoter:32585	uc009sct.2	12387	Ctnnb1	optic vesicle	1		11785.4	3470.85	24324671
chr9	120923858	120932655	8798	*	3	77.7556	chr9	120932400	120933399	1000	+	promoter:32585	uc009sct.2	12387	Ctnnb1	optic vesicle		3	11785.4	3470.85	24324671
chr9	120932656	120937300	4645	*	1	16.2872	chr9	120932400	120933399	1000	+	promoter:32585	uc009sct.2	12387	Ctnnb1	optic vesicle		1	11785.4	3470.85	24324671
chr9	120932413	120937268	4856	*	UMR	14.0969	chr9	120932400	120933399	1000	+	promoter:32585	uc009sct.2	12387	Ctnnb1	optic vesicle	UMR		11785.4	3470.85	24324671
chr9	120932944	120937167	4224	*	UMR	5.67227	chr9	120932400	120933399	1000	+	promoter:32585	uc009sct.2	12387	Ctnnb1	optic vesicle		UMR	11785.4	3470.85	24324671
chr9	120919063	120932456	13394	*	4	81.8833	chr9	120932400	120933399	1000	+	promoter:32586	uc009scu.2	12387	Ctnnb1	optic vesicle	4		11785.4	3470.85	24324671
chr9	120932517	120937096	4580	*	1	13.7296	chr9	120932400	120933399	1000	+	promoter:32586	uc009scu.2	12387	Ctnnb1	optic vesicle	1		11785.4	3470.85	24324671
chr9	120923858	120932655	8798	*	3	77.7556	chr9	120932400	120933399	1000	+	promoter:32586	uc009scu.2	12387	Ctnnb1	optic vesicle		3	11785.4	3470.85	24324671
chr9	120932656	120937300	4645	*	1	16.2872	chr9	120932400	120933399	1000	+	promoter:32586	uc009scu.2	12387	Ctnnb1	optic vesicle		1	11785.4	3470.85	24324671
chr9	120932413	120937268	4856	*	UMR	14.0969	chr9	120932400	120933399	1000	+	promoter:32586	uc009scu.2	12387	Ctnnb1	optic vesicle	UMR		11785.4	3470.85	24324671
chr9	120932944	120937167	4224	*	UMR	5.67227	chr9	120932400	120933399	1000	+	promoter:32586	uc009scu.2	12387	Ctnnb1	optic vesicle		UMR	11785.4	3470.85	24324671
chr9	120932517	120937096	4580	*	1	13.7296	chr9	120932578	120933577	1000	+	promoter:32587	uc012hcn.1	12387	Ctnnb1	optic vesicle	1		11785.4	3470.85	24324671
chr9	120923858	120932655	8798	*	3	77.7556	chr9	120932578	120933577	1000	+	promoter:32587	uc012hcn.1	12387	Ctnnb1	optic vesicle		3	11785.4	3470.85	24324671
chr9	120932656	120937300	4645	*	1	16.2872	chr9	120932578	120933577	1000	+	promoter:32587	uc012hcn.1	12387	Ctnnb1	optic vesicle		1	11785.4	3470.85	24324671
chr9	120932413	120937268	4856	*	UMR	14.0969	chr9	120932578	120933577	1000	+	promoter:32587	uc012hcn.1	12387	Ctnnb1	optic vesicle	UMR		11785.4	3470.85	24324671
chr9	120932944	120937167	4224	*	UMR	5.67227	chr9	120932578	120933577	1000	+	promoter:32587	uc012hcn.1	12387	Ctnnb1	optic vesicle		UMR	11785.4	3470.85	24324671
chr9	120948836	120958337	9502	*	4	81.3281	chr9	120954818	120955817	1000	+	promoter:32589	uc009scv.2	12387	Ctnnb1	optic vesicle	4		11785.4	3470.85	24324671
chr9	120947504	120959915	12412	*	3	74.972	chr9	120954818	120955817	1000	+	promoter:32589	uc009scv.2	12387	Ctnnb1	optic vesicle		3	11785.4	3470.85	24324671
chr2	38288293	38338661	50369	*	3	79.7335	chr2	38338281	38339280	1000	+	promoter:4153	uc008jnk.2	16870	Lhx2	optic vesicle	3		2626.42	720.516	19906857
chr2	38309153	38338661	29509	*	3	76.9471	chr2	38338281	38339280	1000	+	promoter:4153	uc008jnk.2	16870	Lhx2	optic vesicle		3	2626.42	720.516	19906857
chr2	38338807	38341018	2212	*	1	15.4189	chr2	38338281	38339280	1000	+	promoter:4153	uc008jnk.2	16870	Lhx2	optic vesicle		1	2626.42	720.516	19906857
chr2	38338821	38340960	2140	*	UMR	11.1369	chr2	38338281	38339280	1000	+	promoter:4153	uc008jnk.2	16870	Lhx2	optic vesicle	UMR		2626.42	720.516	19906857
chr2	38338621	38341122	2502	*	UMR	18.9873	chr2	38338281	38339280	1000	+	promoter:4153	uc008jnk.2	16870	Lhx2	optic vesicle		UMR	2626.42	720.516	19906857
chr2	38351033	38360080	9048	*	1	12.9264	chr2	38350308	38351307	1000	+	promoter:4154	uc008jnl.2	16870	Lhx2	optic vesicle	1		2626.42	720.516	19906857
chr2	38348695	38350364	1670	*	2	62.8492	chr2	38350308	38351307	1000	+	promoter:4154	uc008jnl.2	16870	Lhx2	optic vesicle		2	2626.42	720.516	19906857
chr2	38350365	38360044	9680	*	1	8.91977	chr2	38350308	38351307	1000	+	promoter:4154	uc008jnl.2	16870	Lhx2	optic vesicle		1	2626.42	720.516	19906857
chr2	38350358	38359611	9254	*	UMR	6.21572	chr2	38350308	38351307	1000	+	promoter:4154	uc008jnl.2	16870	Lhx2	optic vesicle	UMR		2626.42	720.516	19906857
chr2	38350414	38359664	9251	*	UMR	5.26316	chr2	38350308	38351307	1000	+	promoter:4154	uc008jnl.2	16870	Lhx2	optic vesicle		UMR	2626.42	720.516	19906857
chr13	78197208	78204046	6839	*	1	7.03498	chr13	78198983	78199982	1000	-	promoter:46442	uc007rhe.2	13865	Nr2f1	optic vesicle	1		80.0859	49.4904	20147377
chr13	78197442	78203376	5935	*	1	2.54668	chr13	78198983	78199982	1000	-	promoter:46442	uc007rhe.2	13865	Nr2f1	optic vesicle		1	80.0859	49.4904	20147377
chr13	78197315	78204243	6929	*	UMR	2.52347	chr13	78198983	78199982	1000	-	promoter:46442	uc007rhe.2	13865	Nr2f1	optic vesicle	UMR		80.0859	49.4904	20147377
chr13	78197447	78204360	6914	*	UMR	2.46136	chr13	78198983	78199982	1000	-	promoter:46442	uc007rhe.2	13865	Nr2f1	optic vesicle		UMR	80.0859	49.4904	20147377
chr14	64585336	64592012	6677	*	1	6.45804	chr14	64589657	64590656	1000	+	promoter:47877	uc011znk.1	387233	Mir124a-1	optic vesicle	1		n/a	n/a	21131276
chr14	64585246	64591341	6096	*	1	16.6133	chr14	64589657	64590656	1000	+	promoter:47877	uc011znk.1	387233	Mir124a-1	optic vesicle		1	n/a	n/a	21131276
chr14	64584943	64591702	6760	*	UMR	6.96686	chr14	64589657	64590656	1000	+	promoter:47877	uc011znk.1	387233	Mir124a-1	optic vesicle	UMR		n/a	n/a	21131276
chr14	64584955	64591608	6654	*	UMR	10.4677	chr14	64589657	64590656	1000	+	promoter:47877	uc011znk.1	387233	Mir124a-1	optic vesicle		UMR	n/a	n/a	21131276
chr14	48651374	48675417	24044	*	1	9.44854	chr14	48662873	48663872	1000	-	promoter:48692	uc007tjq.3	18424	Otx2	optic vesicle	1		21471.7	5275.53	24060344
chr14	48651375	48675489	24115	*	1	9.29514	chr14	48662873	48663872	1000	-	promoter:48692	uc007tjq.3	18424	Otx2	optic vesicle		1	21471.7	5275.53	24060344
chr14	48651417	48675928	24512	*	UMR	8.10512	chr14	48662873	48663872	1000	-	promoter:48692	uc007tjq.3	18424	Otx2	optic vesicle	UMR		21471.7	5275.53	24060344
chr14	48651281	48675461	24181	*	UMR	8.65677	chr14	48662873	48663872	1000	-	promoter:48692	uc007tjq.3	18424	Otx2	optic vesicle		UMR	21471.7	5275.53	24060344
chr14	48651374	48675417	24044	*	1	9.44854	chr14	48665110	48666109	1000	-	promoter:48693	uc007tjr.3	18424	Otx2	optic vesicle	1		21471.7	5275.53	24060344
chr14	48651375	48675489	24115	*	1	9.29514	chr14	48665110	48666109	1000	-	promoter:48693	uc007tjr.3	18424	Otx2	optic vesicle		1	21471.7	5275.53	24060344
chr14	48651417	48675928	24512	*	UMR	8.10512	chr14	48665110	48666109	1000	-	promoter:48693	uc007tjr.3	18424	Otx2	optic vesicle	UMR		21471.7	5275.53	24060344
chr14	48651281	48675461	24181	*	UMR	8.65677	chr14	48665110	48666109	1000	-	promoter:48693	uc007tjr.3	18424	Otx2	optic vesicle		UMR	21471.7	5275.53	24060344
chr14	48651374	48675417	24044	*	1	9.44854	chr14	48667645	48668644	1000	-	promoter:48694	uc007tjs.3	18424	Otx2	optic vesicle	1		21471.7	5275.53	24060344
chr14	48651375	48675489	24115	*	1	9.29514	chr14	48667645	48668644	1000	-	promoter:48694	uc007tjs.3	18424	Otx2	optic vesicle		1	21471.7	5275.53	24060344
chr14	48651417	48675928	24512	*	UMR	8.10512	chr14	48667645	48668644	1000	-	promoter:48694	uc007tjs.3	18424	Otx2	optic vesicle	UMR		21471.7	5275.53	24060344
chr14	48651281	48675461	24181	*	UMR	8.65677	chr14	48667645	48668644	1000	-	promoter:48694	uc007tjs.3	18424	Otx2	optic vesicle		UMR	21471.7	5275.53	24060344
chr14	48651374	48675417	24044	*	1	9.44854	chr14	48667645	48668644	1000	-	promoter:48695	uc033gpq.1	18424	Otx2	optic vesicle	1		21471.7	5275.53	24060344
chr14	48651375	48675489	24115	*	1	9.29514	chr14	48667645	48668644	1000	-	promoter:48695	uc033gpq.1	18424	Otx2	optic vesicle		1	21471.7	5275.53	24060344
chr14	48651417	48675928	24512	*	UMR	8.10512	chr14	48667645	48668644	1000	-	promoter:48695	uc033gpq.1	18424	Otx2	optic vesicle	UMR		21471.7	5275.53	24060344
chr14	48651281	48675461	24181	*	UMR	8.65677	chr14	48667645	48668644	1000	-	promoter:48695	uc033gpq.1	18424	Otx2	optic vesicle		UMR	21471.7	5275.53	24060344
chr2	105659553	105685123	25571	*	1	18.578	chr2	105667896	105668895	1000	+	promoter:5031	uc008lku.3	18508	Pax6	optic vesicle	1		468.211	439.895	19906857, 12756174
chr2	105659483	105690824	31342	*	1	18.5513	chr2	105667896	105668895	1000	+	promoter:5031	uc008lku.3	18508	Pax6	optic vesicle		1	468.211	439.895	19906857, 12756174
chr2	105665241	105685288	20048	*	UMR	15.5239	chr2	105667896	105668895	1000	+	promoter:5031	uc008lku.3	18508	Pax6	optic vesicle	UMR		468.211	439.895	19906857, 12756174
chr2	105664637	105670070	5434	*	UMR	15.2519	chr2	105667896	105668895	1000	+	promoter:5031	uc008lku.3	18508	Pax6	optic vesicle		UMR	468.211	439.895	19906857, 12756174
chr2	105659553	105685123	25571	*	1	18.578	chr2	105667896	105668895	1000	+	promoter:5032	uc008lkv.3	18508	Pax6	optic vesicle	1		468.211	439.895	19906857, 12756174
chr2	105659483	105690824	31342	*	1	18.5513	chr2	105667896	105668895	1000	+	promoter:5032	uc008lkv.3	18508	Pax6	optic vesicle		1	468.211	439.895	19906857, 12756174
chr2	105665241	105685288	20048	*	UMR	15.5239	chr2	105667896	105668895	1000	+	promoter:5032	uc008lkv.3	18508	Pax6	optic vesicle	UMR		468.211	439.895	19906857, 12756174
chr2	105664637	105670070	5434	*	UMR	15.2519	chr2	105667896	105668895	1000	+	promoter:5032	uc008lkv.3	18508	Pax6	optic vesicle		UMR	468.211	439.895	19906857, 12756174
chr2	105659553	105685123	25571	*	1	18.578	chr2	105667896	105668895	1000	+	promoter:5033	uc012cat.3	18508	Pax6	optic vesicle	1		468.211	439.895	19906857, 12756174
chr2	105659483	105690824	31342	*	1	18.5513	chr2	105667896	105668895	1000	+	promoter:5033	uc012cat.3	18508	Pax6	optic vesicle		1	468.211	439.895	19906857, 12756174
chr2	105665241	105685288	20048	*	UMR	15.5239	chr2	105667896	105668895	1000	+	promoter:5033	uc012cat.3	18508	Pax6	optic vesicle	UMR		468.211	439.895	19906857, 12756174
chr2	105664637	105670070	5434	*	UMR	15.2519	chr2	105667896	105668895	1000	+	promoter:5033	uc012cat.3	18508	Pax6	optic vesicle		UMR	468.211	439.895	19906857, 12756174
chr2	105659553	105685123	25571	*	1	18.578	chr2	105672964	105673963	1000	+	promoter:5035	uc008lky.3	18508	Pax6	optic vesicle	1		468.211	439.895	19906857, 12756174
chr2	105659483	105690824	31342	*	1	18.5513	chr2	105672964	105673963	1000	+	promoter:5035	uc008lky.3	18508	Pax6	optic vesicle		1	468.211	439.895	19906857, 12756174
chr2	105665241	105685288	20048	*	UMR	15.5239	chr2	105672964	105673963	1000	+	promoter:5035	uc008lky.3	18508	Pax6	optic vesicle	UMR		468.211	439.895	19906857, 12756174
chr2	105672621	105684943	12323	*	UMR	14.1314	chr2	105672964	105673963	1000	+	promoter:5035	uc008lky.3	18508	Pax6	optic vesicle		UMR	468.211	439.895	19906857, 12756174
chr2	105659553	105685123	25571	*	1	18.578	chr2	105674744	105675743	1000	+	promoter:5037	uc057bnv.1	18508	Pax6	optic vesicle	1		468.211	439.895	19906857, 12756174
chr2	105659483	105690824	31342	*	1	18.5513	chr2	105674744	105675743	1000	+	promoter:5037	uc057bnv.1	18508	Pax6	optic vesicle		1	468.211	439.895	19906857, 12756174
chr2	105665241	105685288	20048	*	UMR	15.5239	chr2	105674744	105675743	1000	+	promoter:5037	uc057bnv.1	18508	Pax6	optic vesicle	UMR		468.211	439.895	19906857, 12756174
chr2	105672621	105684943	12323	*	UMR	14.1314	chr2	105674744	105675743	1000	+	promoter:5037	uc057bnv.1	18508	Pax6	optic vesicle		UMR	468.211	439.895	19906857, 12756174
chr2	105659553	105685123	25571	*	1	18.578	chr2	105674744	105675743	1000	+	promoter:5038	uc057bnw.1	18508	Pax6	optic vesicle	1		468.211	439.895	19906857, 12756174
chr2	105659483	105690824	31342	*	1	18.5513	chr2	105674744	105675743	1000	+	promoter:5038	uc057bnw.1	18508	Pax6	optic vesicle		1	468.211	439.895	19906857, 12756174
chr2	105665241	105685288	20048	*	UMR	15.5239	chr2	105674744	105675743	1000	+	promoter:5038	uc057bnw.1	18508	Pax6	optic vesicle	UMR		468.211	439.895	19906857, 12756174
chr2	105672621	105684943	12323	*	UMR	14.1314	chr2	105674744	105675743	1000	+	promoter:5038	uc057bnw.1	18508	Pax6	optic vesicle		UMR	468.211	439.895	19906857, 12756174
chr2	105659553	105685123	25571	*	1	18.578	chr2	105675129	105676128	1000	+	promoter:5039	uc008lla.3	18508	Pax6	optic vesicle	1		468.211	439.895	19906857, 12756174
chr2	105659483	105690824	31342	*	1	18.5513	chr2	105675129	105676128	1000	+	promoter:5039	uc008lla.3	18508	Pax6	optic vesicle		1	468.211	439.895	19906857, 12756174
chr2	105665241	105685288	20048	*	UMR	15.5239	chr2	105675129	105676128	1000	+	promoter:5039	uc008lla.3	18508	Pax6	optic vesicle	UMR		468.211	439.895	19906857, 12756174
chr2	105672621	105684943	12323	*	UMR	14.1314	chr2	105675129	105676128	1000	+	promoter:5039	uc008lla.3	18508	Pax6	optic vesicle		UMR	468.211	439.895	19906857, 12756174
chr2	105659553	105685123	25571	*	1	18.578	chr2	105675129	105676128	1000	+	promoter:5040	uc008llb.3	18508	Pax6	optic vesicle	1		468.211	439.895	19906857, 12756174
chr2	105659483	105690824	31342	*	1	18.5513	chr2	105675129	105676128	1000	+	promoter:5040	uc008llb.3	18508	Pax6	optic vesicle		1	468.211	439.895	19906857, 12756174
chr2	105665241	105685288	20048	*	UMR	15.5239	chr2	105675129	105676128	1000	+	promoter:5040	uc008llb.3	18508	Pax6	optic vesicle	UMR		468.211	439.895	19906857, 12756174
chr2	105672621	105684943	12323	*	UMR	14.1314	chr2	105675129	105676128	1000	+	promoter:5040	uc008llb.3	18508	Pax6	optic vesicle		UMR	468.211	439.895	19906857, 12756174
chr2	105659553	105685123	25571	*	1	18.578	chr2	105681463	105682462	1000	+	promoter:5041	uc057bnx.1	18508	Pax6	optic vesicle	1		468.211	439.895	19906857, 12756174
chr2	105659483	105690824	31342	*	1	18.5513	chr2	105681463	105682462	1000	+	promoter:5041	uc057bnx.1	18508	Pax6	optic vesicle		1	468.211	439.895	19906857, 12756174
chr2	105665241	105685288	20048	*	UMR	15.5239	chr2	105681463	105682462	1000	+	promoter:5041	uc057bnx.1	18508	Pax6	optic vesicle	UMR		468.211	439.895	19906857, 12756174
chr2	105672621	105684943	12323	*	UMR	14.1314	chr2	105681463	105682462	1000	+	promoter:5041	uc057bnx.1	18508	Pax6	optic vesicle		UMR	468.211	439.895	19906857, 12756174
chr2	105659553	105685123	25571	*	1	18.578	chr2	105681463	105682462	1000	+	promoter:5042	uc057bny.1	18508	Pax6	optic vesicle	1		468.211	439.895	19906857, 12756174
chr2	105659483	105690824	31342	*	1	18.5513	chr2	105681463	105682462	1000	+	promoter:5042	uc057bny.1	18508	Pax6	optic vesicle		1	468.211	439.895	19906857, 12756174
chr2	105665241	105685288	20048	*	UMR	15.5239	chr2	105681463	105682462	1000	+	promoter:5042	uc057bny.1	18508	Pax6	optic vesicle	UMR		468.211	439.895	19906857, 12756174
chr2	105672621	105684943	12323	*	UMR	14.1314	chr2	105681463	105682462	1000	+	promoter:5042	uc057bny.1	18508	Pax6	optic vesicle		UMR	468.211	439.895	19906857, 12756174
chr2	105659553	105685123	25571	*	1	18.578	chr2	105684778	105685777	1000	+	promoter:5043	uc008llc.3	18508	Pax6	optic vesicle	1		468.211	439.895	19906857, 12756174
chr2	105685157	105685871	715	*	2	54.4058	chr2	105684778	105685777	1000	+	promoter:5043	uc008llc.3	18508	Pax6	optic vesicle	2		468.211	439.895	19906857, 12756174
chr2	105659483	105690824	31342	*	1	18.5513	chr2	105684778	105685777	1000	+	promoter:5043	uc008llc.3	18508	Pax6	optic vesicle		1	468.211	439.895	19906857, 12756174
chr2	105665241	105685288	20048	*	UMR	15.5239	chr2	105684778	105685777	1000	+	promoter:5043	uc008llc.3	18508	Pax6	optic vesicle	UMR		468.211	439.895	19906857, 12756174
chr2	105672621	105684943	12323	*	UMR	14.1314	chr2	105684778	105685777	1000	+	promoter:5043	uc008llc.3	18508	Pax6	optic vesicle		UMR	468.211	439.895	19906857, 12756174
chr2	105685530	105690182	4653	*	UMR	20.9573	chr2	105684778	105685777	1000	+	promoter:5043	uc008llc.3	18508	Pax6	optic vesicle		UMR	468.211	439.895	19906857, 12756174
chr17	85614152	85626684	12533	*	1	7.3543	chr17	85619834	85620833	1000	+	promoter:55366	uc008dub.2	20473	Six3	optic vesicle	1		68.5222	10.6524	12163408
chr17	85612114	85628404	16291	*	1	11.292	chr17	85619834	85620833	1000	+	promoter:55366	uc008dub.2	20473	Six3	optic vesicle		1	68.5222	10.6524	12163408
chr17	85612737	85626784	14048	*	UMR	9.40026	chr17	85619834	85620833	1000	+	promoter:55366	uc008dub.2	20473	Six3	optic vesicle	UMR		68.5222	10.6524	12163408
chr17	85612251	85626784	14534	*	UMR	5.94286	chr17	85619834	85620833	1000	+	promoter:55366	uc008dub.2	20473	Six3	optic vesicle		UMR	68.5222	10.6524	12163408
chr17	85614152	85626684	12533	*	1	7.3543	chr17	85619834	85620833	1000	+	promoter:55367	uc033hfi.1	20473	Six3	optic vesicle	1		68.5222	10.6524	12163408
chr17	85612114	85628404	16291	*	1	11.292	chr17	85619834	85620833	1000	+	promoter:55367	uc033hfi.1	20473	Six3	optic vesicle		1	68.5222	10.6524	12163408
chr17	85612737	85626784	14048	*	UMR	9.40026	chr17	85619834	85620833	1000	+	promoter:55367	uc033hfi.1	20473	Six3	optic vesicle	UMR		68.5222	10.6524	12163408
chr17	85612251	85626784	14534	*	UMR	5.94286	chr17	85619834	85620833	1000	+	promoter:55367	uc033hfi.1	20473	Six3	optic vesicle		UMR	68.5222	10.6524	12163408
chr18	65934634	65941772	7139	*	1	19.2154	chr18	65939090	65940089	1000	-	promoter:58281	uc008ffl.1	19434	Rax	optic vesicle	1		68.8456	80.7289	9177348
chr18	65934424	65941773	7350	*	1	20.0084	chr18	65939090	65940089	1000	-	promoter:58281	uc008ffl.1	19434	Rax	optic vesicle		1	68.8456	80.7289	9177348
chr18	65936025	65942026	6002	*	UMR	18.2891	chr18	65939090	65940089	1000	-	promoter:58281	uc008ffl.1	19434	Rax	optic vesicle	UMR		68.8456	80.7289	9177348
chr18	65936995	65942096	5102	*	UMR	16.1213	chr18	65939090	65940089	1000	-	promoter:58281	uc008ffl.1	19434	Rax	optic vesicle		UMR	68.8456	80.7289	9177348
chr3	17789505	17799087	9583	*	1	19.7266	chr3	17794662	17795661	1000	+	promoter:8996	uc012cnp.1	723950	Mir124a-2	optic vesicle	1		n/a	n/a	21131276
chr3	17789504	17796799	7296	*	2	21.505	chr3	17794662	17795661	1000	+	promoter:8996	uc012cnp.1	723950	Mir124a-2	optic vesicle		2	n/a	n/a	21131276
chr3	17793141	17798950	5810	*	UMR	15.1778	chr3	17794662	17795661	1000	+	promoter:8996	uc012cnp.1	723950	Mir124a-2	optic vesicle	UMR		n/a	n/a	21131276
chr3	17789435	17796103	6669	*	UMR	16.8394	chr3	17794662	17795661	1000	+	promoter:8996	uc012cnp.1	723950	Mir124a-2	optic vesicle		UMR	n/a	n/a	21131276

## Sheet: RPCs
seqnames	start	end	width	strand	name	score	annot.seqnames	annot.start	annot.end	annot.width	annot.strand	annot.id	annot.tx_id	annot.gene_id	annot.symbol	RPCs	Exp1	Exp2	Average RPE	SD RPE
chr3	86543990	86551746	7757	*	1	17.324	chr3	86548284	86549283	1000	-	promoter:10897	uc008prj.1	23937	Mab21l2	retinal progenitor cells	1		1918.7	304.544
chr3	86544521	86551770	7250	*	1	17.5925	chr3	86548284	86549283	1000	-	promoter:10897	uc008prj.1	23937	Mab21l2	retinal progenitor cells		1	1918.7	304.544
chr3	86543901	86552445	8545	*	UMR	17.8258	chr3	86548284	86549283	1000	-	promoter:10897	uc008prj.1	23937	Mab21l2	retinal progenitor cells	UMR		1918.7	304.544
chr3	86544923	86552626	7704	*	UMR	14.5551	chr3	86548284	86549283	1000	-	promoter:10897	uc008prj.1	23937	Mab21l2	retinal progenitor cells		UMR	1918.7	304.544
chr3	141981700	141985078	3379	*	2	48.1527	chr3	141982265	141983264	1000	-	promoter:11732	uc008roi.2	12167	Bmpr1b	retinal progenitor cells	2		67.0761	12.0049
chr3	141982694	142048226	65533	*	4	88.069	chr3	141982265	141983264	1000	-	promoter:11732	uc008roi.2	12167	Bmpr1b	retinal progenitor cells		4	67.0761	12.0049
chr3	141981748	141982283	536	*	LMR	28.6585	chr3	141982265	141983264	1000	-	promoter:11732	uc008roi.2	12167	Bmpr1b	retinal progenitor cells		LMR	67.0761	12.0049
chr3	142168402	142169903	1502	*	1	7.80559	chr3	142169229	142170228	1000	-	promoter:11733	uc008roj.2	12167	Bmpr1b	retinal progenitor cells	1		67.0761	12.0049
chr3	142169976	142182413	12438	*	4	89.2193	chr3	142169229	142170228	1000	-	promoter:11733	uc008roj.2	12167	Bmpr1b	retinal progenitor cells	4		67.0761	12.0049
chr3	142168032	142170678	2647	*	2	55.0324	chr3	142169229	142170228	1000	-	promoter:11733	uc008roj.2	12167	Bmpr1b	retinal progenitor cells		2	67.0761	12.0049
chr3	142168289	142169906	1618	*	UMR	10.7417	chr3	142169229	142170228	1000	-	promoter:11733	uc008roj.2	12167	Bmpr1b	retinal progenitor cells	UMR		67.0761	12.0049
chr3	142168289	142169943	1655	*	UMR	9.44625	chr3	142169229	142170228	1000	-	promoter:11733	uc008roj.2	12167	Bmpr1b	retinal progenitor cells		UMR	67.0761	12.0049
chr3	142168402	142169903	1502	*	1	7.80559	chr3	142169229	142170228	1000	-	promoter:11734	uc008rok.2	12167	Bmpr1b	retinal progenitor cells	1		67.0761	12.0049
chr3	142169976	142182413	12438	*	4	89.2193	chr3	142169229	142170228	1000	-	promoter:11734	uc008rok.2	12167	Bmpr1b	retinal progenitor cells	4		67.0761	12.0049
chr3	142168032	142170678	2647	*	2	55.0324	chr3	142169229	142170228	1000	-	promoter:11734	uc008rok.2	12167	Bmpr1b	retinal progenitor cells		2	67.0761	12.0049
chr3	142168289	142169906	1618	*	UMR	10.7417	chr3	142169229	142170228	1000	-	promoter:11734	uc008rok.2	12167	Bmpr1b	retinal progenitor cells	UMR		67.0761	12.0049
chr3	142168289	142169943	1655	*	UMR	9.44625	chr3	142169229	142170228	1000	-	promoter:11734	uc008rok.2	12167	Bmpr1b	retinal progenitor cells		UMR	67.0761	12.0049
chr4	154953585	154963679	10095	*	3	72.9435	chr4	154959923	154960922	1000	+	promoter:13568	uc008wck.1	15208	Hes5	retinal progenitor cells	3		124.09	12.9764
chr4	154950882	154963505	12624	*	3	78.1367	chr4	154959923	154960922	1000	+	promoter:13568	uc008wck.1	15208	Hes5	retinal progenitor cells		3	124.09	12.9764
chr4	154960347	154962000	1654	*	UMR	12.093	chr4	154959923	154960922	1000	+	promoter:13568	uc008wck.1	15208	Hes5	retinal progenitor cells	UMR		124.09	12.9764
chr4	154960579	154961890	1312	*	UMR	3.20513	chr4	154959923	154960922	1000	+	promoter:13568	uc008wck.1	15208	Hes5	retinal progenitor cells		UMR	124.09	12.9764
chr5	77264376	77267414	3039	*	1	6.39339	chr5	77264494	77265493	1000	+	promoter:16303	uc008xvz.2	19712	Rest	retinal progenitor cells	1		58.8745	33.6233
chr5	77247048	77264522	17475	*	3	79.0636	chr5	77264494	77265493	1000	+	promoter:16303	uc008xvz.2	19712	Rest	retinal progenitor cells		3	58.8745	33.6233
chr5	77264827	77267197	2371	*	1	2.06179	chr5	77264494	77265493	1000	+	promoter:16303	uc008xvz.2	19712	Rest	retinal progenitor cells		1	58.8745	33.6233
chr5	77264450	77267586	3137	*	UMR	3.5	chr5	77264494	77265493	1000	+	promoter:16303	uc008xvz.2	19712	Rest	retinal progenitor cells	UMR		58.8745	33.6233
chr5	77264675	77267616	2942	*	UMR	2.87356	chr5	77264494	77265493	1000	+	promoter:16303	uc008xvz.2	19712	Rest	retinal progenitor cells		UMR	58.8745	33.6233
chr5	77264376	77267414	3039	*	1	6.39339	chr5	77265196	77266195	1000	+	promoter:16304	uc008xwa.2	19712	Rest	retinal progenitor cells	1		58.8745	33.6233
chr5	77264827	77267197	2371	*	1	2.06179	chr5	77265196	77266195	1000	+	promoter:16304	uc008xwa.2	19712	Rest	retinal progenitor cells		1	58.8745	33.6233
chr5	77264450	77267586	3137	*	UMR	3.5	chr5	77265196	77266195	1000	+	promoter:16304	uc008xwa.2	19712	Rest	retinal progenitor cells	UMR		58.8745	33.6233
chr5	77264675	77267616	2942	*	UMR	2.87356	chr5	77265196	77266195	1000	+	promoter:16304	uc008xwa.2	19712	Rest	retinal progenitor cells		UMR	58.8745	33.6233
chr5	77264376	77267414	3039	*	1	6.39339	chr5	77266932	77267931	1000	+	promoter:16305	uc029vis.1	19712	Rest	retinal progenitor cells	1		58.8745	33.6233
chr5	77267819	77280630	12812	*	4	81.9777	chr5	77266932	77267931	1000	+	promoter:16305	uc029vis.1	19712	Rest	retinal progenitor cells	4		58.8745	33.6233
chr5	77264827	77267197	2371	*	1	2.06179	chr5	77266932	77267931	1000	+	promoter:16305	uc029vis.1	19712	Rest	retinal progenitor cells		1	58.8745	33.6233
chr5	77267820	77286730	18911	*	4	81.7192	chr5	77266932	77267931	1000	+	promoter:16305	uc029vis.1	19712	Rest	retinal progenitor cells		4	58.8745	33.6233
chr5	77264450	77267586	3137	*	UMR	3.5	chr5	77266932	77267931	1000	+	promoter:16305	uc029vis.1	19712	Rest	retinal progenitor cells	UMR		58.8745	33.6233
chr5	77264675	77267616	2942	*	UMR	2.87356	chr5	77266932	77267931	1000	+	promoter:16305	uc029vis.1	19712	Rest	retinal progenitor cells		UMR	58.8745	33.6233
chr7	144894369	144897862	3494	*	1	6.7046	chr7	144895532	144896531	1000	+	promoter:25420	uc009kqr.1	14170	Fgf15	retinal progenitor cells	1		54.6995	33.273
chr7	144894100	144897862	3763	*	1	6.60247	chr7	144895532	144896531	1000	+	promoter:25420	uc009kqr.1	14170	Fgf15	retinal progenitor cells		1	54.6995	33.273
chr7	144894111	144897716	3606	*	UMR	2.03459	chr7	144895532	144896531	1000	+	promoter:25420	uc009kqr.1	14170	Fgf15	retinal progenitor cells	UMR		54.6995	33.273
chr7	144893973	144897716	3744	*	UMR	1.93548	chr7	144895532	144896531	1000	+	promoter:25420	uc009kqr.1	14170	Fgf15	retinal progenitor cells		UMR	54.6995	33.273
chr1	119047487	119054923	7437	*	1	11.1249	chr1	119053620	119054619	1000	-	promoter:2630	uc007cim.1	14633	Gli2	retinal progenitor cells	1		1392.25	134.537
chr1	119047532	119054974	7443	*	1	6.54475	chr1	119053620	119054619	1000	-	promoter:2630	uc007cim.1	14633	Gli2	retinal progenitor cells		1	1392.25	134.537
chr1	119049161	119054787	5627	*	UMR	5.55015	chr1	119053620	119054619	1000	-	promoter:2630	uc007cim.1	14633	Gli2	retinal progenitor cells	UMR		1392.25	134.537
chr1	119047482	119054839	7358	*	UMR	9.4236	chr1	119053620	119054619	1000	-	promoter:2630	uc007cim.1	14633	Gli2	retinal progenitor cells		UMR	1392.25	134.537
chr1	119047487	119054923	7437	*	1	11.1249	chr1	119053620	119054619	1000	-	promoter:2631	uc007cin.1	14633	Gli2	retinal progenitor cells	1		1392.25	134.537
chr1	119047532	119054974	7443	*	1	6.54475	chr1	119053620	119054619	1000	-	promoter:2631	uc007cin.1	14633	Gli2	retinal progenitor cells		1	1392.25	134.537
chr1	119049161	119054787	5627	*	UMR	5.55015	chr1	119053620	119054619	1000	-	promoter:2631	uc007cin.1	14633	Gli2	retinal progenitor cells	UMR		1392.25	134.537
chr1	119047482	119054839	7358	*	UMR	9.4236	chr1	119053620	119054619	1000	-	promoter:2631	uc007cin.1	14633	Gli2	retinal progenitor cells		UMR	1392.25	134.537
chr1	119047487	119054923	7437	*	1	11.1249	chr1	119053620	119054619	1000	-	promoter:2632	uc007cio.1	14633	Gli2	retinal progenitor cells	1		1392.25	134.537
chr1	119047532	119054974	7443	*	1	6.54475	chr1	119053620	119054619	1000	-	promoter:2632	uc007cio.1	14633	Gli2	retinal progenitor cells		1	1392.25	134.537
chr1	119049161	119054787	5627	*	UMR	5.55015	chr1	119053620	119054619	1000	-	promoter:2632	uc007cio.1	14633	Gli2	retinal progenitor cells	UMR		1392.25	134.537
chr1	119047482	119054839	7358	*	UMR	9.4236	chr1	119053620	119054619	1000	-	promoter:2632	uc007cio.1	14633	Gli2	retinal progenitor cells		UMR	1392.25	134.537
chr1	119047487	119054923	7437	*	1	11.1249	chr1	119053620	119054619	1000	-	promoter:2633	uc007cip.1	14633	Gli2	retinal progenitor cells	1		1392.25	134.537
chr1	119047532	119054974	7443	*	1	6.54475	chr1	119053620	119054619	1000	-	promoter:2633	uc007cip.1	14633	Gli2	retinal progenitor cells		1	1392.25	134.537
chr1	119049161	119054787	5627	*	UMR	5.55015	chr1	119053620	119054619	1000	-	promoter:2633	uc007cip.1	14633	Gli2	retinal progenitor cells	UMR		1392.25	134.537
chr1	119047482	119054839	7358	*	UMR	9.4236	chr1	119053620	119054619	1000	-	promoter:2633	uc007cip.1	14633	Gli2	retinal progenitor cells		UMR	1392.25	134.537
chr1	119047487	119054923	7437	*	1	11.1249	chr1	119053620	119054619	1000	-	promoter:2634	uc011wqo.1	14633	Gli2	retinal progenitor cells	1		1392.25	134.537
chr1	119047532	119054974	7443	*	1	6.54475	chr1	119053620	119054619	1000	-	promoter:2634	uc011wqo.1	14633	Gli2	retinal progenitor cells		1	1392.25	134.537
chr1	119049161	119054787	5627	*	UMR	5.55015	chr1	119053620	119054619	1000	-	promoter:2634	uc011wqo.1	14633	Gli2	retinal progenitor cells	UMR		1392.25	134.537
chr1	119047482	119054839	7358	*	UMR	9.4236	chr1	119053620	119054619	1000	-	promoter:2634	uc011wqo.1	14633	Gli2	retinal progenitor cells		UMR	1392.25	134.537
chr1	119047487	119054923	7437	*	1	11.1249	chr1	119053620	119054619	1000	-	promoter:2635	uc011wqp.1	14633	Gli2	retinal progenitor cells	1		1392.25	134.537
chr1	119047532	119054974	7443	*	1	6.54475	chr1	119053620	119054619	1000	-	promoter:2635	uc011wqp.1	14633	Gli2	retinal progenitor cells		1	1392.25	134.537
chr1	119049161	119054787	5627	*	UMR	5.55015	chr1	119053620	119054619	1000	-	promoter:2635	uc011wqp.1	14633	Gli2	retinal progenitor cells	UMR		1392.25	134.537
chr1	119047482	119054839	7358	*	UMR	9.4236	chr1	119053620	119054619	1000	-	promoter:2635	uc011wqp.1	14633	Gli2	retinal progenitor cells		UMR	1392.25	134.537
chr1	119047487	119054923	7437	*	1	11.1249	chr1	119053620	119054619	1000	-	promoter:2636	uc011wqq.1	14633	Gli2	retinal progenitor cells	1		1392.25	134.537
chr1	119047532	119054974	7443	*	1	6.54475	chr1	119053620	119054619	1000	-	promoter:2636	uc011wqq.1	14633	Gli2	retinal progenitor cells		1	1392.25	134.537
chr1	119049161	119054787	5627	*	UMR	5.55015	chr1	119053620	119054619	1000	-	promoter:2636	uc011wqq.1	14633	Gli2	retinal progenitor cells	UMR		1392.25	134.537
chr1	119047482	119054839	7358	*	UMR	9.4236	chr1	119053620	119054619	1000	-	promoter:2636	uc011wqq.1	14633	Gli2	retinal progenitor cells		UMR	1392.25	134.537
chr1	119047487	119054923	7437	*	1	11.1249	chr1	119053620	119054619	1000	-	promoter:2637	uc011wqr.1	14633	Gli2	retinal progenitor cells	1		1392.25	134.537
chr1	119047532	119054974	7443	*	1	6.54475	chr1	119053620	119054619	1000	-	promoter:2637	uc011wqr.1	14633	Gli2	retinal progenitor cells		1	1392.25	134.537
chr1	119049161	119054787	5627	*	UMR	5.55015	chr1	119053620	119054619	1000	-	promoter:2637	uc011wqr.1	14633	Gli2	retinal progenitor cells	UMR		1392.25	134.537
chr1	119047482	119054839	7358	*	UMR	9.4236	chr1	119053620	119054619	1000	-	promoter:2637	uc011wqr.1	14633	Gli2	retinal progenitor cells		UMR	1392.25	134.537
chr7	144937071	144944296	7226	*	1	1.64232	chr7	144939926	144940925	1000	-	promoter:28049	uc009kqt.1	12443	Ccnd1	retinal progenitor cells	1		8873.87	1623.26
chr7	144937408	144944126	6719	*	1	2.09854	chr7	144939926	144940925	1000	-	promoter:28049	uc009kqt.1	12443	Ccnd1	retinal progenitor cells		1	8873.87	1623.26
chr7	144937441	144944139	6699	*	UMR	0.937647	chr7	144939926	144940925	1000	-	promoter:28049	uc009kqt.1	12443	Ccnd1	retinal progenitor cells	UMR		8873.87	1623.26
chr7	144937441	144944019	6579	*	UMR	0.45929	chr7	144939926	144940925	1000	-	promoter:28049	uc009kqt.1	12443	Ccnd1	retinal progenitor cells		UMR	8873.87	1623.26
chr7	144937071	144944296	7226	*	1	1.64232	chr7	144939926	144940925	1000	-	promoter:28050	uc012fyc.1	12443	Ccnd1	retinal progenitor cells	1		8873.87	1623.26
chr7	144937408	144944126	6719	*	1	2.09854	chr7	144939926	144940925	1000	-	promoter:28050	uc012fyc.1	12443	Ccnd1	retinal progenitor cells		1	8873.87	1623.26
chr7	144937441	144944139	6699	*	UMR	0.937647	chr7	144939926	144940925	1000	-	promoter:28050	uc012fyc.1	12443	Ccnd1	retinal progenitor cells	UMR		8873.87	1623.26
chr7	144937441	144944019	6579	*	UMR	0.45929	chr7	144939926	144940925	1000	-	promoter:28050	uc012fyc.1	12443	Ccnd1	retinal progenitor cells		UMR	8873.87	1623.26
chr10	87488441	87495277	6837	*	1	5.94001	chr10	87493661	87494660	1000	-	promoter:37340	uc007gqs.1	17172	Ascl1	retinal progenitor cells	1		242.275	83.6458
chr10	87484900	87495176	10277	*	1	9.42421	chr10	87493661	87494660	1000	-	promoter:37340	uc007gqs.1	17172	Ascl1	retinal progenitor cells		1	242.275	83.6458
chr10	87484714	87495644	10931	*	UMR	9.49326	chr10	87493661	87494660	1000	-	promoter:37340	uc007gqs.1	17172	Ascl1	retinal progenitor cells	UMR		242.275	83.6458
chr10	87488369	87495756	7388	*	UMR	3.59242	chr10	87493661	87494660	1000	-	promoter:37340	uc007gqs.1	17172	Ascl1	retinal progenitor cells		UMR	242.275	83.6458
chr10	127338704	127342820	4117	*	1	3.27525	chr10	127341580	127342579	1000	-	promoter:37689	uc007hjf.1	14632	Gli1	retinal progenitor cells	1		#N/A	#N/A
chr10	127338704	127343219	4516	*	1	3.06605	chr10	127341580	127342579	1000	-	promoter:37689	uc007hjf.1	14632	Gli1	retinal progenitor cells		1	#N/A	#N/A
chr10	127338731	127342794	4064	*	UMR	2.54873	chr10	127341580	127342579	1000	-	promoter:37689	uc007hjf.1	14632	Gli1	retinal progenitor cells	UMR		#N/A	#N/A
chr10	127338675	127342878	4204	*	UMR	1.67785	chr10	127341580	127342579	1000	-	promoter:37689	uc007hjf.1	14632	Gli1	retinal progenitor cells		UMR	#N/A	#N/A
chr10	127338704	127342820	4117	*	1	3.27525	chr10	127341580	127342579	1000	-	promoter:37690	uc011xpq.1	14632	Gli1	retinal progenitor cells	1		#N/A	#N/A
chr10	127338704	127343219	4516	*	1	3.06605	chr10	127341580	127342579	1000	-	promoter:37690	uc011xpq.1	14632	Gli1	retinal progenitor cells		1	#N/A	#N/A
chr10	127338731	127342794	4064	*	UMR	2.54873	chr10	127341580	127342579	1000	-	promoter:37690	uc011xpq.1	14632	Gli1	retinal progenitor cells	UMR		#N/A	#N/A
chr10	127338675	127342878	4204	*	UMR	1.67785	chr10	127341580	127342579	1000	-	promoter:37690	uc011xpq.1	14632	Gli1	retinal progenitor cells		UMR	#N/A	#N/A
chr10	127338704	127342820	4117	*	1	3.27525	chr10	127341887	127342886	1000	-	promoter:37691	uc011xpr.1	14632	Gli1	retinal progenitor cells	1		#N/A	#N/A
chr10	127338704	127343219	4516	*	1	3.06605	chr10	127341887	127342886	1000	-	promoter:37691	uc011xpr.1	14632	Gli1	retinal progenitor cells		1	#N/A	#N/A
chr10	127338731	127342794	4064	*	UMR	2.54873	chr10	127341887	127342886	1000	-	promoter:37691	uc011xpr.1	14632	Gli1	retinal progenitor cells	UMR		#N/A	#N/A
chr10	127338675	127342878	4204	*	UMR	1.67785	chr10	127341887	127342886	1000	-	promoter:37691	uc011xpr.1	14632	Gli1	retinal progenitor cells		UMR	#N/A	#N/A
chr10	127338704	127342820	4117	*	1	3.27525	chr10	127341319	127342318	1000	-	promoter:37692	uc007hjg.1	14632	Gli1	retinal progenitor cells	1		#N/A	#N/A
chr10	127338704	127343219	4516	*	1	3.06605	chr10	127341319	127342318	1000	-	promoter:37692	uc007hjg.1	14632	Gli1	retinal progenitor cells		1	#N/A	#N/A
chr10	127338731	127342794	4064	*	UMR	2.54873	chr10	127341319	127342318	1000	-	promoter:37692	uc007hjg.1	14632	Gli1	retinal progenitor cells	UMR		#N/A	#N/A
chr10	127338675	127342878	4204	*	UMR	1.67785	chr10	127341319	127342318	1000	-	promoter:37692	uc007hjg.1	14632	Gli1	retinal progenitor cells		UMR	#N/A	#N/A
chr11	11684960	11687229	2270	*	1	17.2214	chr11	11684925	11685924	1000	+	promoter:37933	uc007iaj.2	22778	Ikzf1	retinal progenitor cells	1		61.805	29.187
chr11	11684915	11686960	2046	*	1	6.63796	chr11	11684925	11685924	1000	+	promoter:37933	uc007iaj.2	22778	Ikzf1	retinal progenitor cells		1	61.805	29.187
chr11	11684693	11687033	2341	*	UMR	8.81935	chr11	11684925	11685924	1000	+	promoter:37933	uc007iaj.2	22778	Ikzf1	retinal progenitor cells	UMR		61.805	29.187
chr11	11684876	11686976	2101	*	UMR	3.27763	chr11	11684925	11685924	1000	+	promoter:37933	uc007iaj.2	22778	Ikzf1	retinal progenitor cells		UMR	61.805	29.187
chr11	11684960	11687229	2270	*	1	17.2214	chr11	11684925	11685924	1000	+	promoter:37934	uc007iak.2	22778	Ikzf1	retinal progenitor cells	1		61.805	29.187
chr11	11684915	11686960	2046	*	1	6.63796	chr11	11684925	11685924	1000	+	promoter:37934	uc007iak.2	22778	Ikzf1	retinal progenitor cells		1	61.805	29.187
chr11	11684693	11687033	2341	*	UMR	8.81935	chr11	11684925	11685924	1000	+	promoter:37934	uc007iak.2	22778	Ikzf1	retinal progenitor cells	UMR		61.805	29.187
chr11	11684876	11686976	2101	*	UMR	3.27763	chr11	11684925	11685924	1000	+	promoter:37934	uc007iak.2	22778	Ikzf1	retinal progenitor cells		UMR	61.805	29.187
chr11	11684960	11687229	2270	*	1	17.2214	chr11	11684925	11685924	1000	+	promoter:37935	uc007ial.2	22778	Ikzf1	retinal progenitor cells	1		61.805	29.187
chr11	11684915	11686960	2046	*	1	6.63796	chr11	11684925	11685924	1000	+	promoter:37935	uc007ial.2	22778	Ikzf1	retinal progenitor cells		1	61.805	29.187
chr11	11684693	11687033	2341	*	UMR	8.81935	chr11	11684925	11685924	1000	+	promoter:37935	uc007ial.2	22778	Ikzf1	retinal progenitor cells	UMR		61.805	29.187
chr11	11684876	11686976	2101	*	UMR	3.27763	chr11	11684925	11685924	1000	+	promoter:37935	uc007ial.2	22778	Ikzf1	retinal progenitor cells		UMR	61.805	29.187
chr11	11684960	11687229	2270	*	1	17.2214	chr11	11684925	11685924	1000	+	promoter:37936	uc007iam.2	22778	Ikzf1	retinal progenitor cells	1		61.805	29.187
chr11	11684915	11686960	2046	*	1	6.63796	chr11	11684925	11685924	1000	+	promoter:37936	uc007iam.2	22778	Ikzf1	retinal progenitor cells		1	61.805	29.187
chr11	11684693	11687033	2341	*	UMR	8.81935	chr11	11684925	11685924	1000	+	promoter:37936	uc007iam.2	22778	Ikzf1	retinal progenitor cells	UMR		61.805	29.187
chr11	11684876	11686976	2101	*	UMR	3.27763	chr11	11684925	11685924	1000	+	promoter:37936	uc007iam.2	22778	Ikzf1	retinal progenitor cells		UMR	61.805	29.187
chr11	11687230	11807784	120555	*	4	81.3361	chr11	11689177	11690176	1000	+	promoter:37937	uc007ian.1	22778	Ikzf1	retinal progenitor cells	4		61.805	29.187
chr11	11686994	11752221	65228	*	4	83.3005	chr11	11689177	11690176	1000	+	promoter:37937	uc007ian.1	22778	Ikzf1	retinal progenitor cells		4	61.805	29.187
chr11	11687230	11807784	120555	*	4	81.3361	chr11	11689177	11690176	1000	+	promoter:37938	uc007iao.1	22778	Ikzf1	retinal progenitor cells	4		61.805	29.187
chr11	11686994	11752221	65228	*	4	83.3005	chr11	11689177	11690176	1000	+	promoter:37938	uc007iao.1	22778	Ikzf1	retinal progenitor cells		4	61.805	29.187
chr11	11687230	11807784	120555	*	4	81.3361	chr11	11689177	11690176	1000	+	promoter:37939	uc007iap.1	22778	Ikzf1	retinal progenitor cells	4		61.805	29.187
chr11	11686994	11752221	65228	*	4	83.3005	chr11	11689177	11690176	1000	+	promoter:37939	uc007iap.1	22778	Ikzf1	retinal progenitor cells		4	61.805	29.187
chr11	11687230	11807784	120555	*	4	81.3361	chr11	11689177	11690176	1000	+	promoter:37940	uc007iaq.1	22778	Ikzf1	retinal progenitor cells	4		61.805	29.187
chr11	11686994	11752221	65228	*	4	83.3005	chr11	11689177	11690176	1000	+	promoter:37940	uc007iaq.1	22778	Ikzf1	retinal progenitor cells		4	61.805	29.187
chr11	11687230	11807784	120555	*	4	81.3361	chr11	11699205	11700204	1000	+	promoter:37941	uc011xrn.1	22778	Ikzf1	retinal progenitor cells	4		61.805	29.187
chr11	11686994	11752221	65228	*	4	83.3005	chr11	11699205	11700204	1000	+	promoter:37941	uc011xrn.1	22778	Ikzf1	retinal progenitor cells		4	61.805	29.187
chr11	112781553	112789586	8034	*	1	14.1379	chr11	112781210	112782209	1000	+	promoter:39761	uc007med.2	20682	Sox9	retinal progenitor cells	1		39601.4	9337.85
chr11	112778497	112788762	10266	*	1	19.9771	chr11	112781210	112782209	1000	+	promoter:39761	uc007med.2	20682	Sox9	retinal progenitor cells		1	39601.4	9337.85
chr11	112781037	112789810	8774	*	UMR	8.59539	chr11	112781210	112782209	1000	+	promoter:39761	uc007med.2	20682	Sox9	retinal progenitor cells	UMR		39601.4	9337.85
chr11	112780919	112789740	8822	*	UMR	12.2086	chr11	112781210	112782209	1000	+	promoter:39761	uc007med.2	20682	Sox9	retinal progenitor cells		UMR	39601.4	9337.85
chr2	38288293	38338661	50369	*	3	79.7335	chr2	38338281	38339280	1000	+	promoter:4153	uc008jnk.2	16870	Lhx2	retinal progenitor cells	3		2626.42	720.516
chr2	38309153	38338661	29509	*	3	76.9471	chr2	38338281	38339280	1000	+	promoter:4153	uc008jnk.2	16870	Lhx2	retinal progenitor cells		3	2626.42	720.516
chr2	38338807	38341018	2212	*	1	15.4189	chr2	38338281	38339280	1000	+	promoter:4153	uc008jnk.2	16870	Lhx2	retinal progenitor cells		1	2626.42	720.516
chr2	38338821	38340960	2140	*	UMR	11.1369	chr2	38338281	38339280	1000	+	promoter:4153	uc008jnk.2	16870	Lhx2	retinal progenitor cells	UMR		2626.42	720.516
chr2	38338621	38341122	2502	*	UMR	18.9873	chr2	38338281	38339280	1000	+	promoter:4153	uc008jnk.2	16870	Lhx2	retinal progenitor cells		UMR	2626.42	720.516
chr2	38351033	38360080	9048	*	1	12.9264	chr2	38350308	38351307	1000	+	promoter:4154	uc008jnl.2	16870	Lhx2	retinal progenitor cells	1		2626.42	720.516
chr2	38348695	38350364	1670	*	2	62.8492	chr2	38350308	38351307	1000	+	promoter:4154	uc008jnl.2	16870	Lhx2	retinal progenitor cells		2	2626.42	720.516
chr2	38350365	38360044	9680	*	1	8.91977	chr2	38350308	38351307	1000	+	promoter:4154	uc008jnl.2	16870	Lhx2	retinal progenitor cells		1	2626.42	720.516
chr2	38350358	38359611	9254	*	UMR	6.21572	chr2	38350308	38351307	1000	+	promoter:4154	uc008jnl.2	16870	Lhx2	retinal progenitor cells	UMR		2626.42	720.516
chr2	38350414	38359664	9251	*	UMR	5.26316	chr2	38350308	38351307	1000	+	promoter:4154	uc008jnl.2	16870	Lhx2	retinal progenitor cells		UMR	2626.42	720.516
chr12	72936502	72942489	5988	*	1	21.671	chr12	72938882	72939881	1000	+	promoter:42653	uc007nvy.2	20476	Six6	retinal progenitor cells	1		117.499	162.25
chr12	72936440	72946725	10286	*	2	23.7486	chr12	72938882	72939881	1000	+	promoter:42653	uc007nvy.2	20476	Six6	retinal progenitor cells		2	117.499	162.25
chr12	72936471	72942592	6122	*	UMR	13.4601	chr12	72938882	72939881	1000	+	promoter:42653	uc007nvy.2	20476	Six6	retinal progenitor cells	UMR		117.499	162.25
chr12	72936471	72942424	5954	*	UMR	10.5332	chr12	72938882	72939881	1000	+	promoter:42653	uc007nvy.2	20476	Six6	retinal progenitor cells		UMR	117.499	162.25
chr12	84552606	84568981	16376	*	4	83.4492	chr12	84568828	84569827	1000	+	promoter:42838	uc007ofm.2	12677	Vsx2	retinal progenitor cells	4		71.8143	60.6399
chr12	84569237	84575302	6066	*	1	15.1899	chr12	84568828	84569827	1000	+	promoter:42838	uc007ofm.2	12677	Vsx2	retinal progenitor cells	1		71.8143	60.6399
chr12	84552607	84568835	16229	*	4	85.4765	chr12	84568828	84569827	1000	+	promoter:42838	uc007ofm.2	12677	Vsx2	retinal progenitor cells		4	71.8143	60.6399
chr12	84568893	84574811	5919	*	1	11.6525	chr12	84568828	84569827	1000	+	promoter:42838	uc007ofm.2	12677	Vsx2	retinal progenitor cells		1	71.8143	60.6399
chr12	84569024	84574284	5261	*	UMR	10.2926	chr12	84568828	84569827	1000	+	promoter:42838	uc007ofm.2	12677	Vsx2	retinal progenitor cells	UMR		71.8143	60.6399
chr12	84568897	84573648	4752	*	UMR	8.13008	chr12	84568828	84569827	1000	+	promoter:42838	uc007ofm.2	12677	Vsx2	retinal progenitor cells		UMR	71.8143	60.6399
chr12	84552606	84568981	16376	*	4	83.4492	chr12	84568828	84569827	1000	+	promoter:42839	uc007ofn.2	12677	Vsx2	retinal progenitor cells	4		71.8143	60.6399
chr12	84569237	84575302	6066	*	1	15.1899	chr12	84568828	84569827	1000	+	promoter:42839	uc007ofn.2	12677	Vsx2	retinal progenitor cells	1		71.8143	60.6399
chr12	84552607	84568835	16229	*	4	85.4765	chr12	84568828	84569827	1000	+	promoter:42839	uc007ofn.2	12677	Vsx2	retinal progenitor cells		4	71.8143	60.6399
chr12	84568893	84574811	5919	*	1	11.6525	chr12	84568828	84569827	1000	+	promoter:42839	uc007ofn.2	12677	Vsx2	retinal progenitor cells		1	71.8143	60.6399
chr12	84569024	84574284	5261	*	UMR	10.2926	chr12	84568828	84569827	1000	+	promoter:42839	uc007ofn.2	12677	Vsx2	retinal progenitor cells	UMR		71.8143	60.6399
chr12	84568897	84573648	4752	*	UMR	8.13008	chr12	84568828	84569827	1000	+	promoter:42839	uc007ofn.2	12677	Vsx2	retinal progenitor cells		UMR	71.8143	60.6399
chr13	63497460	63518738	21279	*	4	82.3855	chr13	63514342	63515341	1000	-	promoter:46276	uc007qxu.1	19206	Ptch1	retinal progenitor cells	4		651.085	196.604
chr13	63504894	63518753	13860	*	4	82.2597	chr13	63514342	63515341	1000	-	promoter:46276	uc007qxu.1	19206	Ptch1	retinal progenitor cells		4	651.085	196.604
chr13	63514403	63514731	329	*	LMR	29.3103	chr13	63514342	63515341	1000	-	promoter:46276	uc007qxu.1	19206	Ptch1	retinal progenitor cells		LMR	651.085	196.604
chr13	63561650	63575575	13926	*	1	7.04257	chr13	63565521	63566520	1000	-	promoter:46277	uc007qxv.1	19206	Ptch1	retinal progenitor cells	1		651.085	196.604
chr13	63563449	63574402	10954	*	1	9.07542	chr13	63565521	63566520	1000	-	promoter:46277	uc007qxv.1	19206	Ptch1	retinal progenitor cells		1	651.085	196.604
chr13	63562433	63569444	7012	*	UMR	1.95188	chr13	63565521	63566520	1000	-	promoter:46277	uc007qxv.1	19206	Ptch1	retinal progenitor cells	UMR		651.085	196.604
chr13	63562277	63569259	6983	*	UMR	1.5625	chr13	63565521	63566520	1000	-	promoter:46277	uc007qxv.1	19206	Ptch1	retinal progenitor cells		UMR	651.085	196.604
chr13	63536215	63542350	6136	*	4	83.7046	chr13	63539913	63540912	1000	-	promoter:46278	uc007qxw.1	19206	Ptch1	retinal progenitor cells	4		651.085	196.604
chr13	63536625	63542350	5726	*	4	83.4592	chr13	63539913	63540912	1000	-	promoter:46278	uc007qxw.1	19206	Ptch1	retinal progenitor cells		4	651.085	196.604
chr13	63561650	63575575	13926	*	1	7.04257	chr13	63564536	63565535	1000	-	promoter:46279	uc007qxx.1	19206	Ptch1	retinal progenitor cells	1		651.085	196.604
chr13	63563449	63574402	10954	*	1	9.07542	chr13	63564536	63565535	1000	-	promoter:46279	uc007qxx.1	19206	Ptch1	retinal progenitor cells		1	651.085	196.604
chr13	63562433	63569444	7012	*	UMR	1.95188	chr13	63564536	63565535	1000	-	promoter:46279	uc007qxx.1	19206	Ptch1	retinal progenitor cells	UMR		651.085	196.604
chr13	63562277	63569259	6983	*	UMR	1.5625	chr13	63564536	63565535	1000	-	promoter:46279	uc007qxx.1	19206	Ptch1	retinal progenitor cells		UMR	651.085	196.604
chr13	63561650	63575575	13926	*	1	7.04257	chr13	63565275	63566274	1000	-	promoter:46280	uc007qxy.1	19206	Ptch1	retinal progenitor cells	1		651.085	196.604
chr13	63563449	63574402	10954	*	1	9.07542	chr13	63565275	63566274	1000	-	promoter:46280	uc007qxy.1	19206	Ptch1	retinal progenitor cells		1	651.085	196.604
chr13	63562433	63569444	7012	*	UMR	1.95188	chr13	63565275	63566274	1000	-	promoter:46280	uc007qxy.1	19206	Ptch1	retinal progenitor cells	UMR		651.085	196.604
chr13	63562277	63569259	6983	*	UMR	1.5625	chr13	63565275	63566274	1000	-	promoter:46280	uc007qxy.1	19206	Ptch1	retinal progenitor cells		UMR	651.085	196.604
chr14	34495924	34503641	7718	*	1	15.0825	chr14	34502547	34503546	1000	-	promoter:48556	uc007taw.1	12166	Bmpr1a	retinal progenitor cells	1		6284.51	1532.36
chr14	34495826	34503961	8136	*	1	13.5682	chr14	34502547	34503546	1000	-	promoter:48556	uc007taw.1	12166	Bmpr1a	retinal progenitor cells		1	6284.51	1532.36
chr14	34499417	34503917	4501	*	UMR	2.93123	chr14	34502547	34503546	1000	-	promoter:48556	uc007taw.1	12166	Bmpr1a	retinal progenitor cells	UMR		6284.51	1532.36
chr14	34495745	34503840	8096	*	UMR	10.8173	chr14	34502547	34503546	1000	-	promoter:48556	uc007taw.1	12166	Bmpr1a	retinal progenitor cells		UMR	6284.51	1532.36
chr2	105659553	105685123	25571	*	1	18.578	chr2	105667896	105668895	1000	+	promoter:5031	uc008lku.3	18508	Pax6	retinal progenitor cells	1		468.211	439.895
chr2	105659483	105690824	31342	*	1	18.5513	chr2	105667896	105668895	1000	+	promoter:5031	uc008lku.3	18508	Pax6	retinal progenitor cells		1	468.211	439.895
chr2	105665241	105685288	20048	*	UMR	15.5239	chr2	105667896	105668895	1000	+	promoter:5031	uc008lku.3	18508	Pax6	retinal progenitor cells	UMR		468.211	439.895
chr2	105664637	105670070	5434	*	UMR	15.2519	chr2	105667896	105668895	1000	+	promoter:5031	uc008lku.3	18508	Pax6	retinal progenitor cells		UMR	468.211	439.895
chr2	105659553	105685123	25571	*	1	18.578	chr2	105667896	105668895	1000	+	promoter:5032	uc008lkv.3	18508	Pax6	retinal progenitor cells	1		468.211	439.895
chr2	105659483	105690824	31342	*	1	18.5513	chr2	105667896	105668895	1000	+	promoter:5032	uc008lkv.3	18508	Pax6	retinal progenitor cells		1	468.211	439.895
chr2	105665241	105685288	20048	*	UMR	15.5239	chr2	105667896	105668895	1000	+	promoter:5032	uc008lkv.3	18508	Pax6	retinal progenitor cells	UMR		468.211	439.895
chr2	105664637	105670070	5434	*	UMR	15.2519	chr2	105667896	105668895	1000	+	promoter:5032	uc008lkv.3	18508	Pax6	retinal progenitor cells		UMR	468.211	439.895
chr2	105659553	105685123	25571	*	1	18.578	chr2	105667896	105668895	1000	+	promoter:5033	uc012cat.3	18508	Pax6	retinal progenitor cells	1		468.211	439.895
chr2	105659483	105690824	31342	*	1	18.5513	chr2	105667896	105668895	1000	+	promoter:5033	uc012cat.3	18508	Pax6	retinal progenitor cells		1	468.211	439.895
chr2	105665241	105685288	20048	*	UMR	15.5239	chr2	105667896	105668895	1000	+	promoter:5033	uc012cat.3	18508	Pax6	retinal progenitor cells	UMR		468.211	439.895
chr2	105664637	105670070	5434	*	UMR	15.2519	chr2	105667896	105668895	1000	+	promoter:5033	uc012cat.3	18508	Pax6	retinal progenitor cells		UMR	468.211	439.895
chr2	105659553	105685123	25571	*	1	18.578	chr2	105672964	105673963	1000	+	promoter:5035	uc008lky.3	18508	Pax6	retinal progenitor cells	1		468.211	439.895
chr2	105659483	105690824	31342	*	1	18.5513	chr2	105672964	105673963	1000	+	promoter:5035	uc008lky.3	18508	Pax6	retinal progenitor cells		1	468.211	439.895
chr2	105665241	105685288	20048	*	UMR	15.5239	chr2	105672964	105673963	1000	+	promoter:5035	uc008lky.3	18508	Pax6	retinal progenitor cells	UMR		468.211	439.895
chr2	105672621	105684943	12323	*	UMR	14.1314	chr2	105672964	105673963	1000	+	promoter:5035	uc008lky.3	18508	Pax6	retinal progenitor cells		UMR	468.211	439.895
chr2	105659553	105685123	25571	*	1	18.578	chr2	105674744	105675743	1000	+	promoter:5037	uc057bnv.1	18508	Pax6	retinal progenitor cells	1		468.211	439.895
chr2	105659483	105690824	31342	*	1	18.5513	chr2	105674744	105675743	1000	+	promoter:5037	uc057bnv.1	18508	Pax6	retinal progenitor cells		1	468.211	439.895
chr2	105665241	105685288	20048	*	UMR	15.5239	chr2	105674744	105675743	1000	+	promoter:5037	uc057bnv.1	18508	Pax6	retinal progenitor cells	UMR		468.211	439.895
chr2	105672621	105684943	12323	*	UMR	14.1314	chr2	105674744	105675743	1000	+	promoter:5037	uc057bnv.1	18508	Pax6	retinal progenitor cells		UMR	468.211	439.895
chr2	105659553	105685123	25571	*	1	18.578	chr2	105674744	105675743	1000	+	promoter:5038	uc057bnw.1	18508	Pax6	retinal progenitor cells	1		468.211	439.895
chr2	105659483	105690824	31342	*	1	18.5513	chr2	105674744	105675743	1000	+	promoter:5038	uc057bnw.1	18508	Pax6	retinal progenitor cells		1	468.211	439.895
chr2	105665241	105685288	20048	*	UMR	15.5239	chr2	105674744	105675743	1000	+	promoter:5038	uc057bnw.1	18508	Pax6	retinal progenitor cells	UMR		468.211	439.895
chr2	105672621	105684943	12323	*	UMR	14.1314	chr2	105674744	105675743	1000	+	promoter:5038	uc057bnw.1	18508	Pax6	retinal progenitor cells		UMR	468.211	439.895
chr2	105659553	105685123	25571	*	1	18.578	chr2	105675129	105676128	1000	+	promoter:5039	uc008lla.3	18508	Pax6	retinal progenitor cells	1		468.211	439.895
chr2	105659483	105690824	31342	*	1	18.5513	chr2	105675129	105676128	1000	+	promoter:5039	uc008lla.3	18508	Pax6	retinal progenitor cells		1	468.211	439.895
chr2	105665241	105685288	20048	*	UMR	15.5239	chr2	105675129	105676128	1000	+	promoter:5039	uc008lla.3	18508	Pax6	retinal progenitor cells	UMR		468.211	439.895
chr2	105672621	105684943	12323	*	UMR	14.1314	chr2	105675129	105676128	1000	+	promoter:5039	uc008lla.3	18508	Pax6	retinal progenitor cells		UMR	468.211	439.895
chr2	105659553	105685123	25571	*	1	18.578	chr2	105675129	105676128	1000	+	promoter:5040	uc008llb.3	18508	Pax6	retinal progenitor cells	1		468.211	439.895
chr2	105659483	105690824	31342	*	1	18.5513	chr2	105675129	105676128	1000	+	promoter:5040	uc008llb.3	18508	Pax6	retinal progenitor cells		1	468.211	439.895
chr2	105665241	105685288	20048	*	UMR	15.5239	chr2	105675129	105676128	1000	+	promoter:5040	uc008llb.3	18508	Pax6	retinal progenitor cells	UMR		468.211	439.895
chr2	105672621	105684943	12323	*	UMR	14.1314	chr2	105675129	105676128	1000	+	promoter:5040	uc008llb.3	18508	Pax6	retinal progenitor cells		UMR	468.211	439.895
chr2	105659553	105685123	25571	*	1	18.578	chr2	105681463	105682462	1000	+	promoter:5041	uc057bnx.1	18508	Pax6	retinal progenitor cells	1		468.211	439.895
chr2	105659483	105690824	31342	*	1	18.5513	chr2	105681463	105682462	1000	+	promoter:5041	uc057bnx.1	18508	Pax6	retinal progenitor cells		1	468.211	439.895
chr2	105665241	105685288	20048	*	UMR	15.5239	chr2	105681463	105682462	1000	+	promoter:5041	uc057bnx.1	18508	Pax6	retinal progenitor cells	UMR		468.211	439.895
chr2	105672621	105684943	12323	*	UMR	14.1314	chr2	105681463	105682462	1000	+	promoter:5041	uc057bnx.1	18508	Pax6	retinal progenitor cells		UMR	468.211	439.895
chr2	105659553	105685123	25571	*	1	18.578	chr2	105681463	105682462	1000	+	promoter:5042	uc057bny.1	18508	Pax6	retinal progenitor cells	1		468.211	439.895
chr2	105659483	105690824	31342	*	1	18.5513	chr2	105681463	105682462	1000	+	promoter:5042	uc057bny.1	18508	Pax6	retinal progenitor cells		1	468.211	439.895
chr2	105665241	105685288	20048	*	UMR	15.5239	chr2	105681463	105682462	1000	+	promoter:5042	uc057bny.1	18508	Pax6	retinal progenitor cells	UMR		468.211	439.895
chr2	105672621	105684943	12323	*	UMR	14.1314	chr2	105681463	105682462	1000	+	promoter:5042	uc057bny.1	18508	Pax6	retinal progenitor cells		UMR	468.211	439.895
chr2	105659553	105685123	25571	*	1	18.578	chr2	105684778	105685777	1000	+	promoter:5043	uc008llc.3	18508	Pax6	retinal progenitor cells	1		468.211	439.895
chr2	105685157	105685871	715	*	2	54.4058	chr2	105684778	105685777	1000	+	promoter:5043	uc008llc.3	18508	Pax6	retinal progenitor cells	2		468.211	439.895
chr2	105659483	105690824	31342	*	1	18.5513	chr2	105684778	105685777	1000	+	promoter:5043	uc008llc.3	18508	Pax6	retinal progenitor cells		1	468.211	439.895
chr2	105665241	105685288	20048	*	UMR	15.5239	chr2	105684778	105685777	1000	+	promoter:5043	uc008llc.3	18508	Pax6	retinal progenitor cells	UMR		468.211	439.895
chr2	105672621	105684943	12323	*	UMR	14.1314	chr2	105684778	105685777	1000	+	promoter:5043	uc008llc.3	18508	Pax6	retinal progenitor cells		UMR	468.211	439.895
chr2	105685530	105690182	4653	*	UMR	20.9573	chr2	105684778	105685777	1000	+	promoter:5043	uc008llc.3	18508	Pax6	retinal progenitor cells		UMR	468.211	439.895
chr16	30062666	30071005	8340	*	1	4.4269	chr16	30064357	30065356	1000	+	promoter:52291	uc007ywl.1	15205	Hes1	retinal progenitor cells	1		2151.59	1572.79
chr16	30059059	30071209	12151	*	1	16.2976	chr16	30064357	30065356	1000	+	promoter:52291	uc007ywl.1	15205	Hes1	retinal progenitor cells		1	2151.59	1572.79
chr16	30062637	30071226	8590	*	UMR	5.00368	chr16	30064357	30065356	1000	+	promoter:52291	uc007ywl.1	15205	Hes1	retinal progenitor cells	UMR		2151.59	1572.79
chr16	30062554	30071331	8778	*	UMR	5.59517	chr16	30064357	30065356	1000	+	promoter:52291	uc007ywl.1	15205	Hes1	retinal progenitor cells		UMR	2151.59	1572.79
chr2	131186122	131187719	1598	*	1	8.81868	chr2	131185948	131186947	1000	+	promoter:5449	uc008mky.3	12531	Cdc25b	retinal progenitor cells	1		692.294	134.059
chr2	131186001	131186763	763	*	1	7.75253	chr2	131185948	131186947	1000	+	promoter:5449	uc008mky.3	12531	Cdc25b	retinal progenitor cells		1	692.294	134.059
chr2	131186062	131187757	1696	*	UMR	2.95858	chr2	131185948	131186947	1000	+	promoter:5449	uc008mky.3	12531	Cdc25b	retinal progenitor cells	UMR		692.294	134.059
chr2	131186062	131187834	1773	*	UMR	4.93421	chr2	131185948	131186947	1000	+	promoter:5449	uc008mky.3	12531	Cdc25b	retinal progenitor cells		UMR	692.294	134.059
chr2	131186122	131187719	1598	*	1	8.81868	chr2	131185948	131186947	1000	+	promoter:5450	uc008mkz.3	12531	Cdc25b	retinal progenitor cells	1		692.294	134.059
chr2	131186001	131186763	763	*	1	7.75253	chr2	131185948	131186947	1000	+	promoter:5450	uc008mkz.3	12531	Cdc25b	retinal progenitor cells		1	692.294	134.059
chr2	131186062	131187757	1696	*	UMR	2.95858	chr2	131185948	131186947	1000	+	promoter:5450	uc008mkz.3	12531	Cdc25b	retinal progenitor cells	UMR		692.294	134.059
chr2	131186062	131187834	1773	*	UMR	4.93421	chr2	131185948	131186947	1000	+	promoter:5450	uc008mkz.3	12531	Cdc25b	retinal progenitor cells		UMR	692.294	134.059
chr17	85614152	85626684	12533	*	1	7.3543	chr17	85619834	85620833	1000	+	promoter:55366	uc008dub.2	20473	Six3	retinal progenitor cells	1		68.5222	10.6524
chr17	85612114	85628404	16291	*	1	11.292	chr17	85619834	85620833	1000	+	promoter:55366	uc008dub.2	20473	Six3	retinal progenitor cells		1	68.5222	10.6524
chr17	85612737	85626784	14048	*	UMR	9.40026	chr17	85619834	85620833	1000	+	promoter:55366	uc008dub.2	20473	Six3	retinal progenitor cells	UMR		68.5222	10.6524
chr17	85612251	85626784	14534	*	UMR	5.94286	chr17	85619834	85620833	1000	+	promoter:55366	uc008dub.2	20473	Six3	retinal progenitor cells		UMR	68.5222	10.6524
chr17	85614152	85626684	12533	*	1	7.3543	chr17	85619834	85620833	1000	+	promoter:55367	uc033hfi.1	20473	Six3	retinal progenitor cells	1		68.5222	10.6524
chr17	85612114	85628404	16291	*	1	11.292	chr17	85619834	85620833	1000	+	promoter:55367	uc033hfi.1	20473	Six3	retinal progenitor cells		1	68.5222	10.6524
chr17	85612737	85626784	14048	*	UMR	9.40026	chr17	85619834	85620833	1000	+	promoter:55367	uc033hfi.1	20473	Six3	retinal progenitor cells	UMR		68.5222	10.6524
chr17	85612251	85626784	14534	*	UMR	5.94286	chr17	85619834	85620833	1000	+	promoter:55367	uc033hfi.1	20473	Six3	retinal progenitor cells		UMR	68.5222	10.6524
chr17	15375254	15382466	7213	*	1	14.4218	chr17	15375824	15376823	1000	-	promoter:55538	uc008aoi.2	13388	Dll1	retinal progenitor cells	1		41.6915	25.6917
chr17	15374766	15381815	7050	*	1	11.8942	chr17	15375824	15376823	1000	-	promoter:55538	uc008aoi.2	13388	Dll1	retinal progenitor cells		1	41.6915	25.6917
chr17	15374435	15379900	5466	*	UMR	6.52174	chr17	15375824	15376823	1000	-	promoter:55538	uc008aoi.2	13388	Dll1	retinal progenitor cells	UMR		41.6915	25.6917
chr17	15374376	15379022	4647	*	UMR	6.22951	chr17	15375824	15376823	1000	-	promoter:55538	uc008aoi.2	13388	Dll1	retinal progenitor cells		UMR	41.6915	25.6917
chr18	65934634	65941772	7139	*	1	19.2154	chr18	65939090	65940089	1000	-	promoter:58281	uc008ffl.1	19434	Rax	retinal progenitor cells	1		68.8456	80.7289
chr18	65934424	65941773	7350	*	1	20.0084	chr18	65939090	65940089	1000	-	promoter:58281	uc008ffl.1	19434	Rax	retinal progenitor cells		1	68.8456	80.7289
chr18	65936025	65942026	6002	*	UMR	18.2891	chr18	65939090	65940089	1000	-	promoter:58281	uc008ffl.1	19434	Rax	retinal progenitor cells	UMR		68.8456	80.7289
chr18	65936995	65942096	5102	*	UMR	16.1213	chr18	65939090	65940089	1000	-	promoter:58281	uc008ffl.1	19434	Rax	retinal progenitor cells		UMR	68.8456	80.7289
chr19	32754678	32760890	6213	*	1	8.64231	chr19	32756577	32757576	1000	+	promoter:59206	uc008hfq.1	19211	Pten	retinal progenitor cells	1		664.113	50.3483
chr19	32754525	32761187	6663	*	1	7.96904	chr19	32756577	32757576	1000	+	promoter:59206	uc008hfq.1	19211	Pten	retinal progenitor cells		1	664.113	50.3483
chr19	32754821	32761038	6218	*	UMR	5.5517	chr19	32756577	32757576	1000	+	promoter:59206	uc008hfq.1	19211	Pten	retinal progenitor cells	UMR		664.113	50.3483
chr19	32754781	32761038	6258	*	UMR	3.3256	chr19	32756577	32757576	1000	+	promoter:59206	uc008hfq.1	19211	Pten	retinal progenitor cells		UMR	664.113	50.3483
chr19	32754678	32760890	6213	*	1	8.64231	chr19	32756577	32757576	1000	+	promoter:59207	uc008hfr.1	19211	Pten	retinal progenitor cells	1		664.113	50.3483
chr19	32754525	32761187	6663	*	1	7.96904	chr19	32756577	32757576	1000	+	promoter:59207	uc008hfr.1	19211	Pten	retinal progenitor cells		1	664.113	50.3483
chr19	32754821	32761038	6218	*	UMR	5.5517	chr19	32756577	32757576	1000	+	promoter:59207	uc008hfr.1	19211	Pten	retinal progenitor cells	UMR		664.113	50.3483
chr19	32754781	32761038	6258	*	UMR	3.3256	chr19	32756577	32757576	1000	+	promoter:59207	uc008hfr.1	19211	Pten	retinal progenitor cells		UMR	664.113	50.3483
chr19	46392231	46400168	7938	*	1	11.3872	chr19	46395896	46396895	1000	+	promoter:59433	uc008htn.2	24069	Sufu	retinal progenitor cells	1		342.313	42.8201
chr19	46394415	46398752	4338	*	1	7.36373	chr19	46395896	46396895	1000	+	promoter:59433	uc008htn.2	24069	Sufu	retinal progenitor cells		1	342.313	42.8201
chr19	46394221	46398665	4445	*	UMR	4.72915	chr19	46395896	46396895	1000	+	promoter:59433	uc008htn.2	24069	Sufu	retinal progenitor cells	UMR		342.313	42.8201
chr19	46394148	46398665	4518	*	UMR	8.40787	chr19	46395896	46396895	1000	+	promoter:59433	uc008htn.2	24069	Sufu	retinal progenitor cells		UMR	342.313	42.8201
chr19	46392231	46400168	7938	*	1	11.3872	chr19	46395896	46396895	1000	+	promoter:59434	uc008hto.2	24069	Sufu	retinal progenitor cells	1		342.313	42.8201
chr19	46394415	46398752	4338	*	1	7.36373	chr19	46395896	46396895	1000	+	promoter:59434	uc008hto.2	24069	Sufu	retinal progenitor cells		1	342.313	42.8201
chr19	46394221	46398665	4445	*	UMR	4.72915	chr19	46395896	46396895	1000	+	promoter:59434	uc008hto.2	24069	Sufu	retinal progenitor cells	UMR		342.313	42.8201
chr19	46394148	46398665	4518	*	UMR	8.40787	chr19	46395896	46396895	1000	+	promoter:59434	uc008hto.2	24069	Sufu	retinal progenitor cells		UMR	342.313	42.8201
chr19	46392231	46400168	7938	*	1	11.3872	chr19	46395896	46396895	1000	+	promoter:59435	uc008htp.2	24069	Sufu	retinal progenitor cells	1		342.313	42.8201
chr19	46394415	46398752	4338	*	1	7.36373	chr19	46395896	46396895	1000	+	promoter:59435	uc008htp.2	24069	Sufu	retinal progenitor cells		1	342.313	42.8201
chr19	46394221	46398665	4445	*	UMR	4.72915	chr19	46395896	46396895	1000	+	promoter:59435	uc008htp.2	24069	Sufu	retinal progenitor cells	UMR		342.313	42.8201
chr19	46394148	46398665	4518	*	UMR	8.40787	chr19	46395896	46396895	1000	+	promoter:59435	uc008htp.2	24069	Sufu	retinal progenitor cells		UMR	342.313	42.8201
chr19	46392231	46400168	7938	*	1	11.3872	chr19	46395896	46396895	1000	+	promoter:59436	uc008htq.2	24069	Sufu	retinal progenitor cells	1		342.313	42.8201
chr19	46394415	46398752	4338	*	1	7.36373	chr19	46395896	46396895	1000	+	promoter:59436	uc008htq.2	24069	Sufu	retinal progenitor cells		1	342.313	42.8201
chr19	46394221	46398665	4445	*	UMR	4.72915	chr19	46395896	46396895	1000	+	promoter:59436	uc008htq.2	24069	Sufu	retinal progenitor cells	UMR		342.313	42.8201
chr19	46394148	46398665	4518	*	UMR	8.40787	chr19	46395896	46396895	1000	+	promoter:59436	uc008htq.2	24069	Sufu	retinal progenitor cells		UMR	342.313	42.8201
chr2	26498693	26504826	6134	*	1	11.4309	chr2	26503823	26504822	1000	-	promoter:6689	uc008ivl.2	18128	Notch1	retinal progenitor cells	1		4099.12	268.444
chr2	26497895	26504826	6932	*	1	15.6763	chr2	26503823	26504822	1000	-	promoter:6689	uc008ivl.2	18128	Notch1	retinal progenitor cells		1	4099.12	268.444
chr2	26498745	26504771	6027	*	UMR	5.11006	chr2	26503823	26504822	1000	-	promoter:6689	uc008ivl.2	18128	Notch1	retinal progenitor cells	UMR		4099.12	268.444
chr2	26499947	26504918	4972	*	UMR	3.42517	chr2	26503823	26504822	1000	-	promoter:6689	uc008ivl.2	18128	Notch1	retinal progenitor cells		UMR	4099.12	268.444
chr2	26465710	26466722	1013	*	2	28.1747	chr2	26466699	26467698	1000	-	promoter:6691	uc008ivm.1	18128	Notch1	retinal progenitor cells	2		4099.12	268.444
chr2	26466731	26481882	15152	*	4	85.6462	chr2	26466699	26467698	1000	-	promoter:6691	uc008ivm.1	18128	Notch1	retinal progenitor cells	4		4099.12	268.444
chr2	26465650	26466722	1073	*	2	34.1444	chr2	26466699	26467698	1000	-	promoter:6691	uc008ivm.1	18128	Notch1	retinal progenitor cells		2	4099.12	268.444
chr2	26466731	26497894	31164	*	3	77.5447	chr2	26466699	26467698	1000	-	promoter:6691	uc008ivm.1	18128	Notch1	retinal progenitor cells		3	4099.12	268.444
chr2	26466731	26481882	15152	*	4	85.6462	chr2	26466795	26467794	1000	-	promoter:6692	uc008ivn.1	18128	Notch1	retinal progenitor cells	4		4099.12	268.444
chr2	26466731	26497894	31164	*	3	77.5447	chr2	26466795	26467794	1000	-	promoter:6692	uc008ivn.1	18128	Notch1	retinal progenitor cells		3	4099.12	268.444
chr2	26466731	26481882	15152	*	4	85.6462	chr2	26470499	26471498	1000	-	promoter:6693	uc008ivo.1	18128	Notch1	retinal progenitor cells	4		4099.12	268.444
chr2	26466731	26497894	31164	*	3	77.5447	chr2	26470499	26471498	1000	-	promoter:6693	uc008ivo.1	18128	Notch1	retinal progenitor cells		3	4099.12	268.444
chr3	34638057	34657342	19286	*	1	15.9236	chr3	34648995	34649994	1000	+	promoter:9127	uc008oxu.2	20674	Sox2	retinal progenitor cells	1		83.0871	20.3951
chr3	34637154	34657360	20207	*	2	21.0547	chr3	34648995	34649994	1000	+	promoter:9127	uc008oxu.2	20674	Sox2	retinal progenitor cells		2	83.0871	20.3951
chr3	34638039	34654440	16402	*	UMR	10.9745	chr3	34648995	34649994	1000	+	promoter:9127	uc008oxu.2	20674	Sox2	retinal progenitor cells	UMR		83.0871	20.3951
chr3	34637607	34654440	16834	*	UMR	12.1484	chr3	34648995	34649994	1000	+	promoter:9127	uc008oxu.2	20674	Sox2	retinal progenitor cells		UMR	83.0871	20.3951

## Sheet: Muller glia
seqnames	start	end	width	strand	name	score	annot.seqnames	annot.start	annot.end	annot.width	annot.strand	annot.id	annot.tx_id	annot.gene_id	annot.symbol	MG	Exp1	Exp2	Average RPE	SD RPE
chr1	153899163	153904178	5016	*	1	19.383	chr1	153898929	153899928	1000	+	promoter:1278	uc007daq.2	14645	Glul	Mature Muller Glia Cells	1		9929.09	1131.69
chr1	153899098	153907718	8621	*	2	23.3175	chr1	153898929	153899928	1000	+	promoter:1278	uc007daq.2	14645	Glul	Mature Muller Glia Cells		2	9929.09	1131.69
chr1	153898969	153904206	5238	*	UMR	11.8182	chr1	153898929	153899928	1000	+	promoter:1278	uc007daq.2	14645	Glul	Mature Muller Glia Cells	UMR		9929.09	1131.69
chr1	153899109	153904236	5128	*	UMR	12.0192	chr1	153898929	153899928	1000	+	promoter:1278	uc007daq.2	14645	Glul	Mature Muller Glia Cells		UMR	9929.09	1131.69
chr4	136139860	136148983	9124	*	1	15.8489	chr4	136142822	136143821	1000	+	promoter:13261	uc012dnf.1	15903	Id3	Mature Muller Glia Cells	1		6829.09	1126.89
chr4	136141858	136149922	8065	*	1	9.72198	chr4	136142822	136143821	1000	+	promoter:13261	uc012dnf.1	15903	Id3	Mature Muller Glia Cells		1	6829.09	1126.89
chr4	136139842	136148842	9001	*	UMR	10.4053	chr4	136142822	136143821	1000	+	promoter:13261	uc012dnf.1	15903	Id3	Mature Muller Glia Cells	UMR		6829.09	1126.89
chr4	136141703	136148842	7140	*	UMR	6.48396	chr4	136142822	136143821	1000	+	promoter:13261	uc012dnf.1	15903	Id3	Mature Muller Glia Cells		UMR	6829.09	1126.89
chr4	154953585	154963679	10095	*	3	72.9435	chr4	154959923	154960922	1000	+	promoter:13568	uc008wck.1	15208	Hes5	Muller Glia Precursor Cells	3		124.09	12.9764
chr4	154950882	154963505	12624	*	3	78.1367	chr4	154959923	154960922	1000	+	promoter:13568	uc008wck.1	15208	Hes5	Muller Glia Precursor Cells		3	124.09	12.9764
chr4	154960347	154962000	1654	*	UMR	12.093	chr4	154959923	154960922	1000	+	promoter:13568	uc008wck.1	15208	Hes5	Muller Glia Precursor Cells	UMR		124.09	12.9764
chr4	154960579	154961890	1312	*	UMR	3.20513	chr4	154959923	154960922	1000	+	promoter:13568	uc008wck.1	15208	Hes5	Muller Glia Precursor Cells		UMR	124.09	12.9764
chr1	172340412	172341652	1241	*	1	8.76121	chr1	172340210	172341209	1000	+	promoter:1503	uc007dqj.1	16513	Kcnj10	Mature Muller Glia Cells	1		68.4338	43.9045
chr1	172334304	172340538	6235	*	3	74.8851	chr1	172340210	172341209	1000	+	promoter:1503	uc007dqj.1	16513	Kcnj10	Mature Muller Glia Cells		3	68.4338	43.9045
chr1	172340734	172341049	316	*	1	2.10623	chr1	172340210	172341209	1000	+	promoter:1503	uc007dqj.1	16513	Kcnj10	Mature Muller Glia Cells		1	68.4338	43.9045
chr1	172340635	172341980	1346	*	UMR	14.1176	chr1	172340210	172341209	1000	+	promoter:1503	uc007dqj.1	16513	Kcnj10	Mature Muller Glia Cells	UMR		68.4338	43.9045
chr1	172340635	172341839	1205	*	UMR	23.4043	chr1	172340210	172341209	1000	+	promoter:1503	uc007dqj.1	16513	Kcnj10	Mature Muller Glia Cells		UMR	68.4338	43.9045
chr6	134919496	134922997	3502	*	1	16.2475	chr6	134919401	134920400	1000	+	promoter:21146	uc009ela.2	12576	Cdkn1b	Mature Muller Glia Cells	1		9970.75	1356.27
chr6	134919496	134930155	10660	*	1	17.2702	chr6	134919401	134920400	1000	+	promoter:21146	uc009ela.2	12576	Cdkn1b	Mature Muller Glia Cells		1	9970.75	1356.27
chr6	134919345	134925444	6100	*	UMR	16.092	chr6	134919401	134920400	1000	+	promoter:21146	uc009ela.2	12576	Cdkn1b	Mature Muller Glia Cells	UMR		9970.75	1356.27
chr6	134919255	134924210	4956	*	UMR	8.33333	chr6	134919401	134920400	1000	+	promoter:21146	uc009ela.2	12576	Cdkn1b	Mature Muller Glia Cells		UMR	9970.75	1356.27
chr6	134919496	134922997	3502	*	1	16.2475	chr6	134919401	134920400	1000	+	promoter:21147	uc009elb.2	12576	Cdkn1b	Mature Muller Glia Cells	1		9970.75	1356.27
chr6	134919496	134930155	10660	*	1	17.2702	chr6	134919401	134920400	1000	+	promoter:21147	uc009elb.2	12576	Cdkn1b	Mature Muller Glia Cells		1	9970.75	1356.27
chr6	134919345	134925444	6100	*	UMR	16.092	chr6	134919401	134920400	1000	+	promoter:21147	uc009elb.2	12576	Cdkn1b	Mature Muller Glia Cells	UMR		9970.75	1356.27
chr6	134919255	134924210	4956	*	UMR	8.33333	chr6	134919401	134920400	1000	+	promoter:21147	uc009elb.2	12576	Cdkn1b	Mature Muller Glia Cells		UMR	9970.75	1356.27
chr7	19697626	19699123	1498	*	1	7.37529	chr7	19698399	19699398	1000	-	promoter:25783	uc057age.1	11816	Apoe	Mature Muller Glia Cells	1		71083.2	6489.74
chr7	19697479	19701435	3957	*	1	15.1509	chr7	19698399	19699398	1000	-	promoter:25783	uc057age.1	11816	Apoe	Mature Muller Glia Cells		1	71083.2	6489.74
chr7	19697514	19699730	2217	*	UMR	12.0805	chr7	19698399	19699398	1000	-	promoter:25783	uc057age.1	11816	Apoe	Mature Muller Glia Cells	UMR		71083.2	6489.74
chr7	19697543	19700014	2472	*	UMR	8.84956	chr7	19698399	19699398	1000	-	promoter:25783	uc057age.1	11816	Apoe	Mature Muller Glia Cells		UMR	71083.2	6489.74
chr7	19697626	19699123	1498	*	1	7.37529	chr7	19698622	19699621	1000	-	promoter:25784	uc057agf.1	11816	Apoe	Mature Muller Glia Cells	1		71083.2	6489.74
chr7	19697479	19701435	3957	*	1	15.1509	chr7	19698622	19699621	1000	-	promoter:25784	uc057agf.1	11816	Apoe	Mature Muller Glia Cells		1	71083.2	6489.74
chr7	19697514	19699730	2217	*	UMR	12.0805	chr7	19698622	19699621	1000	-	promoter:25784	uc057agf.1	11816	Apoe	Mature Muller Glia Cells	UMR		71083.2	6489.74
chr7	19697543	19700014	2472	*	UMR	8.84956	chr7	19698622	19699621	1000	-	promoter:25784	uc057agf.1	11816	Apoe	Mature Muller Glia Cells		UMR	71083.2	6489.74
chr7	19697479	19701435	3957	*	1	15.1509	chr7	19699189	19700188	1000	-	promoter:25785	uc009fmy.3	11816	Apoe	Mature Muller Glia Cells		1	71083.2	6489.74
chr7	19697514	19699730	2217	*	UMR	12.0805	chr7	19699189	19700188	1000	-	promoter:25785	uc009fmy.3	11816	Apoe	Mature Muller Glia Cells	UMR		71083.2	6489.74
chr7	19697543	19700014	2472	*	UMR	8.84956	chr7	19699189	19700188	1000	-	promoter:25785	uc009fmy.3	11816	Apoe	Mature Muller Glia Cells		UMR	71083.2	6489.74
chr7	19697479	19701435	3957	*	1	15.1509	chr7	19699189	19700188	1000	-	promoter:25786	uc057agg.1	11816	Apoe	Mature Muller Glia Cells		1	71083.2	6489.74
chr7	19697514	19699730	2217	*	UMR	12.0805	chr7	19699189	19700188	1000	-	promoter:25786	uc057agg.1	11816	Apoe	Mature Muller Glia Cells	UMR		71083.2	6489.74
chr7	19697543	19700014	2472	*	UMR	8.84956	chr7	19699189	19700188	1000	-	promoter:25786	uc057agg.1	11816	Apoe	Mature Muller Glia Cells		UMR	71083.2	6489.74
chr7	19697479	19701435	3957	*	1	15.1509	chr7	19699189	19700188	1000	-	promoter:25787	uc009fmx.3	11816	Apoe	Mature Muller Glia Cells		1	71083.2	6489.74
chr7	19697514	19699730	2217	*	UMR	12.0805	chr7	19699189	19700188	1000	-	promoter:25787	uc009fmx.3	11816	Apoe	Mature Muller Glia Cells	UMR		71083.2	6489.74
chr7	19697543	19700014	2472	*	UMR	8.84956	chr7	19699189	19700188	1000	-	promoter:25787	uc009fmx.3	11816	Apoe	Mature Muller Glia Cells		UMR	71083.2	6489.74
chr7	79384549	79389086	4538	*	2	25.1893	chr7	79387028	79388027	1000	-	promoter:26865	uc009hye.2	19771	Rlbp1	Mature Muller Glia Cells	2		62407.7	11015.1
chr7	79387168	79387214	47	*	2	64.8352	chr7	79387028	79388027	1000	-	promoter:26865	uc009hye.2	19771	Rlbp1	Mature Muller Glia Cells		2	62407.7	11015.1
chr7	79387215	79392831	5617	*	2	23.3325	chr7	79387028	79388027	1000	-	promoter:26865	uc009hye.2	19771	Rlbp1	Mature Muller Glia Cells		2	62407.7	11015.1
chr7	79384349	79390090	5742	*	UMR	26.4755	chr7	79387028	79388027	1000	-	promoter:26865	uc009hye.2	19771	Rlbp1	Mature Muller Glia Cells	UMR		62407.7	11015.1
chr7	79385202	79387170	1969	*	UMR	32.5581	chr7	79387028	79388027	1000	-	promoter:26865	uc009hye.2	19771	Rlbp1	Mature Muller Glia Cells		UMR	62407.7	11015.1
chr7	79387231	79393068	5838	*	UMR	17.2263	chr7	79387028	79388027	1000	-	promoter:26865	uc009hye.2	19771	Rlbp1	Mature Muller Glia Cells		UMR	62407.7	11015.1
chr7	79384549	79389086	4538	*	2	25.1893	chr7	79387028	79388027	1000	-	promoter:26866	uc009hyf.2	19771	Rlbp1	Mature Muller Glia Cells	2		62407.7	11015.1
chr7	79387168	79387214	47	*	2	64.8352	chr7	79387028	79388027	1000	-	promoter:26866	uc009hyf.2	19771	Rlbp1	Mature Muller Glia Cells		2	62407.7	11015.1
chr7	79387215	79392831	5617	*	2	23.3325	chr7	79387028	79388027	1000	-	promoter:26866	uc009hyf.2	19771	Rlbp1	Mature Muller Glia Cells		2	62407.7	11015.1
chr7	79384349	79390090	5742	*	UMR	26.4755	chr7	79387028	79388027	1000	-	promoter:26866	uc009hyf.2	19771	Rlbp1	Mature Muller Glia Cells	UMR		62407.7	11015.1
chr7	79385202	79387170	1969	*	UMR	32.5581	chr7	79387028	79388027	1000	-	promoter:26866	uc009hyf.2	19771	Rlbp1	Mature Muller Glia Cells		UMR	62407.7	11015.1
chr7	79387231	79393068	5838	*	UMR	17.2263	chr7	79387028	79388027	1000	-	promoter:26866	uc009hyf.2	19771	Rlbp1	Mature Muller Glia Cells		UMR	62407.7	11015.1
chr11	112781553	112789586	8034	*	1	14.1379	chr11	112781210	112782209	1000	+	promoter:39761	uc007med.2	20682	Sox9	Muller Glia Precursor Cells	1		39601.4	9337.85
chr11	112778497	112788762	10266	*	1	19.9771	chr11	112781210	112782209	1000	+	promoter:39761	uc007med.2	20682	Sox9	Muller Glia Precursor Cells		1	39601.4	9337.85
chr11	112781037	112789810	8774	*	UMR	8.59539	chr11	112781210	112782209	1000	+	promoter:39761	uc007med.2	20682	Sox9	Muller Glia Precursor Cells	UMR		39601.4	9337.85
chr11	112780919	112789740	8822	*	UMR	12.2086	chr11	112781210	112782209	1000	+	promoter:39761	uc007med.2	20682	Sox9	Muller Glia Precursor Cells		UMR	39601.4	9337.85
chr2	38288293	38338661	50369	*	3	79.7335	chr2	38338281	38339280	1000	+	promoter:4153	uc008jnk.2	16870	Lhx2	Mature Muller Glia Cells	3		2626.42	720.516
chr2	38309153	38338661	29509	*	3	76.9471	chr2	38338281	38339280	1000	+	promoter:4153	uc008jnk.2	16870	Lhx2	Mature Muller Glia Cells		3	2626.42	720.516
chr2	38338807	38341018	2212	*	1	15.4189	chr2	38338281	38339280	1000	+	promoter:4153	uc008jnk.2	16870	Lhx2	Mature Muller Glia Cells		1	2626.42	720.516
chr2	38338821	38340960	2140	*	UMR	11.1369	chr2	38338281	38339280	1000	+	promoter:4153	uc008jnk.2	16870	Lhx2	Mature Muller Glia Cells	UMR		2626.42	720.516
chr2	38338621	38341122	2502	*	UMR	18.9873	chr2	38338281	38339280	1000	+	promoter:4153	uc008jnk.2	16870	Lhx2	Mature Muller Glia Cells		UMR	2626.42	720.516
chr2	38351033	38360080	9048	*	1	12.9264	chr2	38350308	38351307	1000	+	promoter:4154	uc008jnl.2	16870	Lhx2	Mature Muller Glia Cells	1		2626.42	720.516
chr2	38348695	38350364	1670	*	2	62.8492	chr2	38350308	38351307	1000	+	promoter:4154	uc008jnl.2	16870	Lhx2	Mature Muller Glia Cells		2	2626.42	720.516
chr2	38350365	38360044	9680	*	1	8.91977	chr2	38350308	38351307	1000	+	promoter:4154	uc008jnl.2	16870	Lhx2	Mature Muller Glia Cells		1	2626.42	720.516
chr2	38350358	38359611	9254	*	UMR	6.21572	chr2	38350308	38351307	1000	+	promoter:4154	uc008jnl.2	16870	Lhx2	Mature Muller Glia Cells	UMR		2626.42	720.516
chr2	38350414	38359664	9251	*	UMR	5.26316	chr2	38350308	38351307	1000	+	promoter:4154	uc008jnl.2	16870	Lhx2	Mature Muller Glia Cells		UMR	2626.42	720.516
chr12	25092042	25101497	9456	*	1	3.75686	chr12	25096093	25097092	1000	-	promoter:43521	uc007nfe.2	15902	Id2	Mature Muller Glia Cells	1		2560.13	279.193
chr12	25092141	25101839	9699	*	1	3.71845	chr12	25096093	25097092	1000	-	promoter:43521	uc007nfe.2	15902	Id2	Mature Muller Glia Cells		1	2560.13	279.193
chr12	25092200	25101692	9493	*	UMR	3.70216	chr12	25096093	25097092	1000	-	promoter:43521	uc007nfe.2	15902	Id2	Mature Muller Glia Cells	UMR		2560.13	279.193
chr12	25092177	25101770	9594	*	UMR	2.97596	chr12	25096093	25097092	1000	-	promoter:43521	uc007nfe.2	15902	Id2	Mature Muller Glia Cells		UMR	2560.13	279.193
chr13	63497460	63518738	21279	*	4	82.3855	chr13	63514342	63515341	1000	-	promoter:46276	uc007qxu.1	19206	Ptch1	Muller Glia Precursor Cells	4		651.085	196.604
chr13	63504894	63518753	13860	*	4	82.2597	chr13	63514342	63515341	1000	-	promoter:46276	uc007qxu.1	19206	Ptch1	Muller Glia Precursor Cells		4	651.085	196.604
chr13	63514403	63514731	329	*	LMR	29.3103	chr13	63514342	63515341	1000	-	promoter:46276	uc007qxu.1	19206	Ptch1	Muller Glia Precursor Cells		LMR	651.085	196.604
chr13	63561650	63575575	13926	*	1	7.04257	chr13	63565521	63566520	1000	-	promoter:46277	uc007qxv.1	19206	Ptch1	Muller Glia Precursor Cells	1		651.085	196.604
chr13	63563449	63574402	10954	*	1	9.07542	chr13	63565521	63566520	1000	-	promoter:46277	uc007qxv.1	19206	Ptch1	Muller Glia Precursor Cells		1	651.085	196.604
chr13	63562433	63569444	7012	*	UMR	1.95188	chr13	63565521	63566520	1000	-	promoter:46277	uc007qxv.1	19206	Ptch1	Muller Glia Precursor Cells	UMR		651.085	196.604
chr13	63562277	63569259	6983	*	UMR	1.5625	chr13	63565521	63566520	1000	-	promoter:46277	uc007qxv.1	19206	Ptch1	Muller Glia Precursor Cells		UMR	651.085	196.604
chr13	63536215	63542350	6136	*	4	83.7046	chr13	63539913	63540912	1000	-	promoter:46278	uc007qxw.1	19206	Ptch1	Muller Glia Precursor Cells	4		651.085	196.604
chr13	63536625	63542350	5726	*	4	83.4592	chr13	63539913	63540912	1000	-	promoter:46278	uc007qxw.1	19206	Ptch1	Muller Glia Precursor Cells		4	651.085	196.604
chr13	63561650	63575575	13926	*	1	7.04257	chr13	63564536	63565535	1000	-	promoter:46279	uc007qxx.1	19206	Ptch1	Muller Glia Precursor Cells	1		651.085	196.604
chr13	63563449	63574402	10954	*	1	9.07542	chr13	63564536	63565535	1000	-	promoter:46279	uc007qxx.1	19206	Ptch1	Muller Glia Precursor Cells		1	651.085	196.604
chr13	63562433	63569444	7012	*	UMR	1.95188	chr13	63564536	63565535	1000	-	promoter:46279	uc007qxx.1	19206	Ptch1	Muller Glia Precursor Cells	UMR		651.085	196.604
chr13	63562277	63569259	6983	*	UMR	1.5625	chr13	63564536	63565535	1000	-	promoter:46279	uc007qxx.1	19206	Ptch1	Muller Glia Precursor Cells		UMR	651.085	196.604
chr13	63561650	63575575	13926	*	1	7.04257	chr13	63565275	63566274	1000	-	promoter:46280	uc007qxy.1	19206	Ptch1	Muller Glia Precursor Cells	1		651.085	196.604
chr13	63563449	63574402	10954	*	1	9.07542	chr13	63565275	63566274	1000	-	promoter:46280	uc007qxy.1	19206	Ptch1	Muller Glia Precursor Cells		1	651.085	196.604
chr13	63562433	63569444	7012	*	UMR	1.95188	chr13	63565275	63566274	1000	-	promoter:46280	uc007qxy.1	19206	Ptch1	Muller Glia Precursor Cells	UMR		651.085	196.604
chr13	63562277	63569259	6983	*	UMR	1.5625	chr13	63565275	63566274	1000	-	promoter:46280	uc007qxy.1	19206	Ptch1	Muller Glia Precursor Cells		UMR	651.085	196.604
chr15	8709570	8711060	1491	*	1	5.00197	chr15	8710808	8711807	1000	-	promoter:50589	uc007vey.2	20512	Slc1a3	Mature Muller Glia Cells	1		372.531	366.954
chr15	8711781	8716951	5171	*	3	78.6708	chr15	8710808	8711807	1000	-	promoter:50589	uc007vey.2	20512	Slc1a3	Mature Muller Glia Cells	3		372.531	366.954
chr15	8709373	8710949	1577	*	1	2.83456	chr15	8710808	8711807	1000	-	promoter:50589	uc007vey.2	20512	Slc1a3	Mature Muller Glia Cells		1	372.531	366.954
chr15	8711706	8716068	4363	*	4	80.7425	chr15	8710808	8711807	1000	-	promoter:50589	uc007vey.2	20512	Slc1a3	Mature Muller Glia Cells		4	372.531	366.954
chr15	8709565	8711143	1579	*	UMR	3.64465	chr15	8710808	8711807	1000	-	promoter:50589	uc007vey.2	20512	Slc1a3	Mature Muller Glia Cells	UMR		372.531	366.954
chr15	8709585	8711549	1965	*	UMR	1.90678	chr15	8710808	8711807	1000	-	promoter:50589	uc007vey.2	20512	Slc1a3	Mature Muller Glia Cells		UMR	372.531	366.954
chr15	8709570	8711060	1491	*	1	5.00197	chr15	8710808	8711807	1000	-	promoter:50591	uc007vez.2	20512	Slc1a3	Mature Muller Glia Cells	1		372.531	366.954
chr15	8711781	8716951	5171	*	3	78.6708	chr15	8710808	8711807	1000	-	promoter:50591	uc007vez.2	20512	Slc1a3	Mature Muller Glia Cells	3		372.531	366.954
chr15	8709373	8710949	1577	*	1	2.83456	chr15	8710808	8711807	1000	-	promoter:50591	uc007vez.2	20512	Slc1a3	Mature Muller Glia Cells		1	372.531	366.954
chr15	8711706	8716068	4363	*	4	80.7425	chr15	8710808	8711807	1000	-	promoter:50591	uc007vez.2	20512	Slc1a3	Mature Muller Glia Cells		4	372.531	366.954
chr15	8709565	8711143	1579	*	UMR	3.64465	chr15	8710808	8711807	1000	-	promoter:50591	uc007vez.2	20512	Slc1a3	Mature Muller Glia Cells	UMR		372.531	366.954
chr15	8709585	8711549	1965	*	UMR	1.90678	chr15	8710808	8711807	1000	-	promoter:50591	uc007vez.2	20512	Slc1a3	Mature Muller Glia Cells		UMR	372.531	366.954
chr15	8709570	8711060	1491	*	1	5.00197	chr15	8710808	8711807	1000	-	promoter:50592	uc007vfa.2	20512	Slc1a3	Mature Muller Glia Cells	1		372.531	366.954
chr15	8711781	8716951	5171	*	3	78.6708	chr15	8710808	8711807	1000	-	promoter:50592	uc007vfa.2	20512	Slc1a3	Mature Muller Glia Cells	3		372.531	366.954
chr15	8709373	8710949	1577	*	1	2.83456	chr15	8710808	8711807	1000	-	promoter:50592	uc007vfa.2	20512	Slc1a3	Mature Muller Glia Cells		1	372.531	366.954
chr15	8711706	8716068	4363	*	4	80.7425	chr15	8710808	8711807	1000	-	promoter:50592	uc007vfa.2	20512	Slc1a3	Mature Muller Glia Cells		4	372.531	366.954
chr15	8709565	8711143	1579	*	UMR	3.64465	chr15	8710808	8711807	1000	-	promoter:50592	uc007vfa.2	20512	Slc1a3	Mature Muller Glia Cells	UMR		372.531	366.954
chr15	8709585	8711549	1965	*	UMR	1.90678	chr15	8710808	8711807	1000	-	promoter:50592	uc007vfa.2	20512	Slc1a3	Mature Muller Glia Cells		UMR	372.531	366.954
chr16	30062666	30071005	8340	*	1	4.4269	chr16	30064357	30065356	1000	+	promoter:52291	uc007ywl.1	15205	Hes1	Muller Glia Precursor Cells	1		2151.59	1572.79
chr16	30059059	30071209	12151	*	1	16.2976	chr16	30064357	30065356	1000	+	promoter:52291	uc007ywl.1	15205	Hes1	Muller Glia Precursor Cells		1	2151.59	1572.79
chr16	30062637	30071226	8590	*	UMR	5.00368	chr16	30064357	30065356	1000	+	promoter:52291	uc007ywl.1	15205	Hes1	Muller Glia Precursor Cells	UMR		2151.59	1572.79
chr16	30062554	30071331	8778	*	UMR	5.59517	chr16	30064357	30065356	1000	+	promoter:52291	uc007ywl.1	15205	Hes1	Muller Glia Precursor Cells		UMR	2151.59	1572.79
chr17	47503245	47504541	1297	*	3	71.8464	chr17	47504051	47505050	1000	+	promoter:54988	uc008cvk.1	12445	Ccnd3	Mature Muller Glia Cells	3		5637.64	1668.97
chr17	47502778	47504697	1920	*	2	57.3589	chr17	47504051	47505050	1000	+	promoter:54988	uc008cvk.1	12445	Ccnd3	Mature Muller Glia Cells		2	5637.64	1668.97
chr17	47504715	47505328	614	*	1	5.57391	chr17	47504051	47505050	1000	+	promoter:54988	uc008cvk.1	12445	Ccnd3	Mature Muller Glia Cells		1	5637.64	1668.97
chr17	47504323	47505882	1560	*	UMR	8.86427	chr17	47504051	47505050	1000	+	promoter:54988	uc008cvk.1	12445	Ccnd3	Mature Muller Glia Cells	UMR		5637.64	1668.97
chr17	47504511	47505572	1062	*	UMR	6.61376	chr17	47504051	47505050	1000	+	promoter:54988	uc008cvk.1	12445	Ccnd3	Mature Muller Glia Cells		UMR	5637.64	1668.97
chr17	47503245	47504541	1297	*	3	71.8464	chr17	47504051	47505050	1000	+	promoter:54989	uc008cvl.1	12445	Ccnd3	Mature Muller Glia Cells	3		5637.64	1668.97
chr17	47502778	47504697	1920	*	2	57.3589	chr17	47504051	47505050	1000	+	promoter:54989	uc008cvl.1	12445	Ccnd3	Mature Muller Glia Cells		2	5637.64	1668.97
chr17	47504715	47505328	614	*	1	5.57391	chr17	47504051	47505050	1000	+	promoter:54989	uc008cvl.1	12445	Ccnd3	Mature Muller Glia Cells		1	5637.64	1668.97
chr17	47504323	47505882	1560	*	UMR	8.86427	chr17	47504051	47505050	1000	+	promoter:54989	uc008cvl.1	12445	Ccnd3	Mature Muller Glia Cells	UMR		5637.64	1668.97
chr17	47504511	47505572	1062	*	UMR	6.61376	chr17	47504051	47505050	1000	+	promoter:54989	uc008cvl.1	12445	Ccnd3	Mature Muller Glia Cells		UMR	5637.64	1668.97
chr17	47503245	47504541	1297	*	3	71.8464	chr17	47504051	47505050	1000	+	promoter:54990	uc008cvm.1	12445	Ccnd3	Mature Muller Glia Cells	3		5637.64	1668.97
chr17	47502778	47504697	1920	*	2	57.3589	chr17	47504051	47505050	1000	+	promoter:54990	uc008cvm.1	12445	Ccnd3	Mature Muller Glia Cells		2	5637.64	1668.97
chr17	47504715	47505328	614	*	1	5.57391	chr17	47504051	47505050	1000	+	promoter:54990	uc008cvm.1	12445	Ccnd3	Mature Muller Glia Cells		1	5637.64	1668.97
chr17	47504323	47505882	1560	*	UMR	8.86427	chr17	47504051	47505050	1000	+	promoter:54990	uc008cvm.1	12445	Ccnd3	Mature Muller Glia Cells	UMR		5637.64	1668.97
chr17	47504511	47505572	1062	*	UMR	6.61376	chr17	47504051	47505050	1000	+	promoter:54990	uc008cvm.1	12445	Ccnd3	Mature Muller Glia Cells		UMR	5637.64	1668.97
chr17	47522810	47592996	70187	*	4	86.1445	chr17	47592467	47593466	1000	+	promoter:54992	uc008cvo.1	12445	Ccnd3	Mature Muller Glia Cells	4		5637.64	1668.97
chr17	47593008	47600995	7988	*	2	37.5942	chr17	47592467	47593466	1000	+	promoter:54992	uc008cvo.1	12445	Ccnd3	Mature Muller Glia Cells	2		5637.64	1668.97
chr17	47522455	47592996	70542	*	4	85.716	chr17	47592467	47593466	1000	+	promoter:54992	uc008cvo.1	12445	Ccnd3	Mature Muller Glia Cells		4	5637.64	1668.97
chr17	47593007	47597525	4519	*	1	15.7136	chr17	47592467	47593466	1000	+	promoter:54992	uc008cvo.1	12445	Ccnd3	Mature Muller Glia Cells		1	5637.64	1668.97
chr17	47593031	47598735	5705	*	UMR	13.7066	chr17	47592467	47593466	1000	+	promoter:54992	uc008cvo.1	12445	Ccnd3	Mature Muller Glia Cells	UMR		5637.64	1668.97
chr17	47593019	47598735	5717	*	UMR	8.64799	chr17	47592467	47593466	1000	+	promoter:54992	uc008cvo.1	12445	Ccnd3	Mature Muller Glia Cells		UMR	5637.64	1668.97
chr17	47522810	47592996	70187	*	4	86.1445	chr17	47592467	47593466	1000	+	promoter:54993	uc008cvp.1	12445	Ccnd3	Mature Muller Glia Cells	4		5637.64	1668.97
chr17	47593008	47600995	7988	*	2	37.5942	chr17	47592467	47593466	1000	+	promoter:54993	uc008cvp.1	12445	Ccnd3	Mature Muller Glia Cells	2		5637.64	1668.97
chr17	47522455	47592996	70542	*	4	85.716	chr17	47592467	47593466	1000	+	promoter:54993	uc008cvp.1	12445	Ccnd3	Mature Muller Glia Cells		4	5637.64	1668.97
chr17	47593007	47597525	4519	*	1	15.7136	chr17	47592467	47593466	1000	+	promoter:54993	uc008cvp.1	12445	Ccnd3	Mature Muller Glia Cells		1	5637.64	1668.97
chr17	47593031	47598735	5705	*	UMR	13.7066	chr17	47592467	47593466	1000	+	promoter:54993	uc008cvp.1	12445	Ccnd3	Mature Muller Glia Cells	UMR		5637.64	1668.97
chr17	47593019	47598735	5717	*	UMR	8.64799	chr17	47592467	47593466	1000	+	promoter:54993	uc008cvp.1	12445	Ccnd3	Mature Muller Glia Cells		UMR	5637.64	1668.97
chr17	25569560	25571056	1497	*	1	11.3636	chr17	25570687	25571686	1000	-	promoter:55746	uc008bay.1	20681	Sox8	Muller Glia Precursor Cells	1		25.2823	26.3736
chr17	25570111	25571654	1544	*	1	9.18895	chr17	25570687	25571686	1000	-	promoter:55746	uc008bay.1	20681	Sox8	Muller Glia Precursor Cells		1	25.2823	26.3736
chr17	25569723	25571490	1768	*	UMR	7.5	chr17	25570687	25571686	1000	-	promoter:55746	uc008bay.1	20681	Sox8	Muller Glia Precursor Cells	UMR		25.2823	26.3736
chr17	25570019	25571554	1536	*	UMR	2.28471	chr17	25570687	25571686	1000	-	promoter:55746	uc008bay.1	20681	Sox8	Muller Glia Precursor Cells		UMR	25.2823	26.3736
chr17	25569560	25571056	1497	*	1	11.3636	chr17	25570687	25571686	1000	-	promoter:55748	uc008bba.1	20681	Sox8	Muller Glia Precursor Cells	1		25.2823	26.3736
chr17	25570111	25571654	1544	*	1	9.18895	chr17	25570687	25571686	1000	-	promoter:55748	uc008bba.1	20681	Sox8	Muller Glia Precursor Cells		1	25.2823	26.3736
chr17	25569723	25571490	1768	*	UMR	7.5	chr17	25570687	25571686	1000	-	promoter:55748	uc008bba.1	20681	Sox8	Muller Glia Precursor Cells	UMR		25.2823	26.3736
chr17	25570019	25571554	1536	*	UMR	2.28471	chr17	25570687	25571686	1000	-	promoter:55748	uc008bba.1	20681	Sox8	Muller Glia Precursor Cells		UMR	25.2823	26.3736
chr18	57129213	57132312	3100	*	3	93.1081	chr18	57132090	57133089	1000	+	promoter:57495	uc008eyz.2	70417	Megf10	Mature Muller Glia Cells	3		124.314	56.0647
chr18	57132503	57134221	1719	*	1	14.1959	chr18	57132090	57133089	1000	+	promoter:57495	uc008eyz.2	70417	Megf10	Mature Muller Glia Cells	1		124.314	56.0647
chr18	57113858	57132312	18455	*	4	88.0221	chr18	57132090	57133089	1000	+	promoter:57495	uc008eyz.2	70417	Megf10	Mature Muller Glia Cells		4	124.314	56.0647
chr18	57132503	57134697	2195	*	1	9.20792	chr18	57132090	57133089	1000	+	promoter:57495	uc008eyz.2	70417	Megf10	Mature Muller Glia Cells		1	124.314	56.0647
chr18	57132408	57134420	2013	*	UMR	9.16335	chr18	57132090	57133089	1000	+	promoter:57495	uc008eyz.2	70417	Megf10	Mature Muller Glia Cells	UMR		124.314	56.0647
chr18	57132408	57134662	2255	*	UMR	12.5714	chr18	57132090	57133089	1000	+	promoter:57495	uc008eyz.2	70417	Megf10	Mature Muller Glia Cells		UMR	124.314	56.0647
chr18	15352032	15400859	48828	*	4	85.4362	chr18	15400173	15401172	1000	-	promoter:57911	uc008edq.2	11829	Aqp4	Mature Muller Glia Cells	4		106.648	17.044
chr18	15389644	15400859	11216	*	4	83.4793	chr18	15400173	15401172	1000	-	promoter:57911	uc008edq.2	11829	Aqp4	Mature Muller Glia Cells		4	106.648	17.044
chr18	15401053	15403943	2891	*	2	21.9565	chr18	15400173	15401172	1000	-	promoter:57911	uc008edq.2	11829	Aqp4	Mature Muller Glia Cells		2	106.648	17.044
chr18	15400957	15401792	836	*	LMR	8.33333	chr18	15400173	15401172	1000	-	promoter:57911	uc008edq.2	11829	Aqp4	Mature Muller Glia Cells	LMR		106.648	17.044
chr18	15400957	15403820	2864	*	UMR	21.5613	chr18	15400173	15401172	1000	-	promoter:57911	uc008edq.2	11829	Aqp4	Mature Muller Glia Cells		UMR	106.648	17.044
chr18	15401446	15403943	2498	*	1	14.0303	chr18	15403000	15403999	1000	-	promoter:57912	uc008edr.2	11829	Aqp4	Mature Muller Glia Cells	1		106.648	17.044
chr18	15401053	15403943	2891	*	2	21.9565	chr18	15403000	15403999	1000	-	promoter:57912	uc008edr.2	11829	Aqp4	Mature Muller Glia Cells		2	106.648	17.044
chr18	15403509	15403820	312	*	LMR	37.1429	chr18	15403000	15403999	1000	-	promoter:57912	uc008edr.2	11829	Aqp4	Mature Muller Glia Cells	LMR		106.648	17.044
chr18	15400957	15403820	2864	*	UMR	21.5613	chr18	15403000	15403999	1000	-	promoter:57912	uc008edr.2	11829	Aqp4	Mature Muller Glia Cells		UMR	106.648	17.044
chr18	15401446	15403943	2498	*	1	14.0303	chr18	15403759	15404758	1000	-	promoter:57913	uc008eds.3	11829	Aqp4	Mature Muller Glia Cells	1		106.648	17.044
chr18	15404149	15405705	1557	*	4	90.4797	chr18	15403759	15404758	1000	-	promoter:57913	uc008eds.3	11829	Aqp4	Mature Muller Glia Cells	4		106.648	17.044
chr18	15401053	15403943	2891	*	2	21.9565	chr18	15403759	15404758	1000	-	promoter:57913	uc008eds.3	11829	Aqp4	Mature Muller Glia Cells		2	106.648	17.044
chr18	15404149	15406198	2050	*	3	77.1534	chr18	15403759	15404758	1000	-	promoter:57913	uc008eds.3	11829	Aqp4	Mature Muller Glia Cells		3	106.648	17.044
chr18	15403509	15403820	312	*	LMR	37.1429	chr18	15403759	15404758	1000	-	promoter:57913	uc008eds.3	11829	Aqp4	Mature Muller Glia Cells	LMR		106.648	17.044
chr18	15400957	15403820	2864	*	UMR	21.5613	chr18	15403759	15404758	1000	-	promoter:57913	uc008eds.3	11829	Aqp4	Mature Muller Glia Cells		UMR	106.648	17.044
chr18	15408009	15490758	82750	*	4	84.7044	chr18	15409495	15410494	1000	-	promoter:57914	uc012azt.1	11829	Aqp4	Mature Muller Glia Cells	4		106.648	17.044
chr18	15407739	15490758	83020	*	4	84.9676	chr18	15409495	15410494	1000	-	promoter:57914	uc012azt.1	11829	Aqp4	Mature Muller Glia Cells		4	106.648	17.044
chr18	15408009	15490758	82750	*	4	84.7044	chr18	15410983	15411982	1000	-	promoter:57915	uc008edt.2	11829	Aqp4	Mature Muller Glia Cells	4		106.648	17.044
chr18	15407739	15490758	83020	*	4	84.9676	chr18	15410983	15411982	1000	-	promoter:57915	uc008edt.2	11829	Aqp4	Mature Muller Glia Cells		4	106.648	17.044
chr18	15408009	15490758	82750	*	4	84.7044	chr18	15410983	15411982	1000	-	promoter:57916	uc012azu.1	11829	Aqp4	Mature Muller Glia Cells	4		106.648	17.044
chr18	15407739	15490758	83020	*	4	84.9676	chr18	15410983	15411982	1000	-	promoter:57916	uc012azu.1	11829	Aqp4	Mature Muller Glia Cells		4	106.648	17.044
chr18	15408009	15490758	82750	*	4	84.7044	chr18	15410983	15411982	1000	-	promoter:57917	uc012azv.1	11829	Aqp4	Mature Muller Glia Cells	4		106.648	17.044
chr18	15407739	15490758	83020	*	4	84.9676	chr18	15410983	15411982	1000	-	promoter:57917	uc012azv.1	11829	Aqp4	Mature Muller Glia Cells		4	106.648	17.044
chr18	15408009	15490758	82750	*	4	84.7044	chr18	15410983	15411982	1000	-	promoter:57918	uc012azw.1	11829	Aqp4	Mature Muller Glia Cells	4		106.648	17.044
chr18	15407739	15490758	83020	*	4	84.9676	chr18	15410983	15411982	1000	-	promoter:57918	uc012azw.1	11829	Aqp4	Mature Muller Glia Cells		4	106.648	17.044
chr18	15408009	15490758	82750	*	4	84.7044	chr18	15410983	15411982	1000	-	promoter:57919	uc012azx.1	11829	Aqp4	Mature Muller Glia Cells	4		106.648	17.044
chr18	15407739	15490758	83020	*	4	84.9676	chr18	15410983	15411982	1000	-	promoter:57919	uc012azx.1	11829	Aqp4	Mature Muller Glia Cells		4	106.648	17.044
chr18	15408009	15490758	82750	*	4	84.7044	chr18	15410983	15411982	1000	-	promoter:57920	uc012azy.1	11829	Aqp4	Mature Muller Glia Cells	4		106.648	17.044
chr18	15407739	15490758	83020	*	4	84.9676	chr18	15410983	15411982	1000	-	promoter:57920	uc012azy.1	11829	Aqp4	Mature Muller Glia Cells		4	106.648	17.044
chr18	15408009	15490758	82750	*	4	84.7044	chr18	15409495	15410494	1000	-	promoter:57921	uc012azz.1	11829	Aqp4	Mature Muller Glia Cells	4		106.648	17.044
chr18	15407739	15490758	83020	*	4	84.9676	chr18	15409495	15410494	1000	-	promoter:57921	uc012azz.1	11829	Aqp4	Mature Muller Glia Cells		4	106.648	17.044
chr18	15408009	15490758	82750	*	4	84.7044	chr18	15409495	15410494	1000	-	promoter:57922	uc012baa.1	11829	Aqp4	Mature Muller Glia Cells	4		106.648	17.044
chr18	15407739	15490758	83020	*	4	84.9676	chr18	15409495	15410494	1000	-	promoter:57922	uc012baa.1	11829	Aqp4	Mature Muller Glia Cells		4	106.648	17.044
chr18	15408009	15490758	82750	*	4	84.7044	chr18	15410983	15411982	1000	-	promoter:57923	uc012bab.1	11829	Aqp4	Mature Muller Glia Cells	4		106.648	17.044
chr18	15407739	15490758	83020	*	4	84.9676	chr18	15410983	15411982	1000	-	promoter:57923	uc012bab.1	11829	Aqp4	Mature Muller Glia Cells		4	106.648	17.044
chr2	152734562	152742917	8356	*	1	11.1217	chr2	152735251	152736250	1000	+	promoter:5816	uc008ngf.2	15901	Id1	Mature Muller Glia Cells	1		1658.69	792.465
chr2	152734335	152742619	8285	*	1	17.4376	chr2	152735251	152736250	1000	+	promoter:5816	uc008ngf.2	15901	Id1	Mature Muller Glia Cells		1	1658.69	792.465
chr2	152733997	152740168	6172	*	UMR	6.53409	chr2	152735251	152736250	1000	+	promoter:5816	uc008ngf.2	15901	Id1	Mature Muller Glia Cells	UMR		1658.69	792.465
chr2	152733997	152740168	6172	*	UMR	7.58676	chr2	152735251	152736250	1000	+	promoter:5816	uc008ngf.2	15901	Id1	Mature Muller Glia Cells		UMR	1658.69	792.465
chr18	65934634	65941772	7139	*	1	19.2154	chr18	65939090	65940089	1000	-	promoter:58281	uc008ffl.1	19434	Rax	Muller Glia Precursor Cells	1		68.8456	80.7289
chr18	65934424	65941773	7350	*	1	20.0084	chr18	65939090	65940089	1000	-	promoter:58281	uc008ffl.1	19434	Rax	Muller Glia Precursor Cells		1	68.8456	80.7289
chr18	65936025	65942026	6002	*	UMR	18.2891	chr18	65939090	65940089	1000	-	promoter:58281	uc008ffl.1	19434	Rax	Muller Glia Precursor Cells	UMR		68.8456	80.7289
chr18	65936995	65942096	5102	*	UMR	16.1213	chr18	65939090	65940089	1000	-	promoter:58281	uc008ffl.1	19434	Rax	Muller Glia Precursor Cells		UMR	68.8456	80.7289
chr3	34638057	34657342	19286	*	1	15.9236	chr3	34648995	34649994	1000	+	promoter:9127	uc008oxu.2	20674	Sox2	Muller Glia Precursor Cells	1		83.0871	20.3951
chr3	34637154	34657360	20207	*	2	21.0547	chr3	34648995	34649994	1000	+	promoter:9127	uc008oxu.2	20674	Sox2	Muller Glia Precursor Cells		2	83.0871	20.3951
chr3	34638039	34654440	16402	*	UMR	10.9745	chr3	34648995	34649994	1000	+	promoter:9127	uc008oxu.2	20674	Sox2	Muller Glia Precursor Cells	UMR		83.0871	20.3951
chr3	34637607	34654440	16834	*	UMR	12.1484	chr3	34648995	34649994	1000	+	promoter:9127	uc008oxu.2	20674	Sox2	Muller Glia Precursor Cells		UMR	83.0871	20.3951

## Sheet: cell cycle
seqnames	start	end	width	strand	name	score	annot.seqnames	annot.start	annot.end	annot.width	annot.strand	annot.id	annot.tx_id	annot.gene_id	annot.symbol	cell cycle	Exp1	Exp2	Average RPE	SD RPE
chr3	36570787	36572569	1783	*	1	3.99572	chr3	36571997	36572996	1000	-	promoter:10597	uc012cov.1	12428	Ccna2	cell cycle	1		152.057	122.131
chr3	36572883	36612507	39625	*	4	89.2865	chr3	36571997	36572996	1000	-	promoter:10597	uc012cov.1	12428	Ccna2	cell cycle	4		152.057	122.131
chr3	36570787	36572569	1783	*	1	4.37177	chr3	36571997	36572996	1000	-	promoter:10597	uc012cov.1	12428	Ccna2	cell cycle		1	152.057	122.131
chr3	36572883	36612621	39739	*	4	90.1029	chr3	36571997	36572996	1000	-	promoter:10597	uc012cov.1	12428	Ccna2	cell cycle		4	152.057	122.131
chr3	36570621	36572726	2106	*	UMR	2.67459	chr3	36571997	36572996	1000	-	promoter:10597	uc012cov.1	12428	Ccna2	cell cycle	UMR		152.057	122.131
chr3	36570869	36572726	1858	*	UMR	1.73697	chr3	36571997	36572996	1000	-	promoter:10597	uc012cov.1	12428	Ccna2	cell cycle		UMR	152.057	122.131
chr3	55054467	55056305	1839	*	2	40.5441	chr3	55055056	55056055	1000	-	promoter:10688	uc008pfy.3	12427	Ccna1	cell cycle	2		40.3028	17.1802
chr3	55054467	55055911	1445	*	2	20.78	chr3	55055056	55056055	1000	-	promoter:10688	uc008pfy.3	12427	Ccna1	cell cycle		2	40.3028	17.1802
chr3	55054479	55056176	1698	*	UMR	12.6697	chr3	55055056	55056055	1000	-	promoter:10688	uc008pfy.3	12427	Ccna1	cell cycle	UMR		40.3028	17.1802
chr3	55054426	55056176	1751	*	UMR	11.4613	chr3	55055056	55056055	1000	-	promoter:10688	uc008pfy.3	12427	Ccna1	cell cycle		UMR	40.3028	17.1802
chr3	55054467	55056305	1839	*	2	40.5441	chr3	55055056	55056055	1000	-	promoter:10689	uc008pfz.2	12427	Ccna1	cell cycle	2		40.3028	17.1802
chr3	55054467	55055911	1445	*	2	20.78	chr3	55055056	55056055	1000	-	promoter:10689	uc008pfz.2	12427	Ccna1	cell cycle		2	40.3028	17.1802
chr3	55054479	55056176	1698	*	UMR	12.6697	chr3	55055056	55056055	1000	-	promoter:10689	uc008pfz.2	12427	Ccna1	cell cycle	UMR		40.3028	17.1802
chr3	55054426	55056176	1751	*	UMR	11.4613	chr3	55055056	55056055	1000	-	promoter:10689	uc008pfz.2	12427	Ccna1	cell cycle		UMR	40.3028	17.1802
chr3	116421160	116425327	4168	*	1	13.5588	chr3	116424033	116425032	1000	-	promoter:11526	uc008rca.1	229776	Cdc14a	cell cycle	1		2656.24	990.402
chr3	116422312	116425327	3016	*	1	4.27735	chr3	116424033	116425032	1000	-	promoter:11526	uc008rca.1	229776	Cdc14a	cell cycle		1	2656.24	990.402
chr3	116421084	116425364	4281	*	UMR	8.7156	chr3	116424033	116425032	1000	-	promoter:11526	uc008rca.1	229776	Cdc14a	cell cycle	UMR		2656.24	990.402
chr3	116422251	116425364	3114	*	UMR	2.1544	chr3	116424033	116425032	1000	-	promoter:11526	uc008rca.1	229776	Cdc14a	cell cycle		UMR	2656.24	990.402
chr3	116421160	116425327	4168	*	1	13.5588	chr3	116424033	116425032	1000	-	promoter:11527	uc012cwq.1	229776	Cdc14a	cell cycle	1		2656.24	990.402
chr3	116422312	116425327	3016	*	1	4.27735	chr3	116424033	116425032	1000	-	promoter:11527	uc012cwq.1	229776	Cdc14a	cell cycle		1	2656.24	990.402
chr3	116421084	116425364	4281	*	UMR	8.7156	chr3	116424033	116425032	1000	-	promoter:11527	uc012cwq.1	229776	Cdc14a	cell cycle	UMR		2656.24	990.402
chr3	116422251	116425364	3114	*	UMR	2.1544	chr3	116424033	116425032	1000	-	promoter:11527	uc012cwq.1	229776	Cdc14a	cell cycle		UMR	2656.24	990.402
chr3	116421160	116425327	4168	*	1	13.5588	chr3	116424033	116425032	1000	-	promoter:11528	uc008rcb.1	229776	Cdc14a	cell cycle	1		2656.24	990.402
chr3	116422312	116425327	3016	*	1	4.27735	chr3	116424033	116425032	1000	-	promoter:11528	uc008rcb.1	229776	Cdc14a	cell cycle		1	2656.24	990.402
chr3	116421084	116425364	4281	*	UMR	8.7156	chr3	116424033	116425032	1000	-	promoter:11528	uc008rcb.1	229776	Cdc14a	cell cycle	UMR		2656.24	990.402
chr3	116422251	116425364	3114	*	UMR	2.1544	chr3	116424033	116425032	1000	-	promoter:11528	uc008rcb.1	229776	Cdc14a	cell cycle		UMR	2656.24	990.402
chr4	11159304	11252279	92976	*	4	88.221	chr4	11190351	11191350	1000	+	promoter:11923	uc008rzd.2	12448	Ccne2	cell cycle	4		55.9249	44.3752
chr4	11190037	11192798	2762	*	UMR	6.05327	chr4	11190351	11191350	1000	+	promoter:11923	uc008rzd.2	12448	Ccne2	cell cycle	UMR		55.9249	44.3752
chr4	11190357	11192798	2442	*	UMR	4.98221	chr4	11190351	11191350	1000	+	promoter:11923	uc008rzd.2	12448	Ccne2	cell cycle		UMR	55.9249	44.3752
chr4	11159304	11252279	92976	*	4	88.221	chr4	11190709	11191708	1000	+	promoter:11924	uc008rze.1	12448	Ccne2	cell cycle	4		55.9249	44.3752
chr4	11190037	11192798	2762	*	UMR	6.05327	chr4	11190709	11191708	1000	+	promoter:11924	uc008rze.1	12448	Ccne2	cell cycle	UMR		55.9249	44.3752
chr4	11190357	11192798	2442	*	UMR	4.98221	chr4	11190709	11191708	1000	+	promoter:11924	uc008rze.1	12448	Ccne2	cell cycle		UMR	55.9249	44.3752
chr4	11159304	11252279	92976	*	4	88.221	chr4	11190709	11191708	1000	+	promoter:11925	uc008rzf.1	12448	Ccne2	cell cycle	4		55.9249	44.3752
chr4	11190037	11192798	2762	*	UMR	6.05327	chr4	11190709	11191708	1000	+	promoter:11925	uc008rzf.1	12448	Ccne2	cell cycle	UMR		55.9249	44.3752
chr4	11190357	11192798	2442	*	UMR	4.98221	chr4	11190709	11191708	1000	+	promoter:11925	uc008rzf.1	12448	Ccne2	cell cycle		UMR	55.9249	44.3752
chr4	108577824	108580300	2477	*	1	4.05718	chr4	108578454	108579453	1000	+	promoter:12754	uc008ubh.2	18392	Orc1	cell cycle	1		53.5375	39.6725
chr4	108577824	108580497	2674	*	1	3.27122	chr4	108578454	108579453	1000	+	promoter:12754	uc008ubh.2	18392	Orc1	cell cycle		1	53.5375	39.6725
chr4	108578397	108580398	2002	*	UMR	3.24149	chr4	108578454	108579453	1000	+	promoter:12754	uc008ubh.2	18392	Orc1	cell cycle	UMR		53.5375	39.6725
chr4	108578336	108580554	2219	*	UMR	3.9783	chr4	108578454	108579453	1000	+	promoter:12754	uc008ubh.2	18392	Orc1	cell cycle		UMR	53.5375	39.6725
chr4	108577824	108580300	2477	*	1	4.05718	chr4	108578454	108579453	1000	+	promoter:12755	uc008ubi.2	18392	Orc1	cell cycle	1		53.5375	39.6725
chr4	108577824	108580497	2674	*	1	3.27122	chr4	108578454	108579453	1000	+	promoter:12755	uc008ubi.2	18392	Orc1	cell cycle		1	53.5375	39.6725
chr4	108578397	108580398	2002	*	UMR	3.24149	chr4	108578454	108579453	1000	+	promoter:12755	uc008ubi.2	18392	Orc1	cell cycle	UMR		53.5375	39.6725
chr4	108578336	108580554	2219	*	UMR	3.9783	chr4	108578454	108579453	1000	+	promoter:12755	uc008ubi.2	18392	Orc1	cell cycle		UMR	53.5375	39.6725
chr4	136160718	136171491	10774	*	4	87.5688	chr4	136171274	136172273	1000	+	promoter:13262	uc008vht.3	242705	E2f2	cell cycle	4		183.259	50.7416
chr4	136171492	136174437	2946	*	2	32.4722	chr4	136171274	136172273	1000	+	promoter:13262	uc008vht.3	242705	E2f2	cell cycle	2		183.259	50.7416
chr4	136160721	136171510	10790	*	4	85.8668	chr4	136171274	136172273	1000	+	promoter:13262	uc008vht.3	242705	E2f2	cell cycle		4	183.259	50.7416
chr4	136171562	136173519	1958	*	1	14.835	chr4	136171274	136172273	1000	+	promoter:13262	uc008vht.3	242705	E2f2	cell cycle		1	183.259	50.7416
chr4	136171501	136173669	2169	*	UMR	15.1584	chr4	136171274	136172273	1000	+	promoter:13262	uc008vht.3	242705	E2f2	cell cycle	UMR		183.259	50.7416
chr4	136171537	136173465	1929	*	UMR	8.76289	chr4	136171274	136172273	1000	+	promoter:13262	uc008vht.3	242705	E2f2	cell cycle		UMR	183.259	50.7416
chr4	136179577	136181599	2023	*	2	23.3705	chr4	136179782	136180781	1000	+	promoter:13263	uc056zxw.1	242705	E2f2	cell cycle	2		183.259	50.7416
chr4	136179936	136181799	1864	*	2	41.7554	chr4	136179782	136180781	1000	+	promoter:13263	uc056zxw.1	242705	E2f2	cell cycle		2	183.259	50.7416
chr4	136179945	136181672	1728	*	UMR	22.5664	chr4	136179782	136180781	1000	+	promoter:13263	uc056zxw.1	242705	E2f2	cell cycle	UMR		183.259	50.7416
chr4	136179723	136181630	1908	*	UMR	21.5827	chr4	136179782	136180781	1000	+	promoter:13263	uc056zxw.1	242705	E2f2	cell cycle		UMR	183.259	50.7416
chr4	141426995	141443771	16777	*	3	79.5268	chr4	141443673	141444672	1000	+	promoter:13388	uc008vol.2	22642	Zbtb17	cell cycle	3		1587.29	227.533
chr4	141443847	141445728	1882	*	1	14.7137	chr4	141443673	141444672	1000	+	promoter:13388	uc008vol.2	22642	Zbtb17	cell cycle	1		1587.29	227.533
chr4	141427096	141443771	16676	*	3	79.2276	chr4	141443673	141444672	1000	+	promoter:13388	uc008vol.2	22642	Zbtb17	cell cycle		3	1587.29	227.533
chr4	141443847	141445752	1906	*	1	18.0039	chr4	141443673	141444672	1000	+	promoter:13388	uc008vol.2	22642	Zbtb17	cell cycle		1	1587.29	227.533
chr4	141443877	141445739	1863	*	UMR	8.07537	chr4	141443673	141444672	1000	+	promoter:13388	uc008vol.2	22642	Zbtb17	cell cycle	UMR		1587.29	227.533
chr4	141444217	141445667	1451	*	UMR	5.66502	chr4	141443673	141444672	1000	+	promoter:13388	uc008vol.2	22642	Zbtb17	cell cycle		UMR	1587.29	227.533
chr4	148129906	148132136	2231	*	1	9.87122	chr4	148129920	148130919	1000	+	promoter:13466	uc008vub.2	71890	Mad2l2	cell cycle	1		1856.46	1115.44
chr4	148129991	148132137	2147	*	1	7.31361	chr4	148129920	148130919	1000	+	promoter:13466	uc008vub.2	71890	Mad2l2	cell cycle		1	1856.46	1115.44
chr4	148129775	148132292	2518	*	UMR	8.24053	chr4	148129920	148130919	1000	+	promoter:13466	uc008vub.2	71890	Mad2l2	cell cycle	UMR		1856.46	1115.44
chr4	148129775	148132116	2342	*	UMR	11.3208	chr4	148129920	148130919	1000	+	promoter:13466	uc008vub.2	71890	Mad2l2	cell cycle		UMR	1856.46	1115.44
chr4	148139536	148141331	1796	*	1	3.75602	chr4	148139490	148140489	1000	+	promoter:13467	uc008vuc.2	71890	Mad2l2	cell cycle	1		1856.46	1115.44
chr4	148139536	148141114	1579	*	1	5.47104	chr4	148139490	148140489	1000	+	promoter:13467	uc008vuc.2	71890	Mad2l2	cell cycle		1	1856.46	1115.44
chr4	148139465	148141358	1894	*	UMR	3.04569	chr4	148139490	148140489	1000	+	promoter:13467	uc008vuc.2	71890	Mad2l2	cell cycle	UMR		1856.46	1115.44
chr4	148139465	148141348	1884	*	UMR	1.72956	chr4	148139490	148140489	1000	+	promoter:13467	uc008vuc.2	71890	Mad2l2	cell cycle		UMR	1856.46	1115.44
chr4	34613806	34616503	2698	*	1	9.42001	chr4	34614943	34615942	1000	-	promoter:13805	uc008sgb.2	50793	Orc3	cell cycle	1		#N/A	#N/A
chr4	34613763	34616502	2740	*	1	6.9432	chr4	34614943	34615942	1000	-	promoter:13805	uc008sgb.2	50793	Orc3	cell cycle		1	#N/A	#N/A
chr4	34613881	34616091	2211	*	UMR	2.94627	chr4	34614943	34615942	1000	-	promoter:13805	uc008sgb.2	50793	Orc3	cell cycle	UMR		#N/A	#N/A
chr4	34613790	34616356	2567	*	UMR	3.93901	chr4	34614943	34615942	1000	-	promoter:13805	uc008sgb.2	50793	Orc3	cell cycle		UMR	#N/A	#N/A
chr4	34613806	34616503	2698	*	1	9.42001	chr4	34614943	34615942	1000	-	promoter:13806	uc012dbn.1	50793	Orc3	cell cycle	1		#N/A	#N/A
chr4	34613763	34616502	2740	*	1	6.9432	chr4	34614943	34615942	1000	-	promoter:13806	uc012dbn.1	50793	Orc3	cell cycle		1	#N/A	#N/A
chr4	34613881	34616091	2211	*	UMR	2.94627	chr4	34614943	34615942	1000	-	promoter:13806	uc012dbn.1	50793	Orc3	cell cycle	UMR		#N/A	#N/A
chr4	34613790	34616356	2567	*	UMR	3.93901	chr4	34614943	34615942	1000	-	promoter:13806	uc012dbn.1	50793	Orc3	cell cycle		UMR	#N/A	#N/A
chr4	34552595	34613569	60975	*	4	81.3186	chr4	34576630	34577629	1000	-	promoter:13808	uc008sge.1	50793	Orc3	cell cycle	4		#N/A	#N/A
chr4	34552594	34583711	31118	*	3	79.1056	chr4	34576630	34577629	1000	-	promoter:13808	uc008sge.1	50793	Orc3	cell cycle		3	#N/A	#N/A
chr4	62407054	62409613	2560	*	1	1.97473	chr4	62408624	62409623	1000	-	promoter:14290	uc008teo.1	66440	Cdc26	cell cycle	1		638.743	131.506
chr4	62407521	62409823	2303	*	1	2.14258	chr4	62408624	62409623	1000	-	promoter:14290	uc008teo.1	66440	Cdc26	cell cycle		1	638.743	131.506
chr4	62407347	62410230	2884	*	UMR	2.17129	chr4	62408624	62409623	1000	-	promoter:14290	uc008teo.1	66440	Cdc26	cell cycle	UMR		638.743	131.506
chr4	62407074	62410086	3013	*	UMR	4.10184	chr4	62408624	62409623	1000	-	promoter:14290	uc008teo.1	66440	Cdc26	cell cycle		UMR	638.743	131.506
chr4	62407054	62409613	2560	*	1	1.97473	chr4	62408624	62409623	1000	-	promoter:14291	uc008teq.1	66440	Cdc26	cell cycle	1		638.743	131.506
chr4	62407521	62409823	2303	*	1	2.14258	chr4	62408624	62409623	1000	-	promoter:14291	uc008teq.1	66440	Cdc26	cell cycle		1	638.743	131.506
chr4	62407347	62410230	2884	*	UMR	2.17129	chr4	62408624	62409623	1000	-	promoter:14291	uc008teq.1	66440	Cdc26	cell cycle	UMR		638.743	131.506
chr4	62407074	62410086	3013	*	UMR	4.10184	chr4	62408624	62409623	1000	-	promoter:14291	uc008teq.1	66440	Cdc26	cell cycle		UMR	638.743	131.506
chr4	89271457	89284166	12710	*	1	8.26445	chr4	89282193	89283192	1000	-	promoter:14453	uc008toh.1	12578	Cdkn2a	cell cycle	1		64.5606	66.884
chr4	89271458	89297548	26091	*	1	16.2944	chr4	89282193	89283192	1000	-	promoter:14453	uc008toh.1	12578	Cdkn2a	cell cycle		1	64.5606	66.884
chr4	89271135	89284697	13563	*	UMR	7.79661	chr4	89282193	89283192	1000	-	promoter:14453	uc008toh.1	12578	Cdkn2a	cell cycle	UMR		64.5606	66.884
chr4	89271135	89284405	13271	*	UMR	8.79917	chr4	89282193	89283192	1000	-	promoter:14453	uc008toh.1	12578	Cdkn2a	cell cycle		UMR	64.5606	66.884
chr4	89294349	89297328	2980	*	2	26.9961	chr4	89294620	89295619	1000	-	promoter:14454	uc008toi.1	12578	Cdkn2a	cell cycle	2		64.5606	66.884
chr4	89271458	89297548	26091	*	1	16.2944	chr4	89294620	89295619	1000	-	promoter:14454	uc008toi.1	12578	Cdkn2a	cell cycle		1	64.5606	66.884
chr4	89294601	89296014	1414	*	UMR	10.7527	chr4	89294620	89295619	1000	-	promoter:14454	uc008toi.1	12578	Cdkn2a	cell cycle	UMR		64.5606	66.884
chr4	89293761	89296256	2496	*	UMR	3.68794	chr4	89294620	89295619	1000	-	promoter:14454	uc008toi.1	12578	Cdkn2a	cell cycle		UMR	64.5606	66.884
chr4	89300749	89312070	11322	*	1	18.264	chr4	89311033	89312032	1000	-	promoter:14455	uc008tok.2	12579	Cdkn2b	cell cycle	1		964.211	786.32
chr4	89299417	89313682	14266	*	2	24.72	chr4	89311033	89312032	1000	-	promoter:14455	uc008tok.2	12579	Cdkn2b	cell cycle		2	964.211	786.32
chr4	89306977	89311504	4528	*	UMR	9.61538	chr4	89311033	89312032	1000	-	promoter:14455	uc008tok.2	12579	Cdkn2b	cell cycle	UMR		964.211	786.32
chr4	89298887	89311504	12618	*	UMR	17.276	chr4	89311033	89312032	1000	-	promoter:14455	uc008tok.2	12579	Cdkn2b	cell cycle		UMR	964.211	786.32
chr4	109664340	109667919	3580	*	1	7.34234	chr4	109665373	109666372	1000	-	promoter:14694	uc008ucr.1	12580	Cdkn2c	cell cycle	1		540.998	238.887
chr4	109664340	109667918	3579	*	1	5.65261	chr4	109665373	109666372	1000	-	promoter:14694	uc008ucr.1	12580	Cdkn2c	cell cycle		1	540.998	238.887
chr4	109664166	109667800	3635	*	UMR	6.34921	chr4	109665373	109666372	1000	-	promoter:14694	uc008ucr.1	12580	Cdkn2c	cell cycle	UMR		540.998	238.887
chr4	109664166	109667630	3465	*	UMR	4.88048	chr4	109665373	109666372	1000	-	promoter:14694	uc008ucr.1	12580	Cdkn2c	cell cycle		UMR	540.998	238.887
chr4	109664340	109667919	3580	*	1	7.34234	chr4	109666757	109667756	1000	-	promoter:14695	uc008ucs.2	12580	Cdkn2c	cell cycle	1		540.998	238.887
chr4	109664340	109667918	3579	*	1	5.65261	chr4	109666757	109667756	1000	-	promoter:14695	uc008ucs.2	12580	Cdkn2c	cell cycle		1	540.998	238.887
chr4	109664166	109667800	3635	*	UMR	6.34921	chr4	109666757	109667756	1000	-	promoter:14695	uc008ucs.2	12580	Cdkn2c	cell cycle	UMR		540.998	238.887
chr4	109664166	109667630	3465	*	UMR	4.88048	chr4	109666757	109667756	1000	-	promoter:14695	uc008ucs.2	12580	Cdkn2c	cell cycle		UMR	540.998	238.887
chr4	118436487	118438257	1771	*	1	8.2512	chr4	118437344	118438343	1000	-	promoter:14809	uc008ukc.2	107995	Cdc20	cell cycle	1		392.708	203.373
chr4	118436487	118438399	1913	*	1	8.7145	chr4	118437344	118438343	1000	-	promoter:14809	uc008ukc.2	107995	Cdc20	cell cycle		1	392.708	203.373
chr4	118436255	118438327	2073	*	UMR	9.66921	chr4	118437344	118438343	1000	-	promoter:14809	uc008ukc.2	107995	Cdc20	cell cycle	UMR		392.708	203.373
chr4	118436417	118438386	1970	*	UMR	15.1943	chr4	118437344	118438343	1000	-	promoter:14809	uc008ukc.2	107995	Cdc20	cell cycle		UMR	392.708	203.373
chr4	118436487	118438257	1771	*	1	8.2512	chr4	118437344	118438343	1000	-	promoter:14810	uc008ukd.2	107995	Cdc20	cell cycle	1		392.708	203.373
chr4	118436487	118438399	1913	*	1	8.7145	chr4	118437344	118438343	1000	-	promoter:14810	uc008ukd.2	107995	Cdc20	cell cycle		1	392.708	203.373
chr4	118436255	118438327	2073	*	UMR	9.66921	chr4	118437344	118438343	1000	-	promoter:14810	uc008ukd.2	107995	Cdc20	cell cycle	UMR		392.708	203.373
chr4	118436417	118438386	1970	*	UMR	15.1943	chr4	118437344	118438343	1000	-	promoter:14810	uc008ukd.2	107995	Cdc20	cell cycle		UMR	392.708	203.373
chr4	129541926	129543207	1282	*	1	1.21868	chr4	129542647	129543646	1000	-	promoter:15021	uc008uxg.1	433759	Hdac1	cell cycle	1		1382.61	117.887
chr4	129543221	129552074	8854	*	4	86.5427	chr4	129542647	129543646	1000	-	promoter:15021	uc008uxg.1	433759	Hdac1	cell cycle	4		1382.61	117.887
chr4	129541358	129543301	1944	*	1	14.2879	chr4	129542647	129543646	1000	-	promoter:15021	uc008uxg.1	433759	Hdac1	cell cycle		1	1382.61	117.887
chr4	129543385	129554759	11375	*	4	84.3842	chr4	129542647	129543646	1000	-	promoter:15021	uc008uxg.1	433759	Hdac1	cell cycle		4	1382.61	117.887
chr4	129541767	129543261	1495	*	UMR	5.85106	chr4	129542647	129543646	1000	-	promoter:15021	uc008uxg.1	433759	Hdac1	cell cycle	UMR		1382.61	117.887
chr4	129541279	129543261	1983	*	UMR	8.56164	chr4	129542647	129543646	1000	-	promoter:15021	uc008uxg.1	433759	Hdac1	cell cycle		UMR	1382.61	117.887
chr4	133599102	133602442	3341	*	1	15.9151	chr4	133602169	133603168	1000	-	promoter:15127	uc008vdc.1	55948	Sfn	cell cycle	1		1172.49	743.598
chr4	133602510	133609245	6736	*	3	79.9347	chr4	133602169	133603168	1000	-	promoter:15127	uc008vdc.1	55948	Sfn	cell cycle	3		1172.49	743.598
chr4	133598687	133602254	3568	*	1	14.0903	chr4	133602169	133603168	1000	-	promoter:15127	uc008vdc.1	55948	Sfn	cell cycle		1	1172.49	743.598
chr4	133602255	133632021	29767	*	3	79.5099	chr4	133602169	133603168	1000	-	promoter:15127	uc008vdc.1	55948	Sfn	cell cycle		3	1172.49	743.598
chr4	133599155	133602272	3118	*	UMR	13.9594	chr4	133602169	133603168	1000	-	promoter:15127	uc008vdc.1	55948	Sfn	cell cycle	UMR		1172.49	743.598
chr4	133598729	133602272	3544	*	UMR	15.4545	chr4	133602169	133603168	1000	-	promoter:15127	uc008vdc.1	55948	Sfn	cell cycle		UMR	1172.49	743.598
chr5	3340529	3345736	5208	*	1	6.30737	chr5	3342893	3343892	1000	+	promoter:15615	uc008wgu.2	12571	Cdk6	cell cycle	1		1882.25	153.157
chr5	3339456	3345847	6392	*	1	7.77063	chr5	3342893	3343892	1000	+	promoter:15615	uc008wgu.2	12571	Cdk6	cell cycle		1	1882.25	153.157
chr5	3339993	3345332	5340	*	UMR	1.80343	chr5	3342893	3343892	1000	+	promoter:15615	uc008wgu.2	12571	Cdk6	cell cycle	UMR		1882.25	153.157
chr5	3340538	3345332	4795	*	UMR	1.49683	chr5	3342893	3343892	1000	+	promoter:15615	uc008wgu.2	12571	Cdk6	cell cycle		UMR	1882.25	153.157
chr5	32864480	33017920	153441	*	4	87.1846	chr5	33017816	33018815	1000	+	promoter:15948	uc008xag.2	22629	Ywhah	cell cycle	4		195.748	8.53813
chr5	33018097	33019762	1666	*	1	7.51862	chr5	33017816	33018815	1000	+	promoter:15948	uc008xag.2	22629	Ywhah	cell cycle	1		195.748	8.53813
chr5	32865695	33017921	152227	*	4	87.5902	chr5	33017816	33018815	1000	+	promoter:15948	uc008xag.2	22629	Ywhah	cell cycle		4	195.748	8.53813
chr5	33018097	33019762	1666	*	1	3.05637	chr5	33017816	33018815	1000	+	promoter:15948	uc008xag.2	22629	Ywhah	cell cycle		1	195.748	8.53813
chr5	33018009	33020325	2317	*	UMR	3.78378	chr5	33017816	33018815	1000	+	promoter:15948	uc008xag.2	22629	Ywhah	cell cycle	UMR		195.748	8.53813
chr5	33018009	33020325	2317	*	UMR	0.917431	chr5	33017816	33018815	1000	+	promoter:15948	uc008xag.2	22629	Ywhah	cell cycle		UMR	195.748	8.53813
chr5	52833447	52834843	1397	*	1	12.0171	chr5	52833135	52834134	1000	+	promoter:16118	uc008xkw.1	52206	Anapc4	cell cycle	1		3171.73	710.125
chr5	52832974	52834757	1784	*	1	5.82144	chr5	52833135	52834134	1000	+	promoter:16118	uc008xkw.1	52206	Anapc4	cell cycle		1	3171.73	710.125
chr5	52833211	52834847	1637	*	UMR	4.811	chr5	52833135	52834134	1000	+	promoter:16118	uc008xkw.1	52206	Anapc4	cell cycle	UMR		3171.73	710.125
chr5	52833211	52834800	1590	*	UMR	3.72093	chr5	52833135	52834134	1000	+	promoter:16118	uc008xkw.1	52206	Anapc4	cell cycle		UMR	3171.73	710.125
chr5	52833447	52834843	1397	*	1	12.0171	chr5	52833135	52834134	1000	+	promoter:16119	uc008xkx.1	52206	Anapc4	cell cycle	1		3171.73	710.125
chr5	52832974	52834757	1784	*	1	5.82144	chr5	52833135	52834134	1000	+	promoter:16119	uc008xkx.1	52206	Anapc4	cell cycle		1	3171.73	710.125
chr5	52833211	52834847	1637	*	UMR	4.811	chr5	52833135	52834134	1000	+	promoter:16119	uc008xkx.1	52206	Anapc4	cell cycle	UMR		3171.73	710.125
chr5	52833211	52834800	1590	*	UMR	3.72093	chr5	52833135	52834134	1000	+	promoter:16119	uc008xkx.1	52206	Anapc4	cell cycle		UMR	3171.73	710.125
chr5	106892746	106963677	70932	*	4	84.8434	chr5	106963322	106964321	1000	+	promoter:16570	uc008ylw.2	12545	Cdc7	cell cycle	4		236.243	38.5068
chr5	106963678	106965553	1876	*	1	13.9095	chr5	106963322	106964321	1000	+	promoter:16570	uc008ylw.2	12545	Cdc7	cell cycle	1		236.243	38.5068
chr5	106926647	106963624	36978	*	4	84.3906	chr5	106963322	106964321	1000	+	promoter:16570	uc008ylw.2	12545	Cdc7	cell cycle		4	236.243	38.5068
chr5	106963625	106965663	2039	*	1	18.7491	chr5	106963322	106964321	1000	+	promoter:16570	uc008ylw.2	12545	Cdc7	cell cycle		1	236.243	38.5068
chr5	106963726	106965560	1835	*	UMR	10.4167	chr5	106963322	106964321	1000	+	promoter:16570	uc008ylw.2	12545	Cdc7	cell cycle	UMR		236.243	38.5068
chr5	106963651	106965332	1682	*	UMR	7.89474	chr5	106963322	106964321	1000	+	promoter:16570	uc008ylw.2	12545	Cdc7	cell cycle		UMR	236.243	38.5068
chr5	106892746	106963677	70932	*	4	84.8434	chr5	106963322	106964321	1000	+	promoter:16571	uc008ylx.2	12545	Cdc7	cell cycle	4		236.243	38.5068
chr5	106963678	106965553	1876	*	1	13.9095	chr5	106963322	106964321	1000	+	promoter:16571	uc008ylx.2	12545	Cdc7	cell cycle	1		236.243	38.5068
chr5	106926647	106963624	36978	*	4	84.3906	chr5	106963322	106964321	1000	+	promoter:16571	uc008ylx.2	12545	Cdc7	cell cycle		4	236.243	38.5068
chr5	106963625	106965663	2039	*	1	18.7491	chr5	106963322	106964321	1000	+	promoter:16571	uc008ylx.2	12545	Cdc7	cell cycle		1	236.243	38.5068
chr5	106963726	106965560	1835	*	UMR	10.4167	chr5	106963322	106964321	1000	+	promoter:16571	uc008ylx.2	12545	Cdc7	cell cycle	UMR		236.243	38.5068
chr5	106963651	106965332	1682	*	UMR	7.89474	chr5	106963322	106964321	1000	+	promoter:16571	uc008ylx.2	12545	Cdc7	cell cycle		UMR	236.243	38.5068
chr5	106892746	106963677	70932	*	4	84.8434	chr5	106963322	106964321	1000	+	promoter:16572	uc012eak.2	12545	Cdc7	cell cycle	4		236.243	38.5068
chr5	106963678	106965553	1876	*	1	13.9095	chr5	106963322	106964321	1000	+	promoter:16572	uc012eak.2	12545	Cdc7	cell cycle	1		236.243	38.5068
chr5	106926647	106963624	36978	*	4	84.3906	chr5	106963322	106964321	1000	+	promoter:16572	uc012eak.2	12545	Cdc7	cell cycle		4	236.243	38.5068
chr5	106963625	106965663	2039	*	1	18.7491	chr5	106963322	106964321	1000	+	promoter:16572	uc012eak.2	12545	Cdc7	cell cycle		1	236.243	38.5068
chr5	106963726	106965560	1835	*	UMR	10.4167	chr5	106963322	106964321	1000	+	promoter:16572	uc012eak.2	12545	Cdc7	cell cycle	UMR		236.243	38.5068
chr5	106963651	106965332	1682	*	UMR	7.89474	chr5	106963322	106964321	1000	+	promoter:16572	uc012eak.2	12545	Cdc7	cell cycle		UMR	236.243	38.5068
chr5	106892746	106963677	70932	*	4	84.8434	chr5	106963561	106964560	1000	+	promoter:16573	uc008yly.2	12545	Cdc7	cell cycle	4		236.243	38.5068
chr5	106963678	106965553	1876	*	1	13.9095	chr5	106963561	106964560	1000	+	promoter:16573	uc008yly.2	12545	Cdc7	cell cycle	1		236.243	38.5068
chr5	106926647	106963624	36978	*	4	84.3906	chr5	106963561	106964560	1000	+	promoter:16573	uc008yly.2	12545	Cdc7	cell cycle		4	236.243	38.5068
chr5	106963625	106965663	2039	*	1	18.7491	chr5	106963561	106964560	1000	+	promoter:16573	uc008yly.2	12545	Cdc7	cell cycle		1	236.243	38.5068
chr5	106963726	106965560	1835	*	UMR	10.4167	chr5	106963561	106964560	1000	+	promoter:16573	uc008yly.2	12545	Cdc7	cell cycle	UMR		236.243	38.5068
chr5	106963651	106965332	1682	*	UMR	7.89474	chr5	106963561	106964560	1000	+	promoter:16573	uc008yly.2	12545	Cdc7	cell cycle		UMR	236.243	38.5068
chr5	106963678	106965553	1876	*	1	13.9095	chr5	106963933	106964932	1000	+	promoter:16574	uc012eal.2	12545	Cdc7	cell cycle	1		236.243	38.5068
chr5	106963625	106965663	2039	*	1	18.7491	chr5	106963933	106964932	1000	+	promoter:16574	uc012eal.2	12545	Cdc7	cell cycle		1	236.243	38.5068
chr5	106963726	106965560	1835	*	UMR	10.4167	chr5	106963933	106964932	1000	+	promoter:16574	uc012eal.2	12545	Cdc7	cell cycle	UMR		236.243	38.5068
chr5	106963651	106965332	1682	*	UMR	7.89474	chr5	106963933	106964932	1000	+	promoter:16574	uc012eal.2	12545	Cdc7	cell cycle		UMR	236.243	38.5068
chr5	110838807	110840716	1910	*	1	5.16457	chr5	110839017	110840016	1000	+	promoter:16669	uc008yrw.1	50883	Chek2	cell cycle	1		170.832	32.2394
chr5	110838863	110840716	1854	*	1	7.28995	chr5	110839017	110840016	1000	+	promoter:16669	uc008yrw.1	50883	Chek2	cell cycle		1	170.832	32.2394
chr5	110838797	110840884	2088	*	UMR	3.25098	chr5	110839017	110840016	1000	+	promoter:16669	uc008yrw.1	50883	Chek2	cell cycle	UMR		170.832	32.2394
chr5	110838899	110840884	1986	*	UMR	3.31325	chr5	110839017	110840016	1000	+	promoter:16669	uc008yrw.1	50883	Chek2	cell cycle		UMR	170.832	32.2394
chr5	110838807	110840716	1910	*	1	5.16457	chr5	110839017	110840016	1000	+	promoter:16670	uc008yrx.1	50883	Chek2	cell cycle	1		170.832	32.2394
chr5	110838863	110840716	1854	*	1	7.28995	chr5	110839017	110840016	1000	+	promoter:16670	uc008yrx.1	50883	Chek2	cell cycle		1	170.832	32.2394
chr5	110838797	110840884	2088	*	UMR	3.25098	chr5	110839017	110840016	1000	+	promoter:16670	uc008yrx.1	50883	Chek2	cell cycle	UMR		170.832	32.2394
chr5	110838899	110840884	1986	*	UMR	3.31325	chr5	110839017	110840016	1000	+	promoter:16670	uc008yrx.1	50883	Chek2	cell cycle		UMR	170.832	32.2394
chr5	122421404	122423473	2070	*	1	7.81357	chr5	122421444	122422443	1000	+	promoter:16951	uc008zlg.2	56317	Anapc7	cell cycle	1		3009.26	1388.04
chr5	122421467	122423485	2019	*	1	7.91445	chr5	122421444	122422443	1000	+	promoter:16951	uc008zlg.2	56317	Anapc7	cell cycle		1	3009.26	1388.04
chr5	122421436	122423530	2095	*	UMR	4.65426	chr5	122421444	122422443	1000	+	promoter:16951	uc008zlg.2	56317	Anapc7	cell cycle	UMR		3009.26	1388.04
chr5	122421436	122423478	2043	*	UMR	4.28816	chr5	122421444	122422443	1000	+	promoter:16951	uc008zlg.2	56317	Anapc7	cell cycle		UMR	3009.26	1388.04
chr5	122421404	122423473	2070	*	1	7.81357	chr5	122421444	122422443	1000	+	promoter:16952	uc008zlh.2	56317	Anapc7	cell cycle	1		3009.26	1388.04
chr5	122421467	122423485	2019	*	1	7.91445	chr5	122421444	122422443	1000	+	promoter:16952	uc008zlh.2	56317	Anapc7	cell cycle		1	3009.26	1388.04
chr5	122421436	122423530	2095	*	UMR	4.65426	chr5	122421444	122422443	1000	+	promoter:16952	uc008zlh.2	56317	Anapc7	cell cycle	UMR		3009.26	1388.04
chr5	122421436	122423478	2043	*	UMR	4.28816	chr5	122421444	122422443	1000	+	promoter:16952	uc008zlh.2	56317	Anapc7	cell cycle		UMR	3009.26	1388.04
chr5	8421647	8424301	2655	*	1	9.0258	chr5	8422717	8423716	1000	-	promoter:17532	uc008wkc.2	27214	Dbf4	cell cycle	1		239.061	79.0265
chr5	8421647	8424301	2655	*	1	6.24802	chr5	8422717	8423716	1000	-	promoter:17532	uc008wkc.2	27214	Dbf4	cell cycle		1	239.061	79.0265
chr5	8421679	8424838	3160	*	UMR	3.58467	chr5	8422717	8423716	1000	-	promoter:17532	uc008wkc.2	27214	Dbf4	cell cycle	UMR		239.061	79.0265
chr5	8421506	8424396	2891	*	UMR	3.59168	chr5	8422717	8423716	1000	-	promoter:17532	uc008wkc.2	27214	Dbf4	cell cycle		UMR	239.061	79.0265
chr5	8421647	8424301	2655	*	1	9.0258	chr5	8422717	8423716	1000	-	promoter:17533	uc008wkd.2	27214	Dbf4	cell cycle	1		239.061	79.0265
chr5	8421647	8424301	2655	*	1	6.24802	chr5	8422717	8423716	1000	-	promoter:17533	uc008wkd.2	27214	Dbf4	cell cycle		1	239.061	79.0265
chr5	8421679	8424838	3160	*	UMR	3.58467	chr5	8422717	8423716	1000	-	promoter:17533	uc008wkd.2	27214	Dbf4	cell cycle	UMR		239.061	79.0265
chr5	8421506	8424396	2891	*	UMR	3.59168	chr5	8422717	8423716	1000	-	promoter:17533	uc008wkd.2	27214	Dbf4	cell cycle		UMR	239.061	79.0265
chr5	8421647	8424301	2655	*	1	9.0258	chr5	8422717	8423716	1000	-	promoter:17534	uc008wke.2	27214	Dbf4	cell cycle	1		239.061	79.0265
chr5	8421647	8424301	2655	*	1	6.24802	chr5	8422717	8423716	1000	-	promoter:17534	uc008wke.2	27214	Dbf4	cell cycle		1	239.061	79.0265
chr5	8421679	8424838	3160	*	UMR	3.58467	chr5	8422717	8423716	1000	-	promoter:17534	uc008wke.2	27214	Dbf4	cell cycle	UMR		239.061	79.0265
chr5	8421506	8424396	2891	*	UMR	3.59168	chr5	8422717	8423716	1000	-	promoter:17534	uc008wke.2	27214	Dbf4	cell cycle		UMR	239.061	79.0265
chr5	22549422	22550860	1439	*	1	5.75117	chr5	22550332	22551331	1000	-	promoter:17609	uc008wpq.1	26429	Orc5	cell cycle	1		3728.3	1084.91
chr5	22550960	22745348	194389	*	4	84.7154	chr5	22550332	22551331	1000	-	promoter:17609	uc008wpq.1	26429	Orc5	cell cycle	4		3728.3	1084.91
chr5	22548903	22550782	1880	*	1	9.72628	chr5	22550332	22551331	1000	-	promoter:17609	uc008wpq.1	26429	Orc5	cell cycle		1	3728.3	1084.91
chr5	22550859	22573633	22775	*	4	91.2312	chr5	22550332	22551331	1000	-	promoter:17609	uc008wpq.1	26429	Orc5	cell cycle		4	3728.3	1084.91
chr5	22549451	22550820	1370	*	UMR	1.47783	chr5	22550332	22551331	1000	-	promoter:17609	uc008wpq.1	26429	Orc5	cell cycle	UMR		3728.3	1084.91
chr5	22548885	22550820	1936	*	UMR	7.77096	chr5	22550332	22551331	1000	-	promoter:17609	uc008wpq.1	26429	Orc5	cell cycle		UMR	3728.3	1084.91
chr1	20818892	20820668	1777	*	1	15.3739	chr1	20820214	20821213	1000	-	promoter:1855	uc007alc.1	17215	Mcm3	cell cycle	1		98.1511	41.9096
chr1	20820711	20822194	1484	*	4	91.6172	chr1	20820214	20821213	1000	-	promoter:1855	uc007alc.1	17215	Mcm3	cell cycle	4		98.1511	41.9096
chr1	20818724	20820443	1720	*	2	21.8801	chr1	20820214	20821213	1000	-	promoter:1855	uc007alc.1	17215	Mcm3	cell cycle		2	98.1511	41.9096
chr1	20820892	20822969	2078	*	3	93.5882	chr1	20820214	20821213	1000	-	promoter:1855	uc007alc.1	17215	Mcm3	cell cycle		3	98.1511	41.9096
chr1	20818809	20820667	1859	*	UMR	5.29801	chr1	20820214	20821213	1000	-	promoter:1855	uc007alc.1	17215	Mcm3	cell cycle	UMR		98.1511	41.9096
chr1	20818809	20820688	1880	*	UMR	7.40741	chr1	20820214	20821213	1000	-	promoter:1855	uc007alc.1	17215	Mcm3	cell cycle		UMR	98.1511	41.9096
chr5	122820373	122821771	1399	*	1	2.84091	chr5	122821343	122822342	1000	-	promoter:18854	uc008zmf.2	59008	Anapc5	cell cycle	1		15594.4	2465.93
chr5	122822043	122849244	27202	*	4	86.5387	chr5	122821343	122822342	1000	-	promoter:18854	uc008zmf.2	59008	Anapc5	cell cycle	4		15594.4	2465.93
chr5	122820430	122821958	1529	*	1	4.99118	chr5	122821343	122822342	1000	-	promoter:18854	uc008zmf.2	59008	Anapc5	cell cycle		1	15594.4	2465.93
chr5	122822042	122849240	27199	*	4	84.3009	chr5	122821343	122822342	1000	-	promoter:18854	uc008zmf.2	59008	Anapc5	cell cycle		4	15594.4	2465.93
chr5	122820441	122821801	1361	*	UMR	1.72414	chr5	122821343	122822342	1000	-	promoter:18854	uc008zmf.2	59008	Anapc5	cell cycle	UMR		15594.4	2465.93
chr5	122820441	122822000	1560	*	UMR	2.331	chr5	122821343	122822342	1000	-	promoter:18854	uc008zmf.2	59008	Anapc5	cell cycle		UMR	15594.4	2465.93
chr5	122820373	122821771	1399	*	1	2.84091	chr5	122821343	122822342	1000	-	promoter:18855	uc008zmg.2	59008	Anapc5	cell cycle	1		15594.4	2465.93
chr5	122822043	122849244	27202	*	4	86.5387	chr5	122821343	122822342	1000	-	promoter:18855	uc008zmg.2	59008	Anapc5	cell cycle	4		15594.4	2465.93
chr5	122820430	122821958	1529	*	1	4.99118	chr5	122821343	122822342	1000	-	promoter:18855	uc008zmg.2	59008	Anapc5	cell cycle		1	15594.4	2465.93
chr5	122822042	122849240	27199	*	4	84.3009	chr5	122821343	122822342	1000	-	promoter:18855	uc008zmg.2	59008	Anapc5	cell cycle		4	15594.4	2465.93
chr5	122820441	122821801	1361	*	UMR	1.72414	chr5	122821343	122822342	1000	-	promoter:18855	uc008zmg.2	59008	Anapc5	cell cycle	UMR		15594.4	2465.93
chr5	122820441	122822000	1560	*	UMR	2.331	chr5	122821343	122822342	1000	-	promoter:18855	uc008zmg.2	59008	Anapc5	cell cycle		UMR	15594.4	2465.93
chr5	122820373	122821771	1399	*	1	2.84091	chr5	122821343	122822342	1000	-	promoter:18856	uc008zmh.2	59008	Anapc5	cell cycle	1		15594.4	2465.93
chr5	122822043	122849244	27202	*	4	86.5387	chr5	122821343	122822342	1000	-	promoter:18856	uc008zmh.2	59008	Anapc5	cell cycle	4		15594.4	2465.93
chr5	122820430	122821958	1529	*	1	4.99118	chr5	122821343	122822342	1000	-	promoter:18856	uc008zmh.2	59008	Anapc5	cell cycle		1	15594.4	2465.93
chr5	122822042	122849240	27199	*	4	84.3009	chr5	122821343	122822342	1000	-	promoter:18856	uc008zmh.2	59008	Anapc5	cell cycle		4	15594.4	2465.93
chr5	122820441	122821801	1361	*	UMR	1.72414	chr5	122821343	122822342	1000	-	promoter:18856	uc008zmh.2	59008	Anapc5	cell cycle	UMR		15594.4	2465.93
chr5	122820441	122822000	1560	*	UMR	2.331	chr5	122821343	122822342	1000	-	promoter:18856	uc008zmh.2	59008	Anapc5	cell cycle		UMR	15594.4	2465.93
chr5	122820373	122821771	1399	*	1	2.84091	chr5	122821343	122822342	1000	-	promoter:18857	uc008zmi.2	59008	Anapc5	cell cycle	1		15594.4	2465.93
chr5	122822043	122849244	27202	*	4	86.5387	chr5	122821343	122822342	1000	-	promoter:18857	uc008zmi.2	59008	Anapc5	cell cycle	4		15594.4	2465.93
chr5	122820430	122821958	1529	*	1	4.99118	chr5	122821343	122822342	1000	-	promoter:18857	uc008zmi.2	59008	Anapc5	cell cycle		1	15594.4	2465.93
chr5	122822042	122849240	27199	*	4	84.3009	chr5	122821343	122822342	1000	-	promoter:18857	uc008zmi.2	59008	Anapc5	cell cycle		4	15594.4	2465.93
chr5	122820441	122821801	1361	*	UMR	1.72414	chr5	122821343	122822342	1000	-	promoter:18857	uc008zmi.2	59008	Anapc5	cell cycle	UMR		15594.4	2465.93
chr5	122820441	122822000	1560	*	UMR	2.331	chr5	122821343	122822342	1000	-	promoter:18857	uc008zmi.2	59008	Anapc5	cell cycle		UMR	15594.4	2465.93
chr5	122820373	122821771	1399	*	1	2.84091	chr5	122821343	122822342	1000	-	promoter:18858	uc008zmj.2	59008	Anapc5	cell cycle	1		15594.4	2465.93
chr5	122822043	122849244	27202	*	4	86.5387	chr5	122821343	122822342	1000	-	promoter:18858	uc008zmj.2	59008	Anapc5	cell cycle	4		15594.4	2465.93
chr5	122820430	122821958	1529	*	1	4.99118	chr5	122821343	122822342	1000	-	promoter:18858	uc008zmj.2	59008	Anapc5	cell cycle		1	15594.4	2465.93
chr5	122822042	122849240	27199	*	4	84.3009	chr5	122821343	122822342	1000	-	promoter:18858	uc008zmj.2	59008	Anapc5	cell cycle		4	15594.4	2465.93
chr5	122820441	122821801	1361	*	UMR	1.72414	chr5	122821343	122822342	1000	-	promoter:18858	uc008zmj.2	59008	Anapc5	cell cycle	UMR		15594.4	2465.93
chr5	122820441	122822000	1560	*	UMR	2.331	chr5	122821343	122822342	1000	-	promoter:18858	uc008zmj.2	59008	Anapc5	cell cycle		UMR	15594.4	2465.93
chr5	122820373	122821771	1399	*	1	2.84091	chr5	122821343	122822342	1000	-	promoter:18859	uc008zmk.2	59008	Anapc5	cell cycle	1		15594.4	2465.93
chr5	122822043	122849244	27202	*	4	86.5387	chr5	122821343	122822342	1000	-	promoter:18859	uc008zmk.2	59008	Anapc5	cell cycle	4		15594.4	2465.93
chr5	122820430	122821958	1529	*	1	4.99118	chr5	122821343	122822342	1000	-	promoter:18859	uc008zmk.2	59008	Anapc5	cell cycle		1	15594.4	2465.93
chr5	122822042	122849240	27199	*	4	84.3009	chr5	122821343	122822342	1000	-	promoter:18859	uc008zmk.2	59008	Anapc5	cell cycle		4	15594.4	2465.93
chr5	122820441	122821801	1361	*	UMR	1.72414	chr5	122821343	122822342	1000	-	promoter:18859	uc008zmk.2	59008	Anapc5	cell cycle	UMR		15594.4	2465.93
chr5	122820441	122822000	1560	*	UMR	2.331	chr5	122821343	122822342	1000	-	promoter:18859	uc008zmk.2	59008	Anapc5	cell cycle		UMR	15594.4	2465.93
chr5	122820373	122821771	1399	*	1	2.84091	chr5	122821343	122822342	1000	-	promoter:18861	uc008zml.2	59008	Anapc5	cell cycle	1		15594.4	2465.93
chr5	122822043	122849244	27202	*	4	86.5387	chr5	122821343	122822342	1000	-	promoter:18861	uc008zml.2	59008	Anapc5	cell cycle	4		15594.4	2465.93
chr5	122820430	122821958	1529	*	1	4.99118	chr5	122821343	122822342	1000	-	promoter:18861	uc008zml.2	59008	Anapc5	cell cycle		1	15594.4	2465.93
chr5	122822042	122849240	27199	*	4	84.3009	chr5	122821343	122822342	1000	-	promoter:18861	uc008zml.2	59008	Anapc5	cell cycle		4	15594.4	2465.93
chr5	122820441	122821801	1361	*	UMR	1.72414	chr5	122821343	122822342	1000	-	promoter:18861	uc008zml.2	59008	Anapc5	cell cycle	UMR		15594.4	2465.93
chr5	122820441	122822000	1560	*	UMR	2.331	chr5	122821343	122822342	1000	-	promoter:18861	uc008zml.2	59008	Anapc5	cell cycle		UMR	15594.4	2465.93
chr5	135935350	135957264	21915	*	4	81.958	chr5	135934642	135935641	1000	-	promoter:19082	uc008zzf.2	22628	Ywhag	cell cycle	4		13481.7	1452.78
chr5	135931947	135935281	3335	*	2	21.8514	chr5	135934642	135935641	1000	-	promoter:19082	uc008zzf.2	22628	Ywhag	cell cycle		2	13481.7	1452.78
chr5	135935349	135961916	26568	*	4	82.9505	chr5	135934642	135935641	1000	-	promoter:19082	uc008zzf.2	22628	Ywhag	cell cycle		4	13481.7	1452.78
chr5	135933249	135935514	2266	*	UMR	4.85651	chr5	135934642	135935641	1000	-	promoter:19082	uc008zzf.2	22628	Ywhag	cell cycle	UMR		13481.7	1452.78
chr5	135933249	135935315	2067	*	UMR	4.97076	chr5	135934642	135935641	1000	-	promoter:19082	uc008zzf.2	22628	Ywhag	cell cycle		UMR	13481.7	1452.78
chr5	135935350	135957264	21915	*	4	81.958	chr5	135934642	135935641	1000	-	promoter:19083	uc008zzh.2	22628	Ywhag	cell cycle	4		13481.7	1452.78
chr5	135931947	135935281	3335	*	2	21.8514	chr5	135934642	135935641	1000	-	promoter:19083	uc008zzh.2	22628	Ywhag	cell cycle		2	13481.7	1452.78
chr5	135935349	135961916	26568	*	4	82.9505	chr5	135934642	135935641	1000	-	promoter:19083	uc008zzh.2	22628	Ywhag	cell cycle		4	13481.7	1452.78
chr5	135933249	135935514	2266	*	UMR	4.85651	chr5	135934642	135935641	1000	-	promoter:19083	uc008zzh.2	22628	Ywhag	cell cycle	UMR		13481.7	1452.78
chr5	135933249	135935315	2067	*	UMR	4.97076	chr5	135934642	135935641	1000	-	promoter:19083	uc008zzh.2	22628	Ywhag	cell cycle		UMR	13481.7	1452.78
chr5	138170152	138172659	2508	*	1	4.74254	chr5	138171863	138172862	1000	-	promoter:19173	uc009aeu.1	17220	Mcm7	cell cycle	1		291.771	72.3037
chr5	138172665	138186193	13529	*	4	83.5348	chr5	138171863	138172862	1000	-	promoter:19173	uc009aeu.1	17220	Mcm7	cell cycle	4		291.771	72.3037
chr5	138170153	138172659	2507	*	1	3.43829	chr5	138171863	138172862	1000	-	promoter:19173	uc009aeu.1	17220	Mcm7	cell cycle		1	291.771	72.3037
chr5	138172665	138186481	13817	*	4	84.8767	chr5	138171863	138172862	1000	-	promoter:19173	uc009aeu.1	17220	Mcm7	cell cycle		4	291.771	72.3037
chr5	138169787	138172595	2809	*	UMR	3.21229	chr5	138171863	138172862	1000	-	promoter:19173	uc009aeu.1	17220	Mcm7	cell cycle	UMR		291.771	72.3037
chr5	138170041	138172662	2622	*	UMR	1.92123	chr5	138171863	138172862	1000	-	promoter:19173	uc009aeu.1	17220	Mcm7	cell cycle		UMR	291.771	72.3037
chr5	140320916	140322393	1478	*	1	1.90542	chr5	140321553	140322552	1000	-	promoter:19220	uc009ahj.1	17120	Mad1l1	cell cycle	1		112.986	19.5239
chr5	140320794	140322393	1600	*	1	4.44577	chr5	140321553	140322552	1000	-	promoter:19220	uc009ahj.1	17120	Mad1l1	cell cycle		1	112.986	19.5239
chr5	140320789	140322524	1736	*	UMR	3.24484	chr5	140321553	140322552	1000	-	promoter:19220	uc009ahj.1	17120	Mad1l1	cell cycle	UMR		112.986	19.5239
chr5	140320789	140322524	1736	*	UMR	2.95652	chr5	140321553	140322552	1000	-	promoter:19220	uc009ahj.1	17120	Mad1l1	cell cycle		UMR	112.986	19.5239
chr5	140320916	140322393	1478	*	1	1.90542	chr5	140321553	140322552	1000	-	promoter:19221	uc012ega.1	17120	Mad1l1	cell cycle	1		112.986	19.5239
chr5	140320794	140322393	1600	*	1	4.44577	chr5	140321553	140322552	1000	-	promoter:19221	uc012ega.1	17120	Mad1l1	cell cycle		1	112.986	19.5239
chr5	140320789	140322524	1736	*	UMR	3.24484	chr5	140321553	140322552	1000	-	promoter:19221	uc012ega.1	17120	Mad1l1	cell cycle	UMR		112.986	19.5239
chr5	140320789	140322524	1736	*	UMR	2.95652	chr5	140321553	140322552	1000	-	promoter:19221	uc012ega.1	17120	Mad1l1	cell cycle		UMR	112.986	19.5239
chr6	40441439	40442502	1064	*	2	53.5087	chr6	40441863	40442862	1000	+	promoter:19807	uc009bmq.2	381759	Wee2	cell cycle	2		28.7259	21.6016
chr6	40442572	40453218	10647	*	3	70.5014	chr6	40441863	40442862	1000	+	promoter:19807	uc009bmq.2	381759	Wee2	cell cycle	3		28.7259	21.6016
chr6	40440584	40442989	2406	*	3	75.789	chr6	40441863	40442862	1000	+	promoter:19807	uc009bmq.2	381759	Wee2	cell cycle		3	28.7259	21.6016
chr6	47415475	47453064	37590	*	4	85.7306	chr6	47452904	47453903	1000	+	promoter:19966	uc009bsz.1	26965	Cul1	cell cycle	4		4271.44	1017.59
chr6	47453120	47457050	3931	*	1	10.4898	chr6	47452904	47453903	1000	+	promoter:19966	uc009bsz.1	26965	Cul1	cell cycle	1		4271.44	1017.59
chr6	47423451	47453120	29670	*	4	87.4399	chr6	47452904	47453903	1000	+	promoter:19966	uc009bsz.1	26965	Cul1	cell cycle		4	4271.44	1017.59
chr6	47453461	47457050	3590	*	1	4.38909	chr6	47452904	47453903	1000	+	promoter:19966	uc009bsz.1	26965	Cul1	cell cycle		1	4271.44	1017.59
chr6	47453093	47457019	3927	*	UMR	5.85586	chr6	47452904	47453903	1000	+	promoter:19966	uc009bsz.1	26965	Cul1	cell cycle	UMR		4271.44	1017.59
chr6	47453291	47457180	3890	*	UMR	3.22108	chr6	47452904	47453903	1000	+	promoter:19966	uc009bsz.1	26965	Cul1	cell cycle		UMR	4271.44	1017.59
chr6	47453120	47457050	3931	*	1	10.4898	chr6	47453324	47454323	1000	+	promoter:19967	uc009bta.1	26965	Cul1	cell cycle	1		4271.44	1017.59
chr6	47453461	47457050	3590	*	1	4.38909	chr6	47453324	47454323	1000	+	promoter:19967	uc009bta.1	26965	Cul1	cell cycle		1	4271.44	1017.59
chr6	47453093	47457019	3927	*	UMR	5.85586	chr6	47453324	47454323	1000	+	promoter:19967	uc009bta.1	26965	Cul1	cell cycle	UMR		4271.44	1017.59
chr6	47453291	47457180	3890	*	UMR	3.22108	chr6	47453324	47454323	1000	+	promoter:19967	uc009bta.1	26965	Cul1	cell cycle		UMR	4271.44	1017.59
chr6	66430365	66534875	104511	*	4	84.2266	chr6	66534468	66535467	1000	+	promoter:20221	uc009cen.1	56150	Mad2l1	cell cycle	4		108.896	24.4936
chr6	66534983	66536651	1669	*	1	4.56999	chr6	66534468	66535467	1000	+	promoter:20221	uc009cen.1	56150	Mad2l1	cell cycle	1		108.896	24.4936
chr6	66533316	66536829	3514	*	1	5.60928	chr6	66534468	66535467	1000	+	promoter:20221	uc009cen.1	56150	Mad2l1	cell cycle		1	108.896	24.4936
chr6	66534930	66536508	1579	*	UMR	2.1611	chr6	66534468	66535467	1000	+	promoter:20221	uc009cen.1	56150	Mad2l1	cell cycle	UMR		108.896	24.4936
chr6	66534663	66536614	1952	*	UMR	2.52845	chr6	66534468	66535467	1000	+	promoter:20221	uc009cen.1	56150	Mad2l1	cell cycle		UMR	108.896	24.4936
chr6	66430365	66534875	104511	*	4	84.2266	chr6	66534468	66535467	1000	+	promoter:20222	uc009ceo.1	56150	Mad2l1	cell cycle	4		108.896	24.4936
chr6	66534983	66536651	1669	*	1	4.56999	chr6	66534468	66535467	1000	+	promoter:20222	uc009ceo.1	56150	Mad2l1	cell cycle	1		108.896	24.4936
chr6	66533316	66536829	3514	*	1	5.60928	chr6	66534468	66535467	1000	+	promoter:20222	uc009ceo.1	56150	Mad2l1	cell cycle		1	108.896	24.4936
chr6	66534930	66536508	1579	*	UMR	2.1611	chr6	66534468	66535467	1000	+	promoter:20222	uc009ceo.1	56150	Mad2l1	cell cycle	UMR		108.896	24.4936
chr6	66534663	66536614	1952	*	UMR	2.52845	chr6	66534468	66535467	1000	+	promoter:20222	uc009ceo.1	56150	Mad2l1	cell cycle		UMR	108.896	24.4936
chr6	134919496	134922997	3502	*	1	16.2475	chr6	134919401	134920400	1000	+	promoter:21146	uc009ela.2	12576	Cdkn1b	cell cycle	1		9970.75	1356.27
chr6	134919496	134930155	10660	*	1	17.2702	chr6	134919401	134920400	1000	+	promoter:21146	uc009ela.2	12576	Cdkn1b	cell cycle		1	9970.75	1356.27
chr6	134919345	134925444	6100	*	UMR	16.092	chr6	134919401	134920400	1000	+	promoter:21146	uc009ela.2	12576	Cdkn1b	cell cycle	UMR		9970.75	1356.27
chr6	134919255	134924210	4956	*	UMR	8.33333	chr6	134919401	134920400	1000	+	promoter:21146	uc009ela.2	12576	Cdkn1b	cell cycle		UMR	9970.75	1356.27
chr6	134919496	134922997	3502	*	1	16.2475	chr6	134919401	134920400	1000	+	promoter:21147	uc009elb.2	12576	Cdkn1b	cell cycle	1		9970.75	1356.27
chr6	134919496	134930155	10660	*	1	17.2702	chr6	134919401	134920400	1000	+	promoter:21147	uc009elb.2	12576	Cdkn1b	cell cycle		1	9970.75	1356.27
chr6	134919345	134925444	6100	*	UMR	16.092	chr6	134919401	134920400	1000	+	promoter:21147	uc009elb.2	12576	Cdkn1b	cell cycle	UMR		9970.75	1356.27
chr6	134919255	134924210	4956	*	UMR	8.33333	chr6	134919401	134920400	1000	+	promoter:21147	uc009elb.2	12576	Cdkn1b	cell cycle		UMR	9970.75	1356.27
chr1	58503971	58505441	1471	*	1	8.56965	chr1	58505110	58506109	1000	-	promoter:2142	uc007bcd.2	18393	Orc2	cell cycle	1		#N/A	#N/A
chr1	58505479	58585117	79639	*	4	87.9003	chr1	58505110	58506109	1000	-	promoter:2142	uc007bcd.2	18393	Orc2	cell cycle	4		#N/A	#N/A
chr1	58503972	58505479	1508	*	1	9.54039	chr1	58505110	58506109	1000	-	promoter:2142	uc007bcd.2	18393	Orc2	cell cycle		1	#N/A	#N/A
chr1	58505530	58585234	79705	*	4	87.5666	chr1	58505110	58506109	1000	-	promoter:2142	uc007bcd.2	18393	Orc2	cell cycle		4	#N/A	#N/A
chr1	58503883	58505460	1578	*	UMR	4.82655	chr1	58505110	58506109	1000	-	promoter:2142	uc007bcd.2	18393	Orc2	cell cycle	UMR		#N/A	#N/A
chr1	58503883	58505414	1532	*	UMR	5.10511	chr1	58505110	58506109	1000	-	promoter:2142	uc007bcd.2	18393	Orc2	cell cycle		UMR	#N/A	#N/A
chr1	58503971	58505441	1471	*	1	8.56965	chr1	58505110	58506109	1000	-	promoter:2143	uc007bce.2	18393	Orc2	cell cycle	1		#N/A	#N/A
chr1	58505479	58585117	79639	*	4	87.9003	chr1	58505110	58506109	1000	-	promoter:2143	uc007bce.2	18393	Orc2	cell cycle	4		#N/A	#N/A
chr1	58503972	58505479	1508	*	1	9.54039	chr1	58505110	58506109	1000	-	promoter:2143	uc007bce.2	18393	Orc2	cell cycle		1	#N/A	#N/A
chr1	58505530	58585234	79705	*	4	87.5666	chr1	58505110	58506109	1000	-	promoter:2143	uc007bce.2	18393	Orc2	cell cycle		4	#N/A	#N/A
chr1	58503883	58505460	1578	*	UMR	4.82655	chr1	58505110	58506109	1000	-	promoter:2143	uc007bce.2	18393	Orc2	cell cycle	UMR		#N/A	#N/A
chr1	58503883	58505414	1532	*	UMR	5.10511	chr1	58505110	58506109	1000	-	promoter:2143	uc007bce.2	18393	Orc2	cell cycle		UMR	#N/A	#N/A
chr6	67038123	67056018	17896	*	4	86.6681	chr6	67037408	67038407	1000	-	promoter:21821	uc009cfc.1	13197	Gadd45a	cell cycle	4		424.784	339.224
chr6	67035465	67038123	2659	*	1	4.07481	chr6	67037408	67038407	1000	-	promoter:21821	uc009cfc.1	13197	Gadd45a	cell cycle		1	424.784	339.224
chr6	67038134	67056319	18186	*	4	87.0451	chr6	67037408	67038407	1000	-	promoter:21821	uc009cfc.1	13197	Gadd45a	cell cycle		4	424.784	339.224
chr6	67035037	67038072	3036	*	UMR	2.33051	chr6	67037408	67038407	1000	-	promoter:21821	uc009cfc.1	13197	Gadd45a	cell cycle	UMR		424.784	339.224
chr6	67035037	67038128	3092	*	UMR	7.02811	chr6	67037408	67038407	1000	-	promoter:21821	uc009cfc.1	13197	Gadd45a	cell cycle		UMR	424.784	339.224
chr6	88897680	88898957	1278	*	1	3.73333	chr6	88898781	88899780	1000	-	promoter:22122	uc009cvx.2	17216	Mcm2	cell cycle	1		559.913	124.159
chr6	88899365	88901275	1911	*	4	80.7871	chr6	88898781	88899780	1000	-	promoter:22122	uc009cvx.2	17216	Mcm2	cell cycle	4		559.913	124.159
chr6	88898112	88898957	846	*	1	1.82576	chr6	88898781	88899780	1000	-	promoter:22122	uc009cvx.2	17216	Mcm2	cell cycle		1	559.913	124.159
chr6	88899365	88901191	1827	*	4	86.219	chr6	88898781	88899780	1000	-	promoter:22122	uc009cvx.2	17216	Mcm2	cell cycle		4	559.913	124.159
chr6	88897892	88899270	1379	*	UMR	1.3544	chr6	88898781	88899780	1000	-	promoter:22122	uc009cvx.2	17216	Mcm2	cell cycle	UMR		559.913	124.159
chr6	88897950	88899270	1321	*	UMR	6.19195	chr6	88898781	88899780	1000	-	promoter:22122	uc009cvx.2	17216	Mcm2	cell cycle		UMR	559.913	124.159
chr6	127146537	127156554	10018	*	1	5.3831	chr6	127151049	127152048	1000	-	promoter:22520	uc009dvr.1	12444	Ccnd2	cell cycle	1		5256.38	400.118
chr6	127147310	127156554	9245	*	1	4.78699	chr6	127151049	127152048	1000	-	promoter:22520	uc009dvr.1	12444	Ccnd2	cell cycle		1	5256.38	400.118
chr6	127147281	127156386	9106	*	UMR	2.18146	chr6	127151049	127152048	1000	-	promoter:22520	uc009dvr.1	12444	Ccnd2	cell cycle	UMR		5256.38	400.118
chr6	127147620	127156386	8767	*	UMR	3.37365	chr6	127151049	127152048	1000	-	promoter:22520	uc009dvr.1	12444	Ccnd2	cell cycle		UMR	5256.38	400.118
chr6	127146537	127156554	10018	*	1	5.3831	chr6	127151049	127152048	1000	-	promoter:22521	uc009dvs.1	12444	Ccnd2	cell cycle	1		5256.38	400.118
chr6	127147310	127156554	9245	*	1	4.78699	chr6	127151049	127152048	1000	-	promoter:22521	uc009dvs.1	12444	Ccnd2	cell cycle		1	5256.38	400.118
chr6	127147281	127156386	9106	*	UMR	2.18146	chr6	127151049	127152048	1000	-	promoter:22521	uc009dvs.1	12444	Ccnd2	cell cycle	UMR		5256.38	400.118
chr6	127147620	127156386	8767	*	UMR	3.37365	chr6	127151049	127152048	1000	-	promoter:22521	uc009dvs.1	12444	Ccnd2	cell cycle		UMR	5256.38	400.118
chr7	25682010	25686274	4265	*	4	90.417	chr7	25686002	25687001	1000	+	promoter:23384	uc009ftq.2	21803	Tgfb1	cell cycle	4		45.4257	23.7203
chr7	25686315	25690696	4382	*	1	10.4704	chr7	25686002	25687001	1000	+	promoter:23384	uc009ftq.2	21803	Tgfb1	cell cycle	1		45.4257	23.7203
chr7	25681619	25686209	4591	*	4	90.2474	chr7	25686002	25687001	1000	+	promoter:23384	uc009ftq.2	21803	Tgfb1	cell cycle		4	45.4257	23.7203
chr7	25686467	25690488	4022	*	1	4.98131	chr7	25686002	25687001	1000	+	promoter:23384	uc009ftq.2	21803	Tgfb1	cell cycle		1	45.4257	23.7203
chr7	25686339	25690467	4129	*	UMR	4.75113	chr7	25686002	25687001	1000	+	promoter:23384	uc009ftq.2	21803	Tgfb1	cell cycle	UMR		45.4257	23.7203
chr7	25686339	25690416	4078	*	UMR	1.39949	chr7	25686002	25687001	1000	+	promoter:23384	uc009ftq.2	21803	Tgfb1	cell cycle		UMR	45.4257	23.7203
chr7	110120817	110123734	2918	*	1	6.82565	chr7	110121059	110122058	1000	+	promoter:24827	uc009jey.1	22390	Wee1	cell cycle	1		#N/A	#N/A
chr7	110120817	110123814	2998	*	1	6.01268	chr7	110121059	110122058	1000	+	promoter:24827	uc009jey.1	22390	Wee1	cell cycle		1	#N/A	#N/A
chr7	110120813	110123824	3012	*	UMR	2.7735	chr7	110121059	110122058	1000	+	promoter:24827	uc009jey.1	22390	Wee1	cell cycle	UMR		#N/A	#N/A
chr7	110120813	110123774	2962	*	UMR	2.36593	chr7	110121059	110122058	1000	+	promoter:24827	uc009jey.1	22390	Wee1	cell cycle		UMR	#N/A	#N/A
chr7	122132301	122133790	1490	*	1	3.29481	chr7	122132041	122133040	1000	+	promoter:24971	uc009joo.3	18817	Plk1	cell cycle	1		5424.08	970.891
chr7	122132301	122133885	1585	*	1	15.2422	chr7	122132041	122133040	1000	+	promoter:24971	uc009joo.3	18817	Plk1	cell cycle		1	5424.08	970.891
chr7	122131753	122133692	1940	*	UMR	2.67112	chr7	122132041	122133040	1000	+	promoter:24971	uc009joo.3	18817	Plk1	cell cycle	UMR		5424.08	970.891
chr7	122131753	122133636	1884	*	UMR	4.16667	chr7	122132041	122133040	1000	+	promoter:24971	uc009joo.3	18817	Plk1	cell cycle		UMR	5424.08	970.891
chr7	122158111	122160467	2357	*	1	1.47716	chr7	122158435	122159434	1000	+	promoter:24972	uc009jop.2	18817	Plk1	cell cycle	1		5424.08	970.891
chr7	122158111	122161125	3015	*	1	3.14486	chr7	122158435	122159434	1000	+	promoter:24972	uc009jop.2	18817	Plk1	cell cycle		1	5424.08	970.891
chr7	122158307	122160616	2310	*	UMR	2.60181	chr7	122158435	122159434	1000	+	promoter:24972	uc009jop.2	18817	Plk1	cell cycle	UMR		5424.08	970.891
chr7	122158167	122160616	2450	*	UMR	2.7933	chr7	122158435	122159434	1000	+	promoter:24972	uc009jop.2	18817	Plk1	cell cycle		UMR	5424.08	970.891
chr7	131558164	131559621	1458	*	2	50.2118	chr7	131559370	131560369	1000	+	promoter:25181	uc009kbq.2	12237	Bub3	cell cycle	2		2061.07	615.893
chr7	131559772	131561079	1308	*	1	1.04219	chr7	131559370	131560369	1000	+	promoter:25181	uc009kbq.2	12237	Bub3	cell cycle	1		2061.07	615.893
chr7	131539665	131561079	21415	*	1	8.73634	chr7	131559370	131560369	1000	+	promoter:25181	uc009kbq.2	12237	Bub3	cell cycle		1	2061.07	615.893
chr7	131559133	131561311	2179	*	UMR	0.987654	chr7	131559370	131560369	1000	+	promoter:25181	uc009kbq.2	12237	Bub3	cell cycle	UMR		2061.07	615.893
chr7	131559416	131561311	1896	*	UMR	2.68987	chr7	131559370	131560369	1000	+	promoter:25181	uc009kbq.2	12237	Bub3	cell cycle		UMR	2061.07	615.893
chr7	131558164	131559621	1458	*	2	50.2118	chr7	131559494	131560493	1000	+	promoter:25182	uc057cbe.1	12237	Bub3	cell cycle	2		2061.07	615.893
chr7	131559772	131561079	1308	*	1	1.04219	chr7	131559494	131560493	1000	+	promoter:25182	uc057cbe.1	12237	Bub3	cell cycle	1		2061.07	615.893
chr7	131539665	131561079	21415	*	1	8.73634	chr7	131559494	131560493	1000	+	promoter:25182	uc057cbe.1	12237	Bub3	cell cycle		1	2061.07	615.893
chr7	131559133	131561311	2179	*	UMR	0.987654	chr7	131559494	131560493	1000	+	promoter:25182	uc057cbe.1	12237	Bub3	cell cycle	UMR		2061.07	615.893
chr7	131559416	131561311	1896	*	UMR	2.68987	chr7	131559494	131560493	1000	+	promoter:25182	uc057cbe.1	12237	Bub3	cell cycle		UMR	2061.07	615.893
chr7	38106640	38108519	1880	*	2	22.2194	chr7	38107491	38108490	1000	-	promoter:26268	uc009gkr.1	12447	Ccne1	cell cycle	2		522.372	114.33
chr7	38106628	38108446	1819	*	1	20.5496	chr7	38107491	38108490	1000	-	promoter:26268	uc009gkr.1	12447	Ccne1	cell cycle		1	522.372	114.33
chr7	38106635	38108488	1854	*	UMR	10.8696	chr7	38107491	38108490	1000	-	promoter:26268	uc009gkr.1	12447	Ccne1	cell cycle	UMR		522.372	114.33
chr7	38106953	38108612	1660	*	UMR	24.2424	chr7	38107491	38108490	1000	-	promoter:26268	uc009gkr.1	12447	Ccne1	cell cycle		UMR	522.372	114.33
chr1	128358905	128360417	1513	*	1	5.51231	chr1	128359706	128360705	1000	-	promoter:2688	uc007cln.2	17219	Mcm6	cell cycle	1		272.601	199.086
chr1	128360521	128398745	38225	*	4	86.0638	chr1	128359706	128360705	1000	-	promoter:2688	uc007cln.2	17219	Mcm6	cell cycle	4		272.601	199.086
chr1	128358855	128360417	1563	*	1	9.1746	chr1	128359706	128360705	1000	-	promoter:2688	uc007cln.2	17219	Mcm6	cell cycle		1	272.601	199.086
chr1	128360520	128398744	38225	*	4	87.5392	chr1	128359706	128360705	1000	-	promoter:2688	uc007cln.2	17219	Mcm6	cell cycle		4	272.601	199.086
chr1	128358731	128360372	1642	*	UMR	6.61765	chr1	128359706	128360705	1000	-	promoter:2688	uc007cln.2	17219	Mcm6	cell cycle	UMR		272.601	199.086
chr1	128358731	128360468	1738	*	UMR	4.49679	chr1	128359706	128360705	1000	-	promoter:2688	uc007cln.2	17219	Mcm6	cell cycle		UMR	272.601	199.086
chr1	128358905	128360417	1513	*	1	5.51231	chr1	128359706	128360705	1000	-	promoter:2689	uc007clo.2	17219	Mcm6	cell cycle	1		272.601	199.086
chr1	128360521	128398745	38225	*	4	86.0638	chr1	128359706	128360705	1000	-	promoter:2689	uc007clo.2	17219	Mcm6	cell cycle	4		272.601	199.086
chr1	128358855	128360417	1563	*	1	9.1746	chr1	128359706	128360705	1000	-	promoter:2689	uc007clo.2	17219	Mcm6	cell cycle		1	272.601	199.086
chr1	128360520	128398744	38225	*	4	87.5392	chr1	128359706	128360705	1000	-	promoter:2689	uc007clo.2	17219	Mcm6	cell cycle		4	272.601	199.086
chr1	128358731	128360372	1642	*	UMR	6.61765	chr1	128359706	128360705	1000	-	promoter:2689	uc007clo.2	17219	Mcm6	cell cycle	UMR		272.601	199.086
chr1	128358731	128360468	1738	*	UMR	4.49679	chr1	128359706	128360705	1000	-	promoter:2689	uc007clo.2	17219	Mcm6	cell cycle		UMR	272.601	199.086
chr7	143461597	143463706	2110	*	3	76.0129	chr7	143461051	143462050	1000	-	promoter:28014	uc009kpd.2	12577	Cdkn1c	cell cycle	3		3586.71	471.256
chr7	143460438	143461737	1300	*	2	39.0115	chr7	143461051	143462050	1000	-	promoter:28014	uc009kpd.2	12577	Cdkn1c	cell cycle		2	3586.71	471.256
chr7	143460933	143461574	642	*	UMR	34	chr7	143461051	143462050	1000	-	promoter:28014	uc009kpd.2	12577	Cdkn1c	cell cycle	UMR		3586.71	471.256
chr7	143461163	143461574	412	*	UMR	31.9149	chr7	143461051	143462050	1000	-	promoter:28014	uc009kpd.2	12577	Cdkn1c	cell cycle		UMR	3586.71	471.256
chr7	143461597	143463706	2110	*	3	76.0129	chr7	143461051	143462050	1000	-	promoter:28015	uc009kpe.2	12577	Cdkn1c	cell cycle	3		3586.71	471.256
chr7	143460438	143461737	1300	*	2	39.0115	chr7	143461051	143462050	1000	-	promoter:28015	uc009kpe.2	12577	Cdkn1c	cell cycle		2	3586.71	471.256
chr7	143460933	143461574	642	*	UMR	34	chr7	143461051	143462050	1000	-	promoter:28015	uc009kpe.2	12577	Cdkn1c	cell cycle	UMR		3586.71	471.256
chr7	143461163	143461574	412	*	UMR	31.9149	chr7	143461051	143462050	1000	-	promoter:28015	uc009kpe.2	12577	Cdkn1c	cell cycle		UMR	3586.71	471.256
chr7	143461597	143463706	2110	*	3	76.0129	chr7	143461051	143462050	1000	-	promoter:28016	uc009kpf.2	12577	Cdkn1c	cell cycle	3		3586.71	471.256
chr7	143460438	143461737	1300	*	2	39.0115	chr7	143461051	143462050	1000	-	promoter:28016	uc009kpf.2	12577	Cdkn1c	cell cycle		2	3586.71	471.256
chr7	143460933	143461574	642	*	UMR	34	chr7	143461051	143462050	1000	-	promoter:28016	uc009kpf.2	12577	Cdkn1c	cell cycle	UMR		3586.71	471.256
chr7	143461163	143461574	412	*	UMR	31.9149	chr7	143461051	143462050	1000	-	promoter:28016	uc009kpf.2	12577	Cdkn1c	cell cycle		UMR	3586.71	471.256
chr7	144937071	144944296	7226	*	1	1.64232	chr7	144939926	144940925	1000	-	promoter:28049	uc009kqt.1	12443	Ccnd1	cell cycle	1		8873.87	1623.26
chr7	144937408	144944126	6719	*	1	2.09854	chr7	144939926	144940925	1000	-	promoter:28049	uc009kqt.1	12443	Ccnd1	cell cycle		1	8873.87	1623.26
chr7	144937441	144944139	6699	*	UMR	0.937647	chr7	144939926	144940925	1000	-	promoter:28049	uc009kqt.1	12443	Ccnd1	cell cycle	UMR		8873.87	1623.26
chr7	144937441	144944019	6579	*	UMR	0.45929	chr7	144939926	144940925	1000	-	promoter:28049	uc009kqt.1	12443	Ccnd1	cell cycle		UMR	8873.87	1623.26
chr7	144937071	144944296	7226	*	1	1.64232	chr7	144939926	144940925	1000	-	promoter:28050	uc012fyc.1	12443	Ccnd1	cell cycle	1		8873.87	1623.26
chr7	144937408	144944126	6719	*	1	2.09854	chr7	144939926	144940925	1000	-	promoter:28050	uc012fyc.1	12443	Ccnd1	cell cycle		1	8873.87	1623.26
chr7	144937441	144944139	6699	*	UMR	0.937647	chr7	144939926	144940925	1000	-	promoter:28050	uc012fyc.1	12443	Ccnd1	cell cycle	UMR		8873.87	1623.26
chr7	144937441	144944019	6579	*	UMR	0.45929	chr7	144939926	144940925	1000	-	promoter:28050	uc012fyc.1	12443	Ccnd1	cell cycle		UMR	8873.87	1623.26
chr8	13337699	13340155	2457	*	2	30.2148	chr8	13337751	13338750	1000	+	promoter:28199	uc009kxp.2	21781	Tfdp1	cell cycle	2		644.205	256.673
chr8	13337700	13340251	2552	*	2	31.4449	chr8	13337751	13338750	1000	+	promoter:28199	uc009kxp.2	21781	Tfdp1	cell cycle		2	644.205	256.673
chr8	13338219	13339853	1635	*	UMR	5.17241	chr8	13337751	13338750	1000	+	promoter:28199	uc009kxp.2	21781	Tfdp1	cell cycle	UMR		644.205	256.673
chr8	13338236	13339556	1321	*	UMR	5.17241	chr8	13337751	13338750	1000	+	promoter:28199	uc009kxp.2	21781	Tfdp1	cell cycle		UMR	644.205	256.673
chr8	13337699	13340155	2457	*	2	30.2148	chr8	13337751	13338750	1000	+	promoter:28200	uc009kxq.2	21781	Tfdp1	cell cycle	2		644.205	256.673
chr8	13337700	13340251	2552	*	2	31.4449	chr8	13337751	13338750	1000	+	promoter:28200	uc009kxq.2	21781	Tfdp1	cell cycle		2	644.205	256.673
chr8	13338219	13339853	1635	*	UMR	5.17241	chr8	13337751	13338750	1000	+	promoter:28200	uc009kxq.2	21781	Tfdp1	cell cycle	UMR		644.205	256.673
chr8	13338236	13339556	1321	*	UMR	5.17241	chr8	13337751	13338750	1000	+	promoter:28200	uc009kxq.2	21781	Tfdp1	cell cycle		UMR	644.205	256.673
chr8	13337699	13340155	2457	*	2	30.2148	chr8	13337804	13338803	1000	+	promoter:28201	uc009kxr.2	21781	Tfdp1	cell cycle	2		644.205	256.673
chr8	13337700	13340251	2552	*	2	31.4449	chr8	13337804	13338803	1000	+	promoter:28201	uc009kxr.2	21781	Tfdp1	cell cycle		2	644.205	256.673
chr8	13338219	13339853	1635	*	UMR	5.17241	chr8	13337804	13338803	1000	+	promoter:28201	uc009kxr.2	21781	Tfdp1	cell cycle	UMR		644.205	256.673
chr8	13338236	13339556	1321	*	UMR	5.17241	chr8	13337804	13338803	1000	+	promoter:28201	uc009kxr.2	21781	Tfdp1	cell cycle		UMR	644.205	256.673
chr8	13337699	13340155	2457	*	2	30.2148	chr8	13337804	13338803	1000	+	promoter:28202	uc009kxs.2	21781	Tfdp1	cell cycle	2		644.205	256.673
chr8	13337700	13340251	2552	*	2	31.4449	chr8	13337804	13338803	1000	+	promoter:28202	uc009kxs.2	21781	Tfdp1	cell cycle		2	644.205	256.673
chr8	13338219	13339853	1635	*	UMR	5.17241	chr8	13337804	13338803	1000	+	promoter:28202	uc009kxs.2	21781	Tfdp1	cell cycle	UMR		644.205	256.673
chr8	13338236	13339556	1321	*	UMR	5.17241	chr8	13337804	13338803	1000	+	promoter:28202	uc009kxs.2	21781	Tfdp1	cell cycle		UMR	644.205	256.673
chr8	13337699	13340155	2457	*	2	30.2148	chr8	13337804	13338803	1000	+	promoter:28203	uc012fzy.2	21781	Tfdp1	cell cycle	2		644.205	256.673
chr8	13337700	13340251	2552	*	2	31.4449	chr8	13337804	13338803	1000	+	promoter:28203	uc012fzy.2	21781	Tfdp1	cell cycle		2	644.205	256.673
chr8	13338219	13339853	1635	*	UMR	5.17241	chr8	13337804	13338803	1000	+	promoter:28203	uc012fzy.2	21781	Tfdp1	cell cycle	UMR		644.205	256.673
chr8	13338236	13339556	1321	*	UMR	5.17241	chr8	13337804	13338803	1000	+	promoter:28203	uc012fzy.2	21781	Tfdp1	cell cycle		UMR	644.205	256.673
chr8	13740854	13757090	16237	*	3	77.5818	chr8	13756690	13757689	1000	+	promoter:28210	uc009kyh.1	69957	Cdc16	cell cycle	3		674.283	202.256
chr8	13740854	13757070	16217	*	4	80.6535	chr8	13756690	13757689	1000	+	promoter:28210	uc009kyh.1	69957	Cdc16	cell cycle		4	674.283	202.256
chr8	13757089	13758950	1862	*	1	12.178	chr8	13756690	13757689	1000	+	promoter:28210	uc009kyh.1	69957	Cdc16	cell cycle		1	674.283	202.256
chr8	13757081	13758926	1846	*	UMR	8.25336	chr8	13756690	13757689	1000	+	promoter:28210	uc009kyh.1	69957	Cdc16	cell cycle	UMR		674.283	202.256
chr8	13757081	13759068	1988	*	UMR	7.08899	chr8	13756690	13757689	1000	+	promoter:28210	uc009kyh.1	69957	Cdc16	cell cycle		UMR	674.283	202.256
chr8	13740854	13757090	16237	*	3	77.5818	chr8	13756690	13757689	1000	+	promoter:28211	uc012fzz.1	69957	Cdc16	cell cycle	3		674.283	202.256
chr8	13740854	13757070	16217	*	4	80.6535	chr8	13756690	13757689	1000	+	promoter:28211	uc012fzz.1	69957	Cdc16	cell cycle		4	674.283	202.256
chr8	13757089	13758950	1862	*	1	12.178	chr8	13756690	13757689	1000	+	promoter:28211	uc012fzz.1	69957	Cdc16	cell cycle		1	674.283	202.256
chr8	13757081	13758926	1846	*	UMR	8.25336	chr8	13756690	13757689	1000	+	promoter:28211	uc012fzz.1	69957	Cdc16	cell cycle	UMR		674.283	202.256
chr8	13757081	13759068	1988	*	UMR	7.08899	chr8	13756690	13757689	1000	+	promoter:28211	uc012fzz.1	69957	Cdc16	cell cycle		UMR	674.283	202.256
chr8	13740854	13757090	16237	*	3	77.5818	chr8	13756690	13757689	1000	+	promoter:28212	uc009kyi.1	69957	Cdc16	cell cycle	3		674.283	202.256
chr8	13740854	13757070	16217	*	4	80.6535	chr8	13756690	13757689	1000	+	promoter:28212	uc009kyi.1	69957	Cdc16	cell cycle		4	674.283	202.256
chr8	13757089	13758950	1862	*	1	12.178	chr8	13756690	13757689	1000	+	promoter:28212	uc009kyi.1	69957	Cdc16	cell cycle		1	674.283	202.256
chr8	13757081	13758926	1846	*	UMR	8.25336	chr8	13756690	13757689	1000	+	promoter:28212	uc009kyi.1	69957	Cdc16	cell cycle	UMR		674.283	202.256
chr8	13757081	13759068	1988	*	UMR	7.08899	chr8	13756690	13757689	1000	+	promoter:28212	uc009kyi.1	69957	Cdc16	cell cycle		UMR	674.283	202.256
chr8	75108705	75110486	1782	*	1	3.02348	chr8	75108509	75109508	1000	+	promoter:28849	uc009mhd.2	17218	Mcm5	cell cycle	1		254.557	26.9207
chr8	75108249	75110417	2169	*	1	3.51529	chr8	75108509	75109508	1000	+	promoter:28849	uc009mhd.2	17218	Mcm5	cell cycle		1	254.557	26.9207
chr8	75108350	75110476	2127	*	UMR	3.43879	chr8	75108509	75109508	1000	+	promoter:28849	uc009mhd.2	17218	Mcm5	cell cycle	UMR		254.557	26.9207
chr8	75108350	75110476	2127	*	UMR	3.82916	chr8	75108509	75109508	1000	+	promoter:28849	uc009mhd.2	17218	Mcm5	cell cycle		UMR	254.557	26.9207
chr8	75108705	75110486	1782	*	1	3.02348	chr8	75108509	75109508	1000	+	promoter:28850	uc009mhe.2	17218	Mcm5	cell cycle	1		254.557	26.9207
chr8	75108249	75110417	2169	*	1	3.51529	chr8	75108509	75109508	1000	+	promoter:28850	uc009mhe.2	17218	Mcm5	cell cycle		1	254.557	26.9207
chr8	75108350	75110476	2127	*	UMR	3.43879	chr8	75108509	75109508	1000	+	promoter:28850	uc009mhe.2	17218	Mcm5	cell cycle	UMR		254.557	26.9207
chr8	75108350	75110476	2127	*	UMR	3.82916	chr8	75108509	75109508	1000	+	promoter:28850	uc009mhe.2	17218	Mcm5	cell cycle		UMR	254.557	26.9207
chr8	75108705	75110486	1782	*	1	3.02348	chr8	75108624	75109623	1000	+	promoter:28851	uc009mhf.1	17218	Mcm5	cell cycle	1		254.557	26.9207
chr8	75108249	75110417	2169	*	1	3.51529	chr8	75108624	75109623	1000	+	promoter:28851	uc009mhf.1	17218	Mcm5	cell cycle		1	254.557	26.9207
chr8	75108350	75110476	2127	*	UMR	3.43879	chr8	75108624	75109623	1000	+	promoter:28851	uc009mhf.1	17218	Mcm5	cell cycle	UMR		254.557	26.9207
chr8	75108350	75110476	2127	*	UMR	3.82916	chr8	75108624	75109623	1000	+	promoter:28851	uc009mhf.1	17218	Mcm5	cell cycle		UMR	254.557	26.9207
chr8	79710634	79712549	1916	*	1	3.30688	chr8	79710820	79711819	1000	+	promoter:28884	uc009miv.1	68999	Anapc10	cell cycle	1		77.2603	8.84755
chr8	79710634	79712360	1727	*	1	3.51285	chr8	79710820	79711819	1000	+	promoter:28884	uc009miv.1	68999	Anapc10	cell cycle		1	77.2603	8.84755
chr8	79710471	79712656	2186	*	UMR	2.31065	chr8	79710820	79711819	1000	+	promoter:28884	uc009miv.1	68999	Anapc10	cell cycle	UMR		77.2603	8.84755
chr8	79710471	79712957	2487	*	UMR	3.55556	chr8	79710820	79711819	1000	+	promoter:28884	uc009miv.1	68999	Anapc10	cell cycle		UMR	77.2603	8.84755
chr8	79710634	79712549	1916	*	1	3.30688	chr8	79710851	79711850	1000	+	promoter:28885	uc009miw.1	68999	Anapc10	cell cycle	1		77.2603	8.84755
chr8	79710634	79712360	1727	*	1	3.51285	chr8	79710851	79711850	1000	+	promoter:28885	uc009miw.1	68999	Anapc10	cell cycle		1	77.2603	8.84755
chr8	79710471	79712656	2186	*	UMR	2.31065	chr8	79710851	79711850	1000	+	promoter:28885	uc009miw.1	68999	Anapc10	cell cycle	UMR		77.2603	8.84755
chr8	79710471	79712957	2487	*	UMR	3.55556	chr8	79710851	79711850	1000	+	promoter:28885	uc009miw.1	68999	Anapc10	cell cycle		UMR	77.2603	8.84755
chr8	85298372	85300784	2413	*	1	9.30187	chr8	85298632	85299631	1000	+	promoter:28999	uc009mpp.2	56452	Orc6	cell cycle	1		795.427	282.403
chr8	85298294	85300716	2423	*	1	4.16006	chr8	85298632	85299631	1000	+	promoter:28999	uc009mpp.2	56452	Orc6	cell cycle		1	795.427	282.403
chr8	85298329	85300844	2516	*	UMR	4.44258	chr8	85298632	85299631	1000	+	promoter:28999	uc009mpp.2	56452	Orc6	cell cycle	UMR		795.427	282.403
chr8	85298021	85300676	2656	*	UMR	1.53846	chr8	85298632	85299631	1000	+	promoter:28999	uc009mpp.2	56452	Orc6	cell cycle		UMR	795.427	282.403
chr8	85298372	85300784	2413	*	1	9.30187	chr8	85298632	85299631	1000	+	promoter:29000	uc009mpq.2	56452	Orc6	cell cycle	1		795.427	282.403
chr8	85298294	85300716	2423	*	1	4.16006	chr8	85298632	85299631	1000	+	promoter:29000	uc009mpq.2	56452	Orc6	cell cycle		1	795.427	282.403
chr8	85298329	85300844	2516	*	UMR	4.44258	chr8	85298632	85299631	1000	+	promoter:29000	uc009mpq.2	56452	Orc6	cell cycle	UMR		795.427	282.403
chr8	85298021	85300676	2656	*	UMR	1.53846	chr8	85298632	85299631	1000	+	promoter:29000	uc009mpq.2	56452	Orc6	cell cycle		UMR	795.427	282.403
chr8	85298372	85300784	2413	*	1	9.30187	chr8	85298632	85299631	1000	+	promoter:29001	uc009mpr.2	56452	Orc6	cell cycle	1		795.427	282.403
chr8	85298294	85300716	2423	*	1	4.16006	chr8	85298632	85299631	1000	+	promoter:29001	uc009mpr.2	56452	Orc6	cell cycle		1	795.427	282.403
chr8	85298329	85300844	2516	*	UMR	4.44258	chr8	85298632	85299631	1000	+	promoter:29001	uc009mpr.2	56452	Orc6	cell cycle	UMR		795.427	282.403
chr8	85298021	85300676	2656	*	UMR	1.53846	chr8	85298632	85299631	1000	+	promoter:29001	uc009mpr.2	56452	Orc6	cell cycle		UMR	795.427	282.403
chr8	91068857	91071606	2750	*	1	11.5975	chr8	91069057	91070056	1000	+	promoter:29054	uc009msj.3	19651	Rbl2	cell cycle	1		437.992	85.7222
chr8	91068858	91071525	2668	*	1	8.99974	chr8	91069057	91070056	1000	+	promoter:29054	uc009msj.3	19651	Rbl2	cell cycle		1	437.992	85.7222
chr8	91068883	91071404	2522	*	UMR	4.474	chr8	91069057	91070056	1000	+	promoter:29054	uc009msj.3	19651	Rbl2	cell cycle	UMR		437.992	85.7222
chr8	91068883	91071560	2678	*	UMR	7.44249	chr8	91069057	91070056	1000	+	promoter:29054	uc009msj.3	19651	Rbl2	cell cycle		UMR	437.992	85.7222
chr8	91068857	91071606	2750	*	1	11.5975	chr8	91069057	91070056	1000	+	promoter:29055	uc012gid.2	19651	Rbl2	cell cycle	1		437.992	85.7222
chr8	91068858	91071525	2668	*	1	8.99974	chr8	91069057	91070056	1000	+	promoter:29055	uc012gid.2	19651	Rbl2	cell cycle		1	437.992	85.7222
chr8	91068883	91071404	2522	*	UMR	4.474	chr8	91069057	91070056	1000	+	promoter:29055	uc012gid.2	19651	Rbl2	cell cycle	UMR		437.992	85.7222
chr8	91068883	91071560	2678	*	UMR	7.44249	chr8	91069057	91070056	1000	+	promoter:29055	uc012gid.2	19651	Rbl2	cell cycle		UMR	437.992	85.7222
chr8	91068857	91071606	2750	*	1	11.5975	chr8	91069057	91070056	1000	+	promoter:29056	uc012gie.2	19651	Rbl2	cell cycle	1		437.992	85.7222
chr8	91068858	91071525	2668	*	1	8.99974	chr8	91069057	91070056	1000	+	promoter:29056	uc012gie.2	19651	Rbl2	cell cycle		1	437.992	85.7222
chr8	91068883	91071404	2522	*	UMR	4.474	chr8	91069057	91070056	1000	+	promoter:29056	uc012gie.2	19651	Rbl2	cell cycle	UMR		437.992	85.7222
chr8	91068883	91071560	2678	*	UMR	7.44249	chr8	91069057	91070056	1000	+	promoter:29056	uc012gie.2	19651	Rbl2	cell cycle		UMR	437.992	85.7222
chr8	91068857	91071606	2750	*	1	11.5975	chr8	91069057	91070056	1000	+	promoter:29057	uc012gif.2	19651	Rbl2	cell cycle	1		437.992	85.7222
chr8	91068858	91071525	2668	*	1	8.99974	chr8	91069057	91070056	1000	+	promoter:29057	uc012gif.2	19651	Rbl2	cell cycle		1	437.992	85.7222
chr8	91068883	91071404	2522	*	UMR	4.474	chr8	91069057	91070056	1000	+	promoter:29057	uc012gif.2	19651	Rbl2	cell cycle	UMR		437.992	85.7222
chr8	91068883	91071560	2678	*	UMR	7.44249	chr8	91069057	91070056	1000	+	promoter:29057	uc012gif.2	19651	Rbl2	cell cycle		UMR	437.992	85.7222
chr8	105291391	105296728	5338	*	3	69.1199	chr8	105296663	105297662	1000	+	promoter:29239	uc009ncl.1	104394	E2f4	cell cycle	3		160.549	30.4361
chr8	105297104	105298602	1499	*	1	7.87198	chr8	105296663	105297662	1000	+	promoter:29239	uc009ncl.1	104394	E2f4	cell cycle	1		160.549	30.4361
chr8	105291316	105297191	5876	*	3	70.8157	chr8	105296663	105297662	1000	+	promoter:29239	uc009ncl.1	104394	E2f4	cell cycle		3	160.549	30.4361
chr8	105297208	105298683	1476	*	1	13.4144	chr8	105296663	105297662	1000	+	promoter:29239	uc009ncl.1	104394	E2f4	cell cycle		1	160.549	30.4361
chr8	105297148	105298641	1494	*	UMR	6.48567	chr8	105296663	105297662	1000	+	promoter:29239	uc009ncl.1	104394	E2f4	cell cycle	UMR		160.549	30.4361
chr8	105296692	105298584	1893	*	UMR	4.88599	chr8	105296663	105297662	1000	+	promoter:29239	uc009ncl.1	104394	E2f4	cell cycle		UMR	160.549	30.4361
chr9	83833822	83835538	1717	*	1	3.80893	chr9	83833689	83834688	1000	+	promoter:32058	uc009qwo.2	22137	Ttk	cell cycle	1		59.6275	17.8432
chr9	83833822	83835619	1798	*	1	5.49699	chr9	83833689	83834688	1000	+	promoter:32058	uc009qwo.2	22137	Ttk	cell cycle		1	59.6275	17.8432
chr9	83833657	83835696	2040	*	UMR	3.20946	chr9	83833689	83834688	1000	+	promoter:32058	uc009qwo.2	22137	Ttk	cell cycle	UMR		59.6275	17.8432
chr9	83833657	83835578	1922	*	UMR	3.30368	chr9	83833689	83834688	1000	+	promoter:32058	uc009qwo.2	22137	Ttk	cell cycle		UMR	59.6275	17.8432
chr9	83833822	83835538	1717	*	1	3.80893	chr9	83833689	83834688	1000	+	promoter:32059	uc012gxl.1	22137	Ttk	cell cycle	1		59.6275	17.8432
chr9	83833822	83835619	1798	*	1	5.49699	chr9	83833689	83834688	1000	+	promoter:32059	uc012gxl.1	22137	Ttk	cell cycle		1	59.6275	17.8432
chr9	83833657	83835696	2040	*	UMR	3.20946	chr9	83833689	83834688	1000	+	promoter:32059	uc012gxl.1	22137	Ttk	cell cycle	UMR		59.6275	17.8432
chr9	83833657	83835578	1922	*	UMR	3.30368	chr9	83833689	83834688	1000	+	promoter:32059	uc012gxl.1	22137	Ttk	cell cycle		UMR	59.6275	17.8432
chr9	83833822	83835538	1717	*	1	3.80893	chr9	83833689	83834688	1000	+	promoter:32060	uc012gxm.1	22137	Ttk	cell cycle	1		59.6275	17.8432
chr9	83833822	83835619	1798	*	1	5.49699	chr9	83833689	83834688	1000	+	promoter:32060	uc012gxm.1	22137	Ttk	cell cycle		1	59.6275	17.8432
chr9	83833657	83835696	2040	*	UMR	3.20946	chr9	83833689	83834688	1000	+	promoter:32060	uc012gxm.1	22137	Ttk	cell cycle	UMR		59.6275	17.8432
chr9	83833657	83835578	1922	*	UMR	3.30368	chr9	83833689	83834688	1000	+	promoter:32060	uc012gxm.1	22137	Ttk	cell cycle		UMR	59.6275	17.8432
chr9	95846399	95856969	10571	*	3	77.6088	chr9	95856597	95857596	1000	+	promoter:32136	uc009rbn.2	245000	Atr	cell cycle	3		1096.83	210.536
chr9	95857188	95858658	1471	*	1	5.52484	chr9	95856597	95857596	1000	+	promoter:32136	uc009rbn.2	245000	Atr	cell cycle	1		1096.83	210.536
chr9	95846398	95857189	10792	*	3	74.769	chr9	95856597	95857596	1000	+	promoter:32136	uc009rbn.2	245000	Atr	cell cycle		3	1096.83	210.536
chr9	95857213	95858937	1725	*	1	2.51203	chr9	95856597	95857596	1000	+	promoter:32136	uc009rbn.2	245000	Atr	cell cycle		1	1096.83	210.536
chr9	95857079	95858797	1719	*	UMR	2.82609	chr9	95856597	95857596	1000	+	promoter:32136	uc009rbn.2	245000	Atr	cell cycle	UMR		1096.83	210.536
chr9	95857079	95858797	1719	*	UMR	2.26244	chr9	95856597	95857596	1000	+	promoter:32136	uc009rbn.2	245000	Atr	cell cycle		UMR	1096.83	210.536
chr9	95846399	95856969	10571	*	3	77.6088	chr9	95856597	95857596	1000	+	promoter:32137	uc009rbo.2	245000	Atr	cell cycle	3		1096.83	210.536
chr9	95857188	95858658	1471	*	1	5.52484	chr9	95856597	95857596	1000	+	promoter:32137	uc009rbo.2	245000	Atr	cell cycle	1		1096.83	210.536
chr9	95846398	95857189	10792	*	3	74.769	chr9	95856597	95857596	1000	+	promoter:32137	uc009rbo.2	245000	Atr	cell cycle		3	1096.83	210.536
chr9	95857213	95858937	1725	*	1	2.51203	chr9	95856597	95857596	1000	+	promoter:32137	uc009rbo.2	245000	Atr	cell cycle		1	1096.83	210.536
chr9	95857079	95858797	1719	*	UMR	2.82609	chr9	95856597	95857596	1000	+	promoter:32137	uc009rbo.2	245000	Atr	cell cycle	UMR		1096.83	210.536
chr9	95857079	95858797	1719	*	UMR	2.26244	chr9	95856597	95857596	1000	+	promoter:32137	uc009rbo.2	245000	Atr	cell cycle		UMR	1096.83	210.536
chr9	95846399	95856969	10571	*	3	77.6088	chr9	95856597	95857596	1000	+	promoter:32138	uc012gym.1	245000	Atr	cell cycle	3		1096.83	210.536
chr9	95857188	95858658	1471	*	1	5.52484	chr9	95856597	95857596	1000	+	promoter:32138	uc012gym.1	245000	Atr	cell cycle	1		1096.83	210.536
chr9	95846398	95857189	10792	*	3	74.769	chr9	95856597	95857596	1000	+	promoter:32138	uc012gym.1	245000	Atr	cell cycle		3	1096.83	210.536
chr9	95857213	95858937	1725	*	1	2.51203	chr9	95856597	95857596	1000	+	promoter:32138	uc012gym.1	245000	Atr	cell cycle		1	1096.83	210.536
chr9	95857079	95858797	1719	*	UMR	2.82609	chr9	95856597	95857596	1000	+	promoter:32138	uc012gym.1	245000	Atr	cell cycle	UMR		1096.83	210.536
chr9	95857079	95858797	1719	*	UMR	2.26244	chr9	95856597	95857596	1000	+	promoter:32138	uc012gym.1	245000	Atr	cell cycle		UMR	1096.83	210.536
chr9	95846399	95856969	10571	*	3	77.6088	chr9	95856597	95857596	1000	+	promoter:32139	uc012gyn.1	245000	Atr	cell cycle	3		1096.83	210.536
chr9	95857188	95858658	1471	*	1	5.52484	chr9	95856597	95857596	1000	+	promoter:32139	uc012gyn.1	245000	Atr	cell cycle	1		1096.83	210.536
chr9	95846398	95857189	10792	*	3	74.769	chr9	95856597	95857596	1000	+	promoter:32139	uc012gyn.1	245000	Atr	cell cycle		3	1096.83	210.536
chr9	95857213	95858937	1725	*	1	2.51203	chr9	95856597	95857596	1000	+	promoter:32139	uc012gyn.1	245000	Atr	cell cycle		1	1096.83	210.536
chr9	95857079	95858797	1719	*	UMR	2.82609	chr9	95856597	95857596	1000	+	promoter:32139	uc012gyn.1	245000	Atr	cell cycle	UMR		1096.83	210.536
chr9	95857079	95858797	1719	*	UMR	2.26244	chr9	95856597	95857596	1000	+	promoter:32139	uc012gyn.1	245000	Atr	cell cycle		UMR	1096.83	210.536
chr9	96194737	96198314	3578	*	2	33.8009	chr9	96195275	96196274	1000	+	promoter:32150	uc009rcc.2	211586	Tfdp2	cell cycle	2		3593.76	1362.75
chr9	96195423	96198269	2847	*	1	11.6264	chr9	96195275	96196274	1000	+	promoter:32150	uc009rcc.2	211586	Tfdp2	cell cycle		1	3593.76	1362.75
chr9	96195437	96197992	2556	*	UMR	6.88889	chr9	96195275	96196274	1000	+	promoter:32150	uc009rcc.2	211586	Tfdp2	cell cycle	UMR		3593.76	1362.75
chr9	96195437	96198286	2850	*	UMR	5.62572	chr9	96195275	96196274	1000	+	promoter:32150	uc009rcc.2	211586	Tfdp2	cell cycle		UMR	3593.76	1362.75
chr9	96194737	96198314	3578	*	2	33.8009	chr9	96195275	96196274	1000	+	promoter:32151	uc009rcd.2	211586	Tfdp2	cell cycle	2		3593.76	1362.75
chr9	96195423	96198269	2847	*	1	11.6264	chr9	96195275	96196274	1000	+	promoter:32151	uc009rcd.2	211586	Tfdp2	cell cycle		1	3593.76	1362.75
chr9	96195437	96197992	2556	*	UMR	6.88889	chr9	96195275	96196274	1000	+	promoter:32151	uc009rcd.2	211586	Tfdp2	cell cycle	UMR		3593.76	1362.75
chr9	96195437	96198286	2850	*	UMR	5.62572	chr9	96195275	96196274	1000	+	promoter:32151	uc009rcd.2	211586	Tfdp2	cell cycle		UMR	3593.76	1362.75
chr9	96194737	96198314	3578	*	2	33.8009	chr9	96195275	96196274	1000	+	promoter:32152	uc009rce.2	211586	Tfdp2	cell cycle	2		3593.76	1362.75
chr9	96195423	96198269	2847	*	1	11.6264	chr9	96195275	96196274	1000	+	promoter:32152	uc009rce.2	211586	Tfdp2	cell cycle		1	3593.76	1362.75
chr9	96195437	96197992	2556	*	UMR	6.88889	chr9	96195275	96196274	1000	+	promoter:32152	uc009rce.2	211586	Tfdp2	cell cycle	UMR		3593.76	1362.75
chr9	96195437	96198286	2850	*	UMR	5.62572	chr9	96195275	96196274	1000	+	promoter:32152	uc009rce.2	211586	Tfdp2	cell cycle		UMR	3593.76	1362.75
chr9	96194737	96198314	3578	*	2	33.8009	chr9	96195275	96196274	1000	+	promoter:32153	uc009rcf.2	211586	Tfdp2	cell cycle	2		3593.76	1362.75
chr9	96195423	96198269	2847	*	1	11.6264	chr9	96195275	96196274	1000	+	promoter:32153	uc009rcf.2	211586	Tfdp2	cell cycle		1	3593.76	1362.75
chr9	96195437	96197992	2556	*	UMR	6.88889	chr9	96195275	96196274	1000	+	promoter:32153	uc009rcf.2	211586	Tfdp2	cell cycle	UMR		3593.76	1362.75
chr9	96195437	96198286	2850	*	UMR	5.62572	chr9	96195275	96196274	1000	+	promoter:32153	uc009rcf.2	211586	Tfdp2	cell cycle		UMR	3593.76	1362.75
chr9	96258549	96260471	1923	*	1	9.00117	chr9	96258248	96259247	1000	+	promoter:32156	uc009rci.2	211586	Tfdp2	cell cycle	1		3593.76	1362.75
chr9	96258549	96260470	1922	*	1	9.8549	chr9	96258248	96259247	1000	+	promoter:32156	uc009rci.2	211586	Tfdp2	cell cycle		1	3593.76	1362.75
chr9	96258301	96260610	2310	*	LMR	9.81818	chr9	96258248	96259247	1000	+	promoter:32156	uc009rci.2	211586	Tfdp2	cell cycle	LMR		3593.76	1362.75
chr9	96258301	96260610	2310	*	LMR	10.2236	chr9	96258248	96259247	1000	+	promoter:32156	uc009rci.2	211586	Tfdp2	cell cycle		LMR	3593.76	1362.75
chr9	96258549	96260471	1923	*	1	9.00117	chr9	96258248	96259247	1000	+	promoter:32157	uc009rcj.2	211586	Tfdp2	cell cycle	1		3593.76	1362.75
chr9	96258549	96260470	1922	*	1	9.8549	chr9	96258248	96259247	1000	+	promoter:32157	uc009rcj.2	211586	Tfdp2	cell cycle		1	3593.76	1362.75
chr9	96258301	96260610	2310	*	LMR	9.81818	chr9	96258248	96259247	1000	+	promoter:32157	uc009rcj.2	211586	Tfdp2	cell cycle	LMR		3593.76	1362.75
chr9	96258301	96260610	2310	*	LMR	10.2236	chr9	96258248	96259247	1000	+	promoter:32157	uc009rcj.2	211586	Tfdp2	cell cycle		LMR	3593.76	1362.75
chr9	100641461	100645761	4301	*	1	6.54195	chr9	100642623	100643622	1000	+	promoter:32193	uc009rey.1	20842	Stag1	cell cycle	1		1370.47	296.749
chr9	100641339	100645761	4423	*	1	12.7037	chr9	100642623	100643622	1000	+	promoter:32193	uc009rey.1	20842	Stag1	cell cycle		1	1370.47	296.749
chr9	100641307	100646060	4754	*	UMR	5.88843	chr9	100642623	100643622	1000	+	promoter:32193	uc009rey.1	20842	Stag1	cell cycle	UMR		1370.47	296.749
chr9	100641307	100646060	4754	*	UMR	8.48287	chr9	100642623	100643622	1000	+	promoter:32193	uc009rey.1	20842	Stag1	cell cycle		UMR	1370.47	296.749
chr9	100641461	100645761	4301	*	1	6.54195	chr9	100642623	100643622	1000	+	promoter:32194	uc012gzf.1	20842	Stag1	cell cycle	1		1370.47	296.749
chr9	100641339	100645761	4423	*	1	12.7037	chr9	100642623	100643622	1000	+	promoter:32194	uc012gzf.1	20842	Stag1	cell cycle		1	1370.47	296.749
chr9	100641307	100646060	4754	*	UMR	5.88843	chr9	100642623	100643622	1000	+	promoter:32194	uc012gzf.1	20842	Stag1	cell cycle	UMR		1370.47	296.749
chr9	100641307	100646060	4754	*	UMR	8.48287	chr9	100642623	100643622	1000	+	promoter:32194	uc012gzf.1	20842	Stag1	cell cycle		UMR	1370.47	296.749
chr9	100641461	100645761	4301	*	1	6.54195	chr9	100642623	100643622	1000	+	promoter:32195	uc009rez.1	20842	Stag1	cell cycle	1		1370.47	296.749
chr9	100641339	100645761	4423	*	1	12.7037	chr9	100642623	100643622	1000	+	promoter:32195	uc009rez.1	20842	Stag1	cell cycle		1	1370.47	296.749
chr9	100641307	100646060	4754	*	UMR	5.88843	chr9	100642623	100643622	1000	+	promoter:32195	uc009rez.1	20842	Stag1	cell cycle	UMR		1370.47	296.749
chr9	100641307	100646060	4754	*	UMR	8.48287	chr9	100642623	100643622	1000	+	promoter:32195	uc009rez.1	20842	Stag1	cell cycle		UMR	1370.47	296.749
chr9	100641461	100645761	4301	*	1	6.54195	chr9	100642623	100643622	1000	+	promoter:32196	uc009rfa.1	20842	Stag1	cell cycle	1		1370.47	296.749
chr9	100641339	100645761	4423	*	1	12.7037	chr9	100642623	100643622	1000	+	promoter:32196	uc009rfa.1	20842	Stag1	cell cycle		1	1370.47	296.749
chr9	100641307	100646060	4754	*	UMR	5.88843	chr9	100642623	100643622	1000	+	promoter:32196	uc009rfa.1	20842	Stag1	cell cycle	UMR		1370.47	296.749
chr9	100641307	100646060	4754	*	UMR	8.48287	chr9	100642623	100643622	1000	+	promoter:32196	uc009rfa.1	20842	Stag1	cell cycle		UMR	1370.47	296.749
chr9	100641461	100645761	4301	*	1	6.54195	chr9	100642623	100643622	1000	+	promoter:32197	uc009rfb.1	20842	Stag1	cell cycle	1		1370.47	296.749
chr9	100641339	100645761	4423	*	1	12.7037	chr9	100642623	100643622	1000	+	promoter:32197	uc009rfb.1	20842	Stag1	cell cycle		1	1370.47	296.749
chr9	100641307	100646060	4754	*	UMR	5.88843	chr9	100642623	100643622	1000	+	promoter:32197	uc009rfb.1	20842	Stag1	cell cycle	UMR		1370.47	296.749
chr9	100641307	100646060	4754	*	UMR	8.48287	chr9	100642623	100643622	1000	+	promoter:32197	uc009rfb.1	20842	Stag1	cell cycle		UMR	1370.47	296.749
chr9	102546122	102625379	79258	*	4	81.9017	chr9	102625296	102626295	1000	+	promoter:32201	uc009rft.2	69010	Anapc13	cell cycle	4		14454.9	1348.41
chr9	102625478	102627466	1989	*	1	2.88152	chr9	102625296	102626295	1000	+	promoter:32201	uc009rft.2	69010	Anapc13	cell cycle	1		14454.9	1348.41
chr9	102546123	102625369	79247	*	4	83.0485	chr9	102625296	102626295	1000	+	promoter:32201	uc009rft.2	69010	Anapc13	cell cycle		4	14454.9	1348.41
chr9	102625376	102627668	2293	*	1	12.3422	chr9	102625296	102626295	1000	+	promoter:32201	uc009rft.2	69010	Anapc13	cell cycle		1	14454.9	1348.41
chr9	102625429	102627447	2019	*	UMR	1.04076	chr9	102625296	102626295	1000	+	promoter:32201	uc009rft.2	69010	Anapc13	cell cycle	UMR		14454.9	1348.41
chr9	102625429	102627447	2019	*	UMR	0.993377	chr9	102625296	102626295	1000	+	promoter:32201	uc009rft.2	69010	Anapc13	cell cycle		UMR	14454.9	1348.41
chr9	109875321	109877223	1903	*	1	5.81752	chr9	109874579	109875578	1000	+	promoter:32410	uc009rsw.1	12530	Cdc25a	cell cycle	1		257.829	32.2802
chr9	109874943	109877290	2348	*	UMR	4.30809	chr9	109874579	109875578	1000	+	promoter:32410	uc009rsw.1	12530	Cdc25a	cell cycle	UMR		257.829	32.2802
chr9	109874811	109876947	2137	*	UMR	1.2959	chr9	109874579	109875578	1000	+	promoter:32410	uc009rsw.1	12530	Cdc25a	cell cycle		UMR	257.829	32.2802
chr9	109875321	109877223	1903	*	1	5.81752	chr9	109875306	109876305	1000	+	promoter:32411	uc009rsx.1	12530	Cdc25a	cell cycle	1		257.829	32.2802
chr9	109874943	109877290	2348	*	UMR	4.30809	chr9	109875306	109876305	1000	+	promoter:32411	uc009rsx.1	12530	Cdc25a	cell cycle	UMR		257.829	32.2802
chr9	109874811	109876947	2137	*	UMR	1.2959	chr9	109875306	109876305	1000	+	promoter:32411	uc009rsx.1	12530	Cdc25a	cell cycle		UMR	257.829	32.2802
chr9	21290389	21292091	1703	*	1	7.19323	chr9	21291210	21292209	1000	-	promoter:32850	uc009okw.1	12581	Cdkn2d	cell cycle	1		5006.37	188.198
chr9	21290594	21292091	1498	*	1	5.03539	chr9	21291210	21292209	1000	-	promoter:32850	uc009okw.1	12581	Cdkn2d	cell cycle		1	5006.37	188.198
chr9	21290467	21292047	1581	*	UMR	4.38596	chr9	21291210	21292209	1000	-	promoter:32850	uc009okw.1	12581	Cdkn2d	cell cycle	UMR		5006.37	188.198
chr9	21290569	21292232	1664	*	UMR	4.37788	chr9	21291210	21292209	1000	-	promoter:32850	uc009okw.1	12581	Cdkn2d	cell cycle		UMR	5006.37	188.198
chr9	21290389	21292091	1703	*	1	7.19323	chr9	21291210	21292209	1000	-	promoter:32851	uc012gpd.1	12581	Cdkn2d	cell cycle	1		5006.37	188.198
chr9	21290594	21292091	1498	*	1	5.03539	chr9	21291210	21292209	1000	-	promoter:32851	uc012gpd.1	12581	Cdkn2d	cell cycle		1	5006.37	188.198
chr9	21290467	21292047	1581	*	UMR	4.38596	chr9	21291210	21292209	1000	-	promoter:32851	uc012gpd.1	12581	Cdkn2d	cell cycle	UMR		5006.37	188.198
chr9	21290569	21292232	1664	*	UMR	4.37788	chr9	21291210	21292209	1000	-	promoter:32851	uc012gpd.1	12581	Cdkn2d	cell cycle		UMR	5006.37	188.198
chr9	36725728	36726925	1198	*	1	1.4652	chr9	36726375	36727374	1000	-	promoter:32995	uc009otv.1	12649	Chek1	cell cycle	1		95.5461	41.249
chr9	36725717	36726925	1209	*	1	2.91513	chr9	36726375	36727374	1000	-	promoter:32995	uc009otv.1	12649	Chek1	cell cycle		1	95.5461	41.249
chr9	36725723	36727456	1734	*	UMR	0.802139	chr9	36726375	36727374	1000	-	promoter:32995	uc009otv.1	12649	Chek1	cell cycle	UMR		95.5461	41.249
chr9	36725723	36727705	1983	*	UMR	2.91262	chr9	36726375	36727374	1000	-	promoter:32995	uc009otv.1	12649	Chek1	cell cycle		UMR	95.5461	41.249
chr9	36725728	36726925	1198	*	1	1.4652	chr9	36726659	36727658	1000	-	promoter:32996	uc009otw.2	12649	Chek1	cell cycle	1		95.5461	41.249
chr9	36725717	36726925	1209	*	1	2.91513	chr9	36726659	36727658	1000	-	promoter:32996	uc009otw.2	12649	Chek1	cell cycle		1	95.5461	41.249
chr9	36725723	36727456	1734	*	UMR	0.802139	chr9	36726659	36727658	1000	-	promoter:32996	uc009otw.2	12649	Chek1	cell cycle	UMR		95.5461	41.249
chr9	36725723	36727705	1983	*	UMR	2.91262	chr9	36726659	36727658	1000	-	promoter:32996	uc009otw.2	12649	Chek1	cell cycle		UMR	95.5461	41.249
chr9	36725728	36726925	1198	*	1	1.4652	chr9	36726659	36727658	1000	-	promoter:32997	uc009otx.2	12649	Chek1	cell cycle	1		95.5461	41.249
chr9	36725717	36726925	1209	*	1	2.91513	chr9	36726659	36727658	1000	-	promoter:32997	uc009otx.2	12649	Chek1	cell cycle		1	95.5461	41.249
chr9	36725723	36727456	1734	*	UMR	0.802139	chr9	36726659	36727658	1000	-	promoter:32997	uc009otx.2	12649	Chek1	cell cycle	UMR		95.5461	41.249
chr9	36725723	36727705	1983	*	UMR	2.91262	chr9	36726659	36727658	1000	-	promoter:32997	uc009otx.2	12649	Chek1	cell cycle		UMR	95.5461	41.249
chr9	53535619	53540118	4500	*	1	9.84992	chr9	53536672	53537671	1000	-	promoter:33277	uc009pmd.2	11920	Atm	cell cycle	1		333.054	48.3993
chr9	53535503	53539304	3802	*	1	4.4721	chr9	53536672	53537671	1000	-	promoter:33277	uc009pmd.2	11920	Atm	cell cycle		1	333.054	48.3993
chr9	53534201	53538809	4609	*	UMR	1.66229	chr9	53536672	53537671	1000	-	promoter:33277	uc009pmd.2	11920	Atm	cell cycle	UMR		333.054	48.3993
chr9	53535736	53539342	3607	*	UMR	1.75926	chr9	53536672	53537671	1000	-	promoter:33277	uc009pmd.2	11920	Atm	cell cycle		UMR	333.054	48.3993
chr9	53535619	53540118	4500	*	1	9.84992	chr9	53536672	53537671	1000	-	promoter:33278	uc009pme.2	11920	Atm	cell cycle	1		333.054	48.3993
chr9	53535503	53539304	3802	*	1	4.4721	chr9	53536672	53537671	1000	-	promoter:33278	uc009pme.2	11920	Atm	cell cycle		1	333.054	48.3993
chr9	53534201	53538809	4609	*	UMR	1.66229	chr9	53536672	53537671	1000	-	promoter:33278	uc009pme.2	11920	Atm	cell cycle	UMR		333.054	48.3993
chr9	53535736	53539342	3607	*	UMR	1.75926	chr9	53536672	53537671	1000	-	promoter:33278	uc009pme.2	11920	Atm	cell cycle		UMR	333.054	48.3993
chr9	63754271	63759446	5176	*	1	9.93604	chr9	63757995	63758994	1000	-	promoter:33632	uc009qbi.1	17127	Smad3	cell cycle	1		10010.9	519.818
chr9	63754272	63759446	5175	*	1	9.22134	chr9	63757995	63758994	1000	-	promoter:33632	uc009qbi.1	17127	Smad3	cell cycle		1	10010.9	519.818
chr9	63754249	63759512	5264	*	UMR	5.29483	chr9	63757995	63758994	1000	-	promoter:33632	uc009qbi.1	17127	Smad3	cell cycle	UMR		10010.9	519.818
chr9	63754433	63759398	4966	*	UMR	7.74908	chr9	63757995	63758994	1000	-	promoter:33632	uc009qbi.1	17127	Smad3	cell cycle		UMR	10010.9	519.818
chr9	70420592	70421972	1381	*	1	11.212	chr9	70421555	70422554	1000	-	promoter:33879	uc009qny.1	12442	Ccnb2	cell cycle	1		40.5169	17.5454
chr9	70421999	70501729	79731	*	4	87.4234	chr9	70421555	70422554	1000	-	promoter:33879	uc009qny.1	12442	Ccnb2	cell cycle	4		40.5169	17.5454
chr9	70420591	70422288	1698	*	2	28.6242	chr9	70421555	70422554	1000	-	promoter:33879	uc009qny.1	12442	Ccnb2	cell cycle		2	40.5169	17.5454
chr9	70422289	70502360	80072	*	4	89.0411	chr9	70421555	70422554	1000	-	promoter:33879	uc009qny.1	12442	Ccnb2	cell cycle		4	40.5169	17.5454
chr9	70420603	70422031	1429	*	UMR	16.4179	chr9	70421555	70422554	1000	-	promoter:33879	uc009qny.1	12442	Ccnb2	cell cycle	UMR		40.5169	17.5454
chr9	70420603	70421966	1364	*	UMR	17.8947	chr9	70421555	70422554	1000	-	promoter:33879	uc009qny.1	12442	Ccnb2	cell cycle		UMR	40.5169	17.5454
chr1	186701135	186706465	5331	*	1	9.0532	chr1	186705993	186706992	1000	-	promoter:3406	uc007dzo.2	21808	Tgfb2	cell cycle	1		149.62	15.416
chr1	186706679	186721907	15229	*	4	87.1901	chr1	186705993	186706992	1000	-	promoter:3406	uc007dzo.2	21808	Tgfb2	cell cycle	4		149.62	15.416
chr1	186701219	186706465	5247	*	1	5.98406	chr1	186705993	186706992	1000	-	promoter:3406	uc007dzo.2	21808	Tgfb2	cell cycle		1	149.62	15.416
chr1	186706679	186721907	15229	*	4	86.6222	chr1	186705993	186706992	1000	-	promoter:3406	uc007dzo.2	21808	Tgfb2	cell cycle		4	149.62	15.416
chr1	186701243	186706418	5176	*	UMR	5.03525	chr1	186705993	186706992	1000	-	promoter:3406	uc007dzo.2	21808	Tgfb2	cell cycle	UMR		149.62	15.416
chr1	186700943	186706366	5424	*	UMR	3.17578	chr1	186705993	186706992	1000	-	promoter:3406	uc007dzo.2	21808	Tgfb2	cell cycle		UMR	149.62	15.416
chr1	186701135	186706465	5331	*	1	9.0532	chr1	186705993	186706992	1000	-	promoter:3407	uc007dzp.2	21808	Tgfb2	cell cycle	1		149.62	15.416
chr1	186706679	186721907	15229	*	4	87.1901	chr1	186705993	186706992	1000	-	promoter:3407	uc007dzp.2	21808	Tgfb2	cell cycle	4		149.62	15.416
chr1	186701219	186706465	5247	*	1	5.98406	chr1	186705993	186706992	1000	-	promoter:3407	uc007dzp.2	21808	Tgfb2	cell cycle		1	149.62	15.416
chr1	186706679	186721907	15229	*	4	86.6222	chr1	186705993	186706992	1000	-	promoter:3407	uc007dzp.2	21808	Tgfb2	cell cycle		4	149.62	15.416
chr1	186701243	186706418	5176	*	UMR	5.03525	chr1	186705993	186706992	1000	-	promoter:3407	uc007dzp.2	21808	Tgfb2	cell cycle	UMR		149.62	15.416
chr1	186700943	186706366	5424	*	UMR	3.17578	chr1	186705993	186706992	1000	-	promoter:3407	uc007dzp.2	21808	Tgfb2	cell cycle		UMR	149.62	15.416
chr10	36927227	36973877	46651	*	4	85.1943	chr10	36973544	36974543	1000	+	promoter:34836	uc007eve.1	15182	Hdac2	cell cycle	4		6146.3	2173.66
chr10	36973920	36975584	1665	*	1	1.1244	chr10	36973544	36974543	1000	+	promoter:34836	uc007eve.1	15182	Hdac2	cell cycle	1		6146.3	2173.66
chr10	36927227	36973878	46652	*	4	85.753	chr10	36973544	36974543	1000	+	promoter:34836	uc007eve.1	15182	Hdac2	cell cycle		4	6146.3	2173.66
chr10	36973920	36975584	1665	*	1	3.62573	chr10	36973544	36974543	1000	+	promoter:34836	uc007eve.1	15182	Hdac2	cell cycle		1	6146.3	2173.66
chr10	36973899	36975666	1768	*	UMR	1.25196	chr10	36973544	36974543	1000	+	promoter:34836	uc007eve.1	15182	Hdac2	cell cycle	UMR		6146.3	2173.66
chr10	36973899	36975666	1768	*	UMR	1.74419	chr10	36973544	36974543	1000	+	promoter:34836	uc007eve.1	15182	Hdac2	cell cycle		UMR	6146.3	2173.66
chr10	36927227	36973877	46651	*	4	85.1943	chr10	36973544	36974543	1000	+	promoter:34837	uc007evf.1	15182	Hdac2	cell cycle	4		6146.3	2173.66
chr10	36973920	36975584	1665	*	1	1.1244	chr10	36973544	36974543	1000	+	promoter:34837	uc007evf.1	15182	Hdac2	cell cycle	1		6146.3	2173.66
chr10	36927227	36973878	46652	*	4	85.753	chr10	36973544	36974543	1000	+	promoter:34837	uc007evf.1	15182	Hdac2	cell cycle		4	6146.3	2173.66
chr10	36973920	36975584	1665	*	1	3.62573	chr10	36973544	36974543	1000	+	promoter:34837	uc007evf.1	15182	Hdac2	cell cycle		1	6146.3	2173.66
chr10	36973899	36975666	1768	*	UMR	1.25196	chr10	36973544	36974543	1000	+	promoter:34837	uc007evf.1	15182	Hdac2	cell cycle	UMR		6146.3	2173.66
chr10	36973899	36975666	1768	*	UMR	1.74419	chr10	36973544	36974543	1000	+	promoter:34837	uc007evf.1	15182	Hdac2	cell cycle		UMR	6146.3	2173.66
chr10	80928446	80937941	9496	*	1	15.6243	chr10	80929091	80930090	1000	+	promoter:35544	uc007gfl.1	17873	Gadd45b	cell cycle	1		153.386	135.788
chr10	80928466	80933467	5002	*	1	6.10282	chr10	80929091	80930090	1000	+	promoter:35544	uc007gfl.1	17873	Gadd45b	cell cycle		1	153.386	135.788
chr10	80928311	80934204	5894	*	UMR	5.10315	chr10	80929091	80930090	1000	+	promoter:35544	uc007gfl.1	17873	Gadd45b	cell cycle	UMR		153.386	135.788
chr10	80928243	80934016	5774	*	UMR	5.3554	chr10	80929091	80930090	1000	+	promoter:35544	uc007gfl.1	17873	Gadd45b	cell cycle		UMR	153.386	135.788
chr10	127061090	127063021	1932	*	3	79.3041	chr10	127062603	127063602	1000	+	promoter:36210	uc007hhv.2	12567	Cdk4	cell cycle	3		446.047	153.372
chr10	127063022	127064756	1735	*	1	7.71073	chr10	127062603	127063602	1000	+	promoter:36210	uc007hhv.2	12567	Cdk4	cell cycle	1		446.047	153.372
chr10	127061260	127062673	1414	*	3	80.3775	chr10	127062603	127063602	1000	+	promoter:36210	uc007hhv.2	12567	Cdk4	cell cycle		3	446.047	153.372
chr10	127062674	127064895	2222	*	1	4.93335	chr10	127062603	127063602	1000	+	promoter:36210	uc007hhv.2	12567	Cdk4	cell cycle		1	446.047	153.372
chr10	127062848	127064750	1903	*	UMR	4.24403	chr10	127062603	127063602	1000	+	promoter:36210	uc007hhv.2	12567	Cdk4	cell cycle	UMR		446.047	153.372
chr10	127062660	127064824	2165	*	UMR	3.53461	chr10	127062603	127063602	1000	+	promoter:36210	uc007hhv.2	12567	Cdk4	cell cycle		UMR	446.047	153.372
chr10	69351340	69354165	2826	*	1	8.11428	chr10	69352913	69353912	1000	-	promoter:36920	uc007fmr.1	12534	Cdk1	cell cycle	1		1507.5	595.428
chr10	69353597	69371439	17843	*	4	88.5577	chr10	69352913	69353912	1000	-	promoter:36920	uc007fmr.1	12534	Cdk1	cell cycle		4	1507.5	595.428
chr10	69350880	69353333	2454	*	UMR	4.8433	chr10	69352913	69353912	1000	-	promoter:36920	uc007fmr.1	12534	Cdk1	cell cycle	UMR		1507.5	595.428
chr10	69351195	69353306	2112	*	UMR	2.1164	chr10	69352913	69353912	1000	-	promoter:36920	uc007fmr.1	12534	Cdk1	cell cycle		UMR	1507.5	595.428
chr10	81376636	81379211	2576	*	1	17.8319	chr10	81378371	81379370	1000	-	promoter:37199	uc007ght.1	56371	Fzr1	cell cycle	1		1149.44	673.482
chr10	81376862	81379131	2270	*	1	10.3896	chr10	81378371	81379370	1000	-	promoter:37199	uc007ght.1	56371	Fzr1	cell cycle		1	1149.44	673.482
chr10	81376749	81379298	2550	*	UMR	9.46746	chr10	81378371	81379370	1000	-	promoter:37199	uc007ght.1	56371	Fzr1	cell cycle	UMR		1149.44	673.482
chr10	81376941	81379468	2528	*	UMR	8.37438	chr10	81378371	81379370	1000	-	promoter:37199	uc007ght.1	56371	Fzr1	cell cycle		UMR	1149.44	673.482
chr10	81376636	81379211	2576	*	1	17.8319	chr10	81378371	81379370	1000	-	promoter:37200	uc011xjh.1	56371	Fzr1	cell cycle	1		1149.44	673.482
chr10	81376862	81379131	2270	*	1	10.3896	chr10	81378371	81379370	1000	-	promoter:37200	uc011xjh.1	56371	Fzr1	cell cycle		1	1149.44	673.482
chr10	81376749	81379298	2550	*	UMR	9.46746	chr10	81378371	81379370	1000	-	promoter:37200	uc011xjh.1	56371	Fzr1	cell cycle	UMR		1149.44	673.482
chr10	81376941	81379468	2528	*	UMR	8.37438	chr10	81378371	81379370	1000	-	promoter:37200	uc011xjh.1	56371	Fzr1	cell cycle		UMR	1149.44	673.482
chr10	117708923	117711577	2655	*	2	30.992	chr10	117710029	117711028	1000	-	promoter:37552	uc007hdl.2	17246	Mdm2	cell cycle	2		3909.52	306.715
chr10	117709416	117711577	2162	*	1	18.2077	chr10	117710029	117711028	1000	-	promoter:37552	uc007hdl.2	17246	Mdm2	cell cycle		1	3909.52	306.715
chr10	117709062	117711351	2290	*	UMR	10.7692	chr10	117710029	117711028	1000	-	promoter:37552	uc007hdl.2	17246	Mdm2	cell cycle	UMR		3909.52	306.715
chr10	117709427	117711544	2118	*	UMR	7.22689	chr10	117710029	117711028	1000	-	promoter:37552	uc007hdl.2	17246	Mdm2	cell cycle		UMR	3909.52	306.715
chr10	117708923	117711577	2655	*	2	30.992	chr10	117710759	117711758	1000	-	promoter:37553	uc007hdm.2	17246	Mdm2	cell cycle	2		3909.52	306.715
chr10	117711650	117716694	5045	*	4	91.1511	chr10	117710759	117711758	1000	-	promoter:37553	uc007hdm.2	17246	Mdm2	cell cycle	4		3909.52	306.715
chr10	117709416	117711577	2162	*	1	18.2077	chr10	117710759	117711758	1000	-	promoter:37553	uc007hdm.2	17246	Mdm2	cell cycle		1	3909.52	306.715
chr10	117711650	117717474	5825	*	4	88.0281	chr10	117710759	117711758	1000	-	promoter:37553	uc007hdm.2	17246	Mdm2	cell cycle		4	3909.52	306.715
chr10	117709062	117711351	2290	*	UMR	10.7692	chr10	117710759	117711758	1000	-	promoter:37553	uc007hdm.2	17246	Mdm2	cell cycle	UMR		3909.52	306.715
chr10	117709427	117711544	2118	*	UMR	7.22689	chr10	117710759	117711758	1000	-	promoter:37553	uc007hdm.2	17246	Mdm2	cell cycle		UMR	3909.52	306.715
chr10	117708923	117711577	2655	*	2	30.992	chr10	117710759	117711758	1000	-	promoter:37554	uc011xno.2	17246	Mdm2	cell cycle	2		3909.52	306.715
chr10	117711650	117716694	5045	*	4	91.1511	chr10	117710759	117711758	1000	-	promoter:37554	uc011xno.2	17246	Mdm2	cell cycle	4		3909.52	306.715
chr10	117709416	117711577	2162	*	1	18.2077	chr10	117710759	117711758	1000	-	promoter:37554	uc011xno.2	17246	Mdm2	cell cycle		1	3909.52	306.715
chr10	117711650	117717474	5825	*	4	88.0281	chr10	117710759	117711758	1000	-	promoter:37554	uc011xno.2	17246	Mdm2	cell cycle		4	3909.52	306.715
chr10	117709062	117711351	2290	*	UMR	10.7692	chr10	117710759	117711758	1000	-	promoter:37554	uc011xno.2	17246	Mdm2	cell cycle	UMR		3909.52	306.715
chr10	117709427	117711544	2118	*	UMR	7.22689	chr10	117710759	117711758	1000	-	promoter:37554	uc011xno.2	17246	Mdm2	cell cycle		UMR	3909.52	306.715
chr10	117708923	117711577	2655	*	2	30.992	chr10	117710759	117711758	1000	-	promoter:37555	uc033fss.1	17246	Mdm2	cell cycle	2		3909.52	306.715
chr10	117711650	117716694	5045	*	4	91.1511	chr10	117710759	117711758	1000	-	promoter:37555	uc033fss.1	17246	Mdm2	cell cycle	4		3909.52	306.715
chr10	117709416	117711577	2162	*	1	18.2077	chr10	117710759	117711758	1000	-	promoter:37555	uc033fss.1	17246	Mdm2	cell cycle		1	3909.52	306.715
chr10	117711650	117717474	5825	*	4	88.0281	chr10	117710759	117711758	1000	-	promoter:37555	uc033fss.1	17246	Mdm2	cell cycle		4	3909.52	306.715
chr10	117709062	117711351	2290	*	UMR	10.7692	chr10	117710759	117711758	1000	-	promoter:37555	uc033fss.1	17246	Mdm2	cell cycle	UMR		3909.52	306.715
chr10	117709427	117711544	2118	*	UMR	7.22689	chr10	117710759	117711758	1000	-	promoter:37555	uc033fss.1	17246	Mdm2	cell cycle		UMR	3909.52	306.715
chr10	128703532	128709115	5584	*	1	20.3339	chr10	128705027	128706026	1000	-	promoter:37747	uc007hoa.1	12566	Cdk2	cell cycle	1		1587.85	211.806
chr10	128703532	128709114	5583	*	1	17.8771	chr10	128705027	128706026	1000	-	promoter:37747	uc007hoa.1	12566	Cdk2	cell cycle		1	1587.85	211.806
chr10	128703435	128709076	5642	*	UMR	18.5259	chr10	128705027	128706026	1000	-	promoter:37747	uc007hoa.1	12566	Cdk2	cell cycle	UMR		1587.85	211.806
chr10	128703498	128709248	5751	*	UMR	18.006	chr10	128705027	128706026	1000	-	promoter:37747	uc007hoa.1	12566	Cdk2	cell cycle		UMR	1587.85	211.806
chr10	128703532	128709115	5584	*	1	20.3339	chr10	128705052	128706051	1000	-	promoter:37748	uc007hny.2	12566	Cdk2	cell cycle	1		1587.85	211.806
chr10	128703532	128709114	5583	*	1	17.8771	chr10	128705052	128706051	1000	-	promoter:37748	uc007hny.2	12566	Cdk2	cell cycle		1	1587.85	211.806
chr10	128703435	128709076	5642	*	UMR	18.5259	chr10	128705052	128706051	1000	-	promoter:37748	uc007hny.2	12566	Cdk2	cell cycle	UMR		1587.85	211.806
chr10	128703498	128709248	5751	*	UMR	18.006	chr10	128705052	128706051	1000	-	promoter:37748	uc007hny.2	12566	Cdk2	cell cycle		UMR	1587.85	211.806
chr10	128703532	128709115	5584	*	1	20.3339	chr10	128705052	128706051	1000	-	promoter:37749	uc007hnz.2	12566	Cdk2	cell cycle	1		1587.85	211.806
chr10	128703532	128709114	5583	*	1	17.8771	chr10	128705052	128706051	1000	-	promoter:37749	uc007hnz.2	12566	Cdk2	cell cycle		1	1587.85	211.806
chr10	128703435	128709076	5642	*	UMR	18.5259	chr10	128705052	128706051	1000	-	promoter:37749	uc007hnz.2	12566	Cdk2	cell cycle	UMR		1587.85	211.806
chr10	128703498	128709248	5751	*	UMR	18.006	chr10	128705052	128706051	1000	-	promoter:37749	uc007hnz.2	12566	Cdk2	cell cycle		UMR	1587.85	211.806
chr2	25267710	25271473	3764	*	4	89.4823	chr2	25271466	25272465	1000	+	promoter:3798	uc008ird.2	99152	Anapc2	cell cycle	4		13808.3	3359.29
chr2	25271979	25273332	1354	*	1	7.55744	chr2	25271466	25272465	1000	+	promoter:3798	uc008ird.2	99152	Anapc2	cell cycle	1		13808.3	3359.29
chr2	25267890	25271472	3583	*	4	85.4551	chr2	25271466	25272465	1000	+	promoter:3798	uc008ird.2	99152	Anapc2	cell cycle		4	13808.3	3359.29
chr2	25271473	25273206	1734	*	1	4.09444	chr2	25271466	25272465	1000	+	promoter:3798	uc008ird.2	99152	Anapc2	cell cycle		1	13808.3	3359.29
chr2	25271629	25273216	1588	*	UMR	4.80769	chr2	25271466	25272465	1000	+	promoter:3798	uc008ird.2	99152	Anapc2	cell cycle	UMR		13808.3	3359.29
chr2	25271629	25273216	1588	*	UMR	3.81426	chr2	25271466	25272465	1000	+	promoter:3798	uc008ird.2	99152	Anapc2	cell cycle		UMR	13808.3	3359.29
chr2	25271979	25273332	1354	*	1	7.55744	chr2	25271511	25272510	1000	+	promoter:3799	uc008ire.2	99152	Anapc2	cell cycle	1		13808.3	3359.29
chr2	25271473	25273206	1734	*	1	4.09444	chr2	25271511	25272510	1000	+	promoter:3799	uc008ire.2	99152	Anapc2	cell cycle		1	13808.3	3359.29
chr2	25271629	25273216	1588	*	UMR	4.80769	chr2	25271511	25272510	1000	+	promoter:3799	uc008ire.2	99152	Anapc2	cell cycle	UMR		13808.3	3359.29
chr2	25271629	25273216	1588	*	UMR	3.81426	chr2	25271511	25272510	1000	+	promoter:3799	uc008ire.2	99152	Anapc2	cell cycle		UMR	13808.3	3359.29
chr11	52224854	52231298	6445	*	3	76.9399	chr11	52230995	52231994	1000	+	promoter:38278	uc007ivf.2	21402	Skp1a	cell cycle	3		9980.09	2652.04
chr11	52231379	52234476	3098	*	1	5.72992	chr11	52230995	52231994	1000	+	promoter:38278	uc007ivf.2	21402	Skp1a	cell cycle	1		9980.09	2652.04
chr11	52224937	52231201	6265	*	3	75.7501	chr11	52230995	52231994	1000	+	promoter:38278	uc007ivf.2	21402	Skp1a	cell cycle		3	9980.09	2652.04
chr11	52231202	52234476	3275	*	1	6.47979	chr11	52230995	52231994	1000	+	promoter:38278	uc007ivf.2	21402	Skp1a	cell cycle		1	9980.09	2652.04
chr11	52231250	52234000	2751	*	UMR	6.00375	chr11	52230995	52231994	1000	+	promoter:38278	uc007ivf.2	21402	Skp1a	cell cycle	UMR		9980.09	2652.04
chr11	52231250	52234898	3649	*	UMR	4.23841	chr11	52230995	52231994	1000	+	promoter:38278	uc007ivf.2	21402	Skp1a	cell cycle		UMR	9980.09	2652.04
chr11	69578266	69582375	4110	*	1	3.1448	chr11	69579359	69580358	1000	+	promoter:38652	uc007jql.2	22059	Trp53	cell cycle	1		499.771	78.5363
chr11	69578265	69582412	4148	*	1	2.8408	chr11	69579359	69580358	1000	+	promoter:38652	uc007jql.2	22059	Trp53	cell cycle		1	499.771	78.5363
chr11	69578404	69582393	3990	*	UMR	2.41796	chr11	69579359	69580358	1000	+	promoter:38652	uc007jql.2	22059	Trp53	cell cycle	UMR		499.771	78.5363
chr11	69578313	69582393	4081	*	UMR	2.22382	chr11	69579359	69580358	1000	+	promoter:38652	uc007jql.2	22059	Trp53	cell cycle		UMR	499.771	78.5363
chr11	69578266	69582375	4110	*	1	3.1448	chr11	69579359	69580358	1000	+	promoter:38653	uc011xww.1	22059	Trp53	cell cycle	1		499.771	78.5363
chr11	69578265	69582412	4148	*	1	2.8408	chr11	69579359	69580358	1000	+	promoter:38653	uc011xww.1	22059	Trp53	cell cycle		1	499.771	78.5363
chr11	69578404	69582393	3990	*	UMR	2.41796	chr11	69579359	69580358	1000	+	promoter:38653	uc011xww.1	22059	Trp53	cell cycle	UMR		499.771	78.5363
chr11	69578313	69582393	4081	*	UMR	2.22382	chr11	69579359	69580358	1000	+	promoter:38653	uc011xww.1	22059	Trp53	cell cycle		UMR	499.771	78.5363
chr11	69578266	69582375	4110	*	1	3.1448	chr11	69579359	69580358	1000	+	promoter:38654	uc007jqm.2	22059	Trp53	cell cycle	1		499.771	78.5363
chr11	69578265	69582412	4148	*	1	2.8408	chr11	69579359	69580358	1000	+	promoter:38654	uc007jqm.2	22059	Trp53	cell cycle		1	499.771	78.5363
chr11	69578404	69582393	3990	*	UMR	2.41796	chr11	69579359	69580358	1000	+	promoter:38654	uc007jqm.2	22059	Trp53	cell cycle	UMR		499.771	78.5363
chr11	69578313	69582393	4081	*	UMR	2.22382	chr11	69579359	69580358	1000	+	promoter:38654	uc007jqm.2	22059	Trp53	cell cycle		UMR	499.771	78.5363
chr11	69578266	69582375	4110	*	1	3.1448	chr11	69579359	69580358	1000	+	promoter:38655	uc007jqn.2	22059	Trp53	cell cycle	1		499.771	78.5363
chr11	69578265	69582412	4148	*	1	2.8408	chr11	69579359	69580358	1000	+	promoter:38655	uc007jqn.2	22059	Trp53	cell cycle		1	499.771	78.5363
chr11	69578404	69582393	3990	*	UMR	2.41796	chr11	69579359	69580358	1000	+	promoter:38655	uc007jqn.2	22059	Trp53	cell cycle	UMR		499.771	78.5363
chr11	69578313	69582393	4081	*	UMR	2.22382	chr11	69579359	69580358	1000	+	promoter:38655	uc007jqn.2	22059	Trp53	cell cycle		UMR	499.771	78.5363
chr11	75715995	75732403	16409	*	3	77.8241	chr11	75731887	75732886	1000	+	promoter:38899	uc007ket.2	22627	Ywhae	cell cycle	3		2105.12	799.635
chr11	75732590	75737391	4802	*	1	19.9107	chr11	75731887	75732886	1000	+	promoter:38899	uc007ket.2	22627	Ywhae	cell cycle	1		2105.12	799.635
chr11	75731433	75737391	5959	*	2	27.0973	chr11	75731887	75732886	1000	+	promoter:38899	uc007ket.2	22627	Ywhae	cell cycle		2	2105.12	799.635
chr11	75732315	75735825	3511	*	UMR	11.5254	chr11	75731887	75732886	1000	+	promoter:38899	uc007ket.2	22627	Ywhae	cell cycle	UMR		2105.12	799.635
chr11	75732315	75735825	3511	*	UMR	5.30612	chr11	75731887	75732886	1000	+	promoter:38899	uc007ket.2	22627	Ywhae	cell cycle		UMR	2105.12	799.635
chr11	75715995	75732403	16409	*	3	77.8241	chr11	75731887	75732886	1000	+	promoter:38900	uc007keu.3	22627	Ywhae	cell cycle	3		2105.12	799.635
chr11	75732590	75737391	4802	*	1	19.9107	chr11	75731887	75732886	1000	+	promoter:38900	uc007keu.3	22627	Ywhae	cell cycle	1		2105.12	799.635
chr11	75731433	75737391	5959	*	2	27.0973	chr11	75731887	75732886	1000	+	promoter:38900	uc007keu.3	22627	Ywhae	cell cycle		2	2105.12	799.635
chr11	75732315	75735825	3511	*	UMR	11.5254	chr11	75731887	75732886	1000	+	promoter:38900	uc007keu.3	22627	Ywhae	cell cycle	UMR		2105.12	799.635
chr11	75732315	75735825	3511	*	UMR	5.30612	chr11	75731887	75732886	1000	+	promoter:38900	uc007keu.3	22627	Ywhae	cell cycle		UMR	2105.12	799.635
chr11	98903899	98907393	3495	*	4	80.4208	chr11	98906889	98907888	1000	+	promoter:39434	uc007lhu.1	23834	Cdc6	cell cycle	4		122.496	65.1678
chr11	98907846	98908825	980	*	1	16.5701	chr11	98906889	98907888	1000	+	promoter:39434	uc007lhu.1	23834	Cdc6	cell cycle	1		122.496	65.1678
chr11	98876913	98907234	30322	*	4	82.6639	chr11	98906889	98907888	1000	+	promoter:39434	uc007lhu.1	23834	Cdc6	cell cycle		4	122.496	65.1678
chr11	98907296	98908685	1390	*	1	6.30277	chr11	98906889	98907888	1000	+	promoter:39434	uc007lhu.1	23834	Cdc6	cell cycle		1	122.496	65.1678
chr11	98907266	98908616	1351	*	UMR	5.70866	chr11	98906889	98907888	1000	+	promoter:39434	uc007lhu.1	23834	Cdc6	cell cycle	UMR		122.496	65.1678
chr11	98907266	98908788	1523	*	UMR	6.55271	chr11	98906889	98907888	1000	+	promoter:39434	uc007lhu.1	23834	Cdc6	cell cycle		UMR	122.496	65.1678
chr11	98903899	98907393	3495	*	4	80.4208	chr11	98906889	98907888	1000	+	promoter:39435	uc007lhv.1	23834	Cdc6	cell cycle	4		122.496	65.1678
chr11	98907846	98908825	980	*	1	16.5701	chr11	98906889	98907888	1000	+	promoter:39435	uc007lhv.1	23834	Cdc6	cell cycle	1		122.496	65.1678
chr11	98876913	98907234	30322	*	4	82.6639	chr11	98906889	98907888	1000	+	promoter:39435	uc007lhv.1	23834	Cdc6	cell cycle		4	122.496	65.1678
chr11	98907296	98908685	1390	*	1	6.30277	chr11	98906889	98907888	1000	+	promoter:39435	uc007lhv.1	23834	Cdc6	cell cycle		1	122.496	65.1678
chr11	98907266	98908616	1351	*	UMR	5.70866	chr11	98906889	98907888	1000	+	promoter:39435	uc007lhv.1	23834	Cdc6	cell cycle	UMR		122.496	65.1678
chr11	98907266	98908788	1523	*	UMR	6.55271	chr11	98906889	98907888	1000	+	promoter:39435	uc007lhv.1	23834	Cdc6	cell cycle		UMR	122.496	65.1678
chr11	98903899	98907393	3495	*	4	80.4208	chr11	98907151	98908150	1000	+	promoter:39436	uc007lhw.1	23834	Cdc6	cell cycle	4		122.496	65.1678
chr11	98907846	98908825	980	*	1	16.5701	chr11	98907151	98908150	1000	+	promoter:39436	uc007lhw.1	23834	Cdc6	cell cycle	1		122.496	65.1678
chr11	98876913	98907234	30322	*	4	82.6639	chr11	98907151	98908150	1000	+	promoter:39436	uc007lhw.1	23834	Cdc6	cell cycle		4	122.496	65.1678
chr11	98907296	98908685	1390	*	1	6.30277	chr11	98907151	98908150	1000	+	promoter:39436	uc007lhw.1	23834	Cdc6	cell cycle		1	122.496	65.1678
chr11	98907266	98908616	1351	*	UMR	5.70866	chr11	98907151	98908150	1000	+	promoter:39436	uc007lhw.1	23834	Cdc6	cell cycle	UMR		122.496	65.1678
chr11	98907266	98908788	1523	*	UMR	6.55271	chr11	98907151	98908150	1000	+	promoter:39436	uc007lhw.1	23834	Cdc6	cell cycle		UMR	122.496	65.1678
chr11	120597700	120599156	1457	*	1	2.54624	chr11	120597421	120598420	1000	+	promoter:39985	uc007mtm.2	66156	Anapc11	cell cycle	1		59.8499	29.2411
chr11	120597598	120598934	1337	*	1	0.446429	chr11	120597421	120598420	1000	+	promoter:39985	uc007mtm.2	66156	Anapc11	cell cycle		1	59.8499	29.2411
chr11	120597285	120599187	1903	*	UMR	1.6092	chr11	120597421	120598420	1000	+	promoter:39985	uc007mtm.2	66156	Anapc11	cell cycle	UMR		59.8499	29.2411
chr11	120597235	120599095	1861	*	UMR	3.04487	chr11	120597421	120598420	1000	+	promoter:39985	uc007mtm.2	66156	Anapc11	cell cycle		UMR	59.8499	29.2411
chr11	120597700	120599156	1457	*	1	2.54624	chr11	120597532	120598531	1000	+	promoter:39986	uc007mtn.2	66156	Anapc11	cell cycle	1		59.8499	29.2411
chr11	120597598	120598934	1337	*	1	0.446429	chr11	120597532	120598531	1000	+	promoter:39986	uc007mtn.2	66156	Anapc11	cell cycle		1	59.8499	29.2411
chr11	120597285	120599187	1903	*	UMR	1.6092	chr11	120597532	120598531	1000	+	promoter:39986	uc007mtn.2	66156	Anapc11	cell cycle	UMR		59.8499	29.2411
chr11	120597235	120599095	1861	*	UMR	3.04487	chr11	120597532	120598531	1000	+	promoter:39986	uc007mtn.2	66156	Anapc11	cell cycle		UMR	59.8499	29.2411
chr2	31672212	31687645	15434	*	4	88.3837	chr2	31687537	31688536	1000	+	promoter:4012	uc008jdz.3	11350	Abl1	cell cycle	4		191.922	91.9467
chr2	31687750	31690269	2520	*	1	5.6155	chr2	31687537	31688536	1000	+	promoter:4012	uc008jdz.3	11350	Abl1	cell cycle	1		191.922	91.9467
chr2	31687645	31690352	2708	*	1	12.176	chr2	31687537	31688536	1000	+	promoter:4012	uc008jdz.3	11350	Abl1	cell cycle		1	191.922	91.9467
chr2	31687765	31690383	2619	*	UMR	5.02092	chr2	31687537	31688536	1000	+	promoter:4012	uc008jdz.3	11350	Abl1	cell cycle	UMR		191.922	91.9467
chr2	31687765	31690635	2871	*	UMR	8.55746	chr2	31687537	31688536	1000	+	promoter:4012	uc008jdz.3	11350	Abl1	cell cycle		UMR	191.922	91.9467
chr2	31672212	31687645	15434	*	4	88.3837	chr2	31687537	31688536	1000	+	promoter:4013	uc008jea.3	11350	Abl1	cell cycle	4		191.922	91.9467
chr2	31687750	31690269	2520	*	1	5.6155	chr2	31687537	31688536	1000	+	promoter:4013	uc008jea.3	11350	Abl1	cell cycle	1		191.922	91.9467
chr2	31687645	31690352	2708	*	1	12.176	chr2	31687537	31688536	1000	+	promoter:4013	uc008jea.3	11350	Abl1	cell cycle		1	191.922	91.9467
chr2	31687765	31690383	2619	*	UMR	5.02092	chr2	31687537	31688536	1000	+	promoter:4013	uc008jea.3	11350	Abl1	cell cycle	UMR		191.922	91.9467
chr2	31687765	31690635	2871	*	UMR	8.55746	chr2	31687537	31688536	1000	+	promoter:4013	uc008jea.3	11350	Abl1	cell cycle		UMR	191.922	91.9467
chr2	31672212	31687645	15434	*	4	88.3837	chr2	31687537	31688536	1000	+	promoter:4014	uc008jeb.3	11350	Abl1	cell cycle	4		191.922	91.9467
chr2	31687750	31690269	2520	*	1	5.6155	chr2	31687537	31688536	1000	+	promoter:4014	uc008jeb.3	11350	Abl1	cell cycle	1		191.922	91.9467
chr2	31687645	31690352	2708	*	1	12.176	chr2	31687537	31688536	1000	+	promoter:4014	uc008jeb.3	11350	Abl1	cell cycle		1	191.922	91.9467
chr2	31687765	31690383	2619	*	UMR	5.02092	chr2	31687537	31688536	1000	+	promoter:4014	uc008jeb.3	11350	Abl1	cell cycle	UMR		191.922	91.9467
chr2	31687765	31690635	2871	*	UMR	8.55746	chr2	31687537	31688536	1000	+	promoter:4014	uc008jeb.3	11350	Abl1	cell cycle		UMR	191.922	91.9467
chr2	31672212	31687645	15434	*	4	88.3837	chr2	31687537	31688536	1000	+	promoter:4015	uc033hmk.1	11350	Abl1	cell cycle	4		191.922	91.9467
chr2	31687750	31690269	2520	*	1	5.6155	chr2	31687537	31688536	1000	+	promoter:4015	uc033hmk.1	11350	Abl1	cell cycle	1		191.922	91.9467
chr2	31687645	31690352	2708	*	1	12.176	chr2	31687537	31688536	1000	+	promoter:4015	uc033hmk.1	11350	Abl1	cell cycle		1	191.922	91.9467
chr2	31687765	31690383	2619	*	UMR	5.02092	chr2	31687537	31688536	1000	+	promoter:4015	uc033hmk.1	11350	Abl1	cell cycle	UMR		191.922	91.9467
chr2	31687765	31690635	2871	*	UMR	8.55746	chr2	31687537	31688536	1000	+	promoter:4015	uc033hmk.1	11350	Abl1	cell cycle		UMR	191.922	91.9467
chr2	31750179	31759046	8868	*	3	78.3558	chr2	31758939	31759938	1000	+	promoter:4016	uc008jec.3	11350	Abl1	cell cycle	3		191.922	91.9467
chr2	31759205	31762910	3706	*	1	7.52112	chr2	31758939	31759938	1000	+	promoter:4016	uc008jec.3	11350	Abl1	cell cycle	1		191.922	91.9467
chr2	31759205	31762909	3705	*	1	2.22429	chr2	31758939	31759938	1000	+	promoter:4016	uc008jec.3	11350	Abl1	cell cycle		1	191.922	91.9467
chr2	31759127	31763680	4554	*	UMR	9.38166	chr2	31758939	31759938	1000	+	promoter:4016	uc008jec.3	11350	Abl1	cell cycle	UMR		191.922	91.9467
chr2	31759127	31763680	4554	*	UMR	3.5982	chr2	31758939	31759938	1000	+	promoter:4016	uc008jec.3	11350	Abl1	cell cycle		UMR	191.922	91.9467
chr2	31759205	31762910	3706	*	1	7.52112	chr2	31759173	31760172	1000	+	promoter:4017	uc033hml.1	11350	Abl1	cell cycle	1		191.922	91.9467
chr2	31759205	31762909	3705	*	1	2.22429	chr2	31759173	31760172	1000	+	promoter:4017	uc033hml.1	11350	Abl1	cell cycle		1	191.922	91.9467
chr2	31759127	31763680	4554	*	UMR	9.38166	chr2	31759173	31760172	1000	+	promoter:4017	uc033hml.1	11350	Abl1	cell cycle	UMR		191.922	91.9467
chr2	31759127	31763680	4554	*	UMR	3.5982	chr2	31759173	31760172	1000	+	promoter:4017	uc033hml.1	11350	Abl1	cell cycle		UMR	191.922	91.9467
chr11	43413523	43432003	18481	*	4	82.8829	chr11	43425982	43426981	1000	-	promoter:40386	uc007imn.2	30939	Pttg1	cell cycle	4		3725.75	778.482
chr11	43425837	43427009	1173	*	1	6.90872	chr11	43425982	43426981	1000	-	promoter:40386	uc007imn.2	30939	Pttg1	cell cycle		1	3725.75	778.482
chr11	43425731	43426789	1059	*	UMR	8.74317	chr11	43425982	43426981	1000	-	promoter:40386	uc007imn.2	30939	Pttg1	cell cycle	UMR		3725.75	778.482
chr11	43425677	43426924	1248	*	UMR	5.31915	chr11	43425982	43426981	1000	-	promoter:40386	uc007imn.2	30939	Pttg1	cell cycle		UMR	3725.75	778.482
chr11	43413523	43432003	18481	*	4	82.8829	chr11	43426249	43427248	1000	-	promoter:40387	uc011xth.1	30939	Pttg1	cell cycle	4		3725.75	778.482
chr11	43425837	43427009	1173	*	1	6.90872	chr11	43426249	43427248	1000	-	promoter:40387	uc011xth.1	30939	Pttg1	cell cycle		1	3725.75	778.482
chr11	43425731	43426789	1059	*	UMR	8.74317	chr11	43426249	43427248	1000	-	promoter:40387	uc011xth.1	30939	Pttg1	cell cycle	UMR		3725.75	778.482
chr11	43425677	43426924	1248	*	UMR	5.31915	chr11	43426249	43427248	1000	-	promoter:40387	uc011xth.1	30939	Pttg1	cell cycle		UMR	3725.75	778.482
chr11	104548121	104551066	2946	*	1	12.4034	chr11	104550621	104551620	1000	-	promoter:41725	uc007lwq.2	217232	Cdc27	cell cycle	1		2445.38	514.965
chr11	104551173	104571240	20068	*	4	87.752	chr11	104550621	104551620	1000	-	promoter:41725	uc007lwq.2	217232	Cdc27	cell cycle	4		2445.38	514.965
chr11	104548121	104551067	2947	*	1	9.0886	chr11	104550621	104551620	1000	-	promoter:41725	uc007lwq.2	217232	Cdc27	cell cycle		1	2445.38	514.965
chr11	104551114	104571012	19899	*	4	87.4765	chr11	104550621	104551620	1000	-	promoter:41725	uc007lwq.2	217232	Cdc27	cell cycle		4	2445.38	514.965
chr11	104549120	104551090	1971	*	UMR	3.74677	chr11	104550621	104551620	1000	-	promoter:41725	uc007lwq.2	217232	Cdc27	cell cycle	UMR		2445.38	514.965
chr11	104549120	104551090	1971	*	UMR	2.20913	chr11	104550621	104551620	1000	-	promoter:41725	uc007lwq.2	217232	Cdc27	cell cycle		UMR	2445.38	514.965
chr11	104548121	104551066	2946	*	1	12.4034	chr11	104550621	104551620	1000	-	promoter:41726	uc007lwr.2	217232	Cdc27	cell cycle	1		2445.38	514.965
chr11	104551173	104571240	20068	*	4	87.752	chr11	104550621	104551620	1000	-	promoter:41726	uc007lwr.2	217232	Cdc27	cell cycle	4		2445.38	514.965
chr11	104548121	104551067	2947	*	1	9.0886	chr11	104550621	104551620	1000	-	promoter:41726	uc007lwr.2	217232	Cdc27	cell cycle		1	2445.38	514.965
chr11	104551114	104571012	19899	*	4	87.4765	chr11	104550621	104551620	1000	-	promoter:41726	uc007lwr.2	217232	Cdc27	cell cycle		4	2445.38	514.965
chr11	104549120	104551090	1971	*	UMR	3.74677	chr11	104550621	104551620	1000	-	promoter:41726	uc007lwr.2	217232	Cdc27	cell cycle	UMR		2445.38	514.965
chr11	104549120	104551090	1971	*	UMR	2.20913	chr11	104550621	104551620	1000	-	promoter:41726	uc007lwr.2	217232	Cdc27	cell cycle		UMR	2445.38	514.965
chr11	104548121	104551066	2946	*	1	12.4034	chr11	104550621	104551620	1000	-	promoter:41727	uc011ygb.2	217232	Cdc27	cell cycle	1		2445.38	514.965
chr11	104551173	104571240	20068	*	4	87.752	chr11	104550621	104551620	1000	-	promoter:41727	uc011ygb.2	217232	Cdc27	cell cycle	4		2445.38	514.965
chr11	104548121	104551067	2947	*	1	9.0886	chr11	104550621	104551620	1000	-	promoter:41727	uc011ygb.2	217232	Cdc27	cell cycle		1	2445.38	514.965
chr11	104551114	104571012	19899	*	4	87.4765	chr11	104550621	104551620	1000	-	promoter:41727	uc011ygb.2	217232	Cdc27	cell cycle		4	2445.38	514.965
chr11	104549120	104551090	1971	*	UMR	3.74677	chr11	104550621	104551620	1000	-	promoter:41727	uc011ygb.2	217232	Cdc27	cell cycle	UMR		2445.38	514.965
chr11	104549120	104551090	1971	*	UMR	2.20913	chr11	104550621	104551620	1000	-	promoter:41727	uc011ygb.2	217232	Cdc27	cell cycle		UMR	2445.38	514.965
chr11	104548121	104551066	2946	*	1	12.4034	chr11	104550621	104551620	1000	-	promoter:41728	uc011ygc.2	217232	Cdc27	cell cycle	1		2445.38	514.965
chr11	104551173	104571240	20068	*	4	87.752	chr11	104550621	104551620	1000	-	promoter:41728	uc011ygc.2	217232	Cdc27	cell cycle	4		2445.38	514.965
chr11	104548121	104551067	2947	*	1	9.0886	chr11	104550621	104551620	1000	-	promoter:41728	uc011ygc.2	217232	Cdc27	cell cycle		1	2445.38	514.965
chr11	104551114	104571012	19899	*	4	87.4765	chr11	104550621	104551620	1000	-	promoter:41728	uc011ygc.2	217232	Cdc27	cell cycle		4	2445.38	514.965
chr11	104549120	104551090	1971	*	UMR	3.74677	chr11	104550621	104551620	1000	-	promoter:41728	uc011ygc.2	217232	Cdc27	cell cycle	UMR		2445.38	514.965
chr11	104549120	104551090	1971	*	UMR	2.20913	chr11	104550621	104551620	1000	-	promoter:41728	uc011ygc.2	217232	Cdc27	cell cycle		UMR	2445.38	514.965
chr11	104548121	104551066	2946	*	1	12.4034	chr11	104550621	104551620	1000	-	promoter:41729	uc007lws.1	217232	Cdc27	cell cycle	1		2445.38	514.965
chr11	104551173	104571240	20068	*	4	87.752	chr11	104550621	104551620	1000	-	promoter:41729	uc007lws.1	217232	Cdc27	cell cycle	4		2445.38	514.965
chr11	104548121	104551067	2947	*	1	9.0886	chr11	104550621	104551620	1000	-	promoter:41729	uc007lws.1	217232	Cdc27	cell cycle		1	2445.38	514.965
chr11	104551114	104571012	19899	*	4	87.4765	chr11	104550621	104551620	1000	-	promoter:41729	uc007lws.1	217232	Cdc27	cell cycle		4	2445.38	514.965
chr11	104549120	104551090	1971	*	UMR	3.74677	chr11	104550621	104551620	1000	-	promoter:41729	uc007lws.1	217232	Cdc27	cell cycle	UMR		2445.38	514.965
chr11	104549120	104551090	1971	*	UMR	2.20913	chr11	104550621	104551620	1000	-	promoter:41729	uc007lws.1	217232	Cdc27	cell cycle		UMR	2445.38	514.965
chr12	21414927	21419135	4209	*	1	18.0196	chr12	21417437	21418436	1000	-	promoter:43503	uc007ndw.1	22630	Ywhaq	cell cycle	1		#N/A	#N/A
chr12	21415399	21419135	3737	*	1	9.99025	chr12	21417437	21418436	1000	-	promoter:43503	uc007ndw.1	22630	Ywhaq	cell cycle		1	#N/A	#N/A
chr12	21415607	21418854	3248	*	UMR	6.45995	chr12	21417437	21418436	1000	-	promoter:43503	uc007ndw.1	22630	Ywhaq	cell cycle	UMR		#N/A	#N/A
chr12	21415607	21419014	3408	*	UMR	4.28571	chr12	21417437	21418436	1000	-	promoter:43503	uc007ndw.1	22630	Ywhaq	cell cycle		UMR	#N/A	#N/A
chr12	21414927	21419135	4209	*	1	18.0196	chr12	21417582	21418581	1000	-	promoter:43504	uc007ndx.1	22630	Ywhaq	cell cycle	1		#N/A	#N/A
chr12	21415399	21419135	3737	*	1	9.99025	chr12	21417582	21418581	1000	-	promoter:43504	uc007ndx.1	22630	Ywhaq	cell cycle		1	#N/A	#N/A
chr12	21415607	21418854	3248	*	UMR	6.45995	chr12	21417582	21418581	1000	-	promoter:43504	uc007ndx.1	22630	Ywhaq	cell cycle	UMR		#N/A	#N/A
chr12	21415607	21419014	3408	*	UMR	4.28571	chr12	21417582	21418581	1000	-	promoter:43504	uc007ndx.1	22630	Ywhaq	cell cycle		UMR	#N/A	#N/A
chr12	21414927	21419135	4209	*	1	18.0196	chr12	21417582	21418581	1000	-	promoter:43505	uc007ndy.1	22630	Ywhaq	cell cycle	1		#N/A	#N/A
chr12	21415399	21419135	3737	*	1	9.99025	chr12	21417582	21418581	1000	-	promoter:43505	uc007ndy.1	22630	Ywhaq	cell cycle		1	#N/A	#N/A
chr12	21415607	21418854	3248	*	UMR	6.45995	chr12	21417582	21418581	1000	-	promoter:43505	uc007ndy.1	22630	Ywhaq	cell cycle	UMR		#N/A	#N/A
chr12	21415607	21419014	3408	*	UMR	4.28571	chr12	21417582	21418581	1000	-	promoter:43505	uc007ndy.1	22630	Ywhaq	cell cycle		UMR	#N/A	#N/A
chr12	86075918	86081365	5448	*	2	25.5266	chr12	86079042	86080041	1000	-	promoter:43963	uc007ohn.2	21809	Tgfb3	cell cycle	2		355.828	96.4913
chr12	86076247	86081365	5119	*	1	19.811	chr12	86079042	86080041	1000	-	promoter:43963	uc007ohn.2	21809	Tgfb3	cell cycle		1	355.828	96.4913
chr12	86078164	86081528	3365	*	UMR	17.037	chr12	86079042	86080041	1000	-	promoter:43963	uc007ohn.2	21809	Tgfb3	cell cycle	UMR		355.828	96.4913
chr12	86076291	86079884	3594	*	UMR	23.1013	chr12	86079042	86080041	1000	-	promoter:43963	uc007ohn.2	21809	Tgfb3	cell cycle		UMR	355.828	96.4913
chr13	51844758	51849961	5204	*	1	1.19422	chr13	51845675	51846674	1000	+	promoter:44967	uc007qmq.2	23882	Gadd45g	cell cycle	1		666.663	434.552
chr13	51845289	51850028	4740	*	1	2.72883	chr13	51845675	51846674	1000	+	promoter:44967	uc007qmq.2	23882	Gadd45g	cell cycle		1	666.663	434.552
chr13	51844465	51849944	5480	*	UMR	2.37805	chr13	51845675	51846674	1000	+	promoter:44967	uc007qmq.2	23882	Gadd45g	cell cycle	UMR		666.663	434.552
chr13	51844611	51849944	5334	*	UMR	1.9117	chr13	51845675	51846674	1000	+	promoter:44967	uc007qmq.2	23882	Gadd45g	cell cycle		UMR	666.663	434.552
chr13	85189240	85190288	1049	*	1	2.53311	chr13	85188477	85189476	1000	+	promoter:45284	uc007ris.1	66671	Ccnh	cell cycle	1		2976.66	519.509
chr13	84970628	85188896	218269	*	4	82.3502	chr13	85188477	85189476	1000	+	promoter:45284	uc007ris.1	66671	Ccnh	cell cycle		4	2976.66	519.509
chr13	85189418	85190700	1283	*	1	12.9254	chr13	85188477	85189476	1000	+	promoter:45284	uc007ris.1	66671	Ccnh	cell cycle		1	2976.66	519.509
chr13	85188889	85190494	1606	*	UMR	2.55591	chr13	85188477	85189476	1000	+	promoter:45284	uc007ris.1	66671	Ccnh	cell cycle	UMR		2976.66	519.509
chr13	85188939	85190494	1556	*	UMR	2.18182	chr13	85188477	85189476	1000	+	promoter:45284	uc007ris.1	66671	Ccnh	cell cycle		UMR	2976.66	519.509
chr13	85189240	85190288	1049	*	1	2.53311	chr13	85188477	85189476	1000	+	promoter:45285	uc007rit.1	66671	Ccnh	cell cycle	1		2976.66	519.509
chr13	84970628	85188896	218269	*	4	82.3502	chr13	85188477	85189476	1000	+	promoter:45285	uc007rit.1	66671	Ccnh	cell cycle		4	2976.66	519.509
chr13	85189418	85190700	1283	*	1	12.9254	chr13	85188477	85189476	1000	+	promoter:45285	uc007rit.1	66671	Ccnh	cell cycle		1	2976.66	519.509
chr13	85188889	85190494	1606	*	UMR	2.55591	chr13	85188477	85189476	1000	+	promoter:45285	uc007rit.1	66671	Ccnh	cell cycle	UMR		2976.66	519.509
chr13	85188939	85190494	1556	*	UMR	2.18182	chr13	85188477	85189476	1000	+	promoter:45285	uc007rit.1	66671	Ccnh	cell cycle		UMR	2976.66	519.509
chr13	85189240	85190288	1049	*	1	2.53311	chr13	85188477	85189476	1000	+	promoter:45286	uc007riu.1	66671	Ccnh	cell cycle	1		2976.66	519.509
chr13	84970628	85188896	218269	*	4	82.3502	chr13	85188477	85189476	1000	+	promoter:45286	uc007riu.1	66671	Ccnh	cell cycle		4	2976.66	519.509
chr13	85189418	85190700	1283	*	1	12.9254	chr13	85188477	85189476	1000	+	promoter:45286	uc007riu.1	66671	Ccnh	cell cycle		1	2976.66	519.509
chr13	85188889	85190494	1606	*	UMR	2.55591	chr13	85188477	85189476	1000	+	promoter:45286	uc007riu.1	66671	Ccnh	cell cycle	UMR		2976.66	519.509
chr13	85188939	85190494	1556	*	UMR	2.18182	chr13	85188477	85189476	1000	+	promoter:45286	uc007riu.1	66671	Ccnh	cell cycle		UMR	2976.66	519.509
chr13	85189240	85190288	1049	*	1	2.53311	chr13	85189754	85190753	1000	+	promoter:45287	uc007riv.1	66671	Ccnh	cell cycle	1		2976.66	519.509
chr13	85190700	85286826	96127	*	4	89.2626	chr13	85189754	85190753	1000	+	promoter:45287	uc007riv.1	66671	Ccnh	cell cycle	4		2976.66	519.509
chr13	85189418	85190700	1283	*	1	12.9254	chr13	85189754	85190753	1000	+	promoter:45287	uc007riv.1	66671	Ccnh	cell cycle		1	2976.66	519.509
chr13	85188889	85190494	1606	*	UMR	2.55591	chr13	85189754	85190753	1000	+	promoter:45287	uc007riv.1	66671	Ccnh	cell cycle	UMR		2976.66	519.509
chr13	85188939	85190494	1556	*	UMR	2.18182	chr13	85189754	85190753	1000	+	promoter:45287	uc007riv.1	66671	Ccnh	cell cycle		UMR	2976.66	519.509
chr13	29983046	29987294	4249	*	1	10.8984	chr13	29984392	29985391	1000	-	promoter:45854	uc007pys.2	13557	E2f3	cell cycle	1		3045.88	723.387
chr13	29981679	29987488	5810	*	1	15.2507	chr13	29984392	29985391	1000	-	promoter:45854	uc007pys.2	13557	E2f3	cell cycle		1	3045.88	723.387
chr13	29981637	29987426	5790	*	UMR	14.305	chr13	29984392	29985391	1000	-	promoter:45854	uc007pys.2	13557	E2f3	cell cycle	UMR		3045.88	723.387
chr13	29981637	29987480	5844	*	UMR	11.6625	chr13	29984392	29985391	1000	-	promoter:45854	uc007pys.2	13557	E2f3	cell cycle		UMR	3045.88	723.387
chr13	29983046	29987294	4249	*	1	10.8984	chr13	29986064	29987063	1000	-	promoter:45855	uc007pyq.2	13557	E2f3	cell cycle	1		3045.88	723.387
chr13	29981679	29987488	5810	*	1	15.2507	chr13	29986064	29987063	1000	-	promoter:45855	uc007pyq.2	13557	E2f3	cell cycle		1	3045.88	723.387
chr13	29981637	29987426	5790	*	UMR	14.305	chr13	29986064	29987063	1000	-	promoter:45855	uc007pyq.2	13557	E2f3	cell cycle	UMR		3045.88	723.387
chr13	29981637	29987480	5844	*	UMR	11.6625	chr13	29986064	29987063	1000	-	promoter:45855	uc007pyq.2	13557	E2f3	cell cycle		UMR	3045.88	723.387
chr13	29983046	29987294	4249	*	1	10.8984	chr13	29984392	29985391	1000	-	promoter:45857	uc007pyr.2	13557	E2f3	cell cycle	1		3045.88	723.387
chr13	29981679	29987488	5810	*	1	15.2507	chr13	29984392	29985391	1000	-	promoter:45857	uc007pyr.2	13557	E2f3	cell cycle		1	3045.88	723.387
chr13	29981637	29987426	5790	*	UMR	14.305	chr13	29984392	29985391	1000	-	promoter:45857	uc007pyr.2	13557	E2f3	cell cycle	UMR		3045.88	723.387
chr13	29981637	29987480	5844	*	UMR	11.6625	chr13	29984392	29985391	1000	-	promoter:45857	uc007pyr.2	13557	E2f3	cell cycle		UMR	3045.88	723.387
chr13	64273699	64277186	3488	*	1	16.4044	chr13	64274989	64275988	1000	-	promoter:46288	uc007qym.2	218294	Cdc14b	cell cycle	1		989.025	274.026
chr13	64273699	64275942	2244	*	1	11.3196	chr13	64274989	64275988	1000	-	promoter:46288	uc007qym.2	218294	Cdc14b	cell cycle		1	989.025	274.026
chr13	64273879	64275796	1918	*	UMR	3.64656	chr13	64274989	64275988	1000	-	promoter:46288	uc007qym.2	218294	Cdc14b	cell cycle	UMR		989.025	274.026
chr13	64273735	64276038	2304	*	UMR	9.0604	chr13	64274989	64275988	1000	-	promoter:46288	uc007qym.2	218294	Cdc14b	cell cycle		UMR	989.025	274.026
chr13	64205734	64273682	67949	*	4	84.441	chr13	64248539	64249538	1000	-	promoter:46291	uc007qyo.2	218294	Cdc14b	cell cycle	4		989.025	274.026
chr13	64248155	64249058	904	*	1	4.12146	chr13	64248539	64249538	1000	-	promoter:46291	uc007qyo.2	218294	Cdc14b	cell cycle		1	989.025	274.026
chr13	64249340	64273682	24343	*	4	83.9602	chr13	64248539	64249538	1000	-	promoter:46291	uc007qyo.2	218294	Cdc14b	cell cycle		4	989.025	274.026
chr13	64248106	64249252	1147	*	UMR	2.85714	chr13	64248539	64249538	1000	-	promoter:46291	uc007qyo.2	218294	Cdc14b	cell cycle	UMR		989.025	274.026
chr13	64248106	64249358	1253	*	UMR	4.01691	chr13	64248539	64249538	1000	-	promoter:46291	uc007qyo.2	218294	Cdc14b	cell cycle		UMR	989.025	274.026
chr13	64273699	64277186	3488	*	1	16.4044	chr13	64274989	64275988	1000	-	promoter:46292	uc007qyp.2	218294	Cdc14b	cell cycle	1		989.025	274.026
chr13	64273699	64275942	2244	*	1	11.3196	chr13	64274989	64275988	1000	-	promoter:46292	uc007qyp.2	218294	Cdc14b	cell cycle		1	989.025	274.026
chr13	64273879	64275796	1918	*	UMR	3.64656	chr13	64274989	64275988	1000	-	promoter:46292	uc007qyp.2	218294	Cdc14b	cell cycle	UMR		989.025	274.026
chr13	64273735	64276038	2304	*	UMR	9.0604	chr13	64274989	64275988	1000	-	promoter:46292	uc007qyp.2	218294	Cdc14b	cell cycle		UMR	989.025	274.026
chr13	64273699	64277186	3488	*	1	16.4044	chr13	64274989	64275988	1000	-	promoter:46293	uc007qyq.2	218294	Cdc14b	cell cycle	1		989.025	274.026
chr13	64273699	64275942	2244	*	1	11.3196	chr13	64274989	64275988	1000	-	promoter:46293	uc007qyq.2	218294	Cdc14b	cell cycle		1	989.025	274.026
chr13	64273879	64275796	1918	*	UMR	3.64656	chr13	64274989	64275988	1000	-	promoter:46293	uc007qyq.2	218294	Cdc14b	cell cycle	UMR		989.025	274.026
chr13	64273735	64276038	2304	*	UMR	9.0604	chr13	64274989	64275988	1000	-	promoter:46293	uc007qyq.2	218294	Cdc14b	cell cycle		UMR	989.025	274.026
chr13	64273699	64277186	3488	*	1	16.4044	chr13	64274989	64275988	1000	-	promoter:46294	uc007qyr.2	218294	Cdc14b	cell cycle	1		989.025	274.026
chr13	64273699	64275942	2244	*	1	11.3196	chr13	64274989	64275988	1000	-	promoter:46294	uc007qyr.2	218294	Cdc14b	cell cycle		1	989.025	274.026
chr13	64273879	64275796	1918	*	UMR	3.64656	chr13	64274989	64275988	1000	-	promoter:46294	uc007qyr.2	218294	Cdc14b	cell cycle	UMR		989.025	274.026
chr13	64273735	64276038	2304	*	UMR	9.0604	chr13	64274989	64275988	1000	-	promoter:46294	uc007qyr.2	218294	Cdc14b	cell cycle		UMR	989.025	274.026
chr13	100729882	100730996	1115	*	1	2.55468	chr13	100730943	100731942	1000	-	promoter:46629	uc007rrk.2	12572	Cdk7	cell cycle	1		42.4678	7.13605
chr13	100731647	100743487	11841	*	4	89.9811	chr13	100730943	100731942	1000	-	promoter:46629	uc007rrk.2	12572	Cdk7	cell cycle	4		42.4678	7.13605
chr13	100729317	100731240	1924	*	1	7.28903	chr13	100730943	100731942	1000	-	promoter:46629	uc007rrk.2	12572	Cdk7	cell cycle		1	42.4678	7.13605
chr13	100731915	100743453	11539	*	4	89.8269	chr13	100730943	100731942	1000	-	promoter:46629	uc007rrk.2	12572	Cdk7	cell cycle		4	42.4678	7.13605
chr13	100729379	100731412	2034	*	UMR	5.19481	chr13	100730943	100731942	1000	-	promoter:46629	uc007rrk.2	12572	Cdk7	cell cycle	UMR		42.4678	7.13605
chr13	100729379	100731443	2065	*	UMR	5.57851	chr13	100730943	100731942	1000	-	promoter:46629	uc007rrk.2	12572	Cdk7	cell cycle		UMR	42.4678	7.13605
chr13	100729882	100730996	1115	*	1	2.55468	chr13	100730943	100731942	1000	-	promoter:46630	uc011zeb.1	12572	Cdk7	cell cycle	1		42.4678	7.13605
chr13	100731647	100743487	11841	*	4	89.9811	chr13	100730943	100731942	1000	-	promoter:46630	uc011zeb.1	12572	Cdk7	cell cycle	4		42.4678	7.13605
chr13	100729317	100731240	1924	*	1	7.28903	chr13	100730943	100731942	1000	-	promoter:46630	uc011zeb.1	12572	Cdk7	cell cycle		1	42.4678	7.13605
chr13	100731915	100743453	11539	*	4	89.8269	chr13	100730943	100731942	1000	-	promoter:46630	uc011zeb.1	12572	Cdk7	cell cycle		4	42.4678	7.13605
chr13	100729379	100731412	2034	*	UMR	5.19481	chr13	100730943	100731942	1000	-	promoter:46630	uc011zeb.1	12572	Cdk7	cell cycle	UMR		42.4678	7.13605
chr13	100729379	100731443	2065	*	UMR	5.57851	chr13	100730943	100731942	1000	-	promoter:46630	uc011zeb.1	12572	Cdk7	cell cycle		UMR	42.4678	7.13605
chr13	100785330	100787455	2126	*	1	15.3856	chr13	100786487	100787486	1000	-	promoter:46634	uc007rro.1	268697	Ccnb1	cell cycle	1		110.56	105.475
chr13	100785607	100787455	1849	*	1	11.4565	chr13	100786487	100787486	1000	-	promoter:46634	uc007rro.1	268697	Ccnb1	cell cycle		1	110.56	105.475
chr13	100785369	100787006	1638	*	UMR	3.84615	chr13	100786487	100787486	1000	-	promoter:46634	uc007rro.1	268697	Ccnb1	cell cycle	UMR		110.56	105.475
chr13	100785369	100787453	2085	*	UMR	7.12909	chr13	100786487	100787486	1000	-	promoter:46634	uc007rro.1	268697	Ccnb1	cell cycle		UMR	110.56	105.475
chr13	100785330	100787455	2126	*	1	15.3856	chr13	100786487	100787486	1000	-	promoter:46635	uc007rrp.1	268697	Ccnb1	cell cycle	1		110.56	105.475
chr13	100785607	100787455	1849	*	1	11.4565	chr13	100786487	100787486	1000	-	promoter:46635	uc007rrp.1	268697	Ccnb1	cell cycle		1	110.56	105.475
chr13	100785369	100787006	1638	*	UMR	3.84615	chr13	100786487	100787486	1000	-	promoter:46635	uc007rrp.1	268697	Ccnb1	cell cycle	UMR		110.56	105.475
chr13	100785369	100787453	2085	*	UMR	7.12909	chr13	100786487	100787486	1000	-	promoter:46635	uc007rrp.1	268697	Ccnb1	cell cycle		UMR	110.56	105.475
chr14	73324632	73326961	2330	*	1	5.65812	chr14	73325792	73326791	1000	-	promoter:49180	uc007upp.2	19645	Rb1	cell cycle	1		438.391	192.17
chr14	73324632	73326962	2331	*	1	5.16779	chr14	73325792	73326791	1000	-	promoter:49180	uc007upp.2	19645	Rb1	cell cycle		1	438.391	192.17
chr14	73324329	73327092	2764	*	UMR	3.0303	chr14	73325792	73326791	1000	-	promoter:49180	uc007upp.2	19645	Rb1	cell cycle	UMR		438.391	192.17
chr14	73324489	73327092	2604	*	UMR	1.76367	chr14	73325792	73326791	1000	-	promoter:49180	uc007upp.2	19645	Rb1	cell cycle		UMR	438.391	192.17
chr15	61983056	61989518	6463	*	1	3.97696	chr15	61984341	61985340	1000	+	promoter:49761	uc007vyg.2	17869	Myc	cell cycle	1		71.9508	21.2355
chr15	61983103	61989309	6207	*	1	3.31218	chr15	61984341	61985340	1000	+	promoter:49761	uc007vyg.2	17869	Myc	cell cycle		1	71.9508	21.2355
chr15	61983080	61989156	6077	*	UMR	0.946372	chr15	61984341	61985340	1000	+	promoter:49761	uc007vyg.2	17869	Myc	cell cycle	UMR		71.9508	21.2355
chr15	61983080	61989033	5954	*	UMR	1.33869	chr15	61984341	61985340	1000	+	promoter:49761	uc007vyg.2	17869	Myc	cell cycle		UMR	71.9508	21.2355
chr15	61983056	61989518	6463	*	1	3.97696	chr15	61984341	61985340	1000	+	promoter:49762	uc007vyh.2	17869	Myc	cell cycle	1		71.9508	21.2355
chr15	61983103	61989309	6207	*	1	3.31218	chr15	61984341	61985340	1000	+	promoter:49762	uc007vyh.2	17869	Myc	cell cycle		1	71.9508	21.2355
chr15	61983080	61989156	6077	*	UMR	0.946372	chr15	61984341	61985340	1000	+	promoter:49762	uc007vyh.2	17869	Myc	cell cycle	UMR		71.9508	21.2355
chr15	61983080	61989033	5954	*	UMR	1.33869	chr15	61984341	61985340	1000	+	promoter:49762	uc007vyh.2	17869	Myc	cell cycle		UMR	71.9508	21.2355
chr15	61983056	61989518	6463	*	1	3.97696	chr15	61986422	61987421	1000	+	promoter:49763	uc007vyi.1	17869	Myc	cell cycle	1		71.9508	21.2355
chr15	61983103	61989309	6207	*	1	3.31218	chr15	61986422	61987421	1000	+	promoter:49763	uc007vyi.1	17869	Myc	cell cycle		1	71.9508	21.2355
chr15	61983080	61989156	6077	*	UMR	0.946372	chr15	61986422	61987421	1000	+	promoter:49763	uc007vyi.1	17869	Myc	cell cycle	UMR		71.9508	21.2355
chr15	61983080	61989033	5954	*	UMR	1.33869	chr15	61986422	61987421	1000	+	promoter:49763	uc007vyi.1	17869	Myc	cell cycle		UMR	71.9508	21.2355
chr15	81449473	81465553	16081	*	4	89.9915	chr15	81465316	81466315	1000	+	promoter:50138	uc007wwq.1	56438	Rbx1	cell cycle	4		33231	5379.57
chr15	81465617	81467815	2199	*	1	16.4612	chr15	81465316	81466315	1000	+	promoter:50138	uc007wwq.1	56438	Rbx1	cell cycle	1		33231	5379.57
chr15	81422893	81465617	42725	*	4	87.7662	chr15	81465316	81466315	1000	+	promoter:50138	uc007wwq.1	56438	Rbx1	cell cycle		4	33231	5379.57
chr15	81465637	81467585	1949	*	1	11.9186	chr15	81465316	81466315	1000	+	promoter:50138	uc007wwq.1	56438	Rbx1	cell cycle		1	33231	5379.57
chr15	81465628	81467852	2225	*	UMR	7.40132	chr15	81465316	81466315	1000	+	promoter:50138	uc007wwq.1	56438	Rbx1	cell cycle	UMR		33231	5379.57
chr15	81465628	81467653	2026	*	UMR	7.87589	chr15	81465316	81466315	1000	+	promoter:50138	uc007wwq.1	56438	Rbx1	cell cycle		UMR	33231	5379.57
chr15	81584399	81588138	3740	*	1	7.82825	chr15	81585214	81586213	1000	+	promoter:50139	uc007wwr.1	328572	Ep300	cell cycle	1		90.7665	18.499
chr15	81584399	81588033	3635	*	1	5.56214	chr15	81585214	81586213	1000	+	promoter:50139	uc007wwr.1	328572	Ep300	cell cycle		1	90.7665	18.499
chr15	81584342	81588432	4091	*	UMR	2.84091	chr15	81585214	81586213	1000	+	promoter:50139	uc007wwr.1	328572	Ep300	cell cycle	UMR		90.7665	18.499
chr15	81584342	81588085	3744	*	UMR	3.82848	chr15	81585214	81586213	1000	+	promoter:50139	uc007wwr.1	328572	Ep300	cell cycle		UMR	90.7665	18.499
chr15	81584399	81588138	3740	*	1	7.82825	chr15	81585214	81586213	1000	+	promoter:50140	uc007wws.1	328572	Ep300	cell cycle	1		90.7665	18.499
chr15	81584399	81588033	3635	*	1	5.56214	chr15	81585214	81586213	1000	+	promoter:50140	uc007wws.1	328572	Ep300	cell cycle		1	90.7665	18.499
chr15	81584342	81588432	4091	*	UMR	2.84091	chr15	81585214	81586213	1000	+	promoter:50140	uc007wws.1	328572	Ep300	cell cycle	UMR		90.7665	18.499
chr15	81584342	81588085	3744	*	UMR	3.82848	chr15	81585214	81586213	1000	+	promoter:50140	uc007wws.1	328572	Ep300	cell cycle		UMR	90.7665	18.499
chr15	102280359	102295722	15364	*	3	78.5952	chr15	102295293	102296292	1000	+	promoter:50495	uc007xvf.2	105988	Espl1	cell cycle	3		#N/A	#N/A
chr15	102295893	102296796	904	*	1	2.83063	chr15	102295293	102296292	1000	+	promoter:50495	uc007xvf.2	105988	Espl1	cell cycle	1		#N/A	#N/A
chr15	102295290	102297031	1742	*	1	5.2672	chr15	102295293	102296292	1000	+	promoter:50495	uc007xvf.2	105988	Espl1	cell cycle		1	#N/A	#N/A
chr15	102295665	102296956	1292	*	UMR	5.80205	chr15	102295293	102296292	1000	+	promoter:50495	uc007xvf.2	105988	Espl1	cell cycle	UMR		#N/A	#N/A
chr15	102295665	102296856	1192	*	UMR	0.947867	chr15	102295293	102296292	1000	+	promoter:50495	uc007xvf.2	105988	Espl1	cell cycle		UMR	#N/A	#N/A
chr15	102280359	102295722	15364	*	3	78.5952	chr15	102295293	102296292	1000	+	promoter:50496	uc007xvg.2	105988	Espl1	cell cycle	3		#N/A	#N/A
chr15	102295893	102296796	904	*	1	2.83063	chr15	102295293	102296292	1000	+	promoter:50496	uc007xvg.2	105988	Espl1	cell cycle	1		#N/A	#N/A
chr15	102295290	102297031	1742	*	1	5.2672	chr15	102295293	102296292	1000	+	promoter:50496	uc007xvg.2	105988	Espl1	cell cycle		1	#N/A	#N/A
chr15	102295665	102296956	1292	*	UMR	5.80205	chr15	102295293	102296292	1000	+	promoter:50496	uc007xvg.2	105988	Espl1	cell cycle	UMR		#N/A	#N/A
chr15	102295665	102296856	1192	*	UMR	0.947867	chr15	102295293	102296292	1000	+	promoter:50496	uc007xvg.2	105988	Espl1	cell cycle		UMR	#N/A	#N/A
chr15	9139595	9141843	2249	*	1	5.62805	chr15	9140455	9141454	1000	-	promoter:50594	uc007vff.2	27401	Skp2	cell cycle	1		166.351	65.2346
chr15	9139462	9141843	2382	*	1	6.09832	chr15	9140455	9141454	1000	-	promoter:50594	uc007vff.2	27401	Skp2	cell cycle		1	166.351	65.2346
chr15	9139521	9141682	2162	*	UMR	5.6926	chr15	9140455	9141454	1000	-	promoter:50594	uc007vff.2	27401	Skp2	cell cycle	UMR		166.351	65.2346
chr15	9139486	9141682	2197	*	UMR	4.67836	chr15	9140455	9141454	1000	-	promoter:50594	uc007vff.2	27401	Skp2	cell cycle		UMR	166.351	65.2346
chr15	9139595	9141843	2249	*	1	5.62805	chr15	9140455	9141454	1000	-	promoter:50596	uc029snr.3	27401	Skp2	cell cycle	1		166.351	65.2346
chr15	9139462	9141843	2382	*	1	6.09832	chr15	9140455	9141454	1000	-	promoter:50596	uc029snr.3	27401	Skp2	cell cycle		1	166.351	65.2346
chr15	9139521	9141682	2162	*	UMR	5.6926	chr15	9140455	9141454	1000	-	promoter:50596	uc029snr.3	27401	Skp2	cell cycle	UMR		166.351	65.2346
chr15	9139486	9141682	2197	*	UMR	4.67836	chr15	9140455	9141454	1000	-	promoter:50596	uc029snr.3	27401	Skp2	cell cycle		UMR	166.351	65.2346
chr15	9139595	9141843	2249	*	1	5.62805	chr15	9140455	9141454	1000	-	promoter:50597	uc007vfi.3	27401	Skp2	cell cycle	1		166.351	65.2346
chr15	9139462	9141843	2382	*	1	6.09832	chr15	9140455	9141454	1000	-	promoter:50597	uc007vfi.3	27401	Skp2	cell cycle		1	166.351	65.2346
chr15	9139521	9141682	2162	*	UMR	5.6926	chr15	9140455	9141454	1000	-	promoter:50597	uc007vfi.3	27401	Skp2	cell cycle	UMR		166.351	65.2346
chr15	9139486	9141682	2197	*	UMR	4.67836	chr15	9140455	9141454	1000	-	promoter:50597	uc007vfi.3	27401	Skp2	cell cycle		UMR	166.351	65.2346
chr15	36787640	36795207	7568	*	2	29.4192	chr15	36794539	36795538	1000	-	promoter:50700	uc007vmz.2	22631	Ywhaz	cell cycle	2		990.97	191.969
chr15	36787641	36795206	7566	*	2	25.1264	chr15	36794539	36795538	1000	-	promoter:50700	uc007vmz.2	22631	Ywhaz	cell cycle		2	990.97	191.969
chr15	36790810	36795084	4275	*	UMR	2.88066	chr15	36794539	36795538	1000	-	promoter:50700	uc007vmz.2	22631	Ywhaz	cell cycle	UMR		990.97	191.969
chr15	36791453	36795084	3632	*	UMR	1.68919	chr15	36794539	36795538	1000	-	promoter:50700	uc007vmz.2	22631	Ywhaz	cell cycle		UMR	990.97	191.969
chr15	36787640	36795207	7568	*	2	29.4192	chr15	36794539	36795538	1000	-	promoter:50701	uc007vna.2	22631	Ywhaz	cell cycle	2		990.97	191.969
chr15	36787641	36795206	7566	*	2	25.1264	chr15	36794539	36795538	1000	-	promoter:50701	uc007vna.2	22631	Ywhaz	cell cycle		2	990.97	191.969
chr15	36790810	36795084	4275	*	UMR	2.88066	chr15	36794539	36795538	1000	-	promoter:50701	uc007vna.2	22631	Ywhaz	cell cycle	UMR		990.97	191.969
chr15	36791453	36795084	3632	*	UMR	1.68919	chr15	36794539	36795538	1000	-	promoter:50701	uc007vna.2	22631	Ywhaz	cell cycle		UMR	990.97	191.969
chr15	36795595	36826956	31362	*	4	86.4931	chr15	36796930	36797929	1000	-	promoter:50702	uc029son.1	22631	Ywhaz	cell cycle	4		990.97	191.969
chr15	36795595	36824323	28729	*	4	87.2469	chr15	36796930	36797929	1000	-	promoter:50702	uc029son.1	22631	Ywhaz	cell cycle		4	990.97	191.969
chr15	51990248	51992230	1983	*	1	2.42347	chr15	51991761	51992760	1000	-	promoter:50786	uc007vrd.2	19357	Rad21	cell cycle	1		8236.93	1280.28
chr15	51992318	52021851	29534	*	4	85.0464	chr15	51991761	51992760	1000	-	promoter:50786	uc007vrd.2	19357	Rad21	cell cycle	4		8236.93	1280.28
chr15	51989834	51992901	3068	*	1	17.4085	chr15	51991761	51992760	1000	-	promoter:50786	uc007vrd.2	19357	Rad21	cell cycle		1	8236.93	1280.28
chr15	51989901	51992863	2963	*	UMR	15.8088	chr15	51991761	51992760	1000	-	promoter:50786	uc007vrd.2	19357	Rad21	cell cycle	UMR		8236.93	1280.28
chr15	51989784	51992273	2490	*	UMR	1.27505	chr15	51991761	51992760	1000	-	promoter:50786	uc007vrd.2	19357	Rad21	cell cycle		UMR	8236.93	1280.28
chr15	51992633	51993096	464	*	LMR	27.4194	chr15	51991761	51992760	1000	-	promoter:50786	uc007vrd.2	19357	Rad21	cell cycle		LMR	8236.93	1280.28
chr15	85085973	85134436	48464	*	4	84.3931	chr15	85131958	85132957	1000	-	promoter:51500	uc007xcx.1	140557	Smc1b	cell cycle	4		20.2318	17.7034
chr15	85043323	85134480	91158	*	4	85.6108	chr15	85131958	85132957	1000	-	promoter:51500	uc007xcx.1	140557	Smc1b	cell cycle		4	20.2318	17.7034
chr15	85131728	85132444	717	*	UMR	23.2456	chr15	85131958	85132957	1000	-	promoter:51500	uc007xcx.1	140557	Smc1b	cell cycle	UMR		20.2318	17.7034
chr15	85131957	85132444	488	*	UMR	10.0775	chr15	85131958	85132957	1000	-	promoter:51500	uc007xcx.1	140557	Smc1b	cell cycle		UMR	20.2318	17.7034
chr2	118556782	118597931	41150	*	4	85.5043	chr2	118597211	118598210	1000	+	promoter:5160	uc008lse.2	12236	Bub1b	cell cycle	4		3190.65	238.364
chr2	118597966	118599114	1149	*	1	5.24366	chr2	118597211	118598210	1000	+	promoter:5160	uc008lse.2	12236	Bub1b	cell cycle	1		3190.65	238.364
chr2	118555383	118597932	42550	*	4	84.1436	chr2	118597211	118598210	1000	+	promoter:5160	uc008lse.2	12236	Bub1b	cell cycle		4	3190.65	238.364
chr2	118597966	118599240	1275	*	1	6.64565	chr2	118597211	118598210	1000	+	promoter:5160	uc008lse.2	12236	Bub1b	cell cycle		1	3190.65	238.364
chr2	118597949	118599429	1481	*	UMR	4.09357	chr2	118597211	118598210	1000	+	promoter:5160	uc008lse.2	12236	Bub1b	cell cycle	UMR		3190.65	238.364
chr2	118597949	118599356	1408	*	UMR	6.29921	chr2	118597211	118598210	1000	+	promoter:5160	uc008lse.2	12236	Bub1b	cell cycle		UMR	3190.65	238.364
chr16	15636413	15638618	2206	*	1	2.92959	chr16	15636866	15637865	1000	+	promoter:52034	uc007yhs.1	19090	Prkdc	cell cycle	1		1896.69	493.167
chr16	15636606	15638580	1975	*	1	2.91763	chr16	15636866	15637865	1000	+	promoter:52034	uc007yhs.1	19090	Prkdc	cell cycle		1	1896.69	493.167
chr16	15636354	15638599	2246	*	UMR	2.44344	chr16	15636866	15637865	1000	+	promoter:52034	uc007yhs.1	19090	Prkdc	cell cycle	UMR		1896.69	493.167
chr16	15636510	15638599	2090	*	UMR	1.9656	chr16	15636866	15637865	1000	+	promoter:52034	uc007yhs.1	19090	Prkdc	cell cycle		UMR	1896.69	493.167
chr16	15636413	15638618	2206	*	1	2.92959	chr16	15636866	15637865	1000	+	promoter:52035	uc007yht.1	19090	Prkdc	cell cycle	1		1896.69	493.167
chr16	15636606	15638580	1975	*	1	2.91763	chr16	15636866	15637865	1000	+	promoter:52035	uc007yht.1	19090	Prkdc	cell cycle		1	1896.69	493.167
chr16	15636354	15638599	2246	*	UMR	2.44344	chr16	15636866	15637865	1000	+	promoter:52035	uc007yht.1	19090	Prkdc	cell cycle	UMR		1896.69	493.167
chr16	15636510	15638599	2090	*	UMR	1.9656	chr16	15636866	15637865	1000	+	promoter:52035	uc007yht.1	19090	Prkdc	cell cycle		UMR	1896.69	493.167
chr16	38087212	38093265	6054	*	1	3.45079	chr16	38088001	38089000	1000	+	promoter:52431	uc007zen.1	56637	Gsk3b	cell cycle	1		6834.57	1310.43
chr16	38087212	38094192	6981	*	1	3.75319	chr16	38088001	38089000	1000	+	promoter:52431	uc007zen.1	56637	Gsk3b	cell cycle		1	6834.57	1310.43
chr16	38087296	38093404	6109	*	UMR	3.53063	chr16	38088001	38089000	1000	+	promoter:52431	uc007zen.1	56637	Gsk3b	cell cycle	UMR		6834.57	1310.43
chr16	38087065	38093404	6340	*	UMR	1.91638	chr16	38088001	38089000	1000	+	promoter:52431	uc007zen.1	56637	Gsk3b	cell cycle		UMR	6834.57	1310.43
chr16	4211815	4214799	2985	*	1	3.12551	chr16	4213405	4214404	1000	-	promoter:52834	uc007xzl.1	12914	Crebbp	cell cycle	1		2784.29	51.3235
chr16	4211241	4214721	3481	*	1	4.00439	chr16	4213405	4214404	1000	-	promoter:52834	uc007xzl.1	12914	Crebbp	cell cycle		1	2784.29	51.3235
chr16	4211191	4214759	3569	*	UMR	1.95627	chr16	4213405	4214404	1000	-	promoter:52834	uc007xzl.1	12914	Crebbp	cell cycle	UMR		2784.29	51.3235
chr16	4211286	4214811	3526	*	UMR	1.49701	chr16	4213405	4214404	1000	-	promoter:52834	uc007xzl.1	12914	Crebbp	cell cycle		UMR	2784.29	51.3235
chr16	4078533	4138565	60033	*	4	87.7914	chr16	4119857	4120856	1000	-	promoter:52835	uc007xzm.1	12914	Crebbp	cell cycle	4		2784.29	51.3235
chr16	4078532	4184826	106295	*	4	85.6218	chr16	4119857	4120856	1000	-	promoter:52835	uc007xzm.1	12914	Crebbp	cell cycle		4	2784.29	51.3235
chr16	15636413	15638618	2206	*	1	2.92959	chr16	15637401	15638400	1000	-	promoter:52958	uc007yhr.2	17217	Mcm4	cell cycle	1		4151.13	389.44
chr16	15636606	15638580	1975	*	1	2.91763	chr16	15637401	15638400	1000	-	promoter:52958	uc007yhr.2	17217	Mcm4	cell cycle		1	4151.13	389.44
chr16	15636354	15638599	2246	*	UMR	2.44344	chr16	15637401	15638400	1000	-	promoter:52958	uc007yhr.2	17217	Mcm4	cell cycle	UMR		4151.13	389.44
chr16	15636510	15638599	2090	*	UMR	1.9656	chr16	15637401	15638400	1000	-	promoter:52958	uc007yhr.2	17217	Mcm4	cell cycle		UMR	4151.13	389.44
chr16	18810967	18813277	2311	*	1	5.62052	chr16	18811710	18812709	1000	-	promoter:53066	uc007yol.2	12544	Cdc45	cell cycle	1		52.2756	60.7602
chr16	18810967	18813277	2311	*	1	3.46527	chr16	18811710	18812709	1000	-	promoter:53066	uc007yol.2	12544	Cdc45	cell cycle		1	52.2756	60.7602
chr16	18811041	18813180	2140	*	UMR	2.68097	chr16	18811710	18812709	1000	-	promoter:53066	uc007yol.2	12544	Cdc45	cell cycle	UMR		52.2756	60.7602
chr16	18811084	18813279	2196	*	UMR	3.99449	chr16	18811710	18812709	1000	-	promoter:53066	uc007yol.2	12544	Cdc45	cell cycle		UMR	52.2756	60.7602
chr16	18810967	18813277	2311	*	1	5.62052	chr16	18811973	18812972	1000	-	promoter:53067	uc007yom.2	12544	Cdc45	cell cycle	1		52.2756	60.7602
chr16	18810967	18813277	2311	*	1	3.46527	chr16	18811973	18812972	1000	-	promoter:53067	uc007yom.2	12544	Cdc45	cell cycle		1	52.2756	60.7602
chr16	18811041	18813180	2140	*	UMR	2.68097	chr16	18811973	18812972	1000	-	promoter:53067	uc007yom.2	12544	Cdc45	cell cycle	UMR		52.2756	60.7602
chr16	18811084	18813279	2196	*	UMR	3.99449	chr16	18811973	18812972	1000	-	promoter:53067	uc007yom.2	12544	Cdc45	cell cycle		UMR	52.2756	60.7602
chr17	23703650	23725623	21974	*	3	73.8443	chr17	23725336	23726335	1000	+	promoter:54084	uc008asz.1	268930	Pkmyt1	cell cycle	3		#N/A	#N/A
chr17	23725624	23727553	1930	*	2	26.8011	chr17	23725336	23726335	1000	+	promoter:54084	uc008asz.1	268930	Pkmyt1	cell cycle	2		#N/A	#N/A
chr17	23700899	23725623	24725	*	3	77.1509	chr17	23725336	23726335	1000	+	promoter:54084	uc008asz.1	268930	Pkmyt1	cell cycle		3	#N/A	#N/A
chr17	23725838	23727147	1310	*	1	10.3739	chr17	23725336	23726335	1000	+	promoter:54084	uc008asz.1	268930	Pkmyt1	cell cycle		1	#N/A	#N/A
chr17	23725731	23727478	1748	*	UMR	7.62712	chr17	23725336	23726335	1000	+	promoter:54084	uc008asz.1	268930	Pkmyt1	cell cycle	UMR		#N/A	#N/A
chr17	23725559	23727498	1940	*	UMR	8.81226	chr17	23725336	23726335	1000	+	promoter:54084	uc008asz.1	268930	Pkmyt1	cell cycle		UMR	#N/A	#N/A
chr17	23703650	23725623	21974	*	3	73.8443	chr17	23725336	23726335	1000	+	promoter:54085	uc008ata.1	268930	Pkmyt1	cell cycle	3		#N/A	#N/A
chr17	23725624	23727553	1930	*	2	26.8011	chr17	23725336	23726335	1000	+	promoter:54085	uc008ata.1	268930	Pkmyt1	cell cycle	2		#N/A	#N/A
chr17	23700899	23725623	24725	*	3	77.1509	chr17	23725336	23726335	1000	+	promoter:54085	uc008ata.1	268930	Pkmyt1	cell cycle		3	#N/A	#N/A
chr17	23725838	23727147	1310	*	1	10.3739	chr17	23725336	23726335	1000	+	promoter:54085	uc008ata.1	268930	Pkmyt1	cell cycle		1	#N/A	#N/A
chr17	23725731	23727478	1748	*	UMR	7.62712	chr17	23725336	23726335	1000	+	promoter:54085	uc008ata.1	268930	Pkmyt1	cell cycle	UMR		#N/A	#N/A
chr17	23725559	23727498	1940	*	UMR	8.81226	chr17	23725336	23726335	1000	+	promoter:54085	uc008ata.1	268930	Pkmyt1	cell cycle		UMR	#N/A	#N/A
chr17	23727624	23736698	9075	*	4	89.4156	chr17	23735355	23736354	1000	+	promoter:54086	uc008atc.1	268930	Pkmyt1	cell cycle	4		#N/A	#N/A
chr17	23727445	23736929	9485	*	4	85.8863	chr17	23735355	23736354	1000	+	promoter:54086	uc008atc.1	268930	Pkmyt1	cell cycle		4	#N/A	#N/A
chr2	131186122	131187719	1598	*	1	8.81868	chr2	131185948	131186947	1000	+	promoter:5449	uc008mky.3	12531	Cdc25b	cell cycle	1		692.294	134.059
chr2	131186001	131186763	763	*	1	7.75253	chr2	131185948	131186947	1000	+	promoter:5449	uc008mky.3	12531	Cdc25b	cell cycle		1	692.294	134.059
chr2	131186062	131187757	1696	*	UMR	2.95858	chr2	131185948	131186947	1000	+	promoter:5449	uc008mky.3	12531	Cdc25b	cell cycle	UMR		692.294	134.059
chr2	131186062	131187834	1773	*	UMR	4.93421	chr2	131185948	131186947	1000	+	promoter:5449	uc008mky.3	12531	Cdc25b	cell cycle		UMR	692.294	134.059
chr2	131186122	131187719	1598	*	1	8.81868	chr2	131185948	131186947	1000	+	promoter:5450	uc008mkz.3	12531	Cdc25b	cell cycle	1		692.294	134.059
chr2	131186001	131186763	763	*	1	7.75253	chr2	131185948	131186947	1000	+	promoter:5450	uc008mkz.3	12531	Cdc25b	cell cycle		1	692.294	134.059
chr2	131186062	131187757	1696	*	UMR	2.95858	chr2	131185948	131186947	1000	+	promoter:5450	uc008mkz.3	12531	Cdc25b	cell cycle	UMR		692.294	134.059
chr2	131186062	131187834	1773	*	UMR	4.93421	chr2	131185948	131186947	1000	+	promoter:5450	uc008mkz.3	12531	Cdc25b	cell cycle		UMR	692.294	134.059
chr17	29082594	29092983	10390	*	4	84.0731	chr17	29092769	29093768	1000	+	promoter:54516	uc008bsg.3	12575	Cdkn1a	cell cycle	4		3307.15	2267.29
chr17	29093243	29096148	2906	*	1	4.38715	chr17	29092769	29093768	1000	+	promoter:54516	uc008bsg.3	12575	Cdkn1a	cell cycle	1		3307.15	2267.29
chr17	29082594	29093242	10649	*	4	82.6454	chr17	29092769	29093768	1000	+	promoter:54516	uc008bsg.3	12575	Cdkn1a	cell cycle		4	3307.15	2267.29
chr17	29093243	29096147	2905	*	1	11.4959	chr17	29092769	29093768	1000	+	promoter:54516	uc008bsg.3	12575	Cdkn1a	cell cycle		1	3307.15	2267.29
chr17	29093189	29096056	2868	*	UMR	2.55272	chr17	29092769	29093768	1000	+	promoter:54516	uc008bsg.3	12575	Cdkn1a	cell cycle	UMR		3307.15	2267.29
chr17	29093253	29096212	2960	*	UMR	3.2563	chr17	29092769	29093768	1000	+	promoter:54516	uc008bsg.3	12575	Cdkn1a	cell cycle		UMR	3307.15	2267.29
chr17	47503245	47504541	1297	*	3	71.8464	chr17	47504051	47505050	1000	+	promoter:54988	uc008cvk.1	12445	Ccnd3	cell cycle	3		5637.64	1668.97
chr17	47502778	47504697	1920	*	2	57.3589	chr17	47504051	47505050	1000	+	promoter:54988	uc008cvk.1	12445	Ccnd3	cell cycle		2	5637.64	1668.97
chr17	47504715	47505328	614	*	1	5.57391	chr17	47504051	47505050	1000	+	promoter:54988	uc008cvk.1	12445	Ccnd3	cell cycle		1	5637.64	1668.97
chr17	47504323	47505882	1560	*	UMR	8.86427	chr17	47504051	47505050	1000	+	promoter:54988	uc008cvk.1	12445	Ccnd3	cell cycle	UMR		5637.64	1668.97
chr17	47504511	47505572	1062	*	UMR	6.61376	chr17	47504051	47505050	1000	+	promoter:54988	uc008cvk.1	12445	Ccnd3	cell cycle		UMR	5637.64	1668.97
chr17	47503245	47504541	1297	*	3	71.8464	chr17	47504051	47505050	1000	+	promoter:54989	uc008cvl.1	12445	Ccnd3	cell cycle	3		5637.64	1668.97
chr17	47502778	47504697	1920	*	2	57.3589	chr17	47504051	47505050	1000	+	promoter:54989	uc008cvl.1	12445	Ccnd3	cell cycle		2	5637.64	1668.97
chr17	47504715	47505328	614	*	1	5.57391	chr17	47504051	47505050	1000	+	promoter:54989	uc008cvl.1	12445	Ccnd3	cell cycle		1	5637.64	1668.97
chr17	47504323	47505882	1560	*	UMR	8.86427	chr17	47504051	47505050	1000	+	promoter:54989	uc008cvl.1	12445	Ccnd3	cell cycle	UMR		5637.64	1668.97
chr17	47504511	47505572	1062	*	UMR	6.61376	chr17	47504051	47505050	1000	+	promoter:54989	uc008cvl.1	12445	Ccnd3	cell cycle		UMR	5637.64	1668.97
chr17	47503245	47504541	1297	*	3	71.8464	chr17	47504051	47505050	1000	+	promoter:54990	uc008cvm.1	12445	Ccnd3	cell cycle	3		5637.64	1668.97
chr17	47502778	47504697	1920	*	2	57.3589	chr17	47504051	47505050	1000	+	promoter:54990	uc008cvm.1	12445	Ccnd3	cell cycle		2	5637.64	1668.97
chr17	47504715	47505328	614	*	1	5.57391	chr17	47504051	47505050	1000	+	promoter:54990	uc008cvm.1	12445	Ccnd3	cell cycle		1	5637.64	1668.97
chr17	47504323	47505882	1560	*	UMR	8.86427	chr17	47504051	47505050	1000	+	promoter:54990	uc008cvm.1	12445	Ccnd3	cell cycle	UMR		5637.64	1668.97
chr17	47504511	47505572	1062	*	UMR	6.61376	chr17	47504051	47505050	1000	+	promoter:54990	uc008cvm.1	12445	Ccnd3	cell cycle		UMR	5637.64	1668.97
chr17	47522810	47592996	70187	*	4	86.1445	chr17	47592467	47593466	1000	+	promoter:54992	uc008cvo.1	12445	Ccnd3	cell cycle	4		5637.64	1668.97
chr17	47593008	47600995	7988	*	2	37.5942	chr17	47592467	47593466	1000	+	promoter:54992	uc008cvo.1	12445	Ccnd3	cell cycle	2		5637.64	1668.97
chr17	47522455	47592996	70542	*	4	85.716	chr17	47592467	47593466	1000	+	promoter:54992	uc008cvo.1	12445	Ccnd3	cell cycle		4	5637.64	1668.97
chr17	47593007	47597525	4519	*	1	15.7136	chr17	47592467	47593466	1000	+	promoter:54992	uc008cvo.1	12445	Ccnd3	cell cycle		1	5637.64	1668.97
chr17	47593031	47598735	5705	*	UMR	13.7066	chr17	47592467	47593466	1000	+	promoter:54992	uc008cvo.1	12445	Ccnd3	cell cycle	UMR		5637.64	1668.97
chr17	47593019	47598735	5717	*	UMR	8.64799	chr17	47592467	47593466	1000	+	promoter:54992	uc008cvo.1	12445	Ccnd3	cell cycle		UMR	5637.64	1668.97
chr17	47522810	47592996	70187	*	4	86.1445	chr17	47592467	47593466	1000	+	promoter:54993	uc008cvp.1	12445	Ccnd3	cell cycle	4		5637.64	1668.97
chr17	47593008	47600995	7988	*	2	37.5942	chr17	47592467	47593466	1000	+	promoter:54993	uc008cvp.1	12445	Ccnd3	cell cycle	2		5637.64	1668.97
chr17	47522455	47592996	70542	*	4	85.716	chr17	47592467	47593466	1000	+	promoter:54993	uc008cvp.1	12445	Ccnd3	cell cycle		4	5637.64	1668.97
chr17	47593007	47597525	4519	*	1	15.7136	chr17	47592467	47593466	1000	+	promoter:54993	uc008cvp.1	12445	Ccnd3	cell cycle		1	5637.64	1668.97
chr17	47593031	47598735	5705	*	UMR	13.7066	chr17	47592467	47593466	1000	+	promoter:54993	uc008cvp.1	12445	Ccnd3	cell cycle	UMR		5637.64	1668.97
chr17	47593019	47598735	5717	*	UMR	8.64799	chr17	47592467	47593466	1000	+	promoter:54993	uc008cvp.1	12445	Ccnd3	cell cycle		UMR	5637.64	1668.97
chr18	76239362	76245853	6492	*	2	35.2026	chr18	76240701	76241700	1000	+	promoter:57715	uc008fqn.2	17126	Smad2	cell cycle	2		1100.77	140.083
chr18	76240803	76243271	2469	*	1	13.1004	chr18	76240701	76241700	1000	+	promoter:57715	uc008fqn.2	17126	Smad2	cell cycle		1	1100.77	140.083
chr18	76239998	76243500	3503	*	UMR	5.2017	chr18	76240701	76241700	1000	+	promoter:57715	uc008fqn.2	17126	Smad2	cell cycle	UMR		1100.77	140.083
chr18	76240673	76243500	2828	*	UMR	4.48276	chr18	76240701	76241700	1000	+	promoter:57715	uc008fqn.2	17126	Smad2	cell cycle		UMR	1100.77	140.083
chr18	34650712	34652105	1394	*	1	17.4378	chr18	34651737	34652736	1000	-	promoter:58024	uc008elb.1	52563	Cdc23	cell cycle	1		3811.59	1493.12
chr18	34652109	34661997	9889	*	4	82.7298	chr18	34651737	34652736	1000	-	promoter:58024	uc008elb.1	52563	Cdc23	cell cycle	4		3811.59	1493.12
chr18	34650637	34652092	1456	*	1	3.70073	chr18	34651737	34652736	1000	-	promoter:58024	uc008elb.1	52563	Cdc23	cell cycle		1	3811.59	1493.12
chr18	34652096	34662527	10432	*	4	86.2379	chr18	34651737	34652736	1000	-	promoter:58024	uc008elb.1	52563	Cdc23	cell cycle		4	3811.59	1493.12
chr18	34650735	34652054	1320	*	UMR	4.60123	chr18	34651737	34652736	1000	-	promoter:58024	uc008elb.1	52563	Cdc23	cell cycle	UMR		3811.59	1493.12
chr18	34650735	34652054	1320	*	UMR	2.94574	chr18	34651737	34652736	1000	-	promoter:58024	uc008elb.1	52563	Cdc23	cell cycle		UMR	3811.59	1493.12
chr18	34650712	34652105	1394	*	1	17.4378	chr18	34651737	34652736	1000	-	promoter:58025	uc012bbc.1	52563	Cdc23	cell cycle	1		3811.59	1493.12
chr18	34652109	34661997	9889	*	4	82.7298	chr18	34651737	34652736	1000	-	promoter:58025	uc012bbc.1	52563	Cdc23	cell cycle	4		3811.59	1493.12
chr18	34650637	34652092	1456	*	1	3.70073	chr18	34651737	34652736	1000	-	promoter:58025	uc012bbc.1	52563	Cdc23	cell cycle		1	3811.59	1493.12
chr18	34652096	34662527	10432	*	4	86.2379	chr18	34651737	34652736	1000	-	promoter:58025	uc012bbc.1	52563	Cdc23	cell cycle		4	3811.59	1493.12
chr18	34650735	34652054	1320	*	UMR	4.60123	chr18	34651737	34652736	1000	-	promoter:58025	uc012bbc.1	52563	Cdc23	cell cycle	UMR		3811.59	1493.12
chr18	34650735	34652054	1320	*	UMR	2.94574	chr18	34651737	34652736	1000	-	promoter:58025	uc012bbc.1	52563	Cdc23	cell cycle		UMR	3811.59	1493.12
chr18	34650712	34652105	1394	*	1	17.4378	chr18	34651737	34652736	1000	-	promoter:58026	uc008elc.1	52563	Cdc23	cell cycle	1		3811.59	1493.12
chr18	34652109	34661997	9889	*	4	82.7298	chr18	34651737	34652736	1000	-	promoter:58026	uc008elc.1	52563	Cdc23	cell cycle	4		3811.59	1493.12
chr18	34650637	34652092	1456	*	1	3.70073	chr18	34651737	34652736	1000	-	promoter:58026	uc008elc.1	52563	Cdc23	cell cycle		1	3811.59	1493.12
chr18	34652096	34662527	10432	*	4	86.2379	chr18	34651737	34652736	1000	-	promoter:58026	uc008elc.1	52563	Cdc23	cell cycle		4	3811.59	1493.12
chr18	34650735	34652054	1320	*	UMR	4.60123	chr18	34651737	34652736	1000	-	promoter:58026	uc008elc.1	52563	Cdc23	cell cycle	UMR		3811.59	1493.12
chr18	34650735	34652054	1320	*	UMR	2.94574	chr18	34651737	34652736	1000	-	promoter:58026	uc008elc.1	52563	Cdc23	cell cycle		UMR	3811.59	1493.12
chr18	34650712	34652105	1394	*	1	17.4378	chr18	34651737	34652736	1000	-	promoter:58027	uc008eld.1	52563	Cdc23	cell cycle	1		3811.59	1493.12
chr18	34652109	34661997	9889	*	4	82.7298	chr18	34651737	34652736	1000	-	promoter:58027	uc008eld.1	52563	Cdc23	cell cycle	4		3811.59	1493.12
chr18	34650637	34652092	1456	*	1	3.70073	chr18	34651737	34652736	1000	-	promoter:58027	uc008eld.1	52563	Cdc23	cell cycle		1	3811.59	1493.12
chr18	34652096	34662527	10432	*	4	86.2379	chr18	34651737	34652736	1000	-	promoter:58027	uc008eld.1	52563	Cdc23	cell cycle		4	3811.59	1493.12
chr18	34650735	34652054	1320	*	UMR	4.60123	chr18	34651737	34652736	1000	-	promoter:58027	uc008eld.1	52563	Cdc23	cell cycle	UMR		3811.59	1493.12
chr18	34650735	34652054	1320	*	UMR	2.94574	chr18	34651737	34652736	1000	-	promoter:58027	uc008eld.1	52563	Cdc23	cell cycle		UMR	3811.59	1493.12
chr18	34750740	34752107	1368	*	1	7.68611	chr18	34751534	34752533	1000	-	promoter:58029	uc008elf.2	12532	Cdc25c	cell cycle	1		94.1526	23.3562
chr18	34752360	34757669	5310	*	4	80.7011	chr18	34751534	34752533	1000	-	promoter:58029	uc008elf.2	12532	Cdc25c	cell cycle	4		94.1526	23.3562
chr18	34750767	34752408	1642	*	1	5.43587	chr18	34751534	34752533	1000	-	promoter:58029	uc008elf.2	12532	Cdc25c	cell cycle		1	94.1526	23.3562
chr18	34752482	34757828	5347	*	4	90.8083	chr18	34751534	34752533	1000	-	promoter:58029	uc008elf.2	12532	Cdc25c	cell cycle		4	94.1526	23.3562
chr18	34750606	34752390	1785	*	UMR	8.08383	chr18	34751534	34752533	1000	-	promoter:58029	uc008elf.2	12532	Cdc25c	cell cycle	UMR		94.1526	23.3562
chr18	34750794	34752389	1596	*	UMR	2.74841	chr18	34751534	34752533	1000	-	promoter:58029	uc008elf.2	12532	Cdc25c	cell cycle		UMR	94.1526	23.3562
chr18	34750740	34752107	1368	*	1	7.68611	chr18	34751534	34752533	1000	-	promoter:58030	uc012bbd.2	12532	Cdc25c	cell cycle	1		94.1526	23.3562
chr18	34752360	34757669	5310	*	4	80.7011	chr18	34751534	34752533	1000	-	promoter:58030	uc012bbd.2	12532	Cdc25c	cell cycle	4		94.1526	23.3562
chr18	34750767	34752408	1642	*	1	5.43587	chr18	34751534	34752533	1000	-	promoter:58030	uc012bbd.2	12532	Cdc25c	cell cycle		1	94.1526	23.3562
chr18	34752482	34757828	5347	*	4	90.8083	chr18	34751534	34752533	1000	-	promoter:58030	uc012bbd.2	12532	Cdc25c	cell cycle		4	94.1526	23.3562
chr18	34750606	34752390	1785	*	UMR	8.08383	chr18	34751534	34752533	1000	-	promoter:58030	uc012bbd.2	12532	Cdc25c	cell cycle	UMR		94.1526	23.3562
chr18	34750794	34752389	1596	*	UMR	2.74841	chr18	34751534	34752533	1000	-	promoter:58030	uc012bbd.2	12532	Cdc25c	cell cycle		UMR	94.1526	23.3562
chr18	73700882	73704324	3443	*	1	11.7167	chr18	73703742	73704741	1000	-	promoter:58536	uc008fov.1	17128	Smad4	cell cycle	1		7378.32	599.228
chr18	73704455	73753938	49484	*	4	84.9472	chr18	73703742	73704741	1000	-	promoter:58536	uc008fov.1	17128	Smad4	cell cycle	4		7378.32	599.228
chr18	73700882	73704648	3767	*	1	9.19062	chr18	73703742	73704741	1000	-	promoter:58536	uc008fov.1	17128	Smad4	cell cycle		1	7378.32	599.228
chr18	73704649	73753655	49007	*	4	84.1272	chr18	73703742	73704741	1000	-	promoter:58536	uc008fov.1	17128	Smad4	cell cycle		4	7378.32	599.228
chr18	73700858	73704467	3610	*	UMR	8.30816	chr18	73703742	73704741	1000	-	promoter:58536	uc008fov.1	17128	Smad4	cell cycle	UMR		7378.32	599.228
chr18	73700823	73704608	3786	*	UMR	6.7757	chr18	73703742	73704741	1000	-	promoter:58536	uc008fov.1	17128	Smad4	cell cycle		UMR	7378.32	599.228
chr19	53599280	53602712	3433	*	2	25.9062	chr19	53599396	53600395	1000	+	promoter:59486	uc008hwy.2	13006	Smc3	cell cycle	2		8465.96	727.084
chr19	53599920	53602722	2803	*	1	18.473	chr19	53599396	53600395	1000	+	promoter:59486	uc008hwy.2	13006	Smc3	cell cycle		1	8465.96	727.084
chr19	53599685	53601841	2157	*	UMR	4.97132	chr19	53599396	53600395	1000	+	promoter:59486	uc008hwy.2	13006	Smc3	cell cycle	UMR		8465.96	727.084
chr19	53599749	53602966	3218	*	UMR	12.2534	chr19	53599396	53600395	1000	+	promoter:59486	uc008hwy.2	13006	Smc3	cell cycle		UMR	8465.96	727.084
chr2	163969308	163994387	25080	*	4	87.3407	chr2	163994197	163995196	1000	+	promoter:6075	uc008ntp.1	54401	Ywhab	cell cycle	4		13184.2	1128.18
chr2	163994474	163997293	2820	*	1	16.5594	chr2	163994197	163995196	1000	+	promoter:6075	uc008ntp.1	54401	Ywhab	cell cycle	1		13184.2	1128.18
chr2	163969717	163994318	24602	*	4	87.5858	chr2	163994197	163995196	1000	+	promoter:6075	uc008ntp.1	54401	Ywhab	cell cycle		4	13184.2	1128.18
chr2	163994360	163996399	2040	*	1	16.8775	chr2	163994197	163995196	1000	+	promoter:6075	uc008ntp.1	54401	Ywhab	cell cycle		1	13184.2	1128.18
chr2	163994490	163996460	1971	*	UMR	6.90265	chr2	163994197	163995196	1000	+	promoter:6075	uc008ntp.1	54401	Ywhab	cell cycle	UMR		13184.2	1128.18
chr2	163994339	163996407	2069	*	UMR	12.7329	chr2	163994197	163995196	1000	+	promoter:6075	uc008ntp.1	54401	Ywhab	cell cycle		UMR	13184.2	1128.18
chrX	42147940	42154160	6221	*	1	15.2351	chrX	42148412	42149411	1000	+	promoter:60815	uc009taw.1	20843	Stag2	cell cycle	1		842.787	204.443
chrX	42147585	42154491	6907	*	UMR	9.42623	chrX	42148412	42149411	1000	+	promoter:60815	uc009taw.1	20843	Stag2	cell cycle	UMR		842.787	204.443
chrX	42147841	42154491	6651	*	UMR	4.19162	chrX	42148412	42149411	1000	+	promoter:60815	uc009taw.1	20843	Stag2	cell cycle		UMR	842.787	204.443
chrX	42147940	42154160	6221	*	1	15.2351	chrX	42148412	42149411	1000	+	promoter:60816	uc009tax.2	20843	Stag2	cell cycle	1		842.787	204.443
chrX	42147585	42154491	6907	*	UMR	9.42623	chrX	42148412	42149411	1000	+	promoter:60816	uc009tax.2	20843	Stag2	cell cycle	UMR		842.787	204.443
chrX	42147841	42154491	6651	*	UMR	4.19162	chrX	42148412	42149411	1000	+	promoter:60816	uc009tax.2	20843	Stag2	cell cycle		UMR	842.787	204.443
chrX	42147940	42154160	6221	*	1	15.2351	chrX	42148683	42149682	1000	+	promoter:60817	uc009tay.1	20843	Stag2	cell cycle	1		842.787	204.443
chrX	42147585	42154491	6907	*	UMR	9.42623	chrX	42148683	42149682	1000	+	promoter:60817	uc009tay.1	20843	Stag2	cell cycle	UMR		842.787	204.443
chrX	42147841	42154491	6651	*	UMR	4.19162	chrX	42148683	42149682	1000	+	promoter:60817	uc009tay.1	20843	Stag2	cell cycle		UMR	842.787	204.443
chrX	42147940	42154160	6221	*	1	15.2351	chrX	42149701	42150700	1000	+	promoter:60818	uc009taz.2	20843	Stag2	cell cycle	1		842.787	204.443
chrX	42147585	42154491	6907	*	UMR	9.42623	chrX	42149701	42150700	1000	+	promoter:60818	uc009taz.2	20843	Stag2	cell cycle	UMR		842.787	204.443
chrX	42147841	42154491	6651	*	UMR	4.19162	chrX	42149701	42150700	1000	+	promoter:60818	uc009taz.2	20843	Stag2	cell cycle		UMR	842.787	204.443
chrX	152015813	152019095	3283	*	1	16.8871	chrX	152015428	152016427	1000	+	promoter:61620	uc009upw.1	24061	Smc1a	cell cycle	1		8016.66	1837.43
chrX	152016326	152019094	2769	*	1	5.79768	chrX	152015428	152016427	1000	+	promoter:61620	uc009upw.1	24061	Smc1a	cell cycle		1	8016.66	1837.43
chrX	152015519	152018444	2926	*	UMR	5.22876	chrX	152015428	152016427	1000	+	promoter:61620	uc009upw.1	24061	Smc1a	cell cycle	UMR		8016.66	1837.43
chrX	152015519	152018058	2540	*	UMR	2.5	chrX	152015428	152016427	1000	+	promoter:61620	uc009upw.1	24061	Smc1a	cell cycle		UMR	8016.66	1837.43
chrX	152015813	152019095	3283	*	1	16.8871	chrX	152015428	152016427	1000	+	promoter:61621	uc009upx.2	24061	Smc1a	cell cycle	1		8016.66	1837.43
chrX	152016326	152019094	2769	*	1	5.79768	chrX	152015428	152016427	1000	+	promoter:61621	uc009upx.2	24061	Smc1a	cell cycle		1	8016.66	1837.43
chrX	152015519	152018444	2926	*	UMR	5.22876	chrX	152015428	152016427	1000	+	promoter:61621	uc009upx.2	24061	Smc1a	cell cycle	UMR		8016.66	1837.43
chrX	152015519	152018058	2540	*	UMR	2.5	chrX	152015428	152016427	1000	+	promoter:61621	uc009upx.2	24061	Smc1a	cell cycle		UMR	8016.66	1837.43
chrX	6742225	7311860	569636	*	4	82.9353	chrX	7041620	7042619	1000	-	promoter:61801	uc009slb.1	209091	Ccnb3	cell cycle	4		29.8771	22.3762
chrX	6403576	7399705	996130	*	4	82.6191	chrX	7041620	7042619	1000	-	promoter:61801	uc009slb.1	209091	Ccnb3	cell cycle		4	29.8771	22.3762
chrX	6742225	7311860	569636	*	4	82.9353	chrX	7041620	7042619	1000	-	promoter:61802	uc012hdx.1	209091	Ccnb3	cell cycle	4		29.8771	22.3762
chrX	6403576	7399705	996130	*	4	82.6191	chrX	7041620	7042619	1000	-	promoter:61802	uc012hdx.1	209091	Ccnb3	cell cycle		4	29.8771	22.3762
chr2	48948366	48951018	2653	*	1	2.99672	chr2	48949268	48950267	1000	-	promoter:7001	uc008jpp.2	26428	Orc4	cell cycle	1		238.224	12.9541
chr2	48947776	48951162	3387	*	2	23.9034	chr2	48949268	48950267	1000	-	promoter:7001	uc008jpp.2	26428	Orc4	cell cycle		2	238.224	12.9541
chr2	48948371	48951090	2720	*	UMR	1.85759	chr2	48949268	48950267	1000	-	promoter:7001	uc008jpp.2	26428	Orc4	cell cycle	UMR		238.224	12.9541
chr2	48947813	48951090	3278	*	UMR	8.72727	chr2	48949268	48950267	1000	-	promoter:7001	uc008jpp.2	26428	Orc4	cell cycle		UMR	238.224	12.9541
chr2	48948366	48951018	2653	*	1	2.99672	chr2	48949268	48950267	1000	-	promoter:7002	uc008jpq.2	26428	Orc4	cell cycle	1		238.224	12.9541
chr2	48947776	48951162	3387	*	2	23.9034	chr2	48949268	48950267	1000	-	promoter:7002	uc008jpq.2	26428	Orc4	cell cycle		2	238.224	12.9541
chr2	48948371	48951090	2720	*	UMR	1.85759	chr2	48949268	48950267	1000	-	promoter:7002	uc008jpq.2	26428	Orc4	cell cycle	UMR		238.224	12.9541
chr2	48947813	48951090	3278	*	UMR	8.72727	chr2	48949268	48950267	1000	-	promoter:7002	uc008jpq.2	26428	Orc4	cell cycle		UMR	238.224	12.9541
chr2	48948366	48951018	2653	*	1	2.99672	chr2	48949268	48950267	1000	-	promoter:7003	uc008jpr.1	26428	Orc4	cell cycle	1		238.224	12.9541
chr2	48947776	48951162	3387	*	2	23.9034	chr2	48949268	48950267	1000	-	promoter:7003	uc008jpr.1	26428	Orc4	cell cycle		2	238.224	12.9541
chr2	48948371	48951090	2720	*	UMR	1.85759	chr2	48949268	48950267	1000	-	promoter:7003	uc008jpr.1	26428	Orc4	cell cycle	UMR		238.224	12.9541
chr2	48947813	48951090	3278	*	UMR	8.72727	chr2	48949268	48950267	1000	-	promoter:7003	uc008jpr.1	26428	Orc4	cell cycle		UMR	238.224	12.9541
chr2	48948366	48951018	2653	*	1	2.99672	chr2	48949268	48950267	1000	-	promoter:7004	uc008jps.2	26428	Orc4	cell cycle	1		238.224	12.9541
chr2	48947776	48951162	3387	*	2	23.9034	chr2	48949268	48950267	1000	-	promoter:7004	uc008jps.2	26428	Orc4	cell cycle		2	238.224	12.9541
chr2	48948371	48951090	2720	*	UMR	1.85759	chr2	48949268	48950267	1000	-	promoter:7004	uc008jps.2	26428	Orc4	cell cycle	UMR		238.224	12.9541
chr2	48947813	48951090	3278	*	UMR	8.72727	chr2	48949268	48950267	1000	-	promoter:7004	uc008jps.2	26428	Orc4	cell cycle		UMR	238.224	12.9541
chr2	127831039	127833008	1970	*	1	12.712	chr2	127831860	127832859	1000	-	promoter:8064	uc008mgd.2	12235	Bub1	cell cycle	1		28.6876	24.1798
chr2	127831038	127833008	1971	*	1	16.9667	chr2	127831860	127832859	1000	-	promoter:8064	uc008mgd.2	12235	Bub1	cell cycle		1	28.6876	24.1798
chr2	127830918	127832380	1463	*	UMR	6.31579	chr2	127831860	127832859	1000	-	promoter:8064	uc008mgd.2	12235	Bub1	cell cycle	UMR		28.6876	24.1798
chr2	127830918	127832380	1463	*	UMR	8.81226	chr2	127831860	127832859	1000	-	promoter:8064	uc008mgd.2	12235	Bub1	cell cycle		UMR	28.6876	24.1798
chr2	127831039	127833008	1970	*	1	12.712	chr2	127831860	127832859	1000	-	promoter:8065	uc008mge.2	12235	Bub1	cell cycle	1		28.6876	24.1798
chr2	127831038	127833008	1971	*	1	16.9667	chr2	127831860	127832859	1000	-	promoter:8065	uc008mge.2	12235	Bub1	cell cycle		1	28.6876	24.1798
chr2	127830918	127832380	1463	*	UMR	6.31579	chr2	127831860	127832859	1000	-	promoter:8065	uc008mge.2	12235	Bub1	cell cycle	UMR		28.6876	24.1798
chr2	127830918	127832380	1463	*	UMR	8.81226	chr2	127831860	127832859	1000	-	promoter:8065	uc008mge.2	12235	Bub1	cell cycle		UMR	28.6876	24.1798
chr2	127831039	127833008	1970	*	1	12.712	chr2	127831860	127832859	1000	-	promoter:8066	uc008mgf.2	12235	Bub1	cell cycle	1		28.6876	24.1798
chr2	127831038	127833008	1971	*	1	16.9667	chr2	127831860	127832859	1000	-	promoter:8066	uc008mgf.2	12235	Bub1	cell cycle		1	28.6876	24.1798
chr2	127830918	127832380	1463	*	UMR	6.31579	chr2	127831860	127832859	1000	-	promoter:8066	uc008mgf.2	12235	Bub1	cell cycle	UMR		28.6876	24.1798
chr2	127830918	127832380	1463	*	UMR	8.81226	chr2	127831860	127832859	1000	-	promoter:8066	uc008mgf.2	12235	Bub1	cell cycle		UMR	28.6876	24.1798
chr2	128686402	128687498	1097	*	1	10.9844	chr2	128687396	128688395	1000	-	promoter:8070	uc008mgq.2	17222	Anapc1	cell cycle	1		680.791	383.793
chr2	128687927	128691942	4016	*	4	88.6483	chr2	128687396	128688395	1000	-	promoter:8070	uc008mgq.2	17222	Anapc1	cell cycle	4		680.791	383.793
chr2	128686402	128687642	1241	*	1	12.944	chr2	128687396	128688395	1000	-	promoter:8070	uc008mgq.2	17222	Anapc1	cell cycle		1	680.791	383.793
chr2	128687926	128692292	4367	*	4	89.6523	chr2	128687396	128688395	1000	-	promoter:8070	uc008mgq.2	17222	Anapc1	cell cycle		4	680.791	383.793
chr2	128686292	128687840	1549	*	UMR	4.16667	chr2	128687396	128688395	1000	-	promoter:8070	uc008mgq.2	17222	Anapc1	cell cycle	UMR		680.791	383.793
chr2	128686643	128687784	1142	*	UMR	1.84615	chr2	128687396	128688395	1000	-	promoter:8070	uc008mgq.2	17222	Anapc1	cell cycle		UMR	680.791	383.793
chr2	128686402	128687498	1097	*	1	10.9844	chr2	128687396	128688395	1000	-	promoter:8071	uc008mgr.2	17222	Anapc1	cell cycle	1		680.791	383.793
chr2	128687927	128691942	4016	*	4	88.6483	chr2	128687396	128688395	1000	-	promoter:8071	uc008mgr.2	17222	Anapc1	cell cycle	4		680.791	383.793
chr2	128686402	128687642	1241	*	1	12.944	chr2	128687396	128688395	1000	-	promoter:8071	uc008mgr.2	17222	Anapc1	cell cycle		1	680.791	383.793
chr2	128687926	128692292	4367	*	4	89.6523	chr2	128687396	128688395	1000	-	promoter:8071	uc008mgr.2	17222	Anapc1	cell cycle		4	680.791	383.793
chr2	128686292	128687840	1549	*	UMR	4.16667	chr2	128687396	128688395	1000	-	promoter:8071	uc008mgr.2	17222	Anapc1	cell cycle	UMR		680.791	383.793
chr2	128686643	128687784	1142	*	UMR	1.84615	chr2	128687396	128688395	1000	-	promoter:8071	uc008mgr.2	17222	Anapc1	cell cycle		UMR	680.791	383.793
chr2	132252095	132254238	2144	*	1	1.8808	chr2	132253181	132254180	1000	-	promoter:8158	uc008mml.1	18538	Pcna	cell cycle	1		#N/A	#N/A
chr2	132251878	132254297	2420	*	1	1.78782	chr2	132253181	132254180	1000	-	promoter:8158	uc008mml.1	18538	Pcna	cell cycle		1	#N/A	#N/A
chr2	132251717	132254268	2552	*	UMR	2.27766	chr2	132253181	132254180	1000	-	promoter:8158	uc008mml.1	18538	Pcna	cell cycle	UMR		#N/A	#N/A
chr2	132251875	132254268	2394	*	UMR	3.4662	chr2	132253181	132254180	1000	-	promoter:8158	uc008mml.1	18538	Pcna	cell cycle		UMR	#N/A	#N/A
chr2	154568100	154571024	2925	*	1	14.25	chr2	154569427	154570426	1000	-	promoter:8470	uc008njl.2	13555	E2f1	cell cycle	1		2186.08	703.373
chr2	154565978	154571025	5048	*	2	27.4045	chr2	154569427	154570426	1000	-	promoter:8470	uc008njl.2	13555	E2f1	cell cycle		2	2186.08	703.373
chr2	154568041	154570634	2594	*	UMR	8.84718	chr2	154569427	154570426	1000	-	promoter:8470	uc008njl.2	13555	E2f1	cell cycle	UMR		2186.08	703.373
chr2	154568041	154571096	3056	*	UMR	12.5773	chr2	154569427	154570426	1000	-	promoter:8470	uc008njl.2	13555	E2f1	cell cycle		UMR	2186.08	703.373
chr2	154568100	154571024	2925	*	1	14.25	chr2	154569893	154570892	1000	-	promoter:8471	uc008njk.2	13555	E2f1	cell cycle	1		2186.08	703.373
chr2	154565978	154571025	5048	*	2	27.4045	chr2	154569893	154570892	1000	-	promoter:8471	uc008njk.2	13555	E2f1	cell cycle		2	2186.08	703.373
chr2	154568041	154570634	2594	*	UMR	8.84718	chr2	154569893	154570892	1000	-	promoter:8471	uc008njk.2	13555	E2f1	cell cycle	UMR		2186.08	703.373
chr2	154568041	154571096	3056	*	UMR	12.5773	chr2	154569893	154570892	1000	-	promoter:8471	uc008njk.2	13555	E2f1	cell cycle		UMR	2186.08	703.373
chr2	157203527	157205330	1804	*	1	10.6934	chr2	157204535	157205534	1000	-	promoter:8555	uc008noq.2	19650	Rbl1	cell cycle	1		93.8553	47.9353
chr2	157205456	157244607	39152	*	4	85.992	chr2	157204535	157205534	1000	-	promoter:8555	uc008noq.2	19650	Rbl1	cell cycle	4		93.8553	47.9353
chr2	157203674	157205330	1657	*	1	7.79832	chr2	157204535	157205534	1000	-	promoter:8555	uc008noq.2	19650	Rbl1	cell cycle		1	93.8553	47.9353
chr2	157205456	157259648	54193	*	4	85.3953	chr2	157204535	157205534	1000	-	promoter:8555	uc008noq.2	19650	Rbl1	cell cycle		4	93.8553	47.9353
chr2	157203233	157205392	2160	*	UMR	3.65631	chr2	157204535	157205534	1000	-	promoter:8555	uc008noq.2	19650	Rbl1	cell cycle	UMR		93.8553	47.9353
chr2	157202768	157205392	2625	*	UMR	6.79612	chr2	157204535	157205534	1000	-	promoter:8555	uc008noq.2	19650	Rbl1	cell cycle		UMR	93.8553	47.9353
chr2	157203527	157205330	1804	*	1	10.6934	chr2	157204535	157205534	1000	-	promoter:8556	uc008nor.2	19650	Rbl1	cell cycle	1		93.8553	47.9353
chr2	157205456	157244607	39152	*	4	85.992	chr2	157204535	157205534	1000	-	promoter:8556	uc008nor.2	19650	Rbl1	cell cycle	4		93.8553	47.9353
chr2	157203674	157205330	1657	*	1	7.79832	chr2	157204535	157205534	1000	-	promoter:8556	uc008nor.2	19650	Rbl1	cell cycle		1	93.8553	47.9353
chr2	157205456	157259648	54193	*	4	85.3953	chr2	157204535	157205534	1000	-	promoter:8556	uc008nor.2	19650	Rbl1	cell cycle		4	93.8553	47.9353
chr2	157203233	157205392	2160	*	UMR	3.65631	chr2	157204535	157205534	1000	-	promoter:8556	uc008nor.2	19650	Rbl1	cell cycle	UMR		93.8553	47.9353
chr2	157202768	157205392	2625	*	UMR	6.79612	chr2	157204535	157205534	1000	-	promoter:8556	uc008nor.2	19650	Rbl1	cell cycle		UMR	93.8553	47.9353
chr2	157203527	157205330	1804	*	1	10.6934	chr2	157204535	157205534	1000	-	promoter:8557	uc008nos.2	19650	Rbl1	cell cycle	1		93.8553	47.9353
chr2	157205456	157244607	39152	*	4	85.992	chr2	157204535	157205534	1000	-	promoter:8557	uc008nos.2	19650	Rbl1	cell cycle	4		93.8553	47.9353
chr2	157203674	157205330	1657	*	1	7.79832	chr2	157204535	157205534	1000	-	promoter:8557	uc008nos.2	19650	Rbl1	cell cycle		1	93.8553	47.9353
chr2	157205456	157259648	54193	*	4	85.3953	chr2	157204535	157205534	1000	-	promoter:8557	uc008nos.2	19650	Rbl1	cell cycle		4	93.8553	47.9353
chr2	157203233	157205392	2160	*	UMR	3.65631	chr2	157204535	157205534	1000	-	promoter:8557	uc008nos.2	19650	Rbl1	cell cycle	UMR		93.8553	47.9353
chr2	157202768	157205392	2625	*	UMR	6.79612	chr2	157204535	157205534	1000	-	promoter:8557	uc008nos.2	19650	Rbl1	cell cycle		UMR	93.8553	47.9353
chr3	14534845	14577681	42837	*	4	88.2446	chr3	14577671	14578670	1000	+	promoter:8984	uc008oqk.1	13559	E2f5	cell cycle	4		32.5743	12.967
chr3	14577682	14580279	2598	*	1	6.60763	chr3	14577671	14578670	1000	+	promoter:8984	uc008oqk.1	13559	E2f5	cell cycle	1		32.5743	12.967
chr3	14577681	14580279	2599	*	1	8.22677	chr3	14577671	14578670	1000	+	promoter:8984	uc008oqk.1	13559	E2f5	cell cycle		1	32.5743	12.967
chr3	14577551	14580429	2879	*	UMR	4.67186	chr3	14577671	14578670	1000	+	promoter:8984	uc008oqk.1	13559	E2f5	cell cycle	UMR		32.5743	12.967
chr3	14577551	14580429	2879	*	UMR	4.68933	chr3	14577671	14578670	1000	+	promoter:8984	uc008oqk.1	13559	E2f5	cell cycle		UMR	32.5743	12.967

## Sheet: EMT
seqnames	start	end	width	strand	name	score	annot.seqnames	annot.start	annot.end	annot.width	annot.strand	annot.id	annot.tx_id	annot.gene_id	annot.symbol	EMT	Exp1	Exp2	Average RPE	SD RPE
chr3	8664473	8668578	4106	*	UMR	1.59314	chr3	8667039	8668038	1000	-	promoter:10420	uc008oop.1	15213	Hey1	GO: epithelial to mesenchymal transition involved in endocardial cushion formation	UMR		170.674	73.3813
chr3	8663862	8668419	4558	*	UMR	2.91429	chr3	8667039	8668038	1000	-	promoter:10420	uc008oop.1	15213	Hey1	GO: epithelial to mesenchymal transition involved in endocardial cushion formation		UMR	170.674	73.3813
chr3	8664507	8668462	3956	*	1	2.91737	chr3	8667039	8668038	1000	-	promoter:10420	uc008oop.1	15213	Hey1	GO: epithelial to mesenchymal transition involved in endocardial cushion formation	1		170.674	73.3813
chr3	8664034	8668696	4663	*	1	8.58397	chr3	8667039	8668038	1000	-	promoter:10420	uc008oop.1	15213	Hey1	GO: epithelial to mesenchymal transition involved in endocardial cushion formation		1	170.674	73.3813
chr3	89340880	89348564	7685	*	4	84.9551	chr3	89342076	89343075	1000	-	promoter:11006	uc008pyu.1	11490	Adam15	GO: cardiac epithelial to mesenchymal transition	4		663.342	31.931
chr3	89340896	89348746	7851	*	4	84.6248	chr3	89342076	89343075	1000	-	promoter:11006	uc008pyu.1	11490	Adam15	GO: cardiac epithelial to mesenchymal transition		4	663.342	31.931
chr3	89348727	89350663	1937	*	UMR	2.99003	chr3	89350011	89351010	1000	-	promoter:11007	uc008pyv.1	11490	Adam15	GO: cardiac epithelial to mesenchymal transition	UMR		663.342	31.931
chr3	89348727	89350691	1965	*	UMR	5.02793	chr3	89350011	89351010	1000	-	promoter:11007	uc008pyv.1	11490	Adam15	GO: cardiac epithelial to mesenchymal transition		UMR	663.342	31.931
chr3	89349300	89350666	1367	*	1	3.36199	chr3	89350011	89351010	1000	-	promoter:11007	uc008pyv.1	11490	Adam15	GO: cardiac epithelial to mesenchymal transition	1		663.342	31.931
chr3	89350682	89389826	39145	*	3	80.0098	chr3	89350011	89351010	1000	-	promoter:11007	uc008pyv.1	11490	Adam15	GO: cardiac epithelial to mesenchymal transition	3		663.342	31.931
chr3	89349039	89350466	1428	*	1	1.95652	chr3	89350011	89351010	1000	-	promoter:11007	uc008pyv.1	11490	Adam15	GO: cardiac epithelial to mesenchymal transition		1	663.342	31.931
chr3	89350778	89354397	3620	*	3	78.0186	chr3	89350011	89351010	1000	-	promoter:11007	uc008pyv.1	11490	Adam15	GO: cardiac epithelial to mesenchymal transition		3	663.342	31.931
chr3	89348727	89350663	1937	*	UMR	2.99003	chr3	89350011	89351010	1000	-	promoter:11008	uc008pyw.1	11490	Adam15	GO: cardiac epithelial to mesenchymal transition	UMR		663.342	31.931
chr3	89348727	89350691	1965	*	UMR	5.02793	chr3	89350011	89351010	1000	-	promoter:11008	uc008pyw.1	11490	Adam15	GO: cardiac epithelial to mesenchymal transition		UMR	663.342	31.931
chr3	89349300	89350666	1367	*	1	3.36199	chr3	89350011	89351010	1000	-	promoter:11008	uc008pyw.1	11490	Adam15	GO: cardiac epithelial to mesenchymal transition	1		663.342	31.931
chr3	89350682	89389826	39145	*	3	80.0098	chr3	89350011	89351010	1000	-	promoter:11008	uc008pyw.1	11490	Adam15	GO: cardiac epithelial to mesenchymal transition	3		663.342	31.931
chr3	89349039	89350466	1428	*	1	1.95652	chr3	89350011	89351010	1000	-	promoter:11008	uc008pyw.1	11490	Adam15	GO: cardiac epithelial to mesenchymal transition		1	663.342	31.931
chr3	89350778	89354397	3620	*	3	78.0186	chr3	89350011	89351010	1000	-	promoter:11008	uc008pyw.1	11490	Adam15	GO: cardiac epithelial to mesenchymal transition		3	663.342	31.931
chr3	89348727	89350663	1937	*	UMR	2.99003	chr3	89350011	89351010	1000	-	promoter:11009	uc008pyx.1	11490	Adam15	GO: cardiac epithelial to mesenchymal transition	UMR		663.342	31.931
chr3	89348727	89350691	1965	*	UMR	5.02793	chr3	89350011	89351010	1000	-	promoter:11009	uc008pyx.1	11490	Adam15	GO: cardiac epithelial to mesenchymal transition		UMR	663.342	31.931
chr3	89349300	89350666	1367	*	1	3.36199	chr3	89350011	89351010	1000	-	promoter:11009	uc008pyx.1	11490	Adam15	GO: cardiac epithelial to mesenchymal transition	1		663.342	31.931
chr3	89350682	89389826	39145	*	3	80.0098	chr3	89350011	89351010	1000	-	promoter:11009	uc008pyx.1	11490	Adam15	GO: cardiac epithelial to mesenchymal transition	3		663.342	31.931
chr3	89349039	89350466	1428	*	1	1.95652	chr3	89350011	89351010	1000	-	promoter:11009	uc008pyx.1	11490	Adam15	GO: cardiac epithelial to mesenchymal transition		1	663.342	31.931
chr3	89350778	89354397	3620	*	3	78.0186	chr3	89350011	89351010	1000	-	promoter:11009	uc008pyx.1	11490	Adam15	GO: cardiac epithelial to mesenchymal transition		3	663.342	31.931
chr4	47351517	47354426	2910	*	UMR	5.82386	chr4	47352222	47353221	1000	+	promoter:12282	uc008sun.2	21812	Tgfbr1	GO: epithelial to mesenchymal transition	UMR		2762.78	311.851
chr4	47350593	47354426	3834	*	UMR	5.57308	chr4	47352222	47353221	1000	+	promoter:12282	uc008sun.2	21812	Tgfbr1	GO: epithelial to mesenchymal transition		UMR	2762.78	311.851
chr4	47350731	47354502	3772	*	1	14.0819	chr4	47352222	47353221	1000	+	promoter:12282	uc008sun.2	21812	Tgfbr1	GO: epithelial to mesenchymal transition	1		2762.78	311.851
chr4	47349845	47354350	4506	*	1	10.7573	chr4	47352222	47353221	1000	+	promoter:12282	uc008sun.2	21812	Tgfbr1	GO: epithelial to mesenchymal transition		1	2762.78	311.851
chr4	47351517	47354426	2910	*	UMR	5.82386	chr4	47352222	47353221	1000	+	promoter:12283	uc008suo.2	21812	Tgfbr1	GO: epithelial to mesenchymal transition	UMR		2762.78	311.851
chr4	47350593	47354426	3834	*	UMR	5.57308	chr4	47352222	47353221	1000	+	promoter:12283	uc008suo.2	21812	Tgfbr1	GO: epithelial to mesenchymal transition		UMR	2762.78	311.851
chr4	47350731	47354502	3772	*	1	14.0819	chr4	47352222	47353221	1000	+	promoter:12283	uc008suo.2	21812	Tgfbr1	GO: epithelial to mesenchymal transition	1		2762.78	311.851
chr4	47349845	47354350	4506	*	1	10.7573	chr4	47352222	47353221	1000	+	promoter:12283	uc008suo.2	21812	Tgfbr1	GO: epithelial to mesenchymal transition		1	2762.78	311.851
chr4	47354890	47419209	64320	*	4	83.8965	chr4	47385216	47386215	1000	+	promoter:12284	uc008sup.1	21812	Tgfbr1	GO: epithelial to mesenchymal transition	4		2762.78	311.851
chr4	47354501	47419209	64709	*	4	83.4078	chr4	47385216	47386215	1000	+	promoter:12284	uc008sup.1	21812	Tgfbr1	GO: epithelial to mesenchymal transition		4	2762.78	311.851
chr4	137276562	137278890	2329	*	UMR	3.61446	chr4	137276635	137277634	1000	+	promoter:13286	uc008viv.2	22417	Wnt4	GO: epithelial to mesenchymal transition	UMR		159.853	158.738
chr4	137276665	137279690	3026	*	UMR	28.1046	chr4	137276635	137277634	1000	+	promoter:13286	uc008viv.2	22417	Wnt4	GO: epithelial to mesenchymal transition		UMR	159.853	158.738
chr4	137276524	137278894	2371	*	1	19.2121	chr4	137276635	137277634	1000	+	promoter:13286	uc008viv.2	22417	Wnt4	GO: epithelial to mesenchymal transition	1		159.853	158.738
chr4	137276276	137278822	2547	*	1	19.8834	chr4	137276635	137277634	1000	+	promoter:13286	uc008viv.2	22417	Wnt4	GO: epithelial to mesenchymal transition		1	159.853	158.738
chr5	37816803	37833246	16444	*	UMR	10.4325	chr5	37824586	37825585	1000	-	promoter:17850	uc008xfw.1	17701	Msx1	GO: epithelial to mesenchymal transition	UMR		122.952	45.4001
chr5	37816658	37833178	16521	*	UMR	13.8962	chr5	37824586	37825585	1000	-	promoter:17850	uc008xfw.1	17701	Msx1	GO: epithelial to mesenchymal transition		UMR	122.952	45.4001
chr5	37816915	37833176	16262	*	1	10.8002	chr5	37824586	37825585	1000	-	promoter:17850	uc008xfw.1	17701	Msx1	GO: epithelial to mesenchymal transition	1		122.952	45.4001
chr5	37816683	37833176	16494	*	1	16.0001	chr5	37824586	37825585	1000	-	promoter:17850	uc008xfw.1	17701	Msx1	GO: epithelial to mesenchymal transition		1	122.952	45.4001
chr5	107287235	107289899	2665	*	UMR	16.9291	chr5	107289596	107290595	1000	-	promoter:18384	uc008ylz.2	21814	Tgfbr3	GO: epithelial to mesenchymal transition	UMR		16467.2	4003.19
chr5	107287235	107290063	2829	*	UMR	11.2	chr5	107289596	107290595	1000	-	promoter:18384	uc008ylz.2	21814	Tgfbr3	GO: epithelial to mesenchymal transition		UMR	16467.2	4003.19
chr5	107287214	107290038	2825	*	1	19.4593	chr5	107289596	107290595	1000	-	promoter:18384	uc008ylz.2	21814	Tgfbr3	GO: epithelial to mesenchymal transition	1		16467.2	4003.19
chr5	107290090	107296413	6324	*	4	82.1837	chr5	107289596	107290595	1000	-	promoter:18384	uc008ylz.2	21814	Tgfbr3	GO: epithelial to mesenchymal transition	4		16467.2	4003.19
chr5	107287213	107290225	3013	*	2	28.0097	chr5	107289596	107290595	1000	-	promoter:18384	uc008ylz.2	21814	Tgfbr3	GO: epithelial to mesenchymal transition		2	16467.2	4003.19
chr5	107290248	107350155	59908	*	4	84.0253	chr5	107289596	107290595	1000	-	promoter:18384	uc008ylz.2	21814	Tgfbr3	GO: epithelial to mesenchymal transition		4	16467.2	4003.19
chr5	107287235	107289899	2665	*	UMR	16.9291	chr5	107289596	107290595	1000	-	promoter:18385	uc008yma.2	21814	Tgfbr3	GO: epithelial to mesenchymal transition	UMR		16467.2	4003.19
chr5	107287235	107290063	2829	*	UMR	11.2	chr5	107289596	107290595	1000	-	promoter:18385	uc008yma.2	21814	Tgfbr3	GO: epithelial to mesenchymal transition		UMR	16467.2	4003.19
chr5	107287214	107290038	2825	*	1	19.4593	chr5	107289596	107290595	1000	-	promoter:18385	uc008yma.2	21814	Tgfbr3	GO: epithelial to mesenchymal transition	1		16467.2	4003.19
chr5	107290090	107296413	6324	*	4	82.1837	chr5	107289596	107290595	1000	-	promoter:18385	uc008yma.2	21814	Tgfbr3	GO: epithelial to mesenchymal transition	4		16467.2	4003.19
chr5	107287213	107290225	3013	*	2	28.0097	chr5	107289596	107290595	1000	-	promoter:18385	uc008yma.2	21814	Tgfbr3	GO: epithelial to mesenchymal transition		2	16467.2	4003.19
chr5	107290248	107350155	59908	*	4	84.0253	chr5	107289596	107290595	1000	-	promoter:18385	uc008yma.2	21814	Tgfbr3	GO: epithelial to mesenchymal transition		4	16467.2	4003.19
chr6	18029697	18032501	2805	*	UMR	6.40496	chr6	18030446	18031445	1000	-	promoter:21371	uc009bag.2	22413	Wnt2	GO: cardiac epithelial to mesenchymal transition	UMR		44.6494	24.7583
chr6	18029943	18032390	2448	*	UMR	2.44798	chr6	18030446	18031445	1000	-	promoter:21371	uc009bag.2	22413	Wnt2	GO: cardiac epithelial to mesenchymal transition		UMR	44.6494	24.7583
chr6	18029692	18032395	2704	*	1	11.6759	chr6	18030446	18031445	1000	-	promoter:21371	uc009bag.2	22413	Wnt2	GO: cardiac epithelial to mesenchymal transition	1		44.6494	24.7583
chr6	18029793	18032498	2706	*	1	7.40779	chr6	18030446	18031445	1000	-	promoter:21371	uc009bag.2	22413	Wnt2	GO: cardiac epithelial to mesenchymal transition		1	44.6494	24.7583
chr7	25686339	25690467	4129	*	UMR	4.75113	chr7	25686002	25687001	1000	+	promoter:23384	uc009ftq.2	21803	Tgfb1	GO: epithelial to mesenchymal transition	UMR		45.4257	23.7203
chr7	25686339	25690416	4078	*	UMR	1.39949	chr7	25686002	25687001	1000	+	promoter:23384	uc009ftq.2	21803	Tgfb1	GO: epithelial to mesenchymal transition		UMR	45.4257	23.7203
chr7	25682010	25686274	4265	*	4	90.417	chr7	25686002	25687001	1000	+	promoter:23384	uc009ftq.2	21803	Tgfb1	GO: epithelial to mesenchymal transition	4		45.4257	23.7203
chr7	25686315	25690696	4382	*	1	10.4704	chr7	25686002	25687001	1000	+	promoter:23384	uc009ftq.2	21803	Tgfb1	GO: epithelial to mesenchymal transition	1		45.4257	23.7203
chr7	25681619	25686209	4591	*	4	90.2474	chr7	25686002	25687001	1000	+	promoter:23384	uc009ftq.2	21803	Tgfb1	GO: epithelial to mesenchymal transition		4	45.4257	23.7203
chr7	25686467	25690488	4022	*	1	4.98131	chr7	25686002	25687001	1000	+	promoter:23384	uc009ftq.2	21803	Tgfb1	GO: epithelial to mesenchymal transition		1	45.4257	23.7203
chr7	98833495	98839432	5938	*	UMR	3.34789	chr7	98834112	98835111	1000	+	promoter:24546	uc009ikv.3	22411	Wnt11	GO: epithelial to mesenchymal transition	UMR		74.7789	38.8673
chr7	98834309	98839591	5283	*	UMR	5.24017	chr7	98834112	98835111	1000	+	promoter:24546	uc009ikv.3	22411	Wnt11	GO: epithelial to mesenchymal transition		UMR	74.7789	38.8673
chr7	98833485	98839491	6007	*	1	6.04043	chr7	98834112	98835111	1000	+	promoter:24546	uc009ikv.3	22411	Wnt11	GO: epithelial to mesenchymal transition	1		74.7789	38.8673
chr7	98817075	98834283	17209	*	4	83.206	chr7	98834112	98835111	1000	+	promoter:24546	uc009ikv.3	22411	Wnt11	GO: epithelial to mesenchymal transition		4	74.7789	38.8673
chr7	98834333	98839491	5159	*	1	9.44033	chr7	98834112	98835111	1000	+	promoter:24546	uc009ikv.3	22411	Wnt11	GO: epithelial to mesenchymal transition		1	74.7789	38.8673
chr7	98833495	98839432	5938	*	UMR	3.34789	chr7	98834112	98835111	1000	+	promoter:24547	uc009ikw.3	22411	Wnt11	GO: epithelial to mesenchymal transition	UMR		74.7789	38.8673
chr7	98834309	98839591	5283	*	UMR	5.24017	chr7	98834112	98835111	1000	+	promoter:24547	uc009ikw.3	22411	Wnt11	GO: epithelial to mesenchymal transition		UMR	74.7789	38.8673
chr7	98833485	98839491	6007	*	1	6.04043	chr7	98834112	98835111	1000	+	promoter:24547	uc009ikw.3	22411	Wnt11	GO: epithelial to mesenchymal transition	1		74.7789	38.8673
chr7	98817075	98834283	17209	*	4	83.206	chr7	98834112	98835111	1000	+	promoter:24547	uc009ikw.3	22411	Wnt11	GO: epithelial to mesenchymal transition		4	74.7789	38.8673
chr7	98834333	98839491	5159	*	1	9.44033	chr7	98834112	98835111	1000	+	promoter:24547	uc009ikw.3	22411	Wnt11	GO: epithelial to mesenchymal transition		1	74.7789	38.8673
chr7	98833495	98839432	5938	*	UMR	3.34789	chr7	98837845	98838844	1000	+	promoter:24548	uc009ikx.2	22411	Wnt11	GO: epithelial to mesenchymal transition	UMR		74.7789	38.8673
chr7	98834309	98839591	5283	*	UMR	5.24017	chr7	98837845	98838844	1000	+	promoter:24548	uc009ikx.2	22411	Wnt11	GO: epithelial to mesenchymal transition		UMR	74.7789	38.8673
chr7	98833485	98839491	6007	*	1	6.04043	chr7	98837845	98838844	1000	+	promoter:24548	uc009ikx.2	22411	Wnt11	GO: epithelial to mesenchymal transition	1		74.7789	38.8673
chr7	98834333	98839491	5159	*	1	9.44033	chr7	98837845	98838844	1000	+	promoter:24548	uc009ikx.2	22411	Wnt11	GO: epithelial to mesenchymal transition		1	74.7789	38.8673
chr7	98833495	98839432	5938	*	UMR	3.34789	chr7	98837845	98838844	1000	+	promoter:24549	uc012fpu.1	22411	Wnt11	GO: epithelial to mesenchymal transition	UMR		74.7789	38.8673
chr7	98834309	98839591	5283	*	UMR	5.24017	chr7	98837845	98838844	1000	+	promoter:24549	uc012fpu.1	22411	Wnt11	GO: epithelial to mesenchymal transition		UMR	74.7789	38.8673
chr7	98833485	98839491	6007	*	1	6.04043	chr7	98837845	98838844	1000	+	promoter:24549	uc012fpu.1	22411	Wnt11	GO: epithelial to mesenchymal transition	1		74.7789	38.8673
chr7	98834333	98839491	5159	*	1	9.44033	chr7	98837845	98838844	1000	+	promoter:24549	uc012fpu.1	22411	Wnt11	GO: epithelial to mesenchymal transition		1	74.7789	38.8673
chr1	163311749	163315465	3717	*	UMR	6.99088	chr1	163313651	163314650	1000	-	promoter:3081	uc007dhh.1	18933	Prrx1	PMID: 24556840	UMR		45.5932	7.98032
chr1	163311445	163315504	4060	*	UMR	8.07692	chr1	163313651	163314650	1000	-	promoter:3081	uc007dhh.1	18933	Prrx1	PMID: 24556840		UMR	45.5932	7.98032
chr1	163311936	163314943	3008	*	1	6.88186	chr1	163313651	163314650	1000	-	promoter:3081	uc007dhh.1	18933	Prrx1	PMID: 24556840	1		45.5932	7.98032
chr1	163311317	163315488	4172	*	1	11.2757	chr1	163313651	163314650	1000	-	promoter:3081	uc007dhh.1	18933	Prrx1	PMID: 24556840		1	45.5932	7.98032
chr1	163311749	163315465	3717	*	UMR	6.99088	chr1	163313651	163314650	1000	-	promoter:3082	uc007dhi.1	18933	Prrx1	PMID: 24556840	UMR		45.5932	7.98032
chr1	163311445	163315504	4060	*	UMR	8.07692	chr1	163313651	163314650	1000	-	promoter:3082	uc007dhi.1	18933	Prrx1	PMID: 24556840		UMR	45.5932	7.98032
chr1	163311936	163314943	3008	*	1	6.88186	chr1	163313651	163314650	1000	-	promoter:3082	uc007dhi.1	18933	Prrx1	PMID: 24556840	1		45.5932	7.98032
chr1	163311317	163315488	4172	*	1	11.2757	chr1	163313651	163314650	1000	-	promoter:3082	uc007dhi.1	18933	Prrx1	PMID: 24556840		1	45.5932	7.98032
chr1	163311749	163315465	3717	*	UMR	6.99088	chr1	163313651	163314650	1000	-	promoter:3084	uc007dhk.1	18933	Prrx1	PMID: 24556840	UMR		45.5932	7.98032
chr1	163311445	163315504	4060	*	UMR	8.07692	chr1	163313651	163314650	1000	-	promoter:3084	uc007dhk.1	18933	Prrx1	PMID: 24556840		UMR	45.5932	7.98032
chr1	163311936	163314943	3008	*	1	6.88186	chr1	163313651	163314650	1000	-	promoter:3084	uc007dhk.1	18933	Prrx1	PMID: 24556840	1		45.5932	7.98032
chr1	163311317	163315488	4172	*	1	11.2757	chr1	163313651	163314650	1000	-	promoter:3084	uc007dhk.1	18933	Prrx1	PMID: 24556840		1	45.5932	7.98032
chr1	186701243	186706418	5176	*	UMR	5.03525	chr1	186705993	186706992	1000	-	promoter:3406	uc007dzo.2	21808	Tgfb2	GO: epithelial to mesenchymal transition	UMR		149.62	15.416
chr1	186700943	186706366	5424	*	UMR	3.17578	chr1	186705993	186706992	1000	-	promoter:3406	uc007dzo.2	21808	Tgfb2	GO: epithelial to mesenchymal transition		UMR	149.62	15.416
chr1	186701135	186706465	5331	*	1	9.0532	chr1	186705993	186706992	1000	-	promoter:3406	uc007dzo.2	21808	Tgfb2	GO: epithelial to mesenchymal transition	1		149.62	15.416
chr1	186706679	186721907	15229	*	4	87.1901	chr1	186705993	186706992	1000	-	promoter:3406	uc007dzo.2	21808	Tgfb2	GO: epithelial to mesenchymal transition	4		149.62	15.416
chr1	186701219	186706465	5247	*	1	5.98406	chr1	186705993	186706992	1000	-	promoter:3406	uc007dzo.2	21808	Tgfb2	GO: epithelial to mesenchymal transition		1	149.62	15.416
chr1	186706679	186721907	15229	*	4	86.6222	chr1	186705993	186706992	1000	-	promoter:3406	uc007dzo.2	21808	Tgfb2	GO: epithelial to mesenchymal transition		4	149.62	15.416
chr1	186701243	186706418	5176	*	UMR	5.03525	chr1	186705993	186706992	1000	-	promoter:3407	uc007dzp.2	21808	Tgfb2	GO: epithelial to mesenchymal transition	UMR		149.62	15.416
chr1	186700943	186706366	5424	*	UMR	3.17578	chr1	186705993	186706992	1000	-	promoter:3407	uc007dzp.2	21808	Tgfb2	GO: epithelial to mesenchymal transition		UMR	149.62	15.416
chr1	186701135	186706465	5331	*	1	9.0532	chr1	186705993	186706992	1000	-	promoter:3407	uc007dzp.2	21808	Tgfb2	GO: epithelial to mesenchymal transition	1		149.62	15.416
chr1	186706679	186721907	15229	*	4	87.1901	chr1	186705993	186706992	1000	-	promoter:3407	uc007dzp.2	21808	Tgfb2	GO: epithelial to mesenchymal transition	4		149.62	15.416
chr1	186701219	186706465	5247	*	1	5.98406	chr1	186705993	186706992	1000	-	promoter:3407	uc007dzp.2	21808	Tgfb2	GO: epithelial to mesenchymal transition		1	149.62	15.416
chr1	186706679	186721907	15229	*	4	86.6222	chr1	186705993	186706992	1000	-	promoter:3407	uc007dzp.2	21808	Tgfb2	GO: epithelial to mesenchymal transition		4	149.62	15.416
chr10	42273947	42279103	5157	*	UMR	2.14385	chr10	42276743	42277742	1000	-	promoter:36695	uc007eyl.1	56484	Foxo3	PMID: 24556840	UMR		456.624	29.0983
chr10	42273757	42279103	5347	*	UMR	2.94118	chr10	42276743	42277742	1000	-	promoter:36695	uc007eyl.1	56484	Foxo3	PMID: 24556840		UMR	456.624	29.0983
chr10	42273762	42279058	5297	*	1	3.43022	chr10	42276743	42277742	1000	-	promoter:36695	uc007eyl.1	56484	Foxo3	PMID: 24556840	1		456.624	29.0983
chr10	42274276	42279058	4783	*	1	5.14226	chr10	42276743	42277742	1000	-	promoter:36695	uc007eyl.1	56484	Foxo3	PMID: 24556840		1	456.624	29.0983
chr10	42273947	42279103	5157	*	UMR	2.14385	chr10	42276743	42277742	1000	-	promoter:36696	uc007eym.1	56484	Foxo3	PMID: 24556840	UMR		456.624	29.0983
chr10	42273757	42279103	5347	*	UMR	2.94118	chr10	42276743	42277742	1000	-	promoter:36696	uc007eym.1	56484	Foxo3	PMID: 24556840		UMR	456.624	29.0983
chr10	42273762	42279058	5297	*	1	3.43022	chr10	42276743	42277742	1000	-	promoter:36696	uc007eym.1	56484	Foxo3	PMID: 24556840	1		456.624	29.0983
chr10	42274276	42279058	4783	*	1	5.14226	chr10	42276743	42277742	1000	-	promoter:36696	uc007eym.1	56484	Foxo3	PMID: 24556840		1	456.624	29.0983
chr10	42273947	42279103	5157	*	UMR	2.14385	chr10	42276743	42277742	1000	-	promoter:36697	uc007eyn.1	56484	Foxo3	PMID: 24556840	UMR		456.624	29.0983
chr10	42273757	42279103	5347	*	UMR	2.94118	chr10	42276743	42277742	1000	-	promoter:36697	uc007eyn.1	56484	Foxo3	PMID: 24556840		UMR	456.624	29.0983
chr10	42273762	42279058	5297	*	1	3.43022	chr10	42276743	42277742	1000	-	promoter:36697	uc007eyn.1	56484	Foxo3	PMID: 24556840	1		456.624	29.0983
chr10	42274276	42279058	4783	*	1	5.14226	chr10	42276743	42277742	1000	-	promoter:36697	uc007eyn.1	56484	Foxo3	PMID: 24556840		1	456.624	29.0983
chr10	42273947	42279103	5157	*	UMR	2.14385	chr10	42275599	42276598	1000	-	promoter:36698	uc007eyo.1	56484	Foxo3	PMID: 24556840	UMR		456.624	29.0983
chr10	42273757	42279103	5347	*	UMR	2.94118	chr10	42275599	42276598	1000	-	promoter:36698	uc007eyo.1	56484	Foxo3	PMID: 24556840		UMR	456.624	29.0983
chr10	42273762	42279058	5297	*	1	3.43022	chr10	42275599	42276598	1000	-	promoter:36698	uc007eyo.1	56484	Foxo3	PMID: 24556840	1		456.624	29.0983
chr10	42274276	42279058	4783	*	1	5.14226	chr10	42275599	42276598	1000	-	promoter:36698	uc007eyo.1	56484	Foxo3	PMID: 24556840		1	456.624	29.0983
chr10	42273947	42279103	5157	*	UMR	2.14385	chr10	42276743	42277742	1000	-	promoter:36699	uc007eyp.1	56484	Foxo3	PMID: 24556840	UMR		456.624	29.0983
chr10	42273757	42279103	5347	*	UMR	2.94118	chr10	42276743	42277742	1000	-	promoter:36699	uc007eyp.1	56484	Foxo3	PMID: 24556840		UMR	456.624	29.0983
chr10	42273762	42279058	5297	*	1	3.43022	chr10	42276743	42277742	1000	-	promoter:36699	uc007eyp.1	56484	Foxo3	PMID: 24556840	1		456.624	29.0983
chr10	42274276	42279058	4783	*	1	5.14226	chr10	42276743	42277742	1000	-	promoter:36699	uc007eyp.1	56484	Foxo3	PMID: 24556840		1	456.624	29.0983
chr10	120473925	120478940	5016	*	UMR	3.38137	chr10	120476936	120477935	1000	-	promoter:37616	uc007hfb.1	15364	Hmga2	GO: epithelial to mesenchymal transition	UMR		40.237	23.4813
chr10	120473925	120478646	4722	*	UMR	2.06767	chr10	120476936	120477935	1000	-	promoter:37616	uc007hfb.1	15364	Hmga2	GO: epithelial to mesenchymal transition		UMR	40.237	23.4813
chr10	120473453	120478943	5491	*	1	8.453	chr10	120476936	120477935	1000	-	promoter:37616	uc007hfb.1	15364	Hmga2	GO: epithelial to mesenchymal transition	1		40.237	23.4813
chr10	120473497	120478943	5447	*	1	6.83209	chr10	120476936	120477935	1000	-	promoter:37616	uc007hfb.1	15364	Hmga2	GO: epithelial to mesenchymal transition		1	40.237	23.4813
chr10	120473925	120478940	5016	*	UMR	3.38137	chr10	120476936	120477935	1000	-	promoter:37617	uc011xow.1	15364	Hmga2	GO: epithelial to mesenchymal transition	UMR		40.237	23.4813
chr10	120473925	120478646	4722	*	UMR	2.06767	chr10	120476936	120477935	1000	-	promoter:37617	uc011xow.1	15364	Hmga2	GO: epithelial to mesenchymal transition		UMR	40.237	23.4813
chr10	120473453	120478943	5491	*	1	8.453	chr10	120476936	120477935	1000	-	promoter:37617	uc011xow.1	15364	Hmga2	GO: epithelial to mesenchymal transition	1		40.237	23.4813
chr10	120473497	120478943	5447	*	1	6.83209	chr10	120476936	120477935	1000	-	promoter:37617	uc011xow.1	15364	Hmga2	GO: epithelial to mesenchymal transition		1	40.237	23.4813
chr10	120473925	120478940	5016	*	UMR	3.38137	chr10	120476936	120477935	1000	-	promoter:37619	uc057axn.1	15364	Hmga2	GO: epithelial to mesenchymal transition	UMR		40.237	23.4813
chr10	120473925	120478646	4722	*	UMR	2.06767	chr10	120476936	120477935	1000	-	promoter:37619	uc057axn.1	15364	Hmga2	GO: epithelial to mesenchymal transition		UMR	40.237	23.4813
chr10	120473453	120478943	5491	*	1	8.453	chr10	120476936	120477935	1000	-	promoter:37619	uc057axn.1	15364	Hmga2	GO: epithelial to mesenchymal transition	1		40.237	23.4813
chr10	120473497	120478943	5447	*	1	6.83209	chr10	120476936	120477935	1000	-	promoter:37619	uc057axn.1	15364	Hmga2	GO: epithelial to mesenchymal transition		1	40.237	23.4813
chr11	29692321	29695086	2766	*	UMR	1.78571	chr11	29691898	29692897	1000	+	promoter:38044	uc007ihk.2	68585	Rtn4	GO: cardiac epithelial to mesenchymal transition	UMR		34479	3853.9
chr11	29692157	29694614	2458	*	UMR	3.09735	chr11	29691898	29692897	1000	+	promoter:38044	uc007ihk.2	68585	Rtn4	GO: cardiac epithelial to mesenchymal transition		UMR	34479	3853.9
chr11	29613486	29692145	78660	*	4	83.263	chr11	29691898	29692897	1000	+	promoter:38044	uc007ihk.2	68585	Rtn4	GO: cardiac epithelial to mesenchymal transition	4		34479	3853.9
chr11	29692170	29694741	2572	*	1	20.9809	chr11	29691898	29692897	1000	+	promoter:38044	uc007ihk.2	68585	Rtn4	GO: cardiac epithelial to mesenchymal transition	1		34479	3853.9
chr11	29691835	29694740	2906	*	2	23.1315	chr11	29691898	29692897	1000	+	promoter:38044	uc007ihk.2	68585	Rtn4	GO: cardiac epithelial to mesenchymal transition		2	34479	3853.9
chr11	29692321	29695086	2766	*	UMR	1.78571	chr11	29691898	29692897	1000	+	promoter:38045	uc007ihl.2	68585	Rtn4	GO: cardiac epithelial to mesenchymal transition	UMR		34479	3853.9
chr11	29692157	29694614	2458	*	UMR	3.09735	chr11	29691898	29692897	1000	+	promoter:38045	uc007ihl.2	68585	Rtn4	GO: cardiac epithelial to mesenchymal transition		UMR	34479	3853.9
chr11	29613486	29692145	78660	*	4	83.263	chr11	29691898	29692897	1000	+	promoter:38045	uc007ihl.2	68585	Rtn4	GO: cardiac epithelial to mesenchymal transition	4		34479	3853.9
chr11	29692170	29694741	2572	*	1	20.9809	chr11	29691898	29692897	1000	+	promoter:38045	uc007ihl.2	68585	Rtn4	GO: cardiac epithelial to mesenchymal transition	1		34479	3853.9
chr11	29691835	29694740	2906	*	2	23.1315	chr11	29691898	29692897	1000	+	promoter:38045	uc007ihl.2	68585	Rtn4	GO: cardiac epithelial to mesenchymal transition		2	34479	3853.9
chr11	29692321	29695086	2766	*	UMR	1.78571	chr11	29691898	29692897	1000	+	promoter:38046	uc007ihm.2	68585	Rtn4	GO: cardiac epithelial to mesenchymal transition	UMR		34479	3853.9
chr11	29692157	29694614	2458	*	UMR	3.09735	chr11	29691898	29692897	1000	+	promoter:38046	uc007ihm.2	68585	Rtn4	GO: cardiac epithelial to mesenchymal transition		UMR	34479	3853.9
chr11	29613486	29692145	78660	*	4	83.263	chr11	29691898	29692897	1000	+	promoter:38046	uc007ihm.2	68585	Rtn4	GO: cardiac epithelial to mesenchymal transition	4		34479	3853.9
chr11	29692170	29694741	2572	*	1	20.9809	chr11	29691898	29692897	1000	+	promoter:38046	uc007ihm.2	68585	Rtn4	GO: cardiac epithelial to mesenchymal transition	1		34479	3853.9
chr11	29691835	29694740	2906	*	2	23.1315	chr11	29691898	29692897	1000	+	promoter:38046	uc007ihm.2	68585	Rtn4	GO: cardiac epithelial to mesenchymal transition		2	34479	3853.9
chr11	29692321	29695086	2766	*	UMR	1.78571	chr11	29692774	29693773	1000	+	promoter:38047	uc007ihn.2	68585	Rtn4	GO: cardiac epithelial to mesenchymal transition	UMR		34479	3853.9
chr11	29692157	29694614	2458	*	UMR	3.09735	chr11	29692774	29693773	1000	+	promoter:38047	uc007ihn.2	68585	Rtn4	GO: cardiac epithelial to mesenchymal transition		UMR	34479	3853.9
chr11	29692170	29694741	2572	*	1	20.9809	chr11	29692774	29693773	1000	+	promoter:38047	uc007ihn.2	68585	Rtn4	GO: cardiac epithelial to mesenchymal transition	1		34479	3853.9
chr11	29691835	29694740	2906	*	2	23.1315	chr11	29692774	29693773	1000	+	promoter:38047	uc007ihn.2	68585	Rtn4	GO: cardiac epithelial to mesenchymal transition		2	34479	3853.9
chr11	29718319	29720343	2025	*	LMR	12.7049	chr11	29717563	29718562	1000	+	promoter:38048	uc007iho.2	68585	Rtn4	GO: cardiac epithelial to mesenchymal transition	LMR		34479	3853.9
chr11	29695433	29718126	22694	*	4	83.4768	chr11	29717563	29718562	1000	+	promoter:38048	uc007iho.2	68585	Rtn4	GO: cardiac epithelial to mesenchymal transition	4		34479	3853.9
chr11	29718511	29720218	1708	*	1	11.5462	chr11	29717563	29718562	1000	+	promoter:38048	uc007iho.2	68585	Rtn4	GO: cardiac epithelial to mesenchymal transition	1		34479	3853.9
chr11	29694741	29718126	23386	*	3	80.4148	chr11	29717563	29718562	1000	+	promoter:38048	uc007iho.2	68585	Rtn4	GO: cardiac epithelial to mesenchymal transition		3	34479	3853.9
chr11	29718511	29720470	1960	*	1	16.1418	chr11	29717563	29718562	1000	+	promoter:38048	uc007iho.2	68585	Rtn4	GO: cardiac epithelial to mesenchymal transition		1	34479	3853.9
chr11	90029451	90029673	223	*	LMR	25.3521	chr11	90029348	90030347	1000	+	promoter:39235	uc007kwm.1	67888	Tmem100	GO: epithelial to mesenchymal transition involved in endocardial cushion formation	LMR		70.4706	28.9184
chr11	90030269	90031590	1322	*	UMR	12.4138	chr11	90029348	90030347	1000	+	promoter:39235	uc007kwm.1	67888	Tmem100	GO: epithelial to mesenchymal transition involved in endocardial cushion formation	UMR		70.4706	28.9184
chr11	90030157	90031314	1158	*	LMR	6.77966	chr11	90029348	90030347	1000	+	promoter:39235	uc007kwm.1	67888	Tmem100	GO: epithelial to mesenchymal transition involved in endocardial cushion formation		LMR	70.4706	28.9184
chr11	90027577	90029442	1866	*	4	86.3692	chr11	90029348	90030347	1000	+	promoter:39235	uc007kwm.1	67888	Tmem100	GO: epithelial to mesenchymal transition involved in endocardial cushion formation	4		70.4706	28.9184
chr11	90029460	90031494	2035	*	2	26.3865	chr11	90029348	90030347	1000	+	promoter:39235	uc007kwm.1	67888	Tmem100	GO: epithelial to mesenchymal transition involved in endocardial cushion formation	2		70.4706	28.9184
chr11	90027577	90030159	2583	*	4	87.4155	chr11	90029348	90030347	1000	+	promoter:39235	uc007kwm.1	67888	Tmem100	GO: epithelial to mesenchymal transition involved in endocardial cushion formation		4	70.4706	28.9184
chr11	112781037	112789810	8774	*	UMR	8.59539	chr11	112781210	112782209	1000	+	promoter:39761	uc007med.2	20682	Sox9	GO: epithelial to mesenchymal transition	UMR		39601.4	9337.85
chr11	112780919	112789740	8822	*	UMR	12.2086	chr11	112781210	112782209	1000	+	promoter:39761	uc007med.2	20682	Sox9	GO: epithelial to mesenchymal transition		UMR	39601.4	9337.85
chr11	112781553	112789586	8034	*	1	14.1379	chr11	112781210	112782209	1000	+	promoter:39761	uc007med.2	20682	Sox9	GO: epithelial to mesenchymal transition	1		39601.4	9337.85
chr11	112778497	112788762	10266	*	1	19.9771	chr11	112781210	112782209	1000	+	promoter:39761	uc007med.2	20682	Sox9	GO: epithelial to mesenchymal transition		1	39601.4	9337.85
chr12	33952465	33969302	16838	*	UMR	14.7978	chr12	33956671	33957670	1000	+	promoter:42394	uc007niw.1	22160	Twist1	PMID: 24556840	UMR		57.3926	17.8875
chr12	33952465	33969302	16838	*	UMR	11.9734	chr12	33956671	33957670	1000	+	promoter:42394	uc007niw.1	22160	Twist1	PMID: 24556840		UMR	57.3926	17.8875
chr12	33953004	33969205	16202	*	1	18.0413	chr12	33956671	33957670	1000	+	promoter:42394	uc007niw.1	22160	Twist1	PMID: 24556840	1		57.3926	17.8875
chr12	33953003	33969401	16399	*	1	13.45	chr12	33956671	33957670	1000	+	promoter:42394	uc007niw.1	22160	Twist1	PMID: 24556840		1	57.3926	17.8875
chr12	73876075	73906783	30709	*	4	81.607	chr12	73900324	73901323	1000	+	promoter:42667	uc007nwo.3	15251	Hif1a	GO: epithelial to mesenchymal transition	4		202.253	10.6985
chr12	73867522	73900428	32907	*	4	83.1858	chr12	73900324	73901323	1000	+	promoter:42667	uc007nwo.3	15251	Hif1a	GO: epithelial to mesenchymal transition		4	202.253	10.6985
chr12	73906833	73914910	8078	*	UMR	14.9254	chr12	73906867	73907866	1000	+	promoter:42668	uc007nwp.2	15251	Hif1a	GO: epithelial to mesenchymal transition	UMR		202.253	10.6985
chr12	73906833	73914965	8133	*	UMR	11.9512	chr12	73906867	73907866	1000	+	promoter:42668	uc007nwp.2	15251	Hif1a	GO: epithelial to mesenchymal transition		UMR	202.253	10.6985
chr12	73906829	73914946	8118	*	1	15.7147	chr12	73906867	73907866	1000	+	promoter:42668	uc007nwp.2	15251	Hif1a	GO: epithelial to mesenchymal transition	1		202.253	10.6985
chr12	73906920	73914876	7957	*	1	5.99999	chr12	73906867	73907866	1000	+	promoter:42668	uc007nwp.2	15251	Hif1a	GO: epithelial to mesenchymal transition		1	202.253	10.6985
chr12	73906833	73914910	8078	*	UMR	14.9254	chr12	73906867	73907866	1000	+	promoter:42669	uc007nwq.3	15251	Hif1a	GO: epithelial to mesenchymal transition	UMR		202.253	10.6985
chr12	73906833	73914965	8133	*	UMR	11.9512	chr12	73906867	73907866	1000	+	promoter:42669	uc007nwq.3	15251	Hif1a	GO: epithelial to mesenchymal transition		UMR	202.253	10.6985
chr12	73906829	73914946	8118	*	1	15.7147	chr12	73906867	73907866	1000	+	promoter:42669	uc007nwq.3	15251	Hif1a	GO: epithelial to mesenchymal transition	1		202.253	10.6985
chr12	73906920	73914876	7957	*	1	5.99999	chr12	73906867	73907866	1000	+	promoter:42669	uc007nwq.3	15251	Hif1a	GO: epithelial to mesenchymal transition		1	202.253	10.6985
chr12	73906833	73914910	8078	*	UMR	14.9254	chr12	73906867	73907866	1000	+	promoter:42670	uc007nwr.3	15251	Hif1a	GO: epithelial to mesenchymal transition	UMR		202.253	10.6985
chr12	73906833	73914965	8133	*	UMR	11.9512	chr12	73906867	73907866	1000	+	promoter:42670	uc007nwr.3	15251	Hif1a	GO: epithelial to mesenchymal transition		UMR	202.253	10.6985
chr12	73906829	73914946	8118	*	1	15.7147	chr12	73906867	73907866	1000	+	promoter:42670	uc007nwr.3	15251	Hif1a	GO: epithelial to mesenchymal transition	1		202.253	10.6985
chr12	73906920	73914876	7957	*	1	5.99999	chr12	73906867	73907866	1000	+	promoter:42670	uc007nwr.3	15251	Hif1a	GO: epithelial to mesenchymal transition		1	202.253	10.6985
chr12	57533865	57555578	21714	*	UMR	8.74762	chr12	57546122	57547121	1000	-	promoter:43688	uc007nps.1	15375	Foxa1	PMID: 24556840	UMR		71.1937	27.743
chr12	57533805	57555836	22032	*	UMR	10.2227	chr12	57546122	57547121	1000	-	promoter:43688	uc007nps.1	15375	Foxa1	PMID: 24556840		UMR	71.1937	27.743
chr12	57533876	57555364	21489	*	1	12.2766	chr12	57546122	57547121	1000	-	promoter:43688	uc007nps.1	15375	Foxa1	PMID: 24556840	1		71.1937	27.743
chr12	57533674	57555492	21819	*	1	12.1261	chr12	57546122	57547121	1000	-	promoter:43688	uc007nps.1	15375	Foxa1	PMID: 24556840		1	71.1937	27.743
chr13	31557129	31560484	3356	*	UMR	4.31034	chr13	31557170	31558169	1000	+	promoter:44756	uc007pzj.2	15220	Foxq1	PMID: 24556840	UMR		705.315	629.473
chr13	31557320	31560618	3299	*	UMR	5.06692	chr13	31557170	31558169	1000	+	promoter:44756	uc007pzj.2	15220	Foxq1	PMID: 24556840		UMR	705.315	629.473
chr13	31556355	31560430	4076	*	1	18.7131	chr13	31557170	31558169	1000	+	promoter:44756	uc007pzj.2	15220	Foxq1	PMID: 24556840	1		705.315	629.473
chr13	31556603	31560399	3797	*	1	7.7839	chr13	31557170	31558169	1000	+	promoter:44756	uc007pzj.2	15220	Foxq1	PMID: 24556840		1	705.315	629.473
chr13	53471718	53476521	4804	*	UMR	17.6083	chr13	53472781	53473780	1000	-	promoter:46093	uc007qnw.1	17702	Msx2	GO: epithelial to mesenchymal transition involved in endocardial cushion formation	UMR		569.955	212.346
chr13	53471757	53476470	4714	*	UMR	9.85915	chr13	53472781	53473780	1000	-	promoter:46093	uc007qnw.1	17702	Msx2	GO: epithelial to mesenchymal transition involved in endocardial cushion formation		UMR	569.955	212.346
chr13	53471783	53476445	4663	*	1	13.6567	chr13	53472781	53473780	1000	-	promoter:46093	uc007qnw.1	17702	Msx2	GO: epithelial to mesenchymal transition involved in endocardial cushion formation	1		569.955	212.346
chr13	53471732	53476445	4714	*	1	13.7642	chr13	53472781	53473780	1000	-	promoter:46093	uc007qnw.1	17702	Msx2	GO: epithelial to mesenchymal transition involved in endocardial cushion formation		1	569.955	212.346
chr14	28504039	28507881	3843	*	UMR	1.554	chr14	28504473	28505472	1000	+	promoter:47186	uc007sug.2	22418	Wnt5a	GO: epithelial to mesenchymal transition	UMR		108.369	15.5343
chr14	28504039	28507881	3843	*	UMR	1.2931	chr14	28504473	28505472	1000	+	promoter:47186	uc007sug.2	22418	Wnt5a	GO: epithelial to mesenchymal transition		UMR	108.369	15.5343
chr14	28504010	28508142	4133	*	1	5.28789	chr14	28504473	28505472	1000	+	promoter:47186	uc007sug.2	22418	Wnt5a	GO: epithelial to mesenchymal transition	1		108.369	15.5343
chr14	28503832	28507846	4015	*	1	2.15984	chr14	28504473	28505472	1000	+	promoter:47186	uc007sug.2	22418	Wnt5a	GO: epithelial to mesenchymal transition		1	108.369	15.5343
chr14	28509274	28511894	2621	*	UMR	11.3208	chr14	28510405	28511404	1000	+	promoter:47187	uc007suh.2	22418	Wnt5a	GO: epithelial to mesenchymal transition	UMR		108.369	15.5343
chr14	28508922	28511918	2997	*	UMR	11.7864	chr14	28510405	28511404	1000	+	promoter:47187	uc007suh.2	22418	Wnt5a	GO: epithelial to mesenchymal transition		UMR	108.369	15.5343
chr14	28508947	28511711	2765	*	1	14.7341	chr14	28510405	28511404	1000	+	promoter:47187	uc007suh.2	22418	Wnt5a	GO: epithelial to mesenchymal transition	1		108.369	15.5343
chr14	28509078	28511752	2675	*	1	10.8651	chr14	28510405	28511404	1000	+	promoter:47187	uc007suh.2	22418	Wnt5a	GO: epithelial to mesenchymal transition		1	108.369	15.5343
chr14	69252227	69691805	439579	*	4	81.697	chr14	69608167	69609166	1000	+	promoter:47941	uc007umn.3	94352	Loxl2	GO: epithelial to mesenchymal transition	4		661.286	154.524
chr14	69241997	69691732	449736	*	4	83.4851	chr14	69608167	69609166	1000	+	promoter:47941	uc007umn.3	94352	Loxl2	GO: epithelial to mesenchymal transition		4	661.286	154.524
chr14	69252227	69691805	439579	*	4	81.697	chr14	69608476	69609475	1000	+	promoter:47942	uc007umo.2	94352	Loxl2	GO: epithelial to mesenchymal transition	4		661.286	154.524
chr14	69241997	69691732	449736	*	4	83.4851	chr14	69608476	69609475	1000	+	promoter:47942	uc007umo.2	94352	Loxl2	GO: epithelial to mesenchymal transition		4	661.286	154.524
chr16	14704326	14706980	2655	*	UMR	3.98818	chr16	14704859	14705858	1000	+	promoter:52030	uc007yhm.1	20583	Snai2	GO: epithelial to mesenchymal transition; PMID: 24556840	UMR		45.2659	52.6501
chr16	14704326	14707245	2920	*	UMR	8.55263	chr16	14704859	14705858	1000	+	promoter:52030	uc007yhm.1	20583	Snai2	GO: epithelial to mesenchymal transition; PMID: 24556840		UMR	45.2659	52.6501
chr16	14704645	14707170	2526	*	1	6.40408	chr16	14704859	14705858	1000	+	promoter:52030	uc007yhm.1	20583	Snai2	GO: epithelial to mesenchymal transition; PMID: 24556840	1		45.2659	52.6501
chr16	14704670	14707692	3023	*	1	12.6502	chr16	14704859	14705858	1000	+	promoter:52030	uc007yhm.1	20583	Snai2	GO: epithelial to mesenchymal transition; PMID: 24556840		1	45.2659	52.6501
chr16	38087296	38093404	6109	*	UMR	3.53063	chr16	38088001	38089000	1000	+	promoter:52431	uc007zen.1	56637	Gsk3b	GO: epithelial to mesenchymal transition	UMR		6834.57	1310.43
chr16	38087065	38093404	6340	*	UMR	1.91638	chr16	38088001	38089000	1000	+	promoter:52431	uc007zen.1	56637	Gsk3b	GO: epithelial to mesenchymal transition		UMR	6834.57	1310.43
chr16	38087212	38093265	6054	*	1	3.45079	chr16	38088001	38089000	1000	+	promoter:52431	uc007zen.1	56637	Gsk3b	GO: epithelial to mesenchymal transition	1		6834.57	1310.43
chr16	38087212	38094192	6981	*	1	3.75319	chr16	38088001	38089000	1000	+	promoter:52431	uc007zen.1	56637	Gsk3b	GO: epithelial to mesenchymal transition		1	6834.57	1310.43
chr16	38141499	38172916	31418	*	4	83.4053	chr16	38143260	38144259	1000	+	promoter:52432	uc007zeo.1	56637	Gsk3b	GO: epithelial to mesenchymal transition	4		6834.57	1310.43
chr16	38141736	38167314	25579	*	4	85.7923	chr16	38143260	38144259	1000	+	promoter:52432	uc007zeo.1	56637	Gsk3b	GO: epithelial to mesenchymal transition		4	6834.57	1310.43
chr17	46649934	46651301	1368	*	UMR	7.66871	chr17	46649338	46650337	1000	+	promoter:54956	uc008cto.1	66515	Cul7	GO: epithelial to mesenchymal transition	UMR		8653.73	1065.5
chr17	46649857	46651402	1546	*	UMR	10.7383	chr17	46649338	46650337	1000	+	promoter:54956	uc008cto.1	66515	Cul7	GO: epithelial to mesenchymal transition		UMR	8653.73	1065.5
chr17	46647433	46649925	2493	*	4	89.6294	chr17	46649338	46650337	1000	+	promoter:54956	uc008cto.1	66515	Cul7	GO: epithelial to mesenchymal transition	4		8653.73	1065.5
chr17	46649941	46651208	1268	*	1	8.98359	chr17	46649338	46650337	1000	+	promoter:54956	uc008cto.1	66515	Cul7	GO: epithelial to mesenchymal transition	1		8653.73	1065.5
chr17	46647433	46649843	2411	*	4	91.1527	chr17	46649338	46650337	1000	+	promoter:54956	uc008cto.1	66515	Cul7	GO: epithelial to mesenchymal transition		4	8653.73	1065.5
chr17	46649844	46651502	1659	*	1	17.0475	chr17	46649338	46650337	1000	+	promoter:54956	uc008cto.1	66515	Cul7	GO: epithelial to mesenchymal transition		1	8653.73	1065.5
chr17	46649934	46651301	1368	*	UMR	7.66871	chr17	46649338	46650337	1000	+	promoter:54957	uc008ctp.1	66515	Cul7	GO: epithelial to mesenchymal transition	UMR		8653.73	1065.5
chr17	46649857	46651402	1546	*	UMR	10.7383	chr17	46649338	46650337	1000	+	promoter:54957	uc008ctp.1	66515	Cul7	GO: epithelial to mesenchymal transition		UMR	8653.73	1065.5
chr17	46647433	46649925	2493	*	4	89.6294	chr17	46649338	46650337	1000	+	promoter:54957	uc008ctp.1	66515	Cul7	GO: epithelial to mesenchymal transition	4		8653.73	1065.5
chr17	46649941	46651208	1268	*	1	8.98359	chr17	46649338	46650337	1000	+	promoter:54957	uc008ctp.1	66515	Cul7	GO: epithelial to mesenchymal transition	1		8653.73	1065.5
chr17	46647433	46649843	2411	*	4	91.1527	chr17	46649338	46650337	1000	+	promoter:54957	uc008ctp.1	66515	Cul7	GO: epithelial to mesenchymal transition		4	8653.73	1065.5
chr17	46649844	46651502	1659	*	1	17.0475	chr17	46649338	46650337	1000	+	promoter:54957	uc008ctp.1	66515	Cul7	GO: epithelial to mesenchymal transition		1	8653.73	1065.5
chr17	46649934	46651301	1368	*	UMR	7.66871	chr17	46649572	46650571	1000	+	promoter:54958	uc008ctq.1	66515	Cul7	GO: epithelial to mesenchymal transition	UMR		8653.73	1065.5
chr17	46649857	46651402	1546	*	UMR	10.7383	chr17	46649572	46650571	1000	+	promoter:54958	uc008ctq.1	66515	Cul7	GO: epithelial to mesenchymal transition		UMR	8653.73	1065.5
chr17	46647433	46649925	2493	*	4	89.6294	chr17	46649572	46650571	1000	+	promoter:54958	uc008ctq.1	66515	Cul7	GO: epithelial to mesenchymal transition	4		8653.73	1065.5
chr17	46649941	46651208	1268	*	1	8.98359	chr17	46649572	46650571	1000	+	promoter:54958	uc008ctq.1	66515	Cul7	GO: epithelial to mesenchymal transition	1		8653.73	1065.5
chr17	46647433	46649843	2411	*	4	91.1527	chr17	46649572	46650571	1000	+	promoter:54958	uc008ctq.1	66515	Cul7	GO: epithelial to mesenchymal transition		4	8653.73	1065.5
chr17	46649844	46651502	1659	*	1	17.0475	chr17	46649572	46650571	1000	+	promoter:54958	uc008ctq.1	66515	Cul7	GO: epithelial to mesenchymal transition		1	8653.73	1065.5
chr17	46649934	46651301	1368	*	UMR	7.66871	chr17	46649572	46650571	1000	+	promoter:54959	uc008ctr.1	66515	Cul7	GO: epithelial to mesenchymal transition	UMR		8653.73	1065.5
chr17	46649857	46651402	1546	*	UMR	10.7383	chr17	46649572	46650571	1000	+	promoter:54959	uc008ctr.1	66515	Cul7	GO: epithelial to mesenchymal transition		UMR	8653.73	1065.5
chr17	46647433	46649925	2493	*	4	89.6294	chr17	46649572	46650571	1000	+	promoter:54959	uc008ctr.1	66515	Cul7	GO: epithelial to mesenchymal transition	4		8653.73	1065.5
chr17	46649941	46651208	1268	*	1	8.98359	chr17	46649572	46650571	1000	+	promoter:54959	uc008ctr.1	66515	Cul7	GO: epithelial to mesenchymal transition	1		8653.73	1065.5
chr17	46647433	46649843	2411	*	4	91.1527	chr17	46649572	46650571	1000	+	promoter:54959	uc008ctr.1	66515	Cul7	GO: epithelial to mesenchymal transition		4	8653.73	1065.5
chr17	46649844	46651502	1659	*	1	17.0475	chr17	46649572	46650571	1000	+	promoter:54959	uc008ctr.1	66515	Cul7	GO: epithelial to mesenchymal transition		1	8653.73	1065.5
chr17	46651216	46673534	22319	*	4	87.3205	chr17	46657322	46658321	1000	+	promoter:54960	uc008cts.1	66515	Cul7	GO: epithelial to mesenchymal transition	4		8653.73	1065.5
chr17	46651504	46673534	22031	*	4	89.5382	chr17	46657322	46658321	1000	+	promoter:54960	uc008cts.1	66515	Cul7	GO: epithelial to mesenchymal transition		4	8653.73	1065.5
chr17	46651216	46673534	22319	*	4	87.3205	chr17	46660787	46661786	1000	+	promoter:54961	uc008ctt.1	66515	Cul7	GO: epithelial to mesenchymal transition	4		8653.73	1065.5
chr17	46651504	46673534	22031	*	4	89.5382	chr17	46660787	46661786	1000	+	promoter:54961	uc008ctt.1	66515	Cul7	GO: epithelial to mesenchymal transition		4	8653.73	1065.5
chr18	5591017	5594144	3128	*	UMR	2.14797	chr18	5590860	5591859	1000	+	promoter:57031	uc008dyx.2	21417	Zeb1	PMID: 24556840	UMR		970.129	262.578
chr18	5590979	5594187	3209	*	UMR	3.47323	chr18	5590860	5591859	1000	+	promoter:57031	uc008dyx.2	21417	Zeb1	PMID: 24556840		UMR	970.129	262.578
chr18	5429182	5590990	161809	*	4	86.2931	chr18	5590860	5591859	1000	+	promoter:57031	uc008dyx.2	21417	Zeb1	PMID: 24556840	4		970.129	262.578
chr18	5591041	5594132	3092	*	1	5.62493	chr18	5590860	5591859	1000	+	promoter:57031	uc008dyx.2	21417	Zeb1	PMID: 24556840	1		970.129	262.578
chr18	5544952	5590991	46040	*	4	87.785	chr18	5590860	5591859	1000	+	promoter:57031	uc008dyx.2	21417	Zeb1	PMID: 24556840		4	970.129	262.578
chr18	5591041	5594132	3092	*	1	6.3028	chr18	5590860	5591859	1000	+	promoter:57031	uc008dyx.2	21417	Zeb1	PMID: 24556840		1	970.129	262.578
chr18	5591017	5594144	3128	*	UMR	2.14797	chr18	5590860	5591859	1000	+	promoter:57032	uc008dyy.2	21417	Zeb1	PMID: 24556840	UMR		970.129	262.578
chr18	5590979	5594187	3209	*	UMR	3.47323	chr18	5590860	5591859	1000	+	promoter:57032	uc008dyy.2	21417	Zeb1	PMID: 24556840		UMR	970.129	262.578
chr18	5429182	5590990	161809	*	4	86.2931	chr18	5590860	5591859	1000	+	promoter:57032	uc008dyy.2	21417	Zeb1	PMID: 24556840	4		970.129	262.578
chr18	5591041	5594132	3092	*	1	5.62493	chr18	5590860	5591859	1000	+	promoter:57032	uc008dyy.2	21417	Zeb1	PMID: 24556840	1		970.129	262.578
chr18	5544952	5590991	46040	*	4	87.785	chr18	5590860	5591859	1000	+	promoter:57032	uc008dyy.2	21417	Zeb1	PMID: 24556840		4	970.129	262.578
chr18	5591041	5594132	3092	*	1	6.3028	chr18	5590860	5591859	1000	+	promoter:57032	uc008dyy.2	21417	Zeb1	PMID: 24556840		1	970.129	262.578
chr18	5591017	5594144	3128	*	UMR	2.14797	chr18	5593203	5594202	1000	+	promoter:57033	uc008dyz.1	21417	Zeb1	PMID: 24556840	UMR		970.129	262.578
chr18	5590979	5594187	3209	*	UMR	3.47323	chr18	5593203	5594202	1000	+	promoter:57033	uc008dyz.1	21417	Zeb1	PMID: 24556840		UMR	970.129	262.578
chr18	5591041	5594132	3092	*	1	5.62493	chr18	5593203	5594202	1000	+	promoter:57033	uc008dyz.1	21417	Zeb1	PMID: 24556840	1		970.129	262.578
chr18	5594158	5602251	8094	*	3	77.6297	chr18	5593203	5594202	1000	+	promoter:57033	uc008dyz.1	21417	Zeb1	PMID: 24556840	3		970.129	262.578
chr18	5591041	5594132	3092	*	1	6.3028	chr18	5593203	5594202	1000	+	promoter:57033	uc008dyz.1	21417	Zeb1	PMID: 24556840		1	970.129	262.578
chr18	5594159	5609125	14967	*	3	77.5484	chr18	5593203	5594202	1000	+	promoter:57033	uc008dyz.1	21417	Zeb1	PMID: 24556840		3	970.129	262.578
chr18	69343871	69349968	6098	*	UMR	13.3758	chr18	69343492	69344491	1000	+	promoter:57661	uc008fnp.1	21413	Tcf4	PMID: 24556840	UMR		7152.22	311.064
chr18	69343871	69348946	5076	*	UMR	5.04305	chr18	69343492	69344491	1000	+	promoter:57661	uc008fnp.1	21413	Tcf4	PMID: 24556840		UMR	7152.22	311.064
chr18	69313042	69343888	30847	*	4	86.092	chr18	69343492	69344491	1000	+	promoter:57661	uc008fnp.1	21413	Tcf4	PMID: 24556840	4		7152.22	311.064
chr18	69344004	69349756	5753	*	1	14.9866	chr18	69343492	69344491	1000	+	promoter:57661	uc008fnp.1	21413	Tcf4	PMID: 24556840	1		7152.22	311.064
chr18	69313042	69343889	30848	*	4	88.2789	chr18	69343492	69344491	1000	+	promoter:57661	uc008fnp.1	21413	Tcf4	PMID: 24556840		4	7152.22	311.064
chr18	69344133	69348406	4274	*	1	2.00141	chr18	69343492	69344491	1000	+	promoter:57661	uc008fnp.1	21413	Tcf4	PMID: 24556840		1	7152.22	311.064
chr18	69343871	69349968	6098	*	UMR	13.3758	chr18	69343492	69344491	1000	+	promoter:57662	uc008fnq.1	21413	Tcf4	PMID: 24556840	UMR		7152.22	311.064
chr18	69343871	69348946	5076	*	UMR	5.04305	chr18	69343492	69344491	1000	+	promoter:57662	uc008fnq.1	21413	Tcf4	PMID: 24556840		UMR	7152.22	311.064
chr18	69313042	69343888	30847	*	4	86.092	chr18	69343492	69344491	1000	+	promoter:57662	uc008fnq.1	21413	Tcf4	PMID: 24556840	4		7152.22	311.064
chr18	69344004	69349756	5753	*	1	14.9866	chr18	69343492	69344491	1000	+	promoter:57662	uc008fnq.1	21413	Tcf4	PMID: 24556840	1		7152.22	311.064
chr18	69313042	69343889	30848	*	4	88.2789	chr18	69343492	69344491	1000	+	promoter:57662	uc008fnq.1	21413	Tcf4	PMID: 24556840		4	7152.22	311.064
chr18	69344133	69348406	4274	*	1	2.00141	chr18	69343492	69344491	1000	+	promoter:57662	uc008fnq.1	21413	Tcf4	PMID: 24556840		1	7152.22	311.064
chr18	69343871	69349968	6098	*	UMR	13.3758	chr18	69343492	69344491	1000	+	promoter:57663	uc012ben.1	21413	Tcf4	PMID: 24556840	UMR		7152.22	311.064
chr18	69343871	69348946	5076	*	UMR	5.04305	chr18	69343492	69344491	1000	+	promoter:57663	uc012ben.1	21413	Tcf4	PMID: 24556840		UMR	7152.22	311.064
chr18	69313042	69343888	30847	*	4	86.092	chr18	69343492	69344491	1000	+	promoter:57663	uc012ben.1	21413	Tcf4	PMID: 24556840	4		7152.22	311.064
chr18	69344004	69349756	5753	*	1	14.9866	chr18	69343492	69344491	1000	+	promoter:57663	uc012ben.1	21413	Tcf4	PMID: 24556840	1		7152.22	311.064
chr18	69313042	69343889	30848	*	4	88.2789	chr18	69343492	69344491	1000	+	promoter:57663	uc012ben.1	21413	Tcf4	PMID: 24556840		4	7152.22	311.064
chr18	69344133	69348406	4274	*	1	2.00141	chr18	69343492	69344491	1000	+	promoter:57663	uc012ben.1	21413	Tcf4	PMID: 24556840		1	7152.22	311.064
chr18	69343871	69349968	6098	*	UMR	13.3758	chr18	69344721	69345720	1000	+	promoter:57664	uc008fnr.1	21413	Tcf4	PMID: 24556840	UMR		7152.22	311.064
chr18	69343871	69348946	5076	*	UMR	5.04305	chr18	69344721	69345720	1000	+	promoter:57664	uc008fnr.1	21413	Tcf4	PMID: 24556840		UMR	7152.22	311.064
chr18	69344004	69349756	5753	*	1	14.9866	chr18	69344721	69345720	1000	+	promoter:57664	uc008fnr.1	21413	Tcf4	PMID: 24556840	1		7152.22	311.064
chr18	69344133	69348406	4274	*	1	2.00141	chr18	69344721	69345720	1000	+	promoter:57664	uc008fnr.1	21413	Tcf4	PMID: 24556840		1	7152.22	311.064
chr18	69343871	69349968	6098	*	UMR	13.3758	chr18	69344721	69345720	1000	+	promoter:57665	uc008fns.1	21413	Tcf4	PMID: 24556840	UMR		7152.22	311.064
chr18	69343871	69348946	5076	*	UMR	5.04305	chr18	69344721	69345720	1000	+	promoter:57665	uc008fns.1	21413	Tcf4	PMID: 24556840		UMR	7152.22	311.064
chr18	69344004	69349756	5753	*	1	14.9866	chr18	69344721	69345720	1000	+	promoter:57665	uc008fns.1	21413	Tcf4	PMID: 24556840	1		7152.22	311.064
chr18	69344133	69348406	4274	*	1	2.00141	chr18	69344721	69345720	1000	+	promoter:57665	uc008fns.1	21413	Tcf4	PMID: 24556840		1	7152.22	311.064
chr18	69343871	69349968	6098	*	UMR	13.3758	chr18	69345252	69346251	1000	+	promoter:57666	uc008fnt.1	21413	Tcf4	PMID: 24556840	UMR		7152.22	311.064
chr18	69343871	69348946	5076	*	UMR	5.04305	chr18	69345252	69346251	1000	+	promoter:57666	uc008fnt.1	21413	Tcf4	PMID: 24556840		UMR	7152.22	311.064
chr18	69344004	69349756	5753	*	1	14.9866	chr18	69345252	69346251	1000	+	promoter:57666	uc008fnt.1	21413	Tcf4	PMID: 24556840	1		7152.22	311.064
chr18	69344133	69348406	4274	*	1	2.00141	chr18	69345252	69346251	1000	+	promoter:57666	uc008fnt.1	21413	Tcf4	PMID: 24556840		1	7152.22	311.064
chr18	69590731	69594054	3324	*	UMR	8.76494	chr18	69592426	69593425	1000	+	promoter:57668	uc008fnu.1	21413	Tcf4	PMID: 24556840	UMR		7152.22	311.064
chr18	69591423	69594463	3041	*	UMR	15.3274	chr18	69592426	69593425	1000	+	promoter:57668	uc008fnu.1	21413	Tcf4	PMID: 24556840		UMR	7152.22	311.064
chr18	69591384	69594102	2719	*	1	17.0262	chr18	69592426	69593425	1000	+	promoter:57668	uc008fnu.1	21413	Tcf4	PMID: 24556840	1		7152.22	311.064
chr18	69591791	69594486	2696	*	1	16.1279	chr18	69592426	69593425	1000	+	promoter:57668	uc008fnu.1	21413	Tcf4	PMID: 24556840		1	7152.22	311.064
chr18	69590731	69594054	3324	*	UMR	8.76494	chr18	69592426	69593425	1000	+	promoter:57669	uc008fnv.1	21413	Tcf4	PMID: 24556840	UMR		7152.22	311.064
chr18	69591423	69594463	3041	*	UMR	15.3274	chr18	69592426	69593425	1000	+	promoter:57669	uc008fnv.1	21413	Tcf4	PMID: 24556840		UMR	7152.22	311.064
chr18	69591384	69594102	2719	*	1	17.0262	chr18	69592426	69593425	1000	+	promoter:57669	uc008fnv.1	21413	Tcf4	PMID: 24556840	1		7152.22	311.064
chr18	69591791	69594486	2696	*	1	16.1279	chr18	69592426	69593425	1000	+	promoter:57669	uc008fnv.1	21413	Tcf4	PMID: 24556840		1	7152.22	311.064
chr18	73676537	73696374	19838	*	4	86.7328	chr18	73678040	73679039	1000	-	promoter:58532	uc012ber.1	17128	Smad4	GO: epithelial to mesenchymal transition involved in endocardial cushion formation	4		7378.32	599.228
chr18	73676470	73696375	19906	*	4	83.755	chr18	73678040	73679039	1000	-	promoter:58532	uc012ber.1	17128	Smad4	GO: epithelial to mesenchymal transition involved in endocardial cushion formation		4	7378.32	599.228
chr18	73676537	73696374	19838	*	4	86.7328	chr18	73678040	73679039	1000	-	promoter:58533	uc012bes.1	17128	Smad4	GO: epithelial to mesenchymal transition involved in endocardial cushion formation	4		7378.32	599.228
chr18	73676470	73696375	19906	*	4	83.755	chr18	73678040	73679039	1000	-	promoter:58533	uc012bes.1	17128	Smad4	GO: epithelial to mesenchymal transition involved in endocardial cushion formation		4	7378.32	599.228
chr18	73676537	73696374	19838	*	4	86.7328	chr18	73678040	73679039	1000	-	promoter:58534	uc012bet.1	17128	Smad4	GO: epithelial to mesenchymal transition involved in endocardial cushion formation	4		7378.32	599.228
chr18	73676470	73696375	19906	*	4	83.755	chr18	73678040	73679039	1000	-	promoter:58534	uc012bet.1	17128	Smad4	GO: epithelial to mesenchymal transition involved in endocardial cushion formation		4	7378.32	599.228
chr18	73676537	73696374	19838	*	4	86.7328	chr18	73678232	73679231	1000	-	promoter:58535	uc008fou.1	17128	Smad4	GO: epithelial to mesenchymal transition involved in endocardial cushion formation	4		7378.32	599.228
chr18	73676470	73696375	19906	*	4	83.755	chr18	73678232	73679231	1000	-	promoter:58535	uc008fou.1	17128	Smad4	GO: epithelial to mesenchymal transition involved in endocardial cushion formation		4	7378.32	599.228
chr18	73700858	73704467	3610	*	UMR	8.30816	chr18	73703742	73704741	1000	-	promoter:58536	uc008fov.1	17128	Smad4	GO: epithelial to mesenchymal transition involved in endocardial cushion formation	UMR		7378.32	599.228
chr18	73700823	73704608	3786	*	UMR	6.7757	chr18	73703742	73704741	1000	-	promoter:58536	uc008fov.1	17128	Smad4	GO: epithelial to mesenchymal transition involved in endocardial cushion formation		UMR	7378.32	599.228
chr18	73700882	73704324	3443	*	1	11.7167	chr18	73703742	73704741	1000	-	promoter:58536	uc008fov.1	17128	Smad4	GO: epithelial to mesenchymal transition involved in endocardial cushion formation	1		7378.32	599.228
chr18	73704455	73753938	49484	*	4	84.9472	chr18	73703742	73704741	1000	-	promoter:58536	uc008fov.1	17128	Smad4	GO: epithelial to mesenchymal transition involved in endocardial cushion formation	4		7378.32	599.228
chr18	73700882	73704648	3767	*	1	9.19062	chr18	73703742	73704741	1000	-	promoter:58536	uc008fov.1	17128	Smad4	GO: epithelial to mesenchymal transition involved in endocardial cushion formation		1	7378.32	599.228
chr18	73704649	73753655	49007	*	4	84.1272	chr18	73703742	73704741	1000	-	promoter:58536	uc008fov.1	17128	Smad4	GO: epithelial to mesenchymal transition involved in endocardial cushion formation		4	7378.32	599.228
chr2	158767433	158769110	1678	*	UMR	6	chr2	158767099	158768098	1000	+	promoter:6015	uc008nqq.2	71878	Fam83d	GO: epithelial to mesenchymal transition	UMR		104.38	62.6955
chr2	158767433	158769110	1678	*	UMR	5.01475	chr2	158767099	158768098	1000	+	promoter:6015	uc008nqq.2	71878	Fam83d	GO: epithelial to mesenchymal transition		UMR	104.38	62.6955
chr2	158741504	158767423	25920	*	4	85.6881	chr2	158767099	158768098	1000	+	promoter:6015	uc008nqq.2	71878	Fam83d	GO: epithelial to mesenchymal transition	4		104.38	62.6955
chr2	158767424	158769040	1617	*	1	8.94363	chr2	158767099	158768098	1000	+	promoter:6015	uc008nqq.2	71878	Fam83d	GO: epithelial to mesenchymal transition	1		104.38	62.6955
chr2	158740060	158767424	27365	*	4	84.3272	chr2	158767099	158768098	1000	+	promoter:6015	uc008nqq.2	71878	Fam83d	GO: epithelial to mesenchymal transition		4	104.38	62.6955
chr2	158767440	158770609	3170	*	2	24.2815	chr2	158767099	158768098	1000	+	promoter:6015	uc008nqq.2	71878	Fam83d	GO: epithelial to mesenchymal transition		2	104.38	62.6955
chr2	158769242	158794089	24848	*	4	82.6373	chr2	158780408	158781407	1000	+	promoter:6016	uc008nqr.2	71878	Fam83d	GO: epithelial to mesenchymal transition	4		104.38	62.6955
chr2	158775832	158793932	18101	*	4	87.9447	chr2	158780408	158781407	1000	+	promoter:6016	uc008nqr.2	71878	Fam83d	GO: epithelial to mesenchymal transition		4	104.38	62.6955
chr2	167536671	167539159	2489	*	UMR	13.1148	chr2	167537195	167538194	1000	+	promoter:6165	uc008nzy.2	20613	Snai1	GO: epithelial to mesenchymal transition; PMID: 24556840	UMR		357.993	22.8355
chr2	167536671	167539098	2428	*	UMR	9.98081	chr2	167537195	167538194	1000	+	promoter:6165	uc008nzy.2	20613	Snai1	GO: epithelial to mesenchymal transition; PMID: 24556840		UMR	357.993	22.8355
chr2	167537113	167538011	899	*	1	11.1225	chr2	167537195	167538194	1000	+	promoter:6165	uc008nzy.2	20613	Snai1	GO: epithelial to mesenchymal transition; PMID: 24556840	1		357.993	22.8355
chr2	167536944	167538332	1389	*	1	13.1628	chr2	167537195	167538194	1000	+	promoter:6165	uc008nzy.2	20613	Snai1	GO: epithelial to mesenchymal transition; PMID: 24556840		1	357.993	22.8355
chrX	74243099	74251510	8412	*	UMR	7.69231	chrX	74246535	74247534	1000	-	promoter:62335	uc009tny.1	192176	Flna	GO: epithelial to mesenchymal transition	UMR		4036.7	605.488
chrX	74242194	74250439	8246	*	UMR	5.07463	chrX	74246535	74247534	1000	-	promoter:62335	uc009tny.1	192176	Flna	GO: epithelial to mesenchymal transition		UMR	4036.7	605.488
chrX	74104630	74295507	190878	*	4	80.3169	chrX	74246535	74247534	1000	-	promoter:62335	uc009tny.1	192176	Flna	GO: epithelial to mesenchymal transition	4		4036.7	605.488
chrX	73924651	74268530	343880	*	3	79.9295	chrX	74246535	74247534	1000	-	promoter:62335	uc009tny.1	192176	Flna	GO: epithelial to mesenchymal transition		3	4036.7	605.488
chrX	74243099	74251510	8412	*	UMR	7.69231	chrX	74246535	74247534	1000	-	promoter:62336	uc009tnz.1	192176	Flna	GO: epithelial to mesenchymal transition	UMR		4036.7	605.488
chrX	74242194	74250439	8246	*	UMR	5.07463	chrX	74246535	74247534	1000	-	promoter:62336	uc009tnz.1	192176	Flna	GO: epithelial to mesenchymal transition		UMR	4036.7	605.488
chrX	74104630	74295507	190878	*	4	80.3169	chrX	74246535	74247534	1000	-	promoter:62336	uc009tnz.1	192176	Flna	GO: epithelial to mesenchymal transition	4		4036.7	605.488
chrX	73924651	74268530	343880	*	3	79.9295	chrX	74246535	74247534	1000	-	promoter:62336	uc009tnz.1	192176	Flna	GO: epithelial to mesenchymal transition		3	4036.7	605.488
chr2	26498745	26504771	6027	*	UMR	5.11006	chr2	26503823	26504822	1000	-	promoter:6689	uc008ivl.2	18128	Notch1	GO: epithelial to mesenchymal transition	UMR		4099.12	268.444
chr2	26499947	26504918	4972	*	UMR	3.42517	chr2	26503823	26504822	1000	-	promoter:6689	uc008ivl.2	18128	Notch1	GO: epithelial to mesenchymal transition		UMR	4099.12	268.444
chr2	26498693	26504826	6134	*	1	11.4309	chr2	26503823	26504822	1000	-	promoter:6689	uc008ivl.2	18128	Notch1	GO: epithelial to mesenchymal transition	1		4099.12	268.444
chr2	26497895	26504826	6932	*	1	15.6763	chr2	26503823	26504822	1000	-	promoter:6689	uc008ivl.2	18128	Notch1	GO: epithelial to mesenchymal transition		1	4099.12	268.444
chr2	26466731	26481882	15152	*	4	85.6462	chr2	26468804	26469803	1000	-	promoter:6690	uc012bsl.1	18128	Notch1	GO: epithelial to mesenchymal transition	4		4099.12	268.444
chr2	26466731	26497894	31164	*	3	77.5447	chr2	26468804	26469803	1000	-	promoter:6690	uc012bsl.1	18128	Notch1	GO: epithelial to mesenchymal transition		3	4099.12	268.444
chr2	26465710	26466722	1013	*	2	28.1747	chr2	26466699	26467698	1000	-	promoter:6691	uc008ivm.1	18128	Notch1	GO: epithelial to mesenchymal transition	2		4099.12	268.444
chr2	26466731	26481882	15152	*	4	85.6462	chr2	26466699	26467698	1000	-	promoter:6691	uc008ivm.1	18128	Notch1	GO: epithelial to mesenchymal transition	4		4099.12	268.444
chr2	26465650	26466722	1073	*	2	34.1444	chr2	26466699	26467698	1000	-	promoter:6691	uc008ivm.1	18128	Notch1	GO: epithelial to mesenchymal transition		2	4099.12	268.444
chr2	26466731	26497894	31164	*	3	77.5447	chr2	26466699	26467698	1000	-	promoter:6691	uc008ivm.1	18128	Notch1	GO: epithelial to mesenchymal transition		3	4099.12	268.444
chr2	26466731	26481882	15152	*	4	85.6462	chr2	26466795	26467794	1000	-	promoter:6692	uc008ivn.1	18128	Notch1	GO: epithelial to mesenchymal transition	4		4099.12	268.444
chr2	26466731	26497894	31164	*	3	77.5447	chr2	26466795	26467794	1000	-	promoter:6692	uc008ivn.1	18128	Notch1	GO: epithelial to mesenchymal transition		3	4099.12	268.444
chr2	26466731	26481882	15152	*	4	85.6462	chr2	26470499	26471498	1000	-	promoter:6693	uc008ivo.1	18128	Notch1	GO: epithelial to mesenchymal transition	4		4099.12	268.444
chr2	26466731	26497894	31164	*	3	77.5447	chr2	26470499	26471498	1000	-	promoter:6693	uc008ivo.1	18128	Notch1	GO: epithelial to mesenchymal transition		3	4099.12	268.444
chr2	45101582	45114606	13025	*	UMR	12.929	chr2	45110278	45111277	1000	-	promoter:6992	uc008jpc.2	24136	Zeb2	PMID: 24556840	UMR		2306.49	653.846
chr2	45106119	45117904	11786	*	UMR	7.87519	chr2	45110278	45111277	1000	-	promoter:6992	uc008jpc.2	24136	Zeb2	PMID: 24556840		UMR	2306.49	653.846
chr2	45100331	45114111	13781	*	1	17.7476	chr2	45110278	45111277	1000	-	promoter:6992	uc008jpc.2	24136	Zeb2	PMID: 24556840	1		2306.49	653.846
chr2	45100239	45117740	17502	*	2	21.4023	chr2	45110278	45111277	1000	-	promoter:6992	uc008jpc.2	24136	Zeb2	PMID: 24556840		2	2306.49	653.846
chr2	45101582	45114606	13025	*	UMR	12.929	chr2	45110465	45111464	1000	-	promoter:6993	uc008jpd.2	24136	Zeb2	PMID: 24556840	UMR		2306.49	653.846
chr2	45106119	45117904	11786	*	UMR	7.87519	chr2	45110465	45111464	1000	-	promoter:6993	uc008jpd.2	24136	Zeb2	PMID: 24556840		UMR	2306.49	653.846
chr2	45100331	45114111	13781	*	1	17.7476	chr2	45110465	45111464	1000	-	promoter:6993	uc008jpd.2	24136	Zeb2	PMID: 24556840	1		2306.49	653.846
chr2	45100239	45117740	17502	*	2	21.4023	chr2	45110465	45111464	1000	-	promoter:6993	uc008jpd.2	24136	Zeb2	PMID: 24556840		2	2306.49	653.846
chr2	45101582	45114606	13025	*	UMR	12.929	chr2	45113280	45114279	1000	-	promoter:6994	uc008jpe.2	24136	Zeb2	PMID: 24556840	UMR		2306.49	653.846
chr2	45106119	45117904	11786	*	UMR	7.87519	chr2	45113280	45114279	1000	-	promoter:6994	uc008jpe.2	24136	Zeb2	PMID: 24556840		UMR	2306.49	653.846
chr2	45100331	45114111	13781	*	1	17.7476	chr2	45113280	45114279	1000	-	promoter:6994	uc008jpe.2	24136	Zeb2	PMID: 24556840	1		2306.49	653.846
chr2	45100239	45117740	17502	*	2	21.4023	chr2	45113280	45114279	1000	-	promoter:6994	uc008jpe.2	24136	Zeb2	PMID: 24556840		2	2306.49	653.846
chr2	45101582	45114606	13025	*	UMR	12.929	chr2	45113093	45114092	1000	-	promoter:6995	uc008jpf.1	24136	Zeb2	PMID: 24556840	UMR		2306.49	653.846
chr2	45106119	45117904	11786	*	UMR	7.87519	chr2	45113093	45114092	1000	-	promoter:6995	uc008jpf.1	24136	Zeb2	PMID: 24556840		UMR	2306.49	653.846
chr2	45100331	45114111	13781	*	1	17.7476	chr2	45113093	45114092	1000	-	promoter:6995	uc008jpf.1	24136	Zeb2	PMID: 24556840	1		2306.49	653.846
chr2	45100239	45117740	17502	*	2	21.4023	chr2	45113093	45114092	1000	-	promoter:6995	uc008jpf.1	24136	Zeb2	PMID: 24556840		2	2306.49	653.846
chr2	45101582	45114606	13025	*	UMR	12.929	chr2	45113280	45114279	1000	-	promoter:6996	uc008jpg.1	24136	Zeb2	PMID: 24556840	UMR		2306.49	653.846
chr2	45106119	45117904	11786	*	UMR	7.87519	chr2	45113280	45114279	1000	-	promoter:6996	uc008jpg.1	24136	Zeb2	PMID: 24556840		UMR	2306.49	653.846
chr2	45100331	45114111	13781	*	1	17.7476	chr2	45113280	45114279	1000	-	promoter:6996	uc008jpg.1	24136	Zeb2	PMID: 24556840	1		2306.49	653.846
chr2	45100239	45117740	17502	*	2	21.4023	chr2	45113280	45114279	1000	-	promoter:6996	uc008jpg.1	24136	Zeb2	PMID: 24556840		2	2306.49	653.846
chr2	45101582	45114606	13025	*	UMR	12.929	chr2	45110734	45111733	1000	-	promoter:6998	uc008jph.1	24136	Zeb2	PMID: 24556840	UMR		2306.49	653.846
chr2	45106119	45117904	11786	*	UMR	7.87519	chr2	45110734	45111733	1000	-	promoter:6998	uc008jph.1	24136	Zeb2	PMID: 24556840		UMR	2306.49	653.846
chr2	45100331	45114111	13781	*	1	17.7476	chr2	45110734	45111733	1000	-	promoter:6998	uc008jph.1	24136	Zeb2	PMID: 24556840	1		2306.49	653.846
chr2	45100239	45117740	17502	*	2	21.4023	chr2	45110734	45111733	1000	-	promoter:6998	uc008jph.1	24136	Zeb2	PMID: 24556840		2	2306.49	653.846
chr2	45101582	45114606	13025	*	UMR	12.929	chr2	45113093	45114092	1000	-	promoter:6999	uc008jpi.1	24136	Zeb2	PMID: 24556840	UMR		2306.49	653.846
chr2	45106119	45117904	11786	*	UMR	7.87519	chr2	45113093	45114092	1000	-	promoter:6999	uc008jpi.1	24136	Zeb2	PMID: 24556840		UMR	2306.49	653.846
chr2	45100331	45114111	13781	*	1	17.7476	chr2	45113093	45114092	1000	-	promoter:6999	uc008jpi.1	24136	Zeb2	PMID: 24556840	1		2306.49	653.846
chr2	45100239	45117740	17502	*	2	21.4023	chr2	45113093	45114092	1000	-	promoter:6999	uc008jpi.1	24136	Zeb2	PMID: 24556840		2	2306.49	653.846
chr2	45115499	45117904	2406	*	UMR	2.81924	chr2	45117396	45118395	1000	-	promoter:7000	uc008jpj.1	24136	Zeb2	PMID: 24556840	UMR		2306.49	653.846
chr2	45106119	45117904	11786	*	UMR	7.87519	chr2	45117396	45118395	1000	-	promoter:7000	uc008jpj.1	24136	Zeb2	PMID: 24556840		UMR	2306.49	653.846
chr2	45115789	45117740	1952	*	1	1.73559	chr2	45117396	45118395	1000	-	promoter:7000	uc008jpj.1	24136	Zeb2	PMID: 24556840	1		2306.49	653.846
chr2	45117834	45129086	11253	*	4	85.928	chr2	45117396	45118395	1000	-	promoter:7000	uc008jpj.1	24136	Zeb2	PMID: 24556840	4		2306.49	653.846
chr2	45100239	45117740	17502	*	2	21.4023	chr2	45117396	45118395	1000	-	promoter:7000	uc008jpj.1	24136	Zeb2	PMID: 24556840		2	2306.49	653.846
chr2	45117834	45129086	11253	*	4	88.2096	chr2	45117396	45118395	1000	-	promoter:7000	uc008jpj.1	24136	Zeb2	PMID: 24556840		4	2306.49	653.846

## Sheet: MET
seqnames	start	end	width	strand	name	score	annot.seqnames	annot.start	annot.end	annot.width	annot.strand	annot.id	annot.tx_id	annot.gene_id	annot.symbol	MET	Exp1	Exp2	Average RPE	SD RPE
chr4	150050023	150075956	25934	*	4	85.7932	chr4	150067454	150068453	1000	+	promoter:13497	uc012dpu.1	723848	Mir34a	PMID: 27170649	4		#N/A	#N/A
chr4	150051034	150088996	37963	*	4	84.7572	chr4	150067454	150068453	1000	+	promoter:13497	uc012dpu.1	723848	Mir34a	PMID: 27170649		4	#N/A	#N/A
chr4	156036346	156075470	39125	*	4	83.4632	chr4	156054986	156055985	1000	-	promoter:15598	uc012dre.1	387242	Mir200a	PMID: 27170649	4		#N/A	#N/A
chr4	156036345	156077094	40750	*	4	83.7208	chr4	156054986	156055985	1000	-	promoter:15598	uc012dre.1	387242	Mir200a	PMID: 27170649		4	#N/A	#N/A
chr4	156036346	156075470	39125	*	4	83.4632	chr4	156055751	156056750	1000	-	promoter:15599	uc012drf.1	387243	Mir200b	PMID: 27170649	4		#N/A	#N/A
chr4	156036345	156077094	40750	*	4	83.7208	chr4	156055751	156056750	1000	-	promoter:15599	uc012drf.1	387243	Mir200b	PMID: 27170649		4	#N/A	#N/A
chr6	29734989	29737602	2614	*	UMR	11.9363	chr6	29734497	29735496	1000	+	promoter:19655	uc009bef.2	319757	Smo	GO: mesenchymal to epithelial transition involved in metanephric renal vesicle formation	UMR		6577.78	456.605
chr6	29735021	29737610	2590	*	UMR	10.3352	chr6	29734497	29735496	1000	+	promoter:19655	uc009bef.2	319757	Smo	GO: mesenchymal to epithelial transition involved in metanephric renal vesicle formation		UMR	6577.78	456.605
chr6	29720557	29734826	14270	*	4	86.5045	chr6	29734497	29735496	1000	+	promoter:19655	uc009bef.2	319757	Smo	GO: mesenchymal to epithelial transition involved in metanephric renal vesicle formation	4		6577.78	456.605
chr6	29734898	29737615	2718	*	2	30.5406	chr6	29734497	29735496	1000	+	promoter:19655	uc009bef.2	319757	Smo	GO: mesenchymal to epithelial transition involved in metanephric renal vesicle formation	2		6577.78	456.605
chr6	29720375	29734540	14166	*	4	89.9418	chr6	29734497	29735496	1000	+	promoter:19655	uc009bef.2	319757	Smo	GO: mesenchymal to epithelial transition involved in metanephric renal vesicle formation		4	6577.78	456.605
chr6	29734764	29737607	2844	*	2	22.9836	chr6	29734497	29735496	1000	+	promoter:19655	uc009bef.2	319757	Smo	GO: mesenchymal to epithelial transition involved in metanephric renal vesicle formation		2	6577.78	456.605
chr6	124717261	124738126	20866	*	4	85.2557	chr6	124717986	124718985	1000	-	promoter:22454	uc012esm.1	387159	Mir141	PMID: 27170649	4		#N/A	#N/A
chr6	124714160	124738193	24034	*	4	84.6226	chr6	124717986	124718985	1000	-	promoter:22454	uc012esm.1	387159	Mir141	PMID: 27170649		4	#N/A	#N/A
chr6	124717261	124738126	20866	*	4	85.2557	chr6	124718391	124719390	1000	-	promoter:22455	uc012esn.1	723944	Mir200c	PMID: 27170649	4		#N/A	#N/A
chr6	124714160	124738193	24034	*	4	84.6226	chr6	124718391	124719390	1000	-	promoter:22455	uc012esn.1	723944	Mir200c	PMID: 27170649		4	#N/A	#N/A
chr8	89040951	89047664	6714	*	UMR	6.00394	chr8	89044163	89045162	1000	-	promoter:30479	uc009msa.3	58198	Sall1	GO: mesenchymal to epithelial transition involved in metanephros morphogenesis	UMR		253.24	20.1836
chr8	89040951	89047664	6714	*	UMR	8.40757	chr8	89044163	89045162	1000	-	promoter:30479	uc009msa.3	58198	Sall1	GO: mesenchymal to epithelial transition involved in metanephros morphogenesis		UMR	253.24	20.1836
chr8	89040514	89047507	6994	*	1	13.2354	chr8	89044163	89045162	1000	-	promoter:30479	uc009msa.3	58198	Sall1	GO: mesenchymal to epithelial transition involved in metanephros morphogenesis	1		253.24	20.1836
chr8	89040808	89047580	6773	*	1	10.9116	chr8	89044163	89045162	1000	-	promoter:30479	uc009msa.3	58198	Sall1	GO: mesenchymal to epithelial transition involved in metanephros morphogenesis		1	253.24	20.1836
chr9	51103013	51104188	1176	*	UMR	5.91716	chr9	51103111	51104110	1000	-	promoter:33258	uc012gtd.1	723932	Mir34c	PMID: 27170649	UMR		#N/A	#N/A
chr9	51103283	51104188	906	*	UMR	6.74157	chr9	51103111	51104110	1000	-	promoter:33258	uc012gtd.1	723932	Mir34c	PMID: 27170649		UMR	#N/A	#N/A
chr9	51102483	51118622	16140	*	4	84.3748	chr9	51103111	51104110	1000	-	promoter:33258	uc012gtd.1	723932	Mir34c	PMID: 27170649	4		#N/A	#N/A
chr9	51102300	51118195	15896	*	3	79.4002	chr9	51103111	51104110	1000	-	promoter:33258	uc012gtd.1	723932	Mir34c	PMID: 27170649		3	#N/A	#N/A
chr9	51103013	51104188	1176	*	UMR	5.91716	chr9	51103646	51104645	1000	-	promoter:33259	uc012gte.1	723849	Mir34b	PMID: 27170649	UMR		#N/A	#N/A
chr9	51103283	51104188	906	*	UMR	6.74157	chr9	51103646	51104645	1000	-	promoter:33259	uc012gte.1	723849	Mir34b	PMID: 27170649		UMR	#N/A	#N/A
chr9	51102483	51118622	16140	*	4	84.3748	chr9	51103646	51104645	1000	-	promoter:33259	uc012gte.1	723849	Mir34b	PMID: 27170649	4		#N/A	#N/A
chr9	51102300	51118195	15896	*	3	79.4002	chr9	51103646	51104645	1000	-	promoter:33259	uc012gte.1	723849	Mir34b	PMID: 27170649		3	#N/A	#N/A
chr1	59480257	59489456	9200	*	UMR	8.52065	chr1	59481147	59482146	1000	+	promoter:396	uc011wlq.1	14369	Fzd7	GO: mesenchymal to epithelial transition	UMR		5372.73	1319.05
chr1	59480537	59489456	8920	*	UMR	6.54936	chr1	59481147	59482146	1000	+	promoter:396	uc011wlq.1	14369	Fzd7	GO: mesenchymal to epithelial transition		UMR	5372.73	1319.05
chr1	59480407	59489364	8958	*	1	11.7234	chr1	59481147	59482146	1000	+	promoter:396	uc011wlq.1	14369	Fzd7	GO: mesenchymal to epithelial transition	1		5372.73	1319.05
chr1	59480761	59489446	8686	*	1	8.62808	chr1	59481147	59482146	1000	+	promoter:396	uc011wlq.1	14369	Fzd7	GO: mesenchymal to epithelial transition		1	5372.73	1319.05
chr17	85679389	85692978	13590	*	UMR	13.6106	chr17	85688255	85689254	1000	-	promoter:56960	uc008duc.2	20472	Six2	GO: mesenchymal to epithelial transition involved in metanephros morphogenesis	UMR		47.2892	23.4232
chr17	85679495	85693380	13886	*	UMR	12.0178	chr17	85688255	85689254	1000	-	promoter:56960	uc008duc.2	20472	Six2	GO: mesenchymal to epithelial transition involved in metanephros morphogenesis		UMR	47.2892	23.4232
chr17	85679716	85693435	13720	*	1	13.7177	chr17	85688255	85689254	1000	-	promoter:56960	uc008duc.2	20472	Six2	GO: mesenchymal to epithelial transition involved in metanephros morphogenesis	1		47.2892	23.4232
chr17	85679295	85693328	14034	*	1	16.846	chr17	85688255	85689254	1000	-	promoter:56960	uc008duc.2	20472	Six2	GO: mesenchymal to epithelial transition involved in metanephros morphogenesis		1	47.2892	23.4232
chr2	152140978	152144428	3451	*	UMR	6.67887	chr2	152142609	152143608	1000	+	promoter:5791	uc008nex.1	21407	Tcf15	GO: mesenchymal to epithelial transition	UMR		50.3571	32.5784
chr2	152141106	152144428	3323	*	UMR	8.75	chr2	152142609	152143608	1000	+	promoter:5791	uc008nex.1	21407	Tcf15	GO: mesenchymal to epithelial transition		UMR	50.3571	32.5784
chr2	152141049	152144559	3511	*	1	9.45839	chr2	152142609	152143608	1000	+	promoter:5791	uc008nex.1	21407	Tcf15	GO: mesenchymal to epithelial transition	1		50.3571	32.5784
chr2	152141050	152144354	3305	*	1	16.1777	chr2	152142609	152143608	1000	+	promoter:5791	uc008nex.1	21407	Tcf15	GO: mesenchymal to epithelial transition		1	50.3571	32.5784

## Sheet: stat progenitors methyl
state	Optic vesicle	RPCs	Muller glia	cell cycle	EMT	MET			hypoM	MK (1, 2); MSeekR (UMRs, LMRs); MSeekR (UMRs, LMRs) > MK (3, 4), if LMRs >500
hypoM	11	26	20	122	33	7			hyperM	MK (3, 4) and no MSeekR (or LMRs < 500)
hyperM	0	0	0	1	1	5
total genes	11	26	20	123	34	12
state	Optic vesicle	RPCs	Muller glia	cell cycle	EMT	MET
hypoM	100	100	100	99.187	97.0588	58.3333
hyperM	0	0	0	0.813008	2.94118	41.6667

## Sheet: AC precursors
seqnames	start	end	width	strand	name	score	annot.seqnames	annot.start	annot.end	annot.width	annot.strand	annot.id	annot.tx_id	annot.gene_id	annot.symbol	AC precursors	Exp1	Exp2	Average RPE	SD RPE
chr5	106446446	106473776	27331	*	1	10.396	chr5	106458167	106459166	1000	-	promoter:18372	uc008ylm.1	104382	Barhl2	Immature Amacrine Cells	1		129.335	14.8504
chr5	106446446	106472437	25992	*	1	8.40882	chr5	106458167	106459166	1000	-	promoter:18372	uc008ylm.1	104382	Barhl2	Immature Amacrine Cells		1	129.335	14.8504
chr5	106446067	106472725	26659	*	UMR	8.07705	chr5	106458167	106459166	1000	-	promoter:18372	uc008ylm.1	104382	Barhl2	Immature Amacrine Cells	UMR		129.335	14.8504
chr5	106446423	106472892	26470	*	UMR	7.58551	chr5	106458167	106459166	1000	-	promoter:18372	uc008ylm.1	104382	Barhl2	Immature Amacrine Cells		UMR	129.335	14.8504
chr5	114272092	114276382	4291	*	1	18.5014	chr5	114273762	114274761	1000	-	promoter:18610	uc008yzk.1	116810	Foxn4	Amacrine Horizontal Precursor Cells	1		866.985	127.435
chr5	114272098	114276490	4393	*	2	20.8716	chr5	114273762	114274761	1000	-	promoter:18610	uc008yzk.1	116810	Foxn4	Amacrine Horizontal Precursor Cells		2	866.985	127.435
chr5	114272045	114276347	4303	*	UMR	12.375	chr5	114273762	114274761	1000	-	promoter:18610	uc008yzk.1	116810	Foxn4	Amacrine Horizontal Precursor Cells	UMR		866.985	127.435
chr5	114271987	114276556	4570	*	UMR	19.9541	chr5	114273762	114274761	1000	-	promoter:18610	uc008yzk.1	116810	Foxn4	Amacrine Horizontal Precursor Cells		UMR	866.985	127.435
chr1	56969154	56985205	16052	*	1	10.8683	chr1	56971335	56972334	1000	-	promoter:2113	uc007bas.1	212712	Satb2	Immature Amacrine Cells	1		31.5373	28.5016
chr1	56969482	56985343	15862	*	1	9.26409	chr1	56971335	56972334	1000	-	promoter:2113	uc007bas.1	212712	Satb2	Immature Amacrine Cells		1	31.5373	28.5016
chr1	56969203	56985192	15990	*	UMR	7.09176	chr1	56971335	56972334	1000	-	promoter:2113	uc007bas.1	212712	Satb2	Immature Amacrine Cells	UMR		31.5373	28.5016
chr1	56969149	56985192	16044	*	UMR	7.63636	chr1	56971335	56972334	1000	-	promoter:2113	uc007bas.1	212712	Satb2	Immature Amacrine Cells		UMR	31.5373	28.5016
chr1	56969154	56985205	16052	*	1	10.8683	chr1	56971335	56972334	1000	-	promoter:2114	uc011wlc.1	212712	Satb2	Immature Amacrine Cells	1		31.5373	28.5016
chr1	56969482	56985343	15862	*	1	9.26409	chr1	56971335	56972334	1000	-	promoter:2114	uc011wlc.1	212712	Satb2	Immature Amacrine Cells		1	31.5373	28.5016
chr1	56969203	56985192	15990	*	UMR	7.09176	chr1	56971335	56972334	1000	-	promoter:2114	uc011wlc.1	212712	Satb2	Immature Amacrine Cells	UMR		31.5373	28.5016
chr1	56969149	56985192	16044	*	UMR	7.63636	chr1	56971335	56972334	1000	-	promoter:2114	uc011wlc.1	212712	Satb2	Immature Amacrine Cells		UMR	31.5373	28.5016
chr6	55678103	55681375	3273	*	4	84.3703	chr6	55681264	55682263	1000	-	promoter:21755	uc009cav.2	11922	Neurod6	Immature Amacrine Cells	4		47.7557	20.2256
chr6	55681405	55682571	1167	*	2	39.36	chr6	55681264	55682263	1000	-	promoter:21755	uc009cav.2	11922	Neurod6	Immature Amacrine Cells	2		47.7557	20.2256
chr6	55677667	55699823	22157	*	4	82.285	chr6	55681264	55682263	1000	-	promoter:21755	uc009cav.2	11922	Neurod6	Immature Amacrine Cells		4	47.7557	20.2256
chr6	55682105	55682796	692	*	LMR	27.5	chr6	55681264	55682263	1000	-	promoter:21755	uc009cav.2	11922	Neurod6	Immature Amacrine Cells		LMR	47.7557	20.2256
chr7	137308509	137322320	13812	*	1	14.5521	chr7	137314446	137315445	1000	-	promoter:27846	uc009ker.2	13593	Ebf3	Immature Amacrine Cells	1		211.278	99.6412
chr7	137311515	137322647	11133	*	1	11.5403	chr7	137314446	137315445	1000	-	promoter:27846	uc009ker.2	13593	Ebf3	Immature Amacrine Cells		1	211.278	99.6412
chr7	137308349	137323474	15126	*	UMR	11.2379	chr7	137314446	137315445	1000	-	promoter:27846	uc009ker.2	13593	Ebf3	Immature Amacrine Cells	UMR		211.278	99.6412
chr7	137309063	137323748	14686	*	UMR	8.66962	chr7	137314446	137315445	1000	-	promoter:27846	uc009ker.2	13593	Ebf3	Immature Amacrine Cells		UMR	211.278	99.6412
chr7	137308509	137322320	13812	*	1	14.5521	chr7	137314446	137315445	1000	-	promoter:27847	uc009kes.2	13593	Ebf3	Immature Amacrine Cells	1		211.278	99.6412
chr7	137311515	137322647	11133	*	1	11.5403	chr7	137314446	137315445	1000	-	promoter:27847	uc009kes.2	13593	Ebf3	Immature Amacrine Cells		1	211.278	99.6412
chr7	137308349	137323474	15126	*	UMR	11.2379	chr7	137314446	137315445	1000	-	promoter:27847	uc009kes.2	13593	Ebf3	Immature Amacrine Cells	UMR		211.278	99.6412
chr7	137309063	137323748	14686	*	UMR	8.66962	chr7	137314446	137315445	1000	-	promoter:27847	uc009kes.2	13593	Ebf3	Immature Amacrine Cells		UMR	211.278	99.6412
chr7	137308509	137322320	13812	*	1	14.5521	chr7	137314446	137315445	1000	-	promoter:27848	uc012fvm.1	13593	Ebf3	Immature Amacrine Cells	1		211.278	99.6412
chr7	137311515	137322647	11133	*	1	11.5403	chr7	137314446	137315445	1000	-	promoter:27848	uc012fvm.1	13593	Ebf3	Immature Amacrine Cells		1	211.278	99.6412
chr7	137308349	137323474	15126	*	UMR	11.2379	chr7	137314446	137315445	1000	-	promoter:27848	uc012fvm.1	13593	Ebf3	Immature Amacrine Cells	UMR		211.278	99.6412
chr7	137309063	137323748	14686	*	UMR	8.66962	chr7	137314446	137315445	1000	-	promoter:27848	uc012fvm.1	13593	Ebf3	Immature Amacrine Cells		UMR	211.278	99.6412
chr2	19442965	19457939	14975	*	1	8.09119	chr2	19444663	19445662	1000	+	promoter:3709	uc012brh.1	19213	Ptf1a	Amacrine Horizontal Precursor Cells	1		42.1813	24.8248
chr2	19443057	19458997	15941	*	1	10.0716	chr2	19444663	19445662	1000	+	promoter:3709	uc012brh.1	19213	Ptf1a	Amacrine Horizontal Precursor Cells		1	42.1813	24.8248
chr2	19442539	19458650	16112	*	UMR	9.76106	chr2	19444663	19445662	1000	+	promoter:3709	uc012brh.1	19213	Ptf1a	Amacrine Horizontal Precursor Cells	UMR		42.1813	24.8248
chr2	19442593	19457625	15033	*	UMR	8.62069	chr2	19444663	19445662	1000	+	promoter:3709	uc012brh.1	19213	Ptf1a	Amacrine Horizontal Precursor Cells		UMR	42.1813	24.8248
chr10	130275549	130281959	6411	*	2	38.7346	chr10	130280241	130281240	1000	-	promoter:37800	uc007hri.2	11923	Neurod4	Amacrine Precursor Cells	2		40.7543	22.0186
chr10	130275549	130281123	5575	*	2	35.5466	chr10	130280241	130281240	1000	-	promoter:37800	uc007hri.2	11923	Neurod4	Amacrine Precursor Cells		2	40.7543	22.0186
chr10	130279484	130281048	1565	*	LMR	24.0964	chr10	130280241	130281240	1000	-	promoter:37800	uc007hri.2	11923	Neurod4	Amacrine Precursor Cells	LMR		40.7543	22.0186
chr10	130279484	130280796	1313	*	LMR	20.4918	chr10	130280241	130281240	1000	-	promoter:37800	uc007hri.2	11923	Neurod4	Amacrine Precursor Cells		LMR	40.7543	22.0186
chr11	98313156	98331064	17909	*	UMR	4.95985	chr11	98329646	98330645	1000	-	promoter:41449	uc009vai.1	18013	Neurod2	Immature Amacrine Cells	UMR		190.428	25.2677
chr11	98315202	98330338	15137	*	UMR	4.04791	chr11	98329646	98330645	1000	-	promoter:41449	uc009vai.1	18013	Neurod2	Immature Amacrine Cells		UMR	190.428	25.2677
chr13	40723326	40735274	11949	*	1	10.6546	chr13	40725188	40726187	1000	-	promoter:45938	uc007qed.3	21418	Tfap2a	Immature Amacrine Cells	1		262.357	184.255
chr13	40722754	40736048	13295	*	1	13.2895	chr13	40725188	40726187	1000	-	promoter:45938	uc007qed.3	21418	Tfap2a	Immature Amacrine Cells		1	262.357	184.255
chr13	40722245	40736249	14005	*	UMR	8.39861	chr13	40725188	40726187	1000	-	promoter:45938	uc007qed.3	21418	Tfap2a	Immature Amacrine Cells	UMR		262.357	184.255
chr13	40722401	40736200	13800	*	UMR	10.9162	chr13	40725188	40726187	1000	-	promoter:45938	uc007qed.3	21418	Tfap2a	Immature Amacrine Cells		UMR	262.357	184.255
chr13	40723326	40735274	11949	*	1	10.6546	chr13	40730458	40731457	1000	-	promoter:45939	uc007qee.3	21418	Tfap2a	Immature Amacrine Cells	1		262.357	184.255
chr13	40722754	40736048	13295	*	1	13.2895	chr13	40730458	40731457	1000	-	promoter:45939	uc007qee.3	21418	Tfap2a	Immature Amacrine Cells		1	262.357	184.255
chr13	40722245	40736249	14005	*	UMR	8.39861	chr13	40730458	40731457	1000	-	promoter:45939	uc007qee.3	21418	Tfap2a	Immature Amacrine Cells	UMR		262.357	184.255
chr13	40722401	40736200	13800	*	UMR	10.9162	chr13	40730458	40731457	1000	-	promoter:45939	uc007qee.3	21418	Tfap2a	Immature Amacrine Cells		UMR	262.357	184.255
chr13	40723326	40735274	11949	*	1	10.6546	chr13	40731608	40732607	1000	-	promoter:45940	uc007qef.3	21418	Tfap2a	Immature Amacrine Cells	1		262.357	184.255
chr13	40722754	40736048	13295	*	1	13.2895	chr13	40731608	40732607	1000	-	promoter:45940	uc007qef.3	21418	Tfap2a	Immature Amacrine Cells		1	262.357	184.255
chr13	40722245	40736249	14005	*	UMR	8.39861	chr13	40731608	40732607	1000	-	promoter:45940	uc007qef.3	21418	Tfap2a	Immature Amacrine Cells	UMR		262.357	184.255
chr13	40722401	40736200	13800	*	UMR	10.9162	chr13	40731608	40732607	1000	-	promoter:45940	uc007qef.3	21418	Tfap2a	Immature Amacrine Cells		UMR	262.357	184.255
chr13	40723326	40735274	11949	*	1	10.6546	chr13	40733824	40734823	1000	-	promoter:45941	uc007qej.3	21418	Tfap2a	Immature Amacrine Cells	1		262.357	184.255
chr13	40722754	40736048	13295	*	1	13.2895	chr13	40733824	40734823	1000	-	promoter:45941	uc007qej.3	21418	Tfap2a	Immature Amacrine Cells		1	262.357	184.255
chr13	40722245	40736249	14005	*	UMR	8.39861	chr13	40733824	40734823	1000	-	promoter:45941	uc007qej.3	21418	Tfap2a	Immature Amacrine Cells	UMR		262.357	184.255
chr13	40722401	40736200	13800	*	UMR	10.9162	chr13	40733824	40734823	1000	-	promoter:45941	uc007qej.3	21418	Tfap2a	Immature Amacrine Cells		UMR	262.357	184.255
chr13	40723326	40735274	11949	*	1	10.6546	chr13	40734921	40735920	1000	-	promoter:45942	uc056ytm.1	21418	Tfap2a	Immature Amacrine Cells	1		262.357	184.255
chr13	40722754	40736048	13295	*	1	13.2895	chr13	40734921	40735920	1000	-	promoter:45942	uc056ytm.1	21418	Tfap2a	Immature Amacrine Cells		1	262.357	184.255
chr13	40722245	40736249	14005	*	UMR	8.39861	chr13	40734921	40735920	1000	-	promoter:45942	uc056ytm.1	21418	Tfap2a	Immature Amacrine Cells	UMR		262.357	184.255
chr13	40722401	40736200	13800	*	UMR	10.9162	chr13	40734921	40735920	1000	-	promoter:45942	uc056ytm.1	21418	Tfap2a	Immature Amacrine Cells		UMR	262.357	184.255
chr13	40723326	40735274	11949	*	1	10.6546	chr13	40733799	40734798	1000	-	promoter:45943	uc007qeh.1	21418	Tfap2a	Immature Amacrine Cells	1		262.357	184.255
chr13	40722754	40736048	13295	*	1	13.2895	chr13	40733799	40734798	1000	-	promoter:45943	uc007qeh.1	21418	Tfap2a	Immature Amacrine Cells		1	262.357	184.255
chr13	40722245	40736249	14005	*	UMR	8.39861	chr13	40733799	40734798	1000	-	promoter:45943	uc007qeh.1	21418	Tfap2a	Immature Amacrine Cells	UMR		262.357	184.255
chr13	40722401	40736200	13800	*	UMR	10.9162	chr13	40733799	40734798	1000	-	promoter:45943	uc007qeh.1	21418	Tfap2a	Immature Amacrine Cells		UMR	262.357	184.255
chr13	40723326	40735274	11949	*	1	10.6546	chr13	40728945	40729944	1000	-	promoter:45944	uc007qei.1	21418	Tfap2a	Immature Amacrine Cells	1		262.357	184.255
chr13	40722754	40736048	13295	*	1	13.2895	chr13	40728945	40729944	1000	-	promoter:45944	uc007qei.1	21418	Tfap2a	Immature Amacrine Cells		1	262.357	184.255
chr13	40722245	40736249	14005	*	UMR	8.39861	chr13	40728945	40729944	1000	-	promoter:45944	uc007qei.1	21418	Tfap2a	Immature Amacrine Cells	UMR		262.357	184.255
chr13	40722401	40736200	13800	*	UMR	10.9162	chr13	40728945	40729944	1000	-	promoter:45944	uc007qei.1	21418	Tfap2a	Immature Amacrine Cells		UMR	262.357	184.255
chr13	40723326	40735274	11949	*	1	10.6546	chr13	40733799	40734798	1000	-	promoter:45945	uc011yyq.1	21418	Tfap2a	Immature Amacrine Cells	1		262.357	184.255
chr13	40722754	40736048	13295	*	1	13.2895	chr13	40733799	40734798	1000	-	promoter:45945	uc011yyq.1	21418	Tfap2a	Immature Amacrine Cells		1	262.357	184.255
chr13	40722245	40736249	14005	*	UMR	8.39861	chr13	40733799	40734798	1000	-	promoter:45945	uc011yyq.1	21418	Tfap2a	Immature Amacrine Cells	UMR		262.357	184.255
chr13	40722401	40736200	13800	*	UMR	10.9162	chr13	40733799	40734798	1000	-	promoter:45945	uc011yyq.1	21418	Tfap2a	Immature Amacrine Cells		UMR	262.357	184.255
chr13	116292658	116315720	23063	*	1	9.80976	chr13	116309689	116310688	1000	-	promoter:46751	uc007rye.2	16392	Isl1	Immature Amacrine Cells	1		74.2592	55.8383
chr13	116292659	116315952	23294	*	1	10.4011	chr13	116309689	116310688	1000	-	promoter:46751	uc007rye.2	16392	Isl1	Immature Amacrine Cells		1	74.2592	55.8383
chr13	116292612	116315392	22781	*	UMR	8.85299	chr13	116309689	116310688	1000	-	promoter:46751	uc007rye.2	16392	Isl1	Immature Amacrine Cells	UMR		74.2592	55.8383
chr13	116292709	116315056	22348	*	UMR	8.09717	chr13	116309689	116310688	1000	-	promoter:46751	uc007rye.2	16392	Isl1	Immature Amacrine Cells		UMR	74.2592	55.8383
chr13	116292658	116315720	23063	*	1	9.80976	chr13	116309689	116310688	1000	-	promoter:46752	uc007ryf.2	16392	Isl1	Immature Amacrine Cells	1		74.2592	55.8383
chr13	116292659	116315952	23294	*	1	10.4011	chr13	116309689	116310688	1000	-	promoter:46752	uc007ryf.2	16392	Isl1	Immature Amacrine Cells		1	74.2592	55.8383
chr13	116292612	116315392	22781	*	UMR	8.85299	chr13	116309689	116310688	1000	-	promoter:46752	uc007ryf.2	16392	Isl1	Immature Amacrine Cells	UMR		74.2592	55.8383
chr13	116292709	116315056	22348	*	UMR	8.09717	chr13	116309689	116310688	1000	-	promoter:46752	uc007ryf.2	16392	Isl1	Immature Amacrine Cells		UMR	74.2592	55.8383
chr13	116292658	116315720	23063	*	1	9.80976	chr13	116309689	116310688	1000	-	promoter:46753	uc007ryg.2	16392	Isl1	Immature Amacrine Cells	1		74.2592	55.8383
chr13	116292659	116315952	23294	*	1	10.4011	chr13	116309689	116310688	1000	-	promoter:46753	uc007ryg.2	16392	Isl1	Immature Amacrine Cells		1	74.2592	55.8383
chr13	116292612	116315392	22781	*	UMR	8.85299	chr13	116309689	116310688	1000	-	promoter:46753	uc007ryg.2	16392	Isl1	Immature Amacrine Cells	UMR		74.2592	55.8383
chr13	116292709	116315056	22348	*	UMR	8.09717	chr13	116309689	116310688	1000	-	promoter:46753	uc007ryg.2	16392	Isl1	Immature Amacrine Cells		UMR	74.2592	55.8383
chr2	105659553	105685123	25571	*	1	18.578	chr2	105667896	105668895	1000	+	promoter:5031	uc008lku.3	18508	Pax6	Amacrine Horizontal Precursor Cells	1		468.211	439.895
chr2	105659483	105690824	31342	*	1	18.5513	chr2	105667896	105668895	1000	+	promoter:5031	uc008lku.3	18508	Pax6	Amacrine Horizontal Precursor Cells		1	468.211	439.895
chr2	105665241	105685288	20048	*	UMR	15.5239	chr2	105667896	105668895	1000	+	promoter:5031	uc008lku.3	18508	Pax6	Amacrine Horizontal Precursor Cells	UMR		468.211	439.895
chr2	105664637	105670070	5434	*	UMR	15.2519	chr2	105667896	105668895	1000	+	promoter:5031	uc008lku.3	18508	Pax6	Amacrine Horizontal Precursor Cells		UMR	468.211	439.895
chr2	105659553	105685123	25571	*	1	18.578	chr2	105667896	105668895	1000	+	promoter:5032	uc008lkv.3	18508	Pax6	Amacrine Horizontal Precursor Cells	1		468.211	439.895
chr2	105659483	105690824	31342	*	1	18.5513	chr2	105667896	105668895	1000	+	promoter:5032	uc008lkv.3	18508	Pax6	Amacrine Horizontal Precursor Cells		1	468.211	439.895
chr2	105665241	105685288	20048	*	UMR	15.5239	chr2	105667896	105668895	1000	+	promoter:5032	uc008lkv.3	18508	Pax6	Amacrine Horizontal Precursor Cells	UMR		468.211	439.895
chr2	105664637	105670070	5434	*	UMR	15.2519	chr2	105667896	105668895	1000	+	promoter:5032	uc008lkv.3	18508	Pax6	Amacrine Horizontal Precursor Cells		UMR	468.211	439.895
chr2	105659553	105685123	25571	*	1	18.578	chr2	105667896	105668895	1000	+	promoter:5033	uc012cat.3	18508	Pax6	Amacrine Horizontal Precursor Cells	1		468.211	439.895
chr2	105659483	105690824	31342	*	1	18.5513	chr2	105667896	105668895	1000	+	promoter:5033	uc012cat.3	18508	Pax6	Amacrine Horizontal Precursor Cells		1	468.211	439.895
chr2	105665241	105685288	20048	*	UMR	15.5239	chr2	105667896	105668895	1000	+	promoter:5033	uc012cat.3	18508	Pax6	Amacrine Horizontal Precursor Cells	UMR		468.211	439.895
chr2	105664637	105670070	5434	*	UMR	15.2519	chr2	105667896	105668895	1000	+	promoter:5033	uc012cat.3	18508	Pax6	Amacrine Horizontal Precursor Cells		UMR	468.211	439.895
chr2	105659553	105685123	25571	*	1	18.578	chr2	105672964	105673963	1000	+	promoter:5035	uc008lky.3	18508	Pax6	Amacrine Horizontal Precursor Cells	1		468.211	439.895
chr2	105659483	105690824	31342	*	1	18.5513	chr2	105672964	105673963	1000	+	promoter:5035	uc008lky.3	18508	Pax6	Amacrine Horizontal Precursor Cells		1	468.211	439.895
chr2	105665241	105685288	20048	*	UMR	15.5239	chr2	105672964	105673963	1000	+	promoter:5035	uc008lky.3	18508	Pax6	Amacrine Horizontal Precursor Cells	UMR		468.211	439.895
chr2	105672621	105684943	12323	*	UMR	14.1314	chr2	105672964	105673963	1000	+	promoter:5035	uc008lky.3	18508	Pax6	Amacrine Horizontal Precursor Cells		UMR	468.211	439.895
chr2	105659553	105685123	25571	*	1	18.578	chr2	105674744	105675743	1000	+	promoter:5037	uc057bnv.1	18508	Pax6	Amacrine Horizontal Precursor Cells	1		468.211	439.895
chr2	105659483	105690824	31342	*	1	18.5513	chr2	105674744	105675743	1000	+	promoter:5037	uc057bnv.1	18508	Pax6	Amacrine Horizontal Precursor Cells		1	468.211	439.895
chr2	105665241	105685288	20048	*	UMR	15.5239	chr2	105674744	105675743	1000	+	promoter:5037	uc057bnv.1	18508	Pax6	Amacrine Horizontal Precursor Cells	UMR		468.211	439.895
chr2	105672621	105684943	12323	*	UMR	14.1314	chr2	105674744	105675743	1000	+	promoter:5037	uc057bnv.1	18508	Pax6	Amacrine Horizontal Precursor Cells		UMR	468.211	439.895
chr2	105659553	105685123	25571	*	1	18.578	chr2	105674744	105675743	1000	+	promoter:5038	uc057bnw.1	18508	Pax6	Amacrine Horizontal Precursor Cells	1		468.211	439.895
chr2	105659483	105690824	31342	*	1	18.5513	chr2	105674744	105675743	1000	+	promoter:5038	uc057bnw.1	18508	Pax6	Amacrine Horizontal Precursor Cells		1	468.211	439.895
chr2	105665241	105685288	20048	*	UMR	15.5239	chr2	105674744	105675743	1000	+	promoter:5038	uc057bnw.1	18508	Pax6	Amacrine Horizontal Precursor Cells	UMR		468.211	439.895
chr2	105672621	105684943	12323	*	UMR	14.1314	chr2	105674744	105675743	1000	+	promoter:5038	uc057bnw.1	18508	Pax6	Amacrine Horizontal Precursor Cells		UMR	468.211	439.895
chr2	105659553	105685123	25571	*	1	18.578	chr2	105675129	105676128	1000	+	promoter:5039	uc008lla.3	18508	Pax6	Amacrine Horizontal Precursor Cells	1		468.211	439.895
chr2	105659483	105690824	31342	*	1	18.5513	chr2	105675129	105676128	1000	+	promoter:5039	uc008lla.3	18508	Pax6	Amacrine Horizontal Precursor Cells		1	468.211	439.895
chr2	105665241	105685288	20048	*	UMR	15.5239	chr2	105675129	105676128	1000	+	promoter:5039	uc008lla.3	18508	Pax6	Amacrine Horizontal Precursor Cells	UMR		468.211	439.895
chr2	105672621	105684943	12323	*	UMR	14.1314	chr2	105675129	105676128	1000	+	promoter:5039	uc008lla.3	18508	Pax6	Amacrine Horizontal Precursor Cells		UMR	468.211	439.895
chr2	105659553	105685123	25571	*	1	18.578	chr2	105675129	105676128	1000	+	promoter:5040	uc008llb.3	18508	Pax6	Amacrine Horizontal Precursor Cells	1		468.211	439.895
chr2	105659483	105690824	31342	*	1	18.5513	chr2	105675129	105676128	1000	+	promoter:5040	uc008llb.3	18508	Pax6	Amacrine Horizontal Precursor Cells		1	468.211	439.895
chr2	105665241	105685288	20048	*	UMR	15.5239	chr2	105675129	105676128	1000	+	promoter:5040	uc008llb.3	18508	Pax6	Amacrine Horizontal Precursor Cells	UMR		468.211	439.895
chr2	105672621	105684943	12323	*	UMR	14.1314	chr2	105675129	105676128	1000	+	promoter:5040	uc008llb.3	18508	Pax6	Amacrine Horizontal Precursor Cells		UMR	468.211	439.895
chr2	105659553	105685123	25571	*	1	18.578	chr2	105681463	105682462	1000	+	promoter:5041	uc057bnx.1	18508	Pax6	Amacrine Horizontal Precursor Cells	1		468.211	439.895
chr2	105659483	105690824	31342	*	1	18.5513	chr2	105681463	105682462	1000	+	promoter:5041	uc057bnx.1	18508	Pax6	Amacrine Horizontal Precursor Cells		1	468.211	439.895
chr2	105665241	105685288	20048	*	UMR	15.5239	chr2	105681463	105682462	1000	+	promoter:5041	uc057bnx.1	18508	Pax6	Amacrine Horizontal Precursor Cells	UMR		468.211	439.895
chr2	105672621	105684943	12323	*	UMR	14.1314	chr2	105681463	105682462	1000	+	promoter:5041	uc057bnx.1	18508	Pax6	Amacrine Horizontal Precursor Cells		UMR	468.211	439.895
chr2	105659553	105685123	25571	*	1	18.578	chr2	105681463	105682462	1000	+	promoter:5042	uc057bny.1	18508	Pax6	Amacrine Horizontal Precursor Cells	1		468.211	439.895
chr2	105659483	105690824	31342	*	1	18.5513	chr2	105681463	105682462	1000	+	promoter:5042	uc057bny.1	18508	Pax6	Amacrine Horizontal Precursor Cells		1	468.211	439.895
chr2	105665241	105685288	20048	*	UMR	15.5239	chr2	105681463	105682462	1000	+	promoter:5042	uc057bny.1	18508	Pax6	Amacrine Horizontal Precursor Cells	UMR		468.211	439.895
chr2	105672621	105684943	12323	*	UMR	14.1314	chr2	105681463	105682462	1000	+	promoter:5042	uc057bny.1	18508	Pax6	Amacrine Horizontal Precursor Cells		UMR	468.211	439.895
chr2	105659553	105685123	25571	*	1	18.578	chr2	105684778	105685777	1000	+	promoter:5043	uc008llc.3	18508	Pax6	Amacrine Horizontal Precursor Cells	1		468.211	439.895
chr2	105685157	105685871	715	*	2	54.4058	chr2	105684778	105685777	1000	+	promoter:5043	uc008llc.3	18508	Pax6	Amacrine Horizontal Precursor Cells	2		468.211	439.895
chr2	105659483	105690824	31342	*	1	18.5513	chr2	105684778	105685777	1000	+	promoter:5043	uc008llc.3	18508	Pax6	Amacrine Horizontal Precursor Cells		1	468.211	439.895
chr2	105665241	105685288	20048	*	UMR	15.5239	chr2	105684778	105685777	1000	+	promoter:5043	uc008llc.3	18508	Pax6	Amacrine Horizontal Precursor Cells	UMR		468.211	439.895
chr2	105672621	105684943	12323	*	UMR	14.1314	chr2	105684778	105685777	1000	+	promoter:5043	uc008llc.3	18508	Pax6	Amacrine Horizontal Precursor Cells		UMR	468.211	439.895
chr2	105685530	105690182	4653	*	UMR	20.9573	chr2	105684778	105685777	1000	+	promoter:5043	uc008llc.3	18508	Pax6	Amacrine Horizontal Precursor Cells		UMR	468.211	439.895
chr2	119323441	119328740	5300	*	1	13.5396	chr2	119324784	119325783	1000	+	promoter:5191	uc008ltr.2	54485	Dll4	Amacrine Horizontal Precursor Cells	1		57.2401	21.0542
chr2	119323803	119328741	4939	*	1	9.43843	chr2	119324784	119325783	1000	+	promoter:5191	uc008ltr.2	54485	Dll4	Amacrine Horizontal Precursor Cells		1	57.2401	21.0542
chr2	119323911	119328069	4159	*	UMR	3.93258	chr2	119324784	119325783	1000	+	promoter:5191	uc008ltr.2	54485	Dll4	Amacrine Horizontal Precursor Cells	UMR		57.2401	21.0542
chr2	119323911	119328648	4738	*	UMR	4.13724	chr2	119324784	119325783	1000	+	promoter:5191	uc008ltr.2	54485	Dll4	Amacrine Horizontal Precursor Cells		UMR	57.2401	21.0542
chr19	19001053	19001723	671	*	2	36.2259	chr19	19001118	19002117	1000	-	promoter:60040	uc008gyc.2	225998	Rorb	Amacrine Horizontal Precursor Cells	2		1261.26	598.094
chr19	19001724	19058239	56516	*	4	80.5705	chr19	19001118	19002117	1000	-	promoter:60040	uc008gyc.2	225998	Rorb	Amacrine Horizontal Precursor Cells	4		1261.26	598.094
chr19	18903680	19058032	154353	*	4	82.8936	chr19	19001118	19002117	1000	-	promoter:60040	uc008gyc.2	225998	Rorb	Amacrine Horizontal Precursor Cells		4	1261.26	598.094
chr19	19001129	19001701	573	*	LMR	32.8358	chr19	19001118	19002117	1000	-	promoter:60040	uc008gyc.2	225998	Rorb	Amacrine Horizontal Precursor Cells	LMR		1261.26	598.094
chr19	19001006	19001701	696	*	LMR	29.7872	chr19	19001118	19002117	1000	-	promoter:60040	uc008gyc.2	225998	Rorb	Amacrine Horizontal Precursor Cells		LMR	1261.26	598.094
chr19	19001053	19001723	671	*	2	36.2259	chr19	19001118	19002117	1000	-	promoter:60041	uc008gyd.2	225998	Rorb	Amacrine Horizontal Precursor Cells	2		1261.26	598.094
chr19	19001724	19058239	56516	*	4	80.5705	chr19	19001118	19002117	1000	-	promoter:60041	uc008gyd.2	225998	Rorb	Amacrine Horizontal Precursor Cells	4		1261.26	598.094
chr19	18903680	19058032	154353	*	4	82.8936	chr19	19001118	19002117	1000	-	promoter:60041	uc008gyd.2	225998	Rorb	Amacrine Horizontal Precursor Cells		4	1261.26	598.094
chr19	19001129	19001701	573	*	LMR	32.8358	chr19	19001118	19002117	1000	-	promoter:60041	uc008gyd.2	225998	Rorb	Amacrine Horizontal Precursor Cells	LMR		1261.26	598.094
chr19	19001006	19001701	696	*	LMR	29.7872	chr19	19001118	19002117	1000	-	promoter:60041	uc008gyd.2	225998	Rorb	Amacrine Horizontal Precursor Cells		LMR	1261.26	598.094
chr19	19108492	19112112	3621	*	1	16.6126	chr19	19111197	19112196	1000	-	promoter:60042	uc008gye.2	225998	Rorb	Amacrine Horizontal Precursor Cells	1		1261.26	598.094
chr19	19108666	19112455	3790	*	2	21.0319	chr19	19111197	19112196	1000	-	promoter:60042	uc008gye.2	225998	Rorb	Amacrine Horizontal Precursor Cells		2	1261.26	598.094
chr19	19108579	19112198	3620	*	UMR	14.5221	chr19	19111197	19112196	1000	-	promoter:60042	uc008gye.2	225998	Rorb	Amacrine Horizontal Precursor Cells	UMR		1261.26	598.094
chr19	19108449	19112044	3596	*	UMR	13.5076	chr19	19111197	19112196	1000	-	promoter:60042	uc008gye.2	225998	Rorb	Amacrine Horizontal Precursor Cells		UMR	1261.26	598.094
chr19	19001053	19001723	671	*	2	36.2259	chr19	19001118	19002117	1000	-	promoter:60043	uc008gyf.1	225998	Rorb	Amacrine Horizontal Precursor Cells	2		1261.26	598.094
chr19	19001724	19058239	56516	*	4	80.5705	chr19	19001118	19002117	1000	-	promoter:60043	uc008gyf.1	225998	Rorb	Amacrine Horizontal Precursor Cells	4		1261.26	598.094
chr19	18903680	19058032	154353	*	4	82.8936	chr19	19001118	19002117	1000	-	promoter:60043	uc008gyf.1	225998	Rorb	Amacrine Horizontal Precursor Cells		4	1261.26	598.094
chr19	19001129	19001701	573	*	LMR	32.8358	chr19	19001118	19002117	1000	-	promoter:60043	uc008gyf.1	225998	Rorb	Amacrine Horizontal Precursor Cells	LMR		1261.26	598.094
chr19	19001006	19001701	696	*	LMR	29.7872	chr19	19001118	19002117	1000	-	promoter:60043	uc008gyf.1	225998	Rorb	Amacrine Horizontal Precursor Cells		LMR	1261.26	598.094
chr19	19001053	19001723	671	*	2	36.2259	chr19	19001118	19002117	1000	-	promoter:60044	uc008gyg.1	225998	Rorb	Amacrine Horizontal Precursor Cells	2		1261.26	598.094
chr19	19001724	19058239	56516	*	4	80.5705	chr19	19001118	19002117	1000	-	promoter:60044	uc008gyg.1	225998	Rorb	Amacrine Horizontal Precursor Cells	4		1261.26	598.094
chr19	18903680	19058032	154353	*	4	82.8936	chr19	19001118	19002117	1000	-	promoter:60044	uc008gyg.1	225998	Rorb	Amacrine Horizontal Precursor Cells		4	1261.26	598.094
chr19	19001129	19001701	573	*	LMR	32.8358	chr19	19001118	19002117	1000	-	promoter:60044	uc008gyg.1	225998	Rorb	Amacrine Horizontal Precursor Cells	LMR		1261.26	598.094
chr19	19001006	19001701	696	*	LMR	29.7872	chr19	19001118	19002117	1000	-	promoter:60044	uc008gyg.1	225998	Rorb	Amacrine Horizontal Precursor Cells		LMR	1261.26	598.094
chr2	172544150	172553734	9585	*	1	9.30627	chr2	172548593	172549592	1000	+	promoter:6203	uc008ocz.2	21420	Tfap2c	Immature Amacrine Cells	1		476.506	467.634
chr2	172544631	172553735	9105	*	1	10.0329	chr2	172548593	172549592	1000	+	promoter:6203	uc008ocz.2	21420	Tfap2c	Immature Amacrine Cells		1	476.506	467.634
chr2	172544228	172553884	9657	*	UMR	9.26217	chr2	172548593	172549592	1000	+	promoter:6203	uc008ocz.2	21420	Tfap2c	Immature Amacrine Cells	UMR		476.506	467.634
chr2	172544221	172553710	9490	*	UMR	8.66359	chr2	172548593	172549592	1000	+	promoter:6203	uc008ocz.2	21420	Tfap2c	Immature Amacrine Cells		UMR	476.506	467.634
chr2	172544150	172553734	9585	*	1	9.30627	chr2	172549991	172550990	1000	+	promoter:6204	uc008oda.2	21420	Tfap2c	Immature Amacrine Cells	1		476.506	467.634
chr2	172544631	172553735	9105	*	1	10.0329	chr2	172549991	172550990	1000	+	promoter:6204	uc008oda.2	21420	Tfap2c	Immature Amacrine Cells		1	476.506	467.634
chr2	172544228	172553884	9657	*	UMR	9.26217	chr2	172549991	172550990	1000	+	promoter:6204	uc008oda.2	21420	Tfap2c	Immature Amacrine Cells	UMR		476.506	467.634
chr2	172544221	172553710	9490	*	UMR	8.66359	chr2	172549991	172550990	1000	+	promoter:6204	uc008oda.2	21420	Tfap2c	Immature Amacrine Cells		UMR	476.506	467.634
chr2	57114243	57118043	3801	*	1	1.82978	chr2	57115039	57116038	1000	-	promoter:7038	uc008jrw.2	18227	Nr4a2	Immature Amacrine Cells	1		742.125	91.2431
chr2	57114098	57118044	3947	*	1	2.2362	chr2	57115039	57116038	1000	-	promoter:7038	uc008jrw.2	18227	Nr4a2	Immature Amacrine Cells		1	742.125	91.2431
chr2	57113708	57117996	4289	*	UMR	1.9305	chr2	57115039	57116038	1000	-	promoter:7038	uc008jrw.2	18227	Nr4a2	Immature Amacrine Cells	UMR		742.125	91.2431
chr2	57113708	57118184	4477	*	UMR	2.40964	chr2	57115039	57116038	1000	-	promoter:7038	uc008jrw.2	18227	Nr4a2	Immature Amacrine Cells		UMR	742.125	91.2431
chr2	57114243	57118043	3801	*	1	1.82978	chr2	57115039	57116038	1000	-	promoter:7039	uc012bvn.1	18227	Nr4a2	Immature Amacrine Cells	1		742.125	91.2431
chr2	57114098	57118044	3947	*	1	2.2362	chr2	57115039	57116038	1000	-	promoter:7039	uc012bvn.1	18227	Nr4a2	Immature Amacrine Cells		1	742.125	91.2431
chr2	57113708	57117996	4289	*	UMR	1.9305	chr2	57115039	57116038	1000	-	promoter:7039	uc012bvn.1	18227	Nr4a2	Immature Amacrine Cells	UMR		742.125	91.2431
chr2	57113708	57118184	4477	*	UMR	2.40964	chr2	57115039	57116038	1000	-	promoter:7039	uc012bvn.1	18227	Nr4a2	Immature Amacrine Cells		UMR	742.125	91.2431
chr2	57122995	57124557	1563	*	1	8.77494	chr2	57124004	57125003	1000	-	promoter:7040	uc008jrx.2	18227	Nr4a2	Immature Amacrine Cells	1		742.125	91.2431
chr2	57124630	57181246	56617	*	4	84.4958	chr2	57124004	57125003	1000	-	promoter:7040	uc008jrx.2	18227	Nr4a2	Immature Amacrine Cells	4		742.125	91.2431
chr2	57122995	57124557	1563	*	1	4.31698	chr2	57124004	57125003	1000	-	promoter:7040	uc008jrx.2	18227	Nr4a2	Immature Amacrine Cells		1	742.125	91.2431
chr2	57124760	57137766	13007	*	4	85.7413	chr2	57124004	57125003	1000	-	promoter:7040	uc008jrx.2	18227	Nr4a2	Immature Amacrine Cells		4	742.125	91.2431
chr2	57122983	57124593	1611	*	UMR	3.48837	chr2	57124004	57125003	1000	-	promoter:7040	uc008jrx.2	18227	Nr4a2	Immature Amacrine Cells	UMR		742.125	91.2431
chr2	57122983	57124583	1601	*	UMR	2.39852	chr2	57124004	57125003	1000	-	promoter:7040	uc008jrx.2	18227	Nr4a2	Immature Amacrine Cells		UMR	742.125	91.2431
chr2	57122995	57124557	1563	*	1	8.77494	chr2	57124004	57125003	1000	-	promoter:7041	uc008jry.2	18227	Nr4a2	Immature Amacrine Cells	1		742.125	91.2431
chr2	57124630	57181246	56617	*	4	84.4958	chr2	57124004	57125003	1000	-	promoter:7041	uc008jry.2	18227	Nr4a2	Immature Amacrine Cells	4		742.125	91.2431
chr2	57122995	57124557	1563	*	1	4.31698	chr2	57124004	57125003	1000	-	promoter:7041	uc008jry.2	18227	Nr4a2	Immature Amacrine Cells		1	742.125	91.2431
chr2	57124760	57137766	13007	*	4	85.7413	chr2	57124004	57125003	1000	-	promoter:7041	uc008jry.2	18227	Nr4a2	Immature Amacrine Cells		4	742.125	91.2431
chr2	57122983	57124593	1611	*	UMR	3.48837	chr2	57124004	57125003	1000	-	promoter:7041	uc008jry.2	18227	Nr4a2	Immature Amacrine Cells	UMR		742.125	91.2431
chr2	57122983	57124583	1601	*	UMR	2.39852	chr2	57124004	57125003	1000	-	promoter:7041	uc008jry.2	18227	Nr4a2	Immature Amacrine Cells		UMR	742.125	91.2431
chr2	79453702	79461375	7674	*	1	7.16828	chr2	79456637	79457636	1000	-	promoter:7324	uc008kgt.1	18012	Neurod1	Amacrine Precursor Cells	1		75.8403	96.2898
chr2	79453821	79460843	7023	*	1	7.09118	chr2	79456637	79457636	1000	-	promoter:7324	uc008kgt.1	18012	Neurod1	Amacrine Precursor Cells		1	75.8403	96.2898
chr2	79453699	79461192	7494	*	UMR	7.20339	chr2	79456637	79457636	1000	-	promoter:7324	uc008kgt.1	18012	Neurod1	Amacrine Precursor Cells	UMR		75.8403	96.2898
chr2	79453699	79461414	7716	*	UMR	6.31638	chr2	79456637	79457636	1000	-	promoter:7324	uc008kgt.1	18012	Neurod1	Amacrine Precursor Cells		UMR	75.8403	96.2898
chr3	18049055	18056833	7779	*	1	10.6014	chr3	18053325	18054324	1000	+	promoter:8999	uc008orl.2	59058	Bhlhe22	Immature Amacrine Cells	1		35.9945	14.6346
chr3	18049637	18056638	7002	*	1	10.1763	chr3	18053325	18054324	1000	+	promoter:8999	uc008orl.2	59058	Bhlhe22	Immature Amacrine Cells		1	35.9945	14.6346
chr3	18049333	18056734	7402	*	UMR	6.64245	chr3	18053325	18054324	1000	+	promoter:8999	uc008orl.2	59058	Bhlhe22	Immature Amacrine Cells	UMR		35.9945	14.6346
chr3	18049333	18056555	7223	*	UMR	9.59339	chr3	18053325	18054324	1000	+	promoter:8999	uc008orl.2	59058	Bhlhe22	Immature Amacrine Cells		UMR	35.9945	14.6346
chr1	19205308	19242627	37320	*	1	20.4928	chr1	19207914	19208913	1000	+	promoter:91	uc007akq.2	21419	Tfap2b	Immature Amacrine Cells	1		87.9113	99.2444
chr1	19205308	19242627	37320	*	1	17.0949	chr1	19207914	19208913	1000	+	promoter:91	uc007akq.2	21419	Tfap2b	Immature Amacrine Cells		1	87.9113	99.2444
chr1	19204769	19237498	32730	*	UMR	17.1687	chr1	19207914	19208913	1000	+	promoter:91	uc007akq.2	21419	Tfap2b	Immature Amacrine Cells	UMR		87.9113	99.2444
chr1	19204769	19223586	18818	*	UMR	12.5585	chr1	19207914	19208913	1000	+	promoter:91	uc007akq.2	21419	Tfap2b	Immature Amacrine Cells		UMR	87.9113	99.2444
chr1	19205308	19242627	37320	*	1	20.4928	chr1	19207914	19208913	1000	+	promoter:92	uc007akr.2	21419	Tfap2b	Immature Amacrine Cells	1		87.9113	99.2444
chr1	19205308	19242627	37320	*	1	17.0949	chr1	19207914	19208913	1000	+	promoter:92	uc007akr.2	21419	Tfap2b	Immature Amacrine Cells		1	87.9113	99.2444
chr1	19204769	19237498	32730	*	UMR	17.1687	chr1	19207914	19208913	1000	+	promoter:92	uc007akr.2	21419	Tfap2b	Immature Amacrine Cells	UMR		87.9113	99.2444
chr1	19204769	19223586	18818	*	UMR	12.5585	chr1	19207914	19208913	1000	+	promoter:92	uc007akr.2	21419	Tfap2b	Immature Amacrine Cells		UMR	87.9113	99.2444
chr1	19205308	19242627	37320	*	1	20.4928	chr1	19211054	19212053	1000	+	promoter:93	uc007aks.1	21419	Tfap2b	Immature Amacrine Cells	1		87.9113	99.2444
chr1	19205308	19242627	37320	*	1	17.0949	chr1	19211054	19212053	1000	+	promoter:93	uc007aks.1	21419	Tfap2b	Immature Amacrine Cells		1	87.9113	99.2444
chr1	19204769	19237498	32730	*	UMR	17.1687	chr1	19211054	19212053	1000	+	promoter:93	uc007aks.1	21419	Tfap2b	Immature Amacrine Cells	UMR		87.9113	99.2444
chr1	19204769	19223586	18818	*	UMR	12.5585	chr1	19211054	19212053	1000	+	promoter:93	uc007aks.1	21419	Tfap2b	Immature Amacrine Cells		UMR	87.9113	99.2444
chr1	19205308	19242627	37320	*	1	20.4928	chr1	19211054	19212053	1000	+	promoter:94	uc007akt.2	21419	Tfap2b	Immature Amacrine Cells	1		87.9113	99.2444
chr1	19205308	19242627	37320	*	1	17.0949	chr1	19211054	19212053	1000	+	promoter:94	uc007akt.2	21419	Tfap2b	Immature Amacrine Cells		1	87.9113	99.2444
chr1	19204769	19237498	32730	*	UMR	17.1687	chr1	19211054	19212053	1000	+	promoter:94	uc007akt.2	21419	Tfap2b	Immature Amacrine Cells	UMR		87.9113	99.2444
chr1	19204769	19223586	18818	*	UMR	12.5585	chr1	19211054	19212053	1000	+	promoter:94	uc007akt.2	21419	Tfap2b	Immature Amacrine Cells		UMR	87.9113	99.2444
chr1	19205308	19242627	37320	*	1	20.4928	chr1	19212927	19213926	1000	+	promoter:95	uc007aku.2	21419	Tfap2b	Immature Amacrine Cells	1		87.9113	99.2444
chr1	19205308	19242627	37320	*	1	17.0949	chr1	19212927	19213926	1000	+	promoter:95	uc007aku.2	21419	Tfap2b	Immature Amacrine Cells		1	87.9113	99.2444
chr1	19204769	19237498	32730	*	UMR	17.1687	chr1	19212927	19213926	1000	+	promoter:95	uc007aku.2	21419	Tfap2b	Immature Amacrine Cells	UMR		87.9113	99.2444
chr1	19204769	19223586	18818	*	UMR	12.5585	chr1	19212927	19213926	1000	+	promoter:95	uc007aku.2	21419	Tfap2b	Immature Amacrine Cells		UMR	87.9113	99.2444

## Sheet: Mature ACs
seqnames	start	end	width	strand	name	score	annot.seqnames	annot.start	annot.end	annot.width	annot.strand	annot.id	annot.tx_id	annot.gene_id	annot.symbol	AC	Exp1	Exp2	Average RPE	SD RPE
chr3	127624998	127644395	19398	*	1	19.5459	chr3	127632145	127633144	1000	+	promoter:10161	uc008rhi.1	11924	Neurog2	Amacrine Cells	1		47.5374	12.9516
chr3	127624998	127643554	18557	*	1	14.9782	chr3	127632145	127633144	1000	+	promoter:10161	uc008rhi.1	11924	Neurog2	Amacrine Cells		1	47.5374	12.9516
chr3	127624838	127636856	12019	*	UMR	8.97155	chr3	127632145	127633144	1000	+	promoter:10161	uc008rhi.1	11924	Neurog2	Amacrine Cells	UMR		47.5374	12.9516
chr3	127624960	127636925	11966	*	UMR	6.70597	chr3	127632145	127633144	1000	+	promoter:10161	uc008rhi.1	11924	Neurog2	Amacrine Cells		UMR	47.5374	12.9516
chr4	15565363	15880805	315443	*	4	82.464	chr4	15880264	15881263	1000	+	promoter:11954	uc008sbl.1	12307	Calb1	Amacrine Cells	4		41.539	26.6146
chr4	15880840	15882495	1656	*	1	8.94958	chr4	15880264	15881263	1000	+	promoter:11954	uc008sbl.1	12307	Calb1	Amacrine Cells	1		41.539	26.6146
chr4	15563970	15880805	316836	*	4	82.4969	chr4	15880264	15881263	1000	+	promoter:11954	uc008sbl.1	12307	Calb1	Amacrine Cells		4	41.539	26.6146
chr4	15880840	15882517	1678	*	1	10.8214	chr4	15880264	15881263	1000	+	promoter:11954	uc008sbl.1	12307	Calb1	Amacrine Cells		1	41.539	26.6146
chr4	15880823	15882080	1258	*	UMR	11.1111	chr4	15880264	15881263	1000	+	promoter:11954	uc008sbl.1	12307	Calb1	Amacrine Cells	UMR		41.539	26.6146
chr4	15880823	15882620	1798	*	UMR	8.93855	chr4	15880264	15881263	1000	+	promoter:11954	uc008sbl.1	12307	Calb1	Amacrine Cells		UMR	41.539	26.6146
chr4	103391431	103618864	227434	*	4	82.3057	chr4	103618665	103619664	1000	+	promoter:12682	uc008txu.1	13131	Dab1	Amacrine Cells	4		3972.47	903.299
chr4	103619056	103622220	3165	*	1	12.6439	chr4	103618665	103619664	1000	+	promoter:12682	uc008txu.1	13131	Dab1	Amacrine Cells	1		3972.47	903.299
chr4	103491638	103619057	127420	*	4	83.248	chr4	103618665	103619664	1000	+	promoter:12682	uc008txu.1	13131	Dab1	Amacrine Cells		4	3972.47	903.299
chr4	103619097	103622220	3124	*	1	6.07783	chr4	103618665	103619664	1000	+	promoter:12682	uc008txu.1	13131	Dab1	Amacrine Cells		1	3972.47	903.299
chr4	103618961	103621935	2975	*	UMR	5.39359	chr4	103618665	103619664	1000	+	promoter:12682	uc008txu.1	13131	Dab1	Amacrine Cells	UMR		3972.47	903.299
chr4	103619077	103622084	3008	*	UMR	2.95858	chr4	103618665	103619664	1000	+	promoter:12682	uc008txu.1	13131	Dab1	Amacrine Cells		UMR	3972.47	903.299
chr4	104366683	104369976	3294	*	1	11.6026	chr4	104366538	104367537	1000	+	promoter:12683	uc008txv.2	13131	Dab1	Amacrine Cells	1		3972.47	903.299
chr4	104366286	104369476	3191	*	1	9.26887	chr4	104366538	104367537	1000	+	promoter:12683	uc008txv.2	13131	Dab1	Amacrine Cells		1	3972.47	903.299
chr4	104366691	104369428	2738	*	UMR	4.64396	chr4	104366538	104367537	1000	+	promoter:12683	uc008txv.2	13131	Dab1	Amacrine Cells	UMR		3972.47	903.299
chr4	104366511	104369528	3018	*	UMR	7.12074	chr4	104366538	104367537	1000	+	promoter:12683	uc008txv.2	13131	Dab1	Amacrine Cells		UMR	3972.47	903.299
chr4	104366683	104369976	3294	*	1	11.6026	chr4	104366538	104367537	1000	+	promoter:12684	uc008txw.2	13131	Dab1	Amacrine Cells	1		3972.47	903.299
chr4	104366286	104369476	3191	*	1	9.26887	chr4	104366538	104367537	1000	+	promoter:12684	uc008txw.2	13131	Dab1	Amacrine Cells		1	3972.47	903.299
chr4	104366691	104369428	2738	*	UMR	4.64396	chr4	104366538	104367537	1000	+	promoter:12684	uc008txw.2	13131	Dab1	Amacrine Cells	UMR		3972.47	903.299
chr4	104366511	104369528	3018	*	UMR	7.12074	chr4	104366538	104367537	1000	+	promoter:12684	uc008txw.2	13131	Dab1	Amacrine Cells		UMR	3972.47	903.299
chr4	104366683	104369976	3294	*	1	11.6026	chr4	104366538	104367537	1000	+	promoter:12685	uc012dhu.2	13131	Dab1	Amacrine Cells	1		3972.47	903.299
chr4	104366286	104369476	3191	*	1	9.26887	chr4	104366538	104367537	1000	+	promoter:12685	uc012dhu.2	13131	Dab1	Amacrine Cells		1	3972.47	903.299
chr4	104366691	104369428	2738	*	UMR	4.64396	chr4	104366538	104367537	1000	+	promoter:12685	uc012dhu.2	13131	Dab1	Amacrine Cells	UMR		3972.47	903.299
chr4	104366511	104369528	3018	*	UMR	7.12074	chr4	104366538	104367537	1000	+	promoter:12685	uc012dhu.2	13131	Dab1	Amacrine Cells		UMR	3972.47	903.299
chr4	117830782	117834610	3829	*	3	76.0616	chr4	117834258	117835257	1000	+	promoter:12907	uc008uiy.1	14664	Slc6a9	Amacrine Cells	3		35273.6	6289.01
chr4	117834774	117836838	2065	*	1	1.42857	chr4	117834258	117835257	1000	+	promoter:12907	uc008uiy.1	14664	Slc6a9	Amacrine Cells	1		35273.6	6289.01
chr4	117830577	117834414	3838	*	4	83.6403	chr4	117834258	117835257	1000	+	promoter:12907	uc008uiy.1	14664	Slc6a9	Amacrine Cells		4	35273.6	6289.01
chr4	117834610	117838005	3396	*	1	19.3423	chr4	117834258	117835257	1000	+	promoter:12907	uc008uiy.1	14664	Slc6a9	Amacrine Cells		1	35273.6	6289.01
chr4	117834693	117836854	2162	*	UMR	2.65957	chr4	117834258	117835257	1000	+	promoter:12907	uc008uiy.1	14664	Slc6a9	Amacrine Cells	UMR		35273.6	6289.01
chr4	117834693	117837506	2814	*	UMR	13.2287	chr4	117834258	117835257	1000	+	promoter:12907	uc008uiy.1	14664	Slc6a9	Amacrine Cells		UMR	35273.6	6289.01
chr1	169654282	169655714	1433	*	2	23.1587	chr1	169654501	169655500	1000	+	promoter:1414	uc057avu.1	19737	Rgs5	Amacrine Cells	2		45.5566	40.4961
chr1	169654315	169655713	1399	*	2	26.4665	chr1	169654501	169655500	1000	+	promoter:1414	uc057avu.1	19737	Rgs5	Amacrine Cells		2	45.5566	40.4961
chr1	169655113	169655780	668	*	LMR	24.6835	chr1	169654501	169655500	1000	+	promoter:1414	uc057avu.1	19737	Rgs5	Amacrine Cells	LMR		45.5566	40.4961
chr1	169654299	169655706	1408	*	LMR	20.9581	chr1	169654501	169655500	1000	+	promoter:1414	uc057avu.1	19737	Rgs5	Amacrine Cells		LMR	45.5566	40.4961
chr1	169654282	169655714	1433	*	2	23.1587	chr1	169654501	169655500	1000	+	promoter:1415	uc007dlm.2	19737	Rgs5	Amacrine Cells	2		45.5566	40.4961
chr1	169654315	169655713	1399	*	2	26.4665	chr1	169654501	169655500	1000	+	promoter:1415	uc007dlm.2	19737	Rgs5	Amacrine Cells		2	45.5566	40.4961
chr1	169655113	169655780	668	*	LMR	24.6835	chr1	169654501	169655500	1000	+	promoter:1415	uc007dlm.2	19737	Rgs5	Amacrine Cells	LMR		45.5566	40.4961
chr1	169654299	169655706	1408	*	LMR	20.9581	chr1	169654501	169655500	1000	+	promoter:1415	uc007dlm.2	19737	Rgs5	Amacrine Cells		LMR	45.5566	40.4961
chr4	83020768	83021578	811	*	1	19.0556	chr4	83021103	83022102	1000	-	promoter:14396	uc008tkm.2	329872	Frem1	Amacrine Cells	1		457.18	239.313
chr4	83021579	83029459	7881	*	4	81.7445	chr4	83021103	83022102	1000	-	promoter:14396	uc008tkm.2	329872	Frem1	Amacrine Cells	4		457.18	239.313
chr4	83020954	83021530	577	*	1	15.9114	chr4	83021103	83022102	1000	-	promoter:14396	uc008tkm.2	329872	Frem1	Amacrine Cells		1	457.18	239.313
chr4	83021578	83023648	2071	*	3	79.3797	chr4	83021103	83022102	1000	-	promoter:14396	uc008tkm.2	329872	Frem1	Amacrine Cells		3	457.18	239.313
chr4	83020861	83021719	859	*	LMR	16.8675	chr4	83021103	83022102	1000	-	promoter:14396	uc008tkm.2	329872	Frem1	Amacrine Cells	LMR		457.18	239.313
chr4	83020753	83021554	802	*	LMR	19.2053	chr4	83021103	83022102	1000	-	promoter:14396	uc008tkm.2	329872	Frem1	Amacrine Cells		LMR	457.18	239.313
chr4	83020768	83021578	811	*	1	19.0556	chr4	83021103	83022102	1000	-	promoter:14397	uc012dgo.1	329872	Frem1	Amacrine Cells	1		457.18	239.313
chr4	83021579	83029459	7881	*	4	81.7445	chr4	83021103	83022102	1000	-	promoter:14397	uc012dgo.1	329872	Frem1	Amacrine Cells	4		457.18	239.313
chr4	83020954	83021530	577	*	1	15.9114	chr4	83021103	83022102	1000	-	promoter:14397	uc012dgo.1	329872	Frem1	Amacrine Cells		1	457.18	239.313
chr4	83021578	83023648	2071	*	3	79.3797	chr4	83021103	83022102	1000	-	promoter:14397	uc012dgo.1	329872	Frem1	Amacrine Cells		3	457.18	239.313
chr4	83020861	83021719	859	*	LMR	16.8675	chr4	83021103	83022102	1000	-	promoter:14397	uc012dgo.1	329872	Frem1	Amacrine Cells	LMR		457.18	239.313
chr4	83020753	83021554	802	*	LMR	19.2053	chr4	83021103	83022102	1000	-	promoter:14397	uc012dgo.1	329872	Frem1	Amacrine Cells		LMR	457.18	239.313
chr4	83050556	83053085	2530	*	1	19.4524	chr4	83052168	83053167	1000	-	promoter:14398	uc008tkn.2	329872	Frem1	Amacrine Cells	1		457.18	239.313
chr4	83053126	83063561	10436	*	4	86.2959	chr4	83052168	83053167	1000	-	promoter:14398	uc008tkn.2	329872	Frem1	Amacrine Cells	4		457.18	239.313
chr4	83050009	83052729	2721	*	1	7.73319	chr4	83052168	83053167	1000	-	promoter:14398	uc008tkn.2	329872	Frem1	Amacrine Cells		1	457.18	239.313
chr4	83052945	83063561	10617	*	4	84.6184	chr4	83052168	83053167	1000	-	promoter:14398	uc008tkn.2	329872	Frem1	Amacrine Cells		4	457.18	239.313
chr4	83050421	83052837	2417	*	UMR	5.15873	chr4	83052168	83053167	1000	-	promoter:14398	uc008tkn.2	329872	Frem1	Amacrine Cells	UMR		457.18	239.313
chr4	83050217	83052837	2621	*	UMR	10.6965	chr4	83052168	83053167	1000	-	promoter:14398	uc008tkn.2	329872	Frem1	Amacrine Cells		UMR	457.18	239.313
chr5	135021872	135024320	2449	*	1	20.9658	chr5	135022482	135023481	1000	+	promoter:17108	uc008zxk.2	20907	Stx1a	Amacrine Cells	1		552.9	66.3683
chr5	135015891	135023052	7162	*	3	72.944	chr5	135022482	135023481	1000	+	promoter:17108	uc008zxk.2	20907	Stx1a	Amacrine Cells		3	552.9	66.3683
chr5	135023341	135024553	1213	*	1	9.39661	chr5	135022482	135023481	1000	+	promoter:17108	uc008zxk.2	20907	Stx1a	Amacrine Cells		1	552.9	66.3683
chr5	135023049	135024316	1268	*	UMR	5.21739	chr5	135022482	135023481	1000	+	promoter:17108	uc008zxk.2	20907	Stx1a	Amacrine Cells	UMR		552.9	66.3683
chr5	135023049	135024316	1268	*	UMR	2.19966	chr5	135022482	135023481	1000	+	promoter:17108	uc008zxk.2	20907	Stx1a	Amacrine Cells		UMR	552.9	66.3683
chr5	135021872	135024320	2449	*	1	20.9658	chr5	135022482	135023481	1000	+	promoter:17109	uc008zxl.2	20907	Stx1a	Amacrine Cells	1		552.9	66.3683
chr5	135015891	135023052	7162	*	3	72.944	chr5	135022482	135023481	1000	+	promoter:17109	uc008zxl.2	20907	Stx1a	Amacrine Cells		3	552.9	66.3683
chr5	135023341	135024553	1213	*	1	9.39661	chr5	135022482	135023481	1000	+	promoter:17109	uc008zxl.2	20907	Stx1a	Amacrine Cells		1	552.9	66.3683
chr5	135023049	135024316	1268	*	UMR	5.21739	chr5	135022482	135023481	1000	+	promoter:17109	uc008zxl.2	20907	Stx1a	Amacrine Cells	UMR		552.9	66.3683
chr5	135023049	135024316	1268	*	UMR	2.19966	chr5	135022482	135023481	1000	+	promoter:17109	uc008zxl.2	20907	Stx1a	Amacrine Cells		UMR	552.9	66.3683
chr6	49821352	49824084	2733	*	1	9.0235	chr6	49821710	49822709	1000	+	promoter:20067	uc009bwt.2	109648	Npy	Amacrine Cells	1		97.3382	95.7979
chr6	49821038	49824084	3047	*	1	14.7224	chr6	49821710	49822709	1000	+	promoter:20067	uc009bwt.2	109648	Npy	Amacrine Cells		1	97.3382	95.7979
chr6	49821183	49824290	3108	*	UMR	7.56844	chr6	49821710	49822709	1000	+	promoter:20067	uc009bwt.2	109648	Npy	Amacrine Cells	UMR		97.3382	95.7979
chr6	49821330	49823798	2469	*	UMR	10.8235	chr6	49821710	49822709	1000	+	promoter:20067	uc009bwt.2	109648	Npy	Amacrine Cells		UMR	97.3382	95.7979
[truncated: 277 more rows]

[truncated: 13 more sheets: HC precursors, Mature HCs, RGC precursors, Mature RGCs, BC precursors, Mature BCs, Cone precursors, Mature Cones, cone phototransduction, Rod precursors, Mature Rods, rod phototransduction, stat RCT methylation]
