# Supplementary material for: The epigenetic basis for the impaired ability of adult murine retinal pigment epithelium cells to regenerate retinal tissue
Source: Sci Rep. 2019 Mar 7;9:3860. doi: 10.1038/s41598-019-40262-w (PMC6405859; doi:10.1038/s41598-019-40262-w)
Supplement: Supplementary file 8 — Supplementary Data S8 [file 41598_2019_40262_MOESM8_ESM.xlsx]

## Sheet: title page 
Title: The epigenetic basis for the impaired ability of adult murine retinal pigment epithelium cells to regenerate retinal tissue
Galina Dvoriantchikova, Bascom Palmer Eye Institute, Department of Ophthalmology, University of Miami Miller School of Medicine, Miami, FL, 33136, USA
Rajeev J. Seemungal, Bascom Palmer Eye Institute, Department of Ophthalmology, University of Miami Miller School of Medicine, Miami, FL, 33136, USA
Dmitry Ivanov *, Bascom Palmer Eye Institute, Department of Ophthalmology, University of Miami Miller School of Medicine, Miami, FL, 33136, USA; Department of Microbiology and Immunology, University of Miami Miller School of Medicine, Miami, FL, 33136, USA; divanov@med.miami.edu.
Supplementary Data S8: Embryonic retina methylome states and dynamics of methylome states of photoreceptor related genes during retinal development

## Sheet: AC precursors
seqnames	start	end	width	strand	name	score	annot.seqnames	annot.start	annot.end	annot.width	annot.strand	annot.id	annot.tx_id	annot.gene_id	annot.symbol	annot.type	AC precursors	e14	e17
chr5	106875464	106902181	26718	*	1	2.62787	chr5	106887186	106888185	1000	-	promoter:16149	uc008ylm.1	104382	Barhl2	mm9_genes_promoters	Immature Amacrine Cells	1
chr5	106875442	106902014	26573	*	UMR	2.22745	chr5	106887186	106888185	1000	-	promoter:16149	uc008ylm.1	104382	Barhl2	mm9_genes_promoters	Immature Amacrine Cells	UMR
chr5	106875464	106902326	26863	*	1	4.382	chr5	106887186	106888185	1000	-	promoter:16149	uc008ylm.1	104382	Barhl2	mm9_genes_promoters	Immature Amacrine Cells		1
chr5	106875231	106902254	27024	*	UMR	3.8144	chr5	106887186	106888185	1000	-	promoter:16149	uc008ylm.1	104382	Barhl2	mm9_genes_promoters	Immature Amacrine Cells		UMR
chr5	114721939	114726759	4821	*	1	4.42282	chr5	114723771	114724770	1000	-	promoter:16359	uc008yzk.1	116810	Foxn4	mm9_genes_promoters	Amacrine Horizontal Precursor Cells	1
chr5	114721741	114726796	5056	*	UMR	4.23617	chr5	114723771	114724770	1000	-	promoter:16359	uc008yzk.1	116810	Foxn4	mm9_genes_promoters	Amacrine Horizontal Precursor Cells	UMR
chr5	114721986	114726805	4820	*	1	6.38718	chr5	114723771	114724770	1000	-	promoter:16359	uc008yzk.1	116810	Foxn4	mm9_genes_promoters	Amacrine Horizontal Precursor Cells		1
chr5	114721741	114727073	5333	*	UMR	6.27163	chr5	114723771	114724770	1000	-	promoter:16359	uc008yzk.1	116810	Foxn4	mm9_genes_promoters	Amacrine Horizontal Precursor Cells		UMR
chr1	57025924	57042186	16263	*	1	2.74018	chr1	57028179	57029178	1000	-	promoter:1835	uc007bas.1	212712	Satb2	mm9_genes_promoters	Immature Amacrine Cells	1
chr1	57025928	57042072	16145	*	UMR	1.96078	chr1	57028179	57029178	1000	-	promoter:1835	uc007bas.1	212712	Satb2	mm9_genes_promoters	Immature Amacrine Cells	UMR
chr1	57025924	57042186	16263	*	1	3.54263	chr1	57028179	57029178	1000	-	promoter:1835	uc007bas.1	212712	Satb2	mm9_genes_promoters	Immature Amacrine Cells		1
chr1	57025928	57042072	16145	*	UMR	2.54769	chr1	57028179	57029178	1000	-	promoter:1835	uc007bas.1	212712	Satb2	mm9_genes_promoters	Immature Amacrine Cells		UMR
chr1	57025924	57042186	16263	*	1	2.74018	chr1	57028179	57029178	1000	-	promoter:1836	uc011wlc.1	212712	Satb2	mm9_genes_promoters	Immature Amacrine Cells	1
chr1	57025928	57042072	16145	*	UMR	1.96078	chr1	57028179	57029178	1000	-	promoter:1836	uc011wlc.1	212712	Satb2	mm9_genes_promoters	Immature Amacrine Cells	UMR
chr1	57025924	57042186	16263	*	1	3.54263	chr1	57028179	57029178	1000	-	promoter:1836	uc011wlc.1	212712	Satb2	mm9_genes_promoters	Immature Amacrine Cells		1
chr1	57025928	57042072	16145	*	UMR	2.54769	chr1	57028179	57029178	1000	-	promoter:1836	uc011wlc.1	212712	Satb2	mm9_genes_promoters	Immature Amacrine Cells		UMR
chr6	55627995	55631368	3374	*	4	85.8957	chr6	55631258	55632257	1000	-	promoter:19056	uc009cav.2	11922	Neurod6	mm9_genes_promoters	Immature Amacrine Cells	4
chr6	55631399	55632512	1114	*	2	32.8054	chr6	55631258	55632257	1000	-	promoter:19056	uc009cav.2	11922	Neurod6	mm9_genes_promoters	Immature Amacrine Cells	2
chr6	55631919	55632464	546	*	LMR	24.5098	chr6	55631258	55632257	1000	-	promoter:19056	uc009cav.2	11922	Neurod6	mm9_genes_promoters	Immature Amacrine Cells	LMR
chr6	55628097	55740840	112744	*	4	84.0297	chr6	55631258	55632257	1000	-	promoter:19056	uc009cav.2	11922	Neurod6	mm9_genes_promoters	Immature Amacrine Cells		4
chr6	55631919	55632464	546	*	LMR	26.4706	chr6	55631258	55632257	1000	-	promoter:19056	uc009cav.2	11922	Neurod6	mm9_genes_promoters	Immature Amacrine Cells		LMR
chr7	144500192	144515678	15487	*	1	1.19875	chr7	144506129	144507128	1000	-	promoter:24485	uc009ker.2	13593	Ebf3	mm9_genes_promoters	Immature Amacrine Cells	1
chr7	144497955	144515444	17490	*	UMR	2.30571	chr7	144506129	144507128	1000	-	promoter:24485	uc009ker.2	13593	Ebf3	mm9_genes_promoters	Immature Amacrine Cells	UMR
chr7	144500494	144515482	14989	*	1	2.3783	chr7	144506129	144507128	1000	-	promoter:24485	uc009ker.2	13593	Ebf3	mm9_genes_promoters	Immature Amacrine Cells		1
chr7	144500033	144515294	15262	*	UMR	2.28981	chr7	144506129	144507128	1000	-	promoter:24485	uc009ker.2	13593	Ebf3	mm9_genes_promoters	Immature Amacrine Cells		UMR
chr7	144500192	144515678	15487	*	1	1.19875	chr7	144506129	144507128	1000	-	promoter:24486	uc009kes.2	13593	Ebf3	mm9_genes_promoters	Immature Amacrine Cells	1
chr7	144497955	144515444	17490	*	UMR	2.30571	chr7	144506129	144507128	1000	-	promoter:24486	uc009kes.2	13593	Ebf3	mm9_genes_promoters	Immature Amacrine Cells	UMR
chr7	144500494	144515482	14989	*	1	2.3783	chr7	144506129	144507128	1000	-	promoter:24486	uc009kes.2	13593	Ebf3	mm9_genes_promoters	Immature Amacrine Cells		1
chr7	144500033	144515294	15262	*	UMR	2.28981	chr7	144506129	144507128	1000	-	promoter:24486	uc009kes.2	13593	Ebf3	mm9_genes_promoters	Immature Amacrine Cells		UMR
chr7	144500192	144515678	15487	*	1	1.19875	chr7	144506129	144507128	1000	-	promoter:24487	uc012fvm.1	13593	Ebf3	mm9_genes_promoters	Immature Amacrine Cells	1
chr7	144497955	144515444	17490	*	UMR	2.30571	chr7	144506129	144507128	1000	-	promoter:24487	uc012fvm.1	13593	Ebf3	mm9_genes_promoters	Immature Amacrine Cells	UMR
chr7	144500494	144515482	14989	*	1	2.3783	chr7	144506129	144507128	1000	-	promoter:24487	uc012fvm.1	13593	Ebf3	mm9_genes_promoters	Immature Amacrine Cells		1
chr7	144500033	144515294	15262	*	UMR	2.28981	chr7	144506129	144507128	1000	-	promoter:24487	uc012fvm.1	13593	Ebf3	mm9_genes_promoters	Immature Amacrine Cells		UMR
chr2	19363308	19382169	18862	*	1	4.95533	chr2	19366290	19367289	1000	+	promoter:3225	uc012brh.1	19213	Ptf1a	mm9_genes_promoters	Amacrine Horizontal Precursor Cells	1
chr2	19363295	19381197	17903	*	UMR	4.10397	chr2	19366290	19367289	1000	+	promoter:3225	uc012brh.1	19213	Ptf1a	mm9_genes_promoters	Amacrine Horizontal Precursor Cells	UMR
chr2	19364115	19382169	18055	*	1	5.67413	chr2	19366290	19367289	1000	+	promoter:3225	uc012brh.1	19213	Ptf1a	mm9_genes_promoters	Amacrine Horizontal Precursor Cells		1
chr2	19363091	19382203	19113	*	UMR	5.96711	chr2	19366290	19367289	1000	+	promoter:3225	uc012brh.1	19213	Ptf1a	mm9_genes_promoters	Amacrine Horizontal Precursor Cells		UMR
chr10	129717029	129719495	2467	*	2	28.125	chr10	129717297	129718296	1000	-	promoter:33162	uc007hri.2	11923	Neurod4	mm9_genes_promoters	Amacrine Precursor Cells	2
chr10	129716977	129717852	876	*	LMR	12.3529	chr10	129717297	129718296	1000	-	promoter:33162	uc007hri.2	11923	Neurod4	mm9_genes_promoters	Amacrine Precursor Cells	LMR
chr10	129716923	129719495	2573	*	2	29.2279	chr10	129717297	129718296	1000	-	promoter:33162	uc007hri.2	11923	Neurod4	mm9_genes_promoters	Amacrine Precursor Cells		2
chr10	129716823	129717852	1030	*	LMR	14.7059	chr10	129717297	129718296	1000	-	promoter:33162	uc007hri.2	11923	Neurod4	mm9_genes_promoters	Amacrine Precursor Cells		LMR
chr11	98177831	98191647	13817	*	1	1.7997	chr11	98190960	98191959	1000	-	promoter:36431	uc009vai.1	18013	Neurod2	mm9_genes_promoters	Immature Amacrine Cells	1
chr11	98191656	98195226	3571	*	3	65.7169	chr11	98190960	98191959	1000	-	promoter:36431	uc009vai.1	18013	Neurod2	mm9_genes_promoters	Immature Amacrine Cells	3
chr11	98174470	98191652	17183	*	UMR	3.01526	chr11	98190960	98191959	1000	-	promoter:36431	uc009vai.1	18013	Neurod2	mm9_genes_promoters	Immature Amacrine Cells	UMR
chr11	98175009	98192017	17009	*	1	4.64676	chr11	98190960	98191959	1000	-	promoter:36431	uc009vai.1	18013	Neurod2	mm9_genes_promoters	Immature Amacrine Cells		1
chr11	98174470	98192378	17909	*	UMR	4.60684	chr11	98190960	98191959	1000	-	promoter:36431	uc009vai.1	18013	Neurod2	mm9_genes_promoters	Immature Amacrine Cells		UMR
chr13	40817873	40840806	22934	*	1	2.1186	chr13	40820557	40821556	1000	-	promoter:40197	uc007qed.2	21418	Tfap2a	mm9_genes_promoters	Immature Amacrine Cells	1
chr13	40817615	40840918	23304	*	UMR	1.9385	chr13	40820557	40821556	1000	-	promoter:40197	uc007qed.2	21418	Tfap2a	mm9_genes_promoters	Immature Amacrine Cells	UMR
chr13	40817873	40840638	22766	*	1	3.92157	chr13	40820557	40821556	1000	-	promoter:40197	uc007qed.2	21418	Tfap2a	mm9_genes_promoters	Immature Amacrine Cells		1
chr13	40817770	40840918	23149	*	UMR	3.3354	chr13	40820557	40821556	1000	-	promoter:40197	uc007qed.2	21418	Tfap2a	mm9_genes_promoters	Immature Amacrine Cells		UMR
chr13	40817873	40840806	22934	*	1	2.1186	chr13	40825813	40826812	1000	-	promoter:40198	uc007qee.2	21418	Tfap2a	mm9_genes_promoters	Immature Amacrine Cells	1
chr13	40817615	40840918	23304	*	UMR	1.9385	chr13	40825813	40826812	1000	-	promoter:40198	uc007qee.2	21418	Tfap2a	mm9_genes_promoters	Immature Amacrine Cells	UMR
chr13	40817873	40840638	22766	*	1	3.92157	chr13	40825813	40826812	1000	-	promoter:40198	uc007qee.2	21418	Tfap2a	mm9_genes_promoters	Immature Amacrine Cells		1
chr13	40817770	40840918	23149	*	UMR	3.3354	chr13	40825813	40826812	1000	-	promoter:40198	uc007qee.2	21418	Tfap2a	mm9_genes_promoters	Immature Amacrine Cells		UMR
chr13	40817873	40840806	22934	*	1	2.1186	chr13	40826977	40827976	1000	-	promoter:40199	uc007qef.2	21418	Tfap2a	mm9_genes_promoters	Immature Amacrine Cells	1
chr13	40817615	40840918	23304	*	UMR	1.9385	chr13	40826977	40827976	1000	-	promoter:40199	uc007qef.2	21418	Tfap2a	mm9_genes_promoters	Immature Amacrine Cells	UMR
chr13	40817873	40840638	22766	*	1	3.92157	chr13	40826977	40827976	1000	-	promoter:40199	uc007qef.2	21418	Tfap2a	mm9_genes_promoters	Immature Amacrine Cells		1
chr13	40817770	40840918	23149	*	UMR	3.3354	chr13	40826977	40827976	1000	-	promoter:40199	uc007qef.2	21418	Tfap2a	mm9_genes_promoters	Immature Amacrine Cells		UMR
chr13	40817873	40840806	22934	*	1	2.1186	chr13	40829193	40830192	1000	-	promoter:40200	uc007qej.2	21418	Tfap2a	mm9_genes_promoters	Immature Amacrine Cells	1
chr13	40817615	40840918	23304	*	UMR	1.9385	chr13	40829193	40830192	1000	-	promoter:40200	uc007qej.2	21418	Tfap2a	mm9_genes_promoters	Immature Amacrine Cells	UMR
chr13	40817873	40840638	22766	*	1	3.92157	chr13	40829193	40830192	1000	-	promoter:40200	uc007qej.2	21418	Tfap2a	mm9_genes_promoters	Immature Amacrine Cells		1
chr13	40817770	40840918	23149	*	UMR	3.3354	chr13	40829193	40830192	1000	-	promoter:40200	uc007qej.2	21418	Tfap2a	mm9_genes_promoters	Immature Amacrine Cells		UMR
chr13	40817873	40840806	22934	*	1	2.1186	chr13	40830290	40831289	1000	-	promoter:40201	uc007qeg.2	21418	Tfap2a	mm9_genes_promoters	Immature Amacrine Cells	1
chr13	40817615	40840918	23304	*	UMR	1.9385	chr13	40830290	40831289	1000	-	promoter:40201	uc007qeg.2	21418	Tfap2a	mm9_genes_promoters	Immature Amacrine Cells	UMR
chr13	40817873	40840638	22766	*	1	3.92157	chr13	40830290	40831289	1000	-	promoter:40201	uc007qeg.2	21418	Tfap2a	mm9_genes_promoters	Immature Amacrine Cells		1
chr13	40817770	40840918	23149	*	UMR	3.3354	chr13	40830290	40831289	1000	-	promoter:40201	uc007qeg.2	21418	Tfap2a	mm9_genes_promoters	Immature Amacrine Cells		UMR
chr13	40817873	40840806	22934	*	1	2.1186	chr13	40829168	40830167	1000	-	promoter:40202	uc007qeh.1	21418	Tfap2a	mm9_genes_promoters	Immature Amacrine Cells	1
chr13	40817615	40840918	23304	*	UMR	1.9385	chr13	40829168	40830167	1000	-	promoter:40202	uc007qeh.1	21418	Tfap2a	mm9_genes_promoters	Immature Amacrine Cells	UMR
chr13	40817873	40840638	22766	*	1	3.92157	chr13	40829168	40830167	1000	-	promoter:40202	uc007qeh.1	21418	Tfap2a	mm9_genes_promoters	Immature Amacrine Cells		1
chr13	40817770	40840918	23149	*	UMR	3.3354	chr13	40829168	40830167	1000	-	promoter:40202	uc007qeh.1	21418	Tfap2a	mm9_genes_promoters	Immature Amacrine Cells		UMR
chr13	40817873	40840806	22934	*	1	2.1186	chr13	40824314	40825313	1000	-	promoter:40203	uc007qei.1	21418	Tfap2a	mm9_genes_promoters	Immature Amacrine Cells	1
chr13	40817615	40840918	23304	*	UMR	1.9385	chr13	40824314	40825313	1000	-	promoter:40203	uc007qei.1	21418	Tfap2a	mm9_genes_promoters	Immature Amacrine Cells	UMR
chr13	40817873	40840638	22766	*	1	3.92157	chr13	40824314	40825313	1000	-	promoter:40203	uc007qei.1	21418	Tfap2a	mm9_genes_promoters	Immature Amacrine Cells		1
chr13	40817770	40840918	23149	*	UMR	3.3354	chr13	40824314	40825313	1000	-	promoter:40203	uc007qei.1	21418	Tfap2a	mm9_genes_promoters	Immature Amacrine Cells		UMR
chr13	40817873	40840806	22934	*	1	2.1186	chr13	40829168	40830167	1000	-	promoter:40204	uc011yyq.1	21418	Tfap2a	mm9_genes_promoters	Immature Amacrine Cells	1
chr13	40817615	40840918	23304	*	UMR	1.9385	chr13	40829168	40830167	1000	-	promoter:40204	uc011yyq.1	21418	Tfap2a	mm9_genes_promoters	Immature Amacrine Cells	UMR
chr13	40817873	40840638	22766	*	1	3.92157	chr13	40829168	40830167	1000	-	promoter:40204	uc011yyq.1	21418	Tfap2a	mm9_genes_promoters	Immature Amacrine Cells		1
chr13	40817770	40840918	23149	*	UMR	3.3354	chr13	40829168	40830167	1000	-	promoter:40204	uc011yyq.1	21418	Tfap2a	mm9_genes_promoters	Immature Amacrine Cells		UMR
chr13	117082809	117105784	22976	*	1	2.91356	chr13	117099897	117100896	1000	-	promoter:40949	uc007rye.2	16392	Isl1	mm9_genes_promoters	Immature Amacrine Cells	1
chr13	117082672	117105936	23265	*	UMR	2.83148	chr13	117099897	117100896	1000	-	promoter:40949	uc007rye.2	16392	Isl1	mm9_genes_promoters	Immature Amacrine Cells	UMR
chr13	117082809	117105266	22458	*	1	3.46485	chr13	117099897	117100896	1000	-	promoter:40949	uc007rye.2	16392	Isl1	mm9_genes_promoters	Immature Amacrine Cells		1
chr13	117082461	117105264	22804	*	UMR	2.94118	chr13	117099897	117100896	1000	-	promoter:40949	uc007rye.2	16392	Isl1	mm9_genes_promoters	Immature Amacrine Cells		UMR
chr13	117082809	117105784	22976	*	1	2.91356	chr13	117099897	117100896	1000	-	promoter:40950	uc007ryf.2	16392	Isl1	mm9_genes_promoters	Immature Amacrine Cells	1
chr13	117082672	117105936	23265	*	UMR	2.83148	chr13	117099897	117100896	1000	-	promoter:40950	uc007ryf.2	16392	Isl1	mm9_genes_promoters	Immature Amacrine Cells	UMR
chr13	117082809	117105266	22458	*	1	3.46485	chr13	117099897	117100896	1000	-	promoter:40950	uc007ryf.2	16392	Isl1	mm9_genes_promoters	Immature Amacrine Cells		1
chr13	117082461	117105264	22804	*	UMR	2.94118	chr13	117099897	117100896	1000	-	promoter:40950	uc007ryf.2	16392	Isl1	mm9_genes_promoters	Immature Amacrine Cells		UMR
chr13	117082809	117105784	22976	*	1	2.91356	chr13	117099897	117100896	1000	-	promoter:40951	uc007ryg.2	16392	Isl1	mm9_genes_promoters	Immature Amacrine Cells	1
chr13	117082672	117105936	23265	*	UMR	2.83148	chr13	117099897	117100896	1000	-	promoter:40951	uc007ryg.2	16392	Isl1	mm9_genes_promoters	Immature Amacrine Cells	UMR
chr13	117082809	117105266	22458	*	1	3.46485	chr13	117099897	117100896	1000	-	promoter:40951	uc007ryg.2	16392	Isl1	mm9_genes_promoters	Immature Amacrine Cells		1
chr13	117082461	117105264	22804	*	UMR	2.94118	chr13	117099897	117100896	1000	-	promoter:40951	uc007ryg.2	16392	Isl1	mm9_genes_promoters	Immature Amacrine Cells		UMR
chr2	105499450	105531805	32356	*	1	1.98783	chr2	105508053	105509052	1000	+	promoter:4371	uc008lku.1	18508	Pax6	mm9_genes_promoters	Amacrine Horizontal Precursor Cells	1
chr2	105498632	105531934	33303	*	UMR	1.82474	chr2	105508053	105509052	1000	+	promoter:4371	uc008lku.1	18508	Pax6	mm9_genes_promoters	Amacrine Horizontal Precursor Cells	UMR
chr2	105498721	105531805	33085	*	1	2.48227	chr2	105508053	105509052	1000	+	promoter:4371	uc008lku.1	18508	Pax6	mm9_genes_promoters	Amacrine Horizontal Precursor Cells		1
chr2	105498632	105531934	33303	*	UMR	2.12862	chr2	105508053	105509052	1000	+	promoter:4371	uc008lku.1	18508	Pax6	mm9_genes_promoters	Amacrine Horizontal Precursor Cells		UMR
chr2	105499450	105531805	32356	*	1	1.98783	chr2	105508053	105509052	1000	+	promoter:4372	uc008lkv.1	18508	Pax6	mm9_genes_promoters	Amacrine Horizontal Precursor Cells	1
chr2	105498632	105531934	33303	*	UMR	1.82474	chr2	105508053	105509052	1000	+	promoter:4372	uc008lkv.1	18508	Pax6	mm9_genes_promoters	Amacrine Horizontal Precursor Cells	UMR
chr2	105498721	105531805	33085	*	1	2.48227	chr2	105508053	105509052	1000	+	promoter:4372	uc008lkv.1	18508	Pax6	mm9_genes_promoters	Amacrine Horizontal Precursor Cells		1
chr2	105498632	105531934	33303	*	UMR	2.12862	chr2	105508053	105509052	1000	+	promoter:4372	uc008lkv.1	18508	Pax6	mm9_genes_promoters	Amacrine Horizontal Precursor Cells		UMR
chr2	105499450	105531805	32356	*	1	1.98783	chr2	105508053	105509052	1000	+	promoter:4373	uc012cat.1	18508	Pax6	mm9_genes_promoters	Amacrine Horizontal Precursor Cells	1
chr2	105498632	105531934	33303	*	UMR	1.82474	chr2	105508053	105509052	1000	+	promoter:4373	uc012cat.1	18508	Pax6	mm9_genes_promoters	Amacrine Horizontal Precursor Cells	UMR
chr2	105498721	105531805	33085	*	1	2.48227	chr2	105508053	105509052	1000	+	promoter:4373	uc012cat.1	18508	Pax6	mm9_genes_promoters	Amacrine Horizontal Precursor Cells		1
chr2	105498632	105531934	33303	*	UMR	2.12862	chr2	105508053	105509052	1000	+	promoter:4373	uc012cat.1	18508	Pax6	mm9_genes_promoters	Amacrine Horizontal Precursor Cells		UMR
chr2	105499450	105531805	32356	*	1	1.98783	chr2	105513121	105514120	1000	+	promoter:4375	uc008lky.1	18508	Pax6	mm9_genes_promoters	Amacrine Horizontal Precursor Cells	1
chr2	105498632	105531934	33303	*	UMR	1.82474	chr2	105513121	105514120	1000	+	promoter:4375	uc008lky.1	18508	Pax6	mm9_genes_promoters	Amacrine Horizontal Precursor Cells	UMR
chr2	105498721	105531805	33085	*	1	2.48227	chr2	105513121	105514120	1000	+	promoter:4375	uc008lky.1	18508	Pax6	mm9_genes_promoters	Amacrine Horizontal Precursor Cells		1
chr2	105498632	105531934	33303	*	UMR	2.12862	chr2	105513121	105514120	1000	+	promoter:4375	uc008lky.1	18508	Pax6	mm9_genes_promoters	Amacrine Horizontal Precursor Cells		UMR
chr2	105499450	105531805	32356	*	1	1.98783	chr2	105515602	105516601	1000	+	promoter:4377	uc008lla.1	18508	Pax6	mm9_genes_promoters	Amacrine Horizontal Precursor Cells	1
chr2	105498632	105531934	33303	*	UMR	1.82474	chr2	105515602	105516601	1000	+	promoter:4377	uc008lla.1	18508	Pax6	mm9_genes_promoters	Amacrine Horizontal Precursor Cells	UMR
chr2	105498721	105531805	33085	*	1	2.48227	chr2	105515602	105516601	1000	+	promoter:4377	uc008lla.1	18508	Pax6	mm9_genes_promoters	Amacrine Horizontal Precursor Cells		1
chr2	105498632	105531934	33303	*	UMR	2.12862	chr2	105515602	105516601	1000	+	promoter:4377	uc008lla.1	18508	Pax6	mm9_genes_promoters	Amacrine Horizontal Precursor Cells		UMR
chr2	105499450	105531805	32356	*	1	1.98783	chr2	105515602	105516601	1000	+	promoter:4378	uc008llb.1	18508	Pax6	mm9_genes_promoters	Amacrine Horizontal Precursor Cells	1
chr2	105498632	105531934	33303	*	UMR	1.82474	chr2	105515602	105516601	1000	+	promoter:4378	uc008llb.1	18508	Pax6	mm9_genes_promoters	Amacrine Horizontal Precursor Cells	UMR
chr2	105498721	105531805	33085	*	1	2.48227	chr2	105515602	105516601	1000	+	promoter:4378	uc008llb.1	18508	Pax6	mm9_genes_promoters	Amacrine Horizontal Precursor Cells		1
chr2	105498632	105531934	33303	*	UMR	2.12862	chr2	105515602	105516601	1000	+	promoter:4378	uc008llb.1	18508	Pax6	mm9_genes_promoters	Amacrine Horizontal Precursor Cells		UMR
chr2	105499450	105531805	32356	*	1	1.98783	chr2	105524935	105525934	1000	+	promoter:4379	uc008llc.1	18508	Pax6	mm9_genes_promoters	Amacrine Horizontal Precursor Cells	1
chr2	105498632	105531934	33303	*	UMR	1.82474	chr2	105524935	105525934	1000	+	promoter:4379	uc008llc.1	18508	Pax6	mm9_genes_promoters	Amacrine Horizontal Precursor Cells	UMR
chr2	105498721	105531805	33085	*	1	2.48227	chr2	105524935	105525934	1000	+	promoter:4379	uc008llc.1	18508	Pax6	mm9_genes_promoters	Amacrine Horizontal Precursor Cells		1
chr2	105498632	105531934	33303	*	UMR	2.12862	chr2	105524935	105525934	1000	+	promoter:4379	uc008llc.1	18508	Pax6	mm9_genes_promoters	Amacrine Horizontal Precursor Cells		UMR
chr2	119147347	119155356	8010	*	1	2.8961	chr2	119150520	119151519	1000	+	promoter:4518	uc008ltr.2	54485	Dll4	mm9_genes_promoters	Amacrine Horizontal Precursor Cells	1
chr2	119147280	119154495	7216	*	UMR	2.39609	chr2	119150520	119151519	1000	+	promoter:4518	uc008ltr.2	54485	Dll4	mm9_genes_promoters	Amacrine Horizontal Precursor Cells	UMR
chr2	119147347	119155356	8010	*	1	3.69112	chr2	119150520	119151519	1000	+	promoter:4518	uc008ltr.2	54485	Dll4	mm9_genes_promoters	Amacrine Horizontal Precursor Cells		1
chr2	119146817	119154495	7679	*	UMR	4.86032	chr2	119150520	119151519	1000	+	promoter:4518	uc008ltr.2	54485	Dll4	mm9_genes_promoters	Amacrine Horizontal Precursor Cells		UMR
chr19	19075414	19076213	800	*	2	27.0588	chr19	19075608	19076607	1000	-	promoter:52614	uc008gyc.1	225998	Rorb	mm9_genes_promoters	Amacrine Horizontal Precursor Cells	2
chr19	19076219	19150733	74515	*	4	82.3529	chr19	19075608	19076607	1000	-	promoter:52614	uc008gyc.1	225998	Rorb	mm9_genes_promoters	Amacrine Horizontal Precursor Cells	4
chr19	19075463	19076191	729	*	LMR	16.5775	chr19	19075608	19076607	1000	-	promoter:52614	uc008gyc.1	225998	Rorb	mm9_genes_promoters	Amacrine Horizontal Precursor Cells	LMR
chr19	19075438	19076213	776	*	2	22.3982	chr19	19075608	19076607	1000	-	promoter:52614	uc008gyc.1	225998	Rorb	mm9_genes_promoters	Amacrine Horizontal Precursor Cells		2
chr19	19076219	19114311	38093	*	4	84.4629	chr19	19075608	19076607	1000	-	promoter:52614	uc008gyc.1	225998	Rorb	mm9_genes_promoters	Amacrine Horizontal Precursor Cells		4
chr19	19075463	19076191	729	*	LMR	19.7861	chr19	19075608	19076607	1000	-	promoter:52614	uc008gyc.1	225998	Rorb	mm9_genes_promoters	Amacrine Horizontal Precursor Cells		LMR
chr19	19075414	19076213	800	*	2	27.0588	chr19	19075608	19076607	1000	-	promoter:52615	uc008gyd.1	225998	Rorb	mm9_genes_promoters	Amacrine Horizontal Precursor Cells	2
chr19	19076219	19150733	74515	*	4	82.3529	chr19	19075608	19076607	1000	-	promoter:52615	uc008gyd.1	225998	Rorb	mm9_genes_promoters	Amacrine Horizontal Precursor Cells	4
chr19	19075463	19076191	729	*	LMR	16.5775	chr19	19075608	19076607	1000	-	promoter:52615	uc008gyd.1	225998	Rorb	mm9_genes_promoters	Amacrine Horizontal Precursor Cells	LMR
chr19	19075438	19076213	776	*	2	22.3982	chr19	19075608	19076607	1000	-	promoter:52615	uc008gyd.1	225998	Rorb	mm9_genes_promoters	Amacrine Horizontal Precursor Cells		2
chr19	19076219	19114311	38093	*	4	84.4629	chr19	19075608	19076607	1000	-	promoter:52615	uc008gyd.1	225998	Rorb	mm9_genes_promoters	Amacrine Horizontal Precursor Cells		4
chr19	19075463	19076191	729	*	LMR	19.7861	chr19	19075608	19076607	1000	-	promoter:52615	uc008gyd.1	225998	Rorb	mm9_genes_promoters	Amacrine Horizontal Precursor Cells		LMR
chr19	19178983	19186775	7793	*	1	6.04195	chr19	19185687	19186686	1000	-	promoter:52616	uc008gye.1	225998	Rorb	mm9_genes_promoters	Amacrine Horizontal Precursor Cells	1
chr19	19178945	19186688	7744	*	UMR	5.07812	chr19	19185687	19186686	1000	-	promoter:52616	uc008gye.1	225998	Rorb	mm9_genes_promoters	Amacrine Horizontal Precursor Cells	UMR
chr19	19176087	19186601	10515	*	1	8.5077	chr19	19185687	19186686	1000	-	promoter:52616	uc008gye.1	225998	Rorb	mm9_genes_promoters	Amacrine Horizontal Precursor Cells		1
chr19	19175665	19186688	11024	*	UMR	8.01961	chr19	19185687	19186686	1000	-	promoter:52616	uc008gye.1	225998	Rorb	mm9_genes_promoters	Amacrine Horizontal Precursor Cells		UMR
chr19	19075414	19076213	800	*	2	27.0588	chr19	19075608	19076607	1000	-	promoter:52617	uc008gyf.1	225998	Rorb	mm9_genes_promoters	Amacrine Horizontal Precursor Cells	2
chr19	19076219	19150733	74515	*	4	82.3529	chr19	19075608	19076607	1000	-	promoter:52617	uc008gyf.1	225998	Rorb	mm9_genes_promoters	Amacrine Horizontal Precursor Cells	4
chr19	19075463	19076191	729	*	LMR	16.5775	chr19	19075608	19076607	1000	-	promoter:52617	uc008gyf.1	225998	Rorb	mm9_genes_promoters	Amacrine Horizontal Precursor Cells	LMR
chr19	19075438	19076213	776	*	2	22.3982	chr19	19075608	19076607	1000	-	promoter:52617	uc008gyf.1	225998	Rorb	mm9_genes_promoters	Amacrine Horizontal Precursor Cells		2
chr19	19076219	19114311	38093	*	4	84.4629	chr19	19075608	19076607	1000	-	promoter:52617	uc008gyf.1	225998	Rorb	mm9_genes_promoters	Amacrine Horizontal Precursor Cells		4
chr19	19075463	19076191	729	*	LMR	19.7861	chr19	19075608	19076607	1000	-	promoter:52617	uc008gyf.1	225998	Rorb	mm9_genes_promoters	Amacrine Horizontal Precursor Cells		LMR
chr19	19075414	19076213	800	*	2	27.0588	chr19	19075608	19076607	1000	-	promoter:52618	uc008gyg.1	225998	Rorb	mm9_genes_promoters	Amacrine Horizontal Precursor Cells	2
chr19	19076219	19150733	74515	*	4	82.3529	chr19	19075608	19076607	1000	-	promoter:52618	uc008gyg.1	225998	Rorb	mm9_genes_promoters	Amacrine Horizontal Precursor Cells	4
chr19	19075463	19076191	729	*	LMR	16.5775	chr19	19075608	19076607	1000	-	promoter:52618	uc008gyg.1	225998	Rorb	mm9_genes_promoters	Amacrine Horizontal Precursor Cells	LMR
chr19	19075438	19076213	776	*	2	22.3982	chr19	19075608	19076607	1000	-	promoter:52618	uc008gyg.1	225998	Rorb	mm9_genes_promoters	Amacrine Horizontal Precursor Cells		2
chr19	19076219	19114311	38093	*	4	84.4629	chr19	19075608	19076607	1000	-	promoter:52618	uc008gyg.1	225998	Rorb	mm9_genes_promoters	Amacrine Horizontal Precursor Cells		4
chr19	19075463	19076191	729	*	LMR	19.7861	chr19	19075608	19076607	1000	-	promoter:52618	uc008gyg.1	225998	Rorb	mm9_genes_promoters	Amacrine Horizontal Precursor Cells		LMR
chr2	172369232	172379234	10003	*	1	3.15904	chr2	172374093	172375092	1000	+	promoter:5432	uc008ocz.2	21420	Tfap2c	mm9_genes_promoters	Immature Amacrine Cells	1
chr2	172369728	172379253	9526	*	UMR	2.28852	chr2	172374093	172375092	1000	+	promoter:5432	uc008ocz.2	21420	Tfap2c	mm9_genes_promoters	Immature Amacrine Cells	UMR
chr2	172369232	172379234	10003	*	1	3.37298	chr2	172374093	172375092	1000	+	promoter:5432	uc008ocz.2	21420	Tfap2c	mm9_genes_promoters	Immature Amacrine Cells		1
chr2	172369209	172379384	10176	*	UMR	3.12805	chr2	172374093	172375092	1000	+	promoter:5432	uc008ocz.2	21420	Tfap2c	mm9_genes_promoters	Immature Amacrine Cells		UMR
chr2	172369232	172379234	10003	*	1	3.15904	chr2	172375491	172376490	1000	+	promoter:5433	uc008oda.2	21420	Tfap2c	mm9_genes_promoters	Immature Amacrine Cells	1
chr2	172369728	172379253	9526	*	UMR	2.28852	chr2	172375491	172376490	1000	+	promoter:5433	uc008oda.2	21420	Tfap2c	mm9_genes_promoters	Immature Amacrine Cells	UMR
chr2	172369232	172379234	10003	*	1	3.37298	chr2	172375491	172376490	1000	+	promoter:5433	uc008oda.2	21420	Tfap2c	mm9_genes_promoters	Immature Amacrine Cells		1
chr2	172369209	172379384	10176	*	UMR	3.12805	chr2	172375491	172376490	1000	+	promoter:5433	uc008oda.2	21420	Tfap2c	mm9_genes_promoters	Immature Amacrine Cells		UMR
chr2	56953593	56970454	16862	*	1	6.24837	chr2	56967450	56968449	1000	-	promoter:6194	uc008jrw.2	18227	Nr4a2	mm9_genes_promoters	Immature Amacrine Cells	1
chr2	56960699	56970594	9896	*	UMR	4.0206	chr2	56967450	56968449	1000	-	promoter:6194	uc008jrw.2	18227	Nr4a2	mm9_genes_promoters	Immature Amacrine Cells	UMR
chr2	56966452	56970454	4003	*	1	2.81947	chr2	56967450	56968449	1000	-	promoter:6194	uc008jrw.2	18227	Nr4a2	mm9_genes_promoters	Immature Amacrine Cells		1
chr2	56960699	56970594	9896	*	UMR	8.11022	chr2	56967450	56968449	1000	-	promoter:6194	uc008jrw.2	18227	Nr4a2	mm9_genes_promoters	Immature Amacrine Cells		UMR
chr2	56953593	56970454	16862	*	1	6.24837	chr2	56967450	56968449	1000	-	promoter:6195	uc012bvn.1	18227	Nr4a2	mm9_genes_promoters	Immature Amacrine Cells	1
chr2	56960699	56970594	9896	*	UMR	4.0206	chr2	56967450	56968449	1000	-	promoter:6195	uc012bvn.1	18227	Nr4a2	mm9_genes_promoters	Immature Amacrine Cells	UMR
chr2	56966452	56970454	4003	*	1	2.81947	chr2	56967450	56968449	1000	-	promoter:6195	uc012bvn.1	18227	Nr4a2	mm9_genes_promoters	Immature Amacrine Cells		1
chr2	56960699	56970594	9896	*	UMR	8.11022	chr2	56967450	56968449	1000	-	promoter:6195	uc012bvn.1	18227	Nr4a2	mm9_genes_promoters	Immature Amacrine Cells		UMR
chr2	56975274	56977170	1897	*	1	3.71732	chr2	56976415	56977414	1000	-	promoter:6196	uc008jrx.2	18227	Nr4a2	mm9_genes_promoters	Immature Amacrine Cells	1
chr2	56977194	57033681	56488	*	4	87.6751	chr2	56976415	56977414	1000	-	promoter:6196	uc008jrx.2	18227	Nr4a2	mm9_genes_promoters	Immature Amacrine Cells	4
chr2	56975207	56977182	1976	*	UMR	3.43137	chr2	56976415	56977414	1000	-	promoter:6196	uc008jrx.2	18227	Nr4a2	mm9_genes_promoters	Immature Amacrine Cells	UMR
chr2	56975381	56977170	1790	*	1	2.52101	chr2	56976415	56977414	1000	-	promoter:6196	uc008jrx.2	18227	Nr4a2	mm9_genes_promoters	Immature Amacrine Cells		1
chr2	56977194	57033656	56463	*	4	86.5189	chr2	56976415	56977414	1000	-	promoter:6196	uc008jrx.2	18227	Nr4a2	mm9_genes_promoters	Immature Amacrine Cells		4
chr2	56975327	56977060	1734	*	UMR	2.05528	chr2	56976415	56977414	1000	-	promoter:6196	uc008jrx.2	18227	Nr4a2	mm9_genes_promoters	Immature Amacrine Cells		UMR
chr2	56975274	56977170	1897	*	1	3.71732	chr2	56976415	56977414	1000	-	promoter:6197	uc008jry.2	18227	Nr4a2	mm9_genes_promoters	Immature Amacrine Cells	1
chr2	56977194	57033681	56488	*	4	87.6751	chr2	56976415	56977414	1000	-	promoter:6197	uc008jry.2	18227	Nr4a2	mm9_genes_promoters	Immature Amacrine Cells	4
chr2	56975207	56977182	1976	*	UMR	3.43137	chr2	56976415	56977414	1000	-	promoter:6197	uc008jry.2	18227	Nr4a2	mm9_genes_promoters	Immature Amacrine Cells	UMR
chr2	56975381	56977170	1790	*	1	2.52101	chr2	56976415	56977414	1000	-	promoter:6197	uc008jry.2	18227	Nr4a2	mm9_genes_promoters	Immature Amacrine Cells		1
chr2	56977194	57033656	56463	*	4	86.5189	chr2	56976415	56977414	1000	-	promoter:6197	uc008jry.2	18227	Nr4a2	mm9_genes_promoters	Immature Amacrine Cells		4
chr2	56975327	56977060	1734	*	UMR	2.05528	chr2	56976415	56977414	1000	-	promoter:6197	uc008jry.2	18227	Nr4a2	mm9_genes_promoters	Immature Amacrine Cells		UMR
chr2	79293851	79301531	7681	*	1	5.03445	chr2	79296794	79297793	1000	-	promoter:6425	uc008kgt.1	18012	Neurod1	mm9_genes_promoters	Amacrine Precursor Cells	1
chr2	79293855	79301572	7718	*	UMR	4.19217	chr2	79296794	79297793	1000	-	promoter:6425	uc008kgt.1	18012	Neurod1	mm9_genes_promoters	Amacrine Precursor Cells	UMR
chr2	79293637	79301531	7895	*	1	4.91597	chr2	79296794	79297793	1000	-	promoter:6425	uc008kgt.1	18012	Neurod1	mm9_genes_promoters	Amacrine Precursor Cells		1
chr2	79293855	79301572	7718	*	UMR	3.41234	chr2	79296794	79297793	1000	-	promoter:6425	uc008kgt.1	18012	Neurod1	mm9_genes_promoters	Amacrine Precursor Cells		UMR
chr3	17949298	17959035	9738	*	1	5.49808	chr3	17953325	17954324	1000	+	promoter:7945	uc008orl.2	59058	Bhlhe22	mm9_genes_promoters	Immature Amacrine Cells	1
chr3	17949333	17958977	9645	*	UMR	5.04628	chr3	17953325	17954324	1000	+	promoter:7945	uc008orl.2	59058	Bhlhe22	mm9_genes_promoters	Immature Amacrine Cells	UMR
chr3	17949298	17958919	9622	*	1	6.47911	chr3	17953325	17954324	1000	+	promoter:7945	uc008orl.2	59058	Bhlhe22	mm9_genes_promoters	Immature Amacrine Cells		1
chr3	17949333	17956734	7402	*	UMR	3.60333	chr3	17953325	17954324	1000	+	promoter:7945	uc008orl.2	59058	Bhlhe22	mm9_genes_promoters	Immature Amacrine Cells		UMR
chr1	19195389	19232708	37320	*	1	2.37024	chr1	19197995	19198994	1000	+	promoter:84	uc007akq.1	21419	Tfap2b	mm9_genes_promoters	Immature Amacrine Cells	1
chr1	19194850	19233340	38491	*	UMR	1.95502	chr1	19197995	19198994	1000	+	promoter:84	uc007akq.1	21419	Tfap2b	mm9_genes_promoters	Immature Amacrine Cells	UMR
chr1	19195389	19232708	37320	*	1	3.71747	chr1	19197995	19198994	1000	+	promoter:84	uc007akq.1	21419	Tfap2b	mm9_genes_promoters	Immature Amacrine Cells		1
chr1	19194850	19233340	38491	*	UMR	3.20359	chr1	19197995	19198994	1000	+	promoter:84	uc007akq.1	21419	Tfap2b	mm9_genes_promoters	Immature Amacrine Cells		UMR
chr1	19195389	19232708	37320	*	1	2.37024	chr1	19197995	19198994	1000	+	promoter:85	uc007akr.1	21419	Tfap2b	mm9_genes_promoters	Immature Amacrine Cells	1
chr1	19194850	19233340	38491	*	UMR	1.95502	chr1	19197995	19198994	1000	+	promoter:85	uc007akr.1	21419	Tfap2b	mm9_genes_promoters	Immature Amacrine Cells	UMR
chr1	19195389	19232708	37320	*	1	3.71747	chr1	19197995	19198994	1000	+	promoter:85	uc007akr.1	21419	Tfap2b	mm9_genes_promoters	Immature Amacrine Cells		1
chr1	19194850	19233340	38491	*	UMR	3.20359	chr1	19197995	19198994	1000	+	promoter:85	uc007akr.1	21419	Tfap2b	mm9_genes_promoters	Immature Amacrine Cells		UMR
chr1	19195389	19232708	37320	*	1	2.37024	chr1	19201135	19202134	1000	+	promoter:86	uc007aks.1	21419	Tfap2b	mm9_genes_promoters	Immature Amacrine Cells	1
chr1	19194850	19233340	38491	*	UMR	1.95502	chr1	19201135	19202134	1000	+	promoter:86	uc007aks.1	21419	Tfap2b	mm9_genes_promoters	Immature Amacrine Cells	UMR
chr1	19195389	19232708	37320	*	1	3.71747	chr1	19201135	19202134	1000	+	promoter:86	uc007aks.1	21419	Tfap2b	mm9_genes_promoters	Immature Amacrine Cells		1
chr1	19194850	19233340	38491	*	UMR	3.20359	chr1	19201135	19202134	1000	+	promoter:86	uc007aks.1	21419	Tfap2b	mm9_genes_promoters	Immature Amacrine Cells		UMR
chr1	19195389	19232708	37320	*	1	2.37024	chr1	19201135	19202134	1000	+	promoter:87	uc007akt.1	21419	Tfap2b	mm9_genes_promoters	Immature Amacrine Cells	1
chr1	19194850	19233340	38491	*	UMR	1.95502	chr1	19201135	19202134	1000	+	promoter:87	uc007akt.1	21419	Tfap2b	mm9_genes_promoters	Immature Amacrine Cells	UMR
chr1	19195389	19232708	37320	*	1	3.71747	chr1	19201135	19202134	1000	+	promoter:87	uc007akt.1	21419	Tfap2b	mm9_genes_promoters	Immature Amacrine Cells		1
chr1	19194850	19233340	38491	*	UMR	3.20359	chr1	19201135	19202134	1000	+	promoter:87	uc007akt.1	21419	Tfap2b	mm9_genes_promoters	Immature Amacrine Cells		UMR
chr1	19195389	19232708	37320	*	1	2.37024	chr1	19203008	19204007	1000	+	promoter:88	uc007aku.1	21419	Tfap2b	mm9_genes_promoters	Immature Amacrine Cells	1
chr1	19194850	19233340	38491	*	UMR	1.95502	chr1	19203008	19204007	1000	+	promoter:88	uc007aku.1	21419	Tfap2b	mm9_genes_promoters	Immature Amacrine Cells	UMR
chr1	19195389	19232708	37320	*	1	3.71747	chr1	19203008	19204007	1000	+	promoter:88	uc007aku.1	21419	Tfap2b	mm9_genes_promoters	Immature Amacrine Cells		1
chr1	19194850	19233340	38491	*	UMR	3.20359	chr1	19203008	19204007	1000	+	promoter:88	uc007aku.1	21419	Tfap2b	mm9_genes_promoters	Immature Amacrine Cells		UMR

## Sheet: Mature ACs
seqnames	start	end	width	strand	name	score	annot.seqnames	annot.start	annot.end	annot.width	annot.strand	annot.id	annot.tx_id	annot.gene_id	annot.symbol	annot.type	Mature ACs	e14	e17
chr4	15366515	15807777	441263	*	4	85.47	chr4	15807411	15808410	1000	+	promoter:10485	uc008sbl.1	12307	Calb1	mm9_genes_promoters	Amacrine Cells	4
chr4	15807933	15809663	1731	*	1	8.88009	chr4	15807411	15808410	1000	+	promoter:10485	uc008sbl.1	12307	Calb1	mm9_genes_promoters	Amacrine Cells	1
chr4	15807943	15809767	1825	*	UMR	7.95848	chr4	15807411	15808410	1000	+	promoter:10485	uc008sbl.1	12307	Calb1	mm9_genes_promoters	Amacrine Cells	UMR
chr4	15366515	15807951	441437	*	4	84.7231	chr4	15807411	15808410	1000	+	promoter:10485	uc008sbl.1	12307	Calb1	mm9_genes_promoters	Amacrine Cells		4
chr4	15807987	15809663	1677	*	1	8.48416	chr4	15807411	15808410	1000	+	promoter:10485	uc008sbl.1	12307	Calb1	mm9_genes_promoters	Amacrine Cells		1
chr4	15807943	15809767	1825	*	UMR	9.15649	chr4	15807411	15808410	1000	+	promoter:10485	uc008sbl.1	12307	Calb1	mm9_genes_promoters	Amacrine Cells		UMR
chr4	103228005	103291468	63464	*	4	86.294	chr4	103291270	103292269	1000	+	promoter:11105	uc008txu.1	13131	Dab1	mm9_genes_promoters	Amacrine Cells	4
chr4	103291661	103294554	2894	*	1	5.5968	chr4	103291270	103292269	1000	+	promoter:11105	uc008txu.1	13131	Dab1	mm9_genes_promoters	Amacrine Cells	1
chr4	103291682	103294889	3208	*	UMR	5.11136	chr4	103291270	103292269	1000	+	promoter:11105	uc008txu.1	13131	Dab1	mm9_genes_promoters	Amacrine Cells	UMR
chr4	103227866	103291468	63603	*	4	85.9862	chr4	103291270	103292269	1000	+	promoter:11105	uc008txu.1	13131	Dab1	mm9_genes_promoters	Amacrine Cells		4
chr4	103291661	103294554	2894	*	1	5.7623	chr4	103291270	103292269	1000	+	promoter:11105	uc008txu.1	13131	Dab1	mm9_genes_promoters	Amacrine Cells		1
chr4	103291565	103294690	3126	*	UMR	5.22209	chr4	103291270	103292269	1000	+	promoter:11105	uc008txu.1	13131	Dab1	mm9_genes_promoters	Amacrine Cells		UMR
chr4	104038432	104042986	4555	*	1	3.03484	chr4	104039165	104040164	1000	+	promoter:11106	uc008txv.1	13131	Dab1	mm9_genes_promoters	Amacrine Cells	1
chr4	104038483	104042642	4160	*	UMR	1.69977	chr4	104039165	104040164	1000	+	promoter:11106	uc008txv.1	13131	Dab1	mm9_genes_promoters	Amacrine Cells	UMR
chr4	104038432	104042692	4261	*	1	4.33007	chr4	104039165	104040164	1000	+	promoter:11106	uc008txv.1	13131	Dab1	mm9_genes_promoters	Amacrine Cells		1
chr4	104038483	104042642	4160	*	UMR	3.08616	chr4	104039165	104040164	1000	+	promoter:11106	uc008txv.1	13131	Dab1	mm9_genes_promoters	Amacrine Cells		UMR
chr4	104038432	104042986	4555	*	1	3.03484	chr4	104039165	104040164	1000	+	promoter:11107	uc008txw.1	13131	Dab1	mm9_genes_promoters	Amacrine Cells	1
chr4	104038483	104042642	4160	*	UMR	1.69977	chr4	104039165	104040164	1000	+	promoter:11107	uc008txw.1	13131	Dab1	mm9_genes_promoters	Amacrine Cells	UMR
chr4	104038432	104042692	4261	*	1	4.33007	chr4	104039165	104040164	1000	+	promoter:11107	uc008txw.1	13131	Dab1	mm9_genes_promoters	Amacrine Cells		1
chr4	104038483	104042642	4160	*	UMR	3.08616	chr4	104039165	104040164	1000	+	promoter:11107	uc008txw.1	13131	Dab1	mm9_genes_promoters	Amacrine Cells		UMR
chr4	104038432	104042986	4555	*	1	3.03484	chr4	104039165	104040164	1000	+	promoter:11108	uc012dhu.1	13131	Dab1	mm9_genes_promoters	Amacrine Cells	1
chr4	104038483	104042642	4160	*	UMR	1.69977	chr4	104039165	104040164	1000	+	promoter:11108	uc012dhu.1	13131	Dab1	mm9_genes_promoters	Amacrine Cells	UMR
chr4	104038432	104042692	4261	*	1	4.33007	chr4	104039165	104040164	1000	+	promoter:11108	uc012dhu.1	13131	Dab1	mm9_genes_promoters	Amacrine Cells		1
chr4	104038483	104042642	4160	*	UMR	3.08616	chr4	104039165	104040164	1000	+	promoter:11108	uc012dhu.1	13131	Dab1	mm9_genes_promoters	Amacrine Cells		UMR
chr4	104359275	104391687	32413	*	4	84.374	chr4	104385227	104386226	1000	+	promoter:11109	uc008txx.1	13131	Dab1	mm9_genes_promoters	Amacrine Cells	4
chr4	104359339	104391687	32349	*	4	82.5811	chr4	104385227	104386226	1000	+	promoter:11109	uc008txx.1	13131	Dab1	mm9_genes_promoters	Amacrine Cells		4
chr4	117503182	117507081	3900	*	3	79.4118	chr4	117506863	117507862	1000	+	promoter:11308	uc008uiy.1	14664	Slc6a9	mm9_genes_promoters	Amacrine Cells	3
chr4	117507215	117509442	2228	*	1	0.559067	chr4	117506863	117507862	1000	+	promoter:11308	uc008uiy.1	14664	Slc6a9	mm9_genes_promoters	Amacrine Cells	1
chr4	117507011	117509566	2556	*	UMR	1.63662	chr4	117506863	117507862	1000	+	promoter:11308	uc008uiy.1	14664	Slc6a9	mm9_genes_promoters	Amacrine Cells	UMR
chr4	117503182	117507001	3820	*	4	83.7567	chr4	117506863	117507862	1000	+	promoter:11308	uc008uiy.1	14664	Slc6a9	mm9_genes_promoters	Amacrine Cells		4
chr4	117507019	117509442	2424	*	1	5.43217	chr4	117506863	117507862	1000	+	promoter:11308	uc008uiy.1	14664	Slc6a9	mm9_genes_promoters	Amacrine Cells		1
chr4	117507011	117509566	2556	*	UMR	4.80192	chr4	117506863	117507862	1000	+	promoter:11308	uc008uiy.1	14664	Slc6a9	mm9_genes_promoters	Amacrine Cells		UMR
chr1	171584446	171585844	1399	*	2	37.3702	chr1	171584632	171585631	1000	+	promoter:1231	uc007dlm.1	19737	Rgs5	mm9_genes_promoters	Amacrine Cells	2
chr1	171584587	171585789	1203	*	LMR	35.098	chr1	171584632	171585631	1000	+	promoter:1231	uc007dlm.1	19737	Rgs5	mm9_genes_promoters	Amacrine Cells	LMR
chr1	171584726	171585844	1119	*	2	38.0623	chr1	171584632	171585631	1000	+	promoter:1231	uc007dlm.1	19737	Rgs5	mm9_genes_promoters	Amacrine Cells		2
chr1	171584949	171585911	963	*	LMR	38.4191	chr1	171584632	171585631	1000	+	promoter:1231	uc007dlm.1	19737	Rgs5	mm9_genes_promoters	Amacrine Cells		LMR
chr4	82663786	82667482	3697	*	2	24.9658	chr4	82667007	82668006	1000	-	promoter:12632	uc008tkm.2	329872	Frem1	mm9_genes_promoters	Amacrine Cells	2
chr4	82667764	82696861	29098	*	3	75.8489	chr4	82667007	82668006	1000	-	promoter:12632	uc008tkm.2	329872	Frem1	mm9_genes_promoters	Amacrine Cells	3
chr4	82666509	82667795	1287	*	LMR	10.5042	chr4	82667007	82668006	1000	-	promoter:12632	uc008tkm.2	329872	Frem1	mm9_genes_promoters	Amacrine Cells	LMR
chr4	82663786	82667482	3697	*	2	22.7086	chr4	82667007	82668006	1000	-	promoter:12632	uc008tkm.2	329872	Frem1	mm9_genes_promoters	Amacrine Cells		2
chr4	82667764	82669551	1788	*	3	78.2007	chr4	82667007	82668006	1000	-	promoter:12632	uc008tkm.2	329872	Frem1	mm9_genes_promoters	Amacrine Cells		3
chr4	82666532	82667795	1264	*	LMR	7.20588	chr4	82667007	82668006	1000	-	promoter:12632	uc008tkm.2	329872	Frem1	mm9_genes_promoters	Amacrine Cells		LMR
chr4	82663786	82667482	3697	*	2	24.9658	chr4	82667007	82668006	1000	-	promoter:12633	uc012dgo.1	329872	Frem1	mm9_genes_promoters	Amacrine Cells	2
chr4	82667764	82696861	29098	*	3	75.8489	chr4	82667007	82668006	1000	-	promoter:12633	uc012dgo.1	329872	Frem1	mm9_genes_promoters	Amacrine Cells	3
chr4	82666509	82667795	1287	*	LMR	10.5042	chr4	82667007	82668006	1000	-	promoter:12633	uc012dgo.1	329872	Frem1	mm9_genes_promoters	Amacrine Cells	LMR
chr4	82663786	82667482	3697	*	2	22.7086	chr4	82667007	82668006	1000	-	promoter:12633	uc012dgo.1	329872	Frem1	mm9_genes_promoters	Amacrine Cells		2
chr4	82667764	82669551	1788	*	3	78.2007	chr4	82667007	82668006	1000	-	promoter:12633	uc012dgo.1	329872	Frem1	mm9_genes_promoters	Amacrine Cells		3
chr4	82666532	82667795	1264	*	LMR	7.20588	chr4	82667007	82668006	1000	-	promoter:12633	uc012dgo.1	329872	Frem1	mm9_genes_promoters	Amacrine Cells		LMR
chr4	82696937	82698633	1697	*	1	6.78733	chr4	82698072	82699071	1000	-	promoter:12634	uc008tkn.2	329872	Frem1	mm9_genes_promoters	Amacrine Cells	1
chr4	82698849	82791400	92552	*	4	86.4246	chr4	82698072	82699071	1000	-	promoter:12634	uc008tkn.2	329872	Frem1	mm9_genes_promoters	Amacrine Cells	4
chr4	82696945	82698873	1929	*	UMR	7.1644	chr4	82698072	82699071	1000	-	promoter:12634	uc008tkn.2	329872	Frem1	mm9_genes_promoters	Amacrine Cells	UMR
chr4	82695139	82698989	3851	*	2	17.7521	chr4	82698072	82699071	1000	-	promoter:12634	uc008tkn.2	329872	Frem1	mm9_genes_promoters	Amacrine Cells		2
chr4	82699030	82791500	92471	*	4	86.2038	chr4	82698072	82699071	1000	-	promoter:12634	uc008tkn.2	329872	Frem1	mm9_genes_promoters	Amacrine Cells		4
chr4	82696725	82698873	2149	*	UMR	5.51471	chr4	82698072	82699071	1000	-	promoter:12634	uc008tkn.2	329872	Frem1	mm9_genes_promoters	Amacrine Cells		UMR
chr4	82506046	82579470	73425	*	4	84.9458	chr4	82570796	82571795	1000	-	promoter:12635	uc008tko.1	329872	Frem1	mm9_genes_promoters	Amacrine Cells	4
chr4	82532441	82579565	47125	*	4	85.9719	chr4	82570796	82571795	1000	-	promoter:12635	uc008tko.1	329872	Frem1	mm9_genes_promoters	Amacrine Cells		4
chr4	82580721	82663624	82904	*	4	87.1932	chr4	82616725	82617724	1000	-	promoter:12636	uc008tkp.1	329872	Frem1	mm9_genes_promoters	Amacrine Cells	4
chr4	82580711	82616975	36265	*	4	86.3142	chr4	82616725	82617724	1000	-	promoter:12636	uc008tkp.1	329872	Frem1	mm9_genes_promoters	Amacrine Cells		4
chr4	82617033	82617569	537	*	2	35.5615	chr4	82616725	82617724	1000	-	promoter:12636	uc008tkp.1	329872	Frem1	mm9_genes_promoters	Amacrine Cells		2
chr4	82617716	82663624	45909	*	4	88.9363	chr4	82616725	82617724	1000	-	promoter:12636	uc008tkp.1	329872	Frem1	mm9_genes_promoters	Amacrine Cells		4
chr4	82617045	82617502	458	*	LMR	27.7778	chr4	82616725	82617724	1000	-	promoter:12636	uc008tkp.1	329872	Frem1	mm9_genes_promoters	Amacrine Cells		LMR
chr5	135489491	135498915	9425	*	3	77.121	chr5	135498442	135499441	1000	+	promoter:15044	uc008zxk.1	20907	Stx1a	mm9_genes_promoters	Amacrine Cells	3
chr5	135498922	135500123	1202	*	1	1.77696	chr5	135498442	135499441	1000	+	promoter:15044	uc008zxk.1	20907	Stx1a	mm9_genes_promoters	Amacrine Cells	1
chr5	135498919	135500515	1597	*	UMR	6.10022	chr5	135498442	135499441	1000	+	promoter:15044	uc008zxk.1	20907	Stx1a	mm9_genes_promoters	Amacrine Cells	UMR
chr5	135489491	135498915	9425	*	3	77.4038	chr5	135498442	135499441	1000	+	promoter:15044	uc008zxk.1	20907	Stx1a	mm9_genes_promoters	Amacrine Cells		3
chr5	135498922	135500608	1687	*	1	7.04868	chr5	135498442	135499441	1000	+	promoter:15044	uc008zxk.1	20907	Stx1a	mm9_genes_promoters	Amacrine Cells		1
chr5	135498919	135500334	1416	*	UMR	3.48584	chr5	135498442	135499441	1000	+	promoter:15044	uc008zxk.1	20907	Stx1a	mm9_genes_promoters	Amacrine Cells		UMR
chr5	135489491	135498915	9425	*	3	77.121	chr5	135498442	135499441	1000	+	promoter:15045	uc008zxl.1	20907	Stx1a	mm9_genes_promoters	Amacrine Cells	3
chr5	135498922	135500123	1202	*	1	1.77696	chr5	135498442	135499441	1000	+	promoter:15045	uc008zxl.1	20907	Stx1a	mm9_genes_promoters	Amacrine Cells	1
chr5	135498919	135500515	1597	*	UMR	6.10022	chr5	135498442	135499441	1000	+	promoter:15045	uc008zxl.1	20907	Stx1a	mm9_genes_promoters	Amacrine Cells	UMR
chr5	135489491	135498915	9425	*	3	77.4038	chr5	135498442	135499441	1000	+	promoter:15045	uc008zxl.1	20907	Stx1a	mm9_genes_promoters	Amacrine Cells		3
chr5	135498922	135500608	1687	*	1	7.04868	chr5	135498442	135499441	1000	+	promoter:15045	uc008zxl.1	20907	Stx1a	mm9_genes_promoters	Amacrine Cells		1
chr5	135498919	135500334	1416	*	UMR	3.48584	chr5	135498442	135499441	1000	+	promoter:15045	uc008zxl.1	20907	Stx1a	mm9_genes_promoters	Amacrine Cells		UMR
chr6	49771036	49774752	3717	*	1	6.23638	chr6	49771728	49772727	1000	+	promoter:17604	uc009bwt.1	109648	Npy	mm9_genes_promoters	Amacrine Cells	1
chr6	49770927	49774289	3363	*	UMR	4.22969	chr6	49771728	49772727	1000	+	promoter:17604	uc009bwt.1	109648	Npy	mm9_genes_promoters	Amacrine Cells	UMR
chr6	49771036	49774548	3513	*	1	6.7507	chr6	49771728	49772727	1000	+	promoter:17604	uc009bwt.1	109648	Npy	mm9_genes_promoters	Amacrine Cells		1
chr6	49770927	49774289	3363	*	UMR	5.74095	chr6	49771728	49772727	1000	+	promoter:17604	uc009bwt.1	109648	Npy	mm9_genes_promoters	Amacrine Cells		UMR
chr1	57025924	57042186	16263	*	1	2.74018	chr1	57028179	57029178	1000	-	promoter:1835	uc007bas.1	212712	Satb2	mm9_genes_promoters	Amacrine Cells	1
chr1	57025928	57042072	16145	*	UMR	1.96078	chr1	57028179	57029178	1000	-	promoter:1835	uc007bas.1	212712	Satb2	mm9_genes_promoters	Amacrine Cells	UMR
chr1	57025924	57042186	16263	*	1	3.54263	chr1	57028179	57029178	1000	-	promoter:1835	uc007bas.1	212712	Satb2	mm9_genes_promoters	Amacrine Cells		1
chr1	57025928	57042072	16145	*	UMR	2.54769	chr1	57028179	57029178	1000	-	promoter:1835	uc007bas.1	212712	Satb2	mm9_genes_promoters	Amacrine Cells		UMR
chr1	57025924	57042186	16263	*	1	2.74018	chr1	57028179	57029178	1000	-	promoter:1836	uc011wlc.1	212712	Satb2	mm9_genes_promoters	Amacrine Cells	1
chr1	57025928	57042072	16145	*	UMR	1.96078	chr1	57028179	57029178	1000	-	promoter:1836	uc011wlc.1	212712	Satb2	mm9_genes_promoters	Amacrine Cells	UMR
chr1	57025924	57042186	16263	*	1	3.54263	chr1	57028179	57029178	1000	-	promoter:1836	uc011wlc.1	212712	Satb2	mm9_genes_promoters	Amacrine Cells		1
chr1	57025928	57042072	16145	*	UMR	2.54769	chr1	57028179	57029178	1000	-	promoter:1836	uc011wlc.1	212712	Satb2	mm9_genes_promoters	Amacrine Cells		UMR
chr6	55627995	55631368	3374	*	4	85.8957	chr6	55631258	55632257	1000	-	promoter:19056	uc009cav.2	11922	Neurod6	mm9_genes_promoters	Amacrine Cells	4
chr6	55631399	55632512	1114	*	2	32.8054	chr6	55631258	55632257	1000	-	promoter:19056	uc009cav.2	11922	Neurod6	mm9_genes_promoters	Amacrine Cells	2
chr6	55631919	55632464	546	*	LMR	24.5098	chr6	55631258	55632257	1000	-	promoter:19056	uc009cav.2	11922	Neurod6	mm9_genes_promoters	Amacrine Cells	LMR
chr6	55628097	55740840	112744	*	4	84.0297	chr6	55631258	55632257	1000	-	promoter:19056	uc009cav.2	11922	Neurod6	mm9_genes_promoters	Amacrine Cells		4
chr6	55631919	55632464	546	*	LMR	26.4706	chr6	55631258	55632257	1000	-	promoter:19056	uc009cav.2	11922	Neurod6	mm9_genes_promoters	Amacrine Cells		LMR
chr7	144500192	144515678	15487	*	1	1.19875	chr7	144506129	144507128	1000	-	promoter:24485	uc009ker.2	13593	Ebf3	mm9_genes_promoters	Amacrine Cells	1
chr7	144497955	144515444	17490	*	UMR	2.30571	chr7	144506129	144507128	1000	-	promoter:24485	uc009ker.2	13593	Ebf3	mm9_genes_promoters	Amacrine Cells	UMR
chr7	144500494	144515482	14989	*	1	2.3783	chr7	144506129	144507128	1000	-	promoter:24485	uc009ker.2	13593	Ebf3	mm9_genes_promoters	Amacrine Cells		1
chr7	144500033	144515294	15262	*	UMR	2.28981	chr7	144506129	144507128	1000	-	promoter:24485	uc009ker.2	13593	Ebf3	mm9_genes_promoters	Amacrine Cells		UMR
chr7	144500192	144515678	15487	*	1	1.19875	chr7	144506129	144507128	1000	-	promoter:24486	uc009kes.2	13593	Ebf3	mm9_genes_promoters	Amacrine Cells	1
chr7	144497955	144515444	17490	*	UMR	2.30571	chr7	144506129	144507128	1000	-	promoter:24486	uc009kes.2	13593	Ebf3	mm9_genes_promoters	Amacrine Cells	UMR
chr7	144500494	144515482	14989	*	1	2.3783	chr7	144506129	144507128	1000	-	promoter:24486	uc009kes.2	13593	Ebf3	mm9_genes_promoters	Amacrine Cells		1
chr7	144500033	144515294	15262	*	UMR	2.28981	chr7	144506129	144507128	1000	-	promoter:24486	uc009kes.2	13593	Ebf3	mm9_genes_promoters	Amacrine Cells		UMR
chr7	144500192	144515678	15487	*	1	1.19875	chr7	144506129	144507128	1000	-	promoter:24487	uc012fvm.1	13593	Ebf3	mm9_genes_promoters	Amacrine Cells	1
chr7	144497955	144515444	17490	*	UMR	2.30571	chr7	144506129	144507128	1000	-	promoter:24487	uc012fvm.1	13593	Ebf3	mm9_genes_promoters	Amacrine Cells	UMR
chr7	144500494	144515482	14989	*	1	2.3783	chr7	144506129	144507128	1000	-	promoter:24487	uc012fvm.1	13593	Ebf3	mm9_genes_promoters	Amacrine Cells		1
chr7	144500033	144515294	15262	*	UMR	2.28981	chr7	144506129	144507128	1000	-	promoter:24487	uc012fvm.1	13593	Ebf3	mm9_genes_promoters	Amacrine Cells		UMR
chr7	150037541	150085918	48378	*	3	77.1176	chr7	150085872	150086871	1000	-	promoter:24625	uc009koi.1	21823	Th	mm9_genes_promoters	Amacrine Cells	3
chr7	150085941	150086127	187	*	2	34.3137	chr7	150085872	150086871	1000	-	promoter:24625	uc009koi.1	21823	Th	mm9_genes_promoters	Amacrine Cells	2
chr7	150086207	150101913	15707	*	3	72.8195	chr7	150085872	150086871	1000	-	promoter:24625	uc009koi.1	21823	Th	mm9_genes_promoters	Amacrine Cells	3
chr7	150085903	150086073	171	*	LMR	34.7059	chr7	150085872	150086871	1000	-	promoter:24625	uc009koi.1	21823	Th	mm9_genes_promoters	Amacrine Cells	LMR
chr7	150085139	150085918	780	*	3	78.0749	chr7	150085872	150086871	1000	-	promoter:24625	uc009koi.1	21823	Th	mm9_genes_promoters	Amacrine Cells		3
chr7	150085941	150086127	187	*	2	38.7255	chr7	150085872	150086871	1000	-	promoter:24625	uc009koi.1	21823	Th	mm9_genes_promoters	Amacrine Cells		2
chr7	150086207	150101744	15538	*	3	72.4265	chr7	150085872	150086871	1000	-	promoter:24625	uc009koi.1	21823	Th	mm9_genes_promoters	Amacrine Cells		3
chr7	150086005	150086122	118	*	LMR	37.1324	chr7	150085872	150086871	1000	-	promoter:24625	uc009koi.1	21823	Th	mm9_genes_promoters	Amacrine Cells		LMR
chr7	150645980	150647014	1035	*	2	31.1419	chr7	150646956	150647955	1000	-	promoter:24636	uc009kpd.2	12577	Cdkn1c	mm9_genes_promoters	Amacrine Cells	2
chr7	150647032	150647114	83	*	2	39.4608	chr7	150646956	150647955	1000	-	promoter:24636	uc009kpd.2	12577	Cdkn1c	mm9_genes_promoters	Amacrine Cells	2
chr7	150647118	150647543	426	*	2	36.2229	chr7	150646956	150647955	1000	-	promoter:24636	uc009kpd.2	12577	Cdkn1c	mm9_genes_promoters	Amacrine Cells	2
chr7	150647642	150649718	2077	*	3	69.0359	chr7	150646956	150647955	1000	-	promoter:24636	uc009kpd.2	12577	Cdkn1c	mm9_genes_promoters	Amacrine Cells	3
chr7	150646177	150647086	910	*	UMR	27.1152	chr7	150646956	150647955	1000	-	promoter:24636	uc009kpd.2	12577	Cdkn1c	mm9_genes_promoters	Amacrine Cells	UMR
chr7	150647146	150647522	377	*	UMR	19.8529	chr7	150646956	150647955	1000	-	promoter:24636	uc009kpd.2	12577	Cdkn1c	mm9_genes_promoters	Amacrine Cells	UMR
chr7	150646081	150648123	2043	*	2	30.4787	chr7	150646956	150647955	1000	-	promoter:24636	uc009kpd.2	12577	Cdkn1c	mm9_genes_promoters	Amacrine Cells		2
chr7	150644849	150647146	2298	*	UMR	27.1008	chr7	150646956	150647955	1000	-	promoter:24636	uc009kpd.2	12577	Cdkn1c	mm9_genes_promoters	Amacrine Cells		UMR
chr7	150647323	150648066	744	*	LMR	31.4171	chr7	150646956	150647955	1000	-	promoter:24636	uc009kpd.2	12577	Cdkn1c	mm9_genes_promoters	Amacrine Cells		LMR
chr7	150645980	150647014	1035	*	2	31.1419	chr7	150646956	150647955	1000	-	promoter:24637	uc009kpe.2	12577	Cdkn1c	mm9_genes_promoters	Amacrine Cells	2
chr7	150647032	150647114	83	*	2	39.4608	chr7	150646956	150647955	1000	-	promoter:24637	uc009kpe.2	12577	Cdkn1c	mm9_genes_promoters	Amacrine Cells	2
chr7	150647118	150647543	426	*	2	36.2229	chr7	150646956	150647955	1000	-	promoter:24637	uc009kpe.2	12577	Cdkn1c	mm9_genes_promoters	Amacrine Cells	2
chr7	150647642	150649718	2077	*	3	69.0359	chr7	150646956	150647955	1000	-	promoter:24637	uc009kpe.2	12577	Cdkn1c	mm9_genes_promoters	Amacrine Cells	3
chr7	150646177	150647086	910	*	UMR	27.1152	chr7	150646956	150647955	1000	-	promoter:24637	uc009kpe.2	12577	Cdkn1c	mm9_genes_promoters	Amacrine Cells	UMR
chr7	150647146	150647522	377	*	UMR	19.8529	chr7	150646956	150647955	1000	-	promoter:24637	uc009kpe.2	12577	Cdkn1c	mm9_genes_promoters	Amacrine Cells	UMR
chr7	150646081	150648123	2043	*	2	30.4787	chr7	150646956	150647955	1000	-	promoter:24637	uc009kpe.2	12577	Cdkn1c	mm9_genes_promoters	Amacrine Cells		2
chr7	150644849	150647146	2298	*	UMR	27.1008	chr7	150646956	150647955	1000	-	promoter:24637	uc009kpe.2	12577	Cdkn1c	mm9_genes_promoters	Amacrine Cells		UMR
chr7	150647323	150648066	744	*	LMR	31.4171	chr7	150646956	150647955	1000	-	promoter:24637	uc009kpe.2	12577	Cdkn1c	mm9_genes_promoters	Amacrine Cells		LMR
chr7	150645980	150647014	1035	*	2	31.1419	chr7	150646956	150647955	1000	-	promoter:24638	uc009kpf.2	12577	Cdkn1c	mm9_genes_promoters	Amacrine Cells	2
chr7	150647032	150647114	83	*	2	39.4608	chr7	150646956	150647955	1000	-	promoter:24638	uc009kpf.2	12577	Cdkn1c	mm9_genes_promoters	Amacrine Cells	2
chr7	150647118	150647543	426	*	2	36.2229	chr7	150646956	150647955	1000	-	promoter:24638	uc009kpf.2	12577	Cdkn1c	mm9_genes_promoters	Amacrine Cells	2
chr7	150647642	150649718	2077	*	3	69.0359	chr7	150646956	150647955	1000	-	promoter:24638	uc009kpf.2	12577	Cdkn1c	mm9_genes_promoters	Amacrine Cells	3
chr7	150646177	150647086	910	*	UMR	27.1152	chr7	150646956	150647955	1000	-	promoter:24638	uc009kpf.2	12577	Cdkn1c	mm9_genes_promoters	Amacrine Cells	UMR
chr7	150647146	150647522	377	*	UMR	19.8529	chr7	150646956	150647955	1000	-	promoter:24638	uc009kpf.2	12577	Cdkn1c	mm9_genes_promoters	Amacrine Cells	UMR
chr7	150646081	150648123	2043	*	2	30.4787	chr7	150646956	150647955	1000	-	promoter:24638	uc009kpf.2	12577	Cdkn1c	mm9_genes_promoters	Amacrine Cells		2
chr7	150644849	150647146	2298	*	UMR	27.1008	chr7	150646956	150647955	1000	-	promoter:24638	uc009kpf.2	12577	Cdkn1c	mm9_genes_promoters	Amacrine Cells		UMR
chr7	150647323	150648066	744	*	LMR	31.4171	chr7	150646956	150647955	1000	-	promoter:24638	uc009kpf.2	12577	Cdkn1c	mm9_genes_promoters	Amacrine Cells		LMR
chr8	112691496	112693183	1688	*	2	10.2664	chr8	112692107	112693106	1000	-	promoter:27033	uc009nkn.1	12308	Calb2	mm9_genes_promoters	Amacrine Cells	2
chr8	112691511	112693131	1621	*	UMR	8.18916	chr8	112692107	112693106	1000	-	promoter:27033	uc009nkn.1	12308	Calb2	mm9_genes_promoters	Amacrine Cells	UMR
chr8	112691496	112693287	1792	*	1	10.1307	chr8	112692107	112693106	1000	-	promoter:27033	uc009nkn.1	12308	Calb2	mm9_genes_promoters	Amacrine Cells		1
chr8	112691425	112693235	1811	*	UMR	8.76804	chr8	112692107	112693106	1000	-	promoter:27033	uc009nkn.1	12308	Calb2	mm9_genes_promoters	Amacrine Cells		UMR
chr8	112691496	112693183	1688	*	2	10.2664	chr8	112692107	112693106	1000	-	promoter:27034	uc009nko.1	12308	Calb2	mm9_genes_promoters	Amacrine Cells	2
chr8	112691511	112693131	1621	*	UMR	8.18916	chr8	112692107	112693106	1000	-	promoter:27034	uc009nko.1	12308	Calb2	mm9_genes_promoters	Amacrine Cells	UMR
chr8	112691496	112693287	1792	*	1	10.1307	chr8	112692107	112693106	1000	-	promoter:27034	uc009nko.1	12308	Calb2	mm9_genes_promoters	Amacrine Cells		1
chr8	112691425	112693235	1811	*	UMR	8.76804	chr8	112692107	112693106	1000	-	promoter:27034	uc009nko.1	12308	Calb2	mm9_genes_promoters	Amacrine Cells		UMR
chr9	64231494	64235538	4045	*	1	4.81283	chr9	64232433	64233432	1000	+	promoter:27967	uc009qby.2	214058	Megf11	mm9_genes_promoters	Amacrine Cells	1
chr9	64231331	64235495	4165	*	UMR	4.29864	chr9	64232433	64233432	1000	+	promoter:27967	uc009qby.2	214058	Megf11	mm9_genes_promoters	Amacrine Cells	UMR
chr9	64231385	64235653	4269	*	1	8.98956	chr9	64232433	64233432	1000	+	promoter:27967	uc009qby.2	214058	Megf11	mm9_genes_promoters	Amacrine Cells		1
chr9	64232079	64235579	3501	*	UMR	4.85036	chr9	64232433	64233432	1000	+	promoter:27967	uc009qby.2	214058	Megf11	mm9_genes_promoters	Amacrine Cells		UMR
chr9	64231494	64235538	4045	*	1	4.81283	chr9	64232433	64233432	1000	+	promoter:27968	uc012gvd.1	214058	Megf11	mm9_genes_promoters	Amacrine Cells	1
chr9	64231331	64235495	4165	*	UMR	4.29864	chr9	64232433	64233432	1000	+	promoter:27968	uc012gvd.1	214058	Megf11	mm9_genes_promoters	Amacrine Cells	UMR
chr9	64231385	64235653	4269	*	1	8.98956	chr9	64232433	64233432	1000	+	promoter:27968	uc012gvd.1	214058	Megf11	mm9_genes_promoters	Amacrine Cells		1
chr9	64232079	64235579	3501	*	UMR	4.85036	chr9	64232433	64233432	1000	+	promoter:27968	uc012gvd.1	214058	Megf11	mm9_genes_promoters	Amacrine Cells		UMR
chr9	64231494	64235538	4045	*	1	4.81283	chr9	64232433	64233432	1000	+	promoter:27969	uc009qbz.2	214058	Megf11	mm9_genes_promoters	Amacrine Cells	1
chr9	64231331	64235495	4165	*	UMR	4.29864	chr9	64232433	64233432	1000	+	promoter:27969	uc009qbz.2	214058	Megf11	mm9_genes_promoters	Amacrine Cells	UMR
chr9	64231385	64235653	4269	*	1	8.98956	chr9	64232433	64233432	1000	+	promoter:27969	uc009qbz.2	214058	Megf11	mm9_genes_promoters	Amacrine Cells		1
chr9	64232079	64235579	3501	*	UMR	4.85036	chr9	64232433	64233432	1000	+	promoter:27969	uc009qbz.2	214058	Megf11	mm9_genes_promoters	Amacrine Cells		UMR
chr9	64231494	64235538	4045	*	1	4.81283	chr9	64232433	64233432	1000	+	promoter:27970	uc009qca.2	214058	Megf11	mm9_genes_promoters	Amacrine Cells	1
chr9	64231331	64235495	4165	*	UMR	4.29864	chr9	64232433	64233432	1000	+	promoter:27970	uc009qca.2	214058	Megf11	mm9_genes_promoters	Amacrine Cells	UMR
chr9	64231385	64235653	4269	*	1	8.98956	chr9	64232433	64233432	1000	+	promoter:27970	uc009qca.2	214058	Megf11	mm9_genes_promoters	Amacrine Cells		1
chr9	64232079	64235579	3501	*	UMR	4.85036	chr9	64232433	64233432	1000	+	promoter:27970	uc009qca.2	214058	Megf11	mm9_genes_promoters	Amacrine Cells		UMR
chr9	64231494	64235538	4045	*	1	4.81283	chr9	64232433	64233432	1000	+	promoter:27971	uc012gve.1	214058	Megf11	mm9_genes_promoters	Amacrine Cells	1
chr9	64231331	64235495	4165	*	UMR	4.29864	chr9	64232433	64233432	1000	+	promoter:27971	uc012gve.1	214058	Megf11	mm9_genes_promoters	Amacrine Cells	UMR
chr9	64231385	64235653	4269	*	1	8.98956	chr9	64232433	64233432	1000	+	promoter:27971	uc012gve.1	214058	Megf11	mm9_genes_promoters	Amacrine Cells		1
chr9	64232079	64235579	3501	*	UMR	4.85036	chr9	64232433	64233432	1000	+	promoter:27971	uc012gve.1	214058	Megf11	mm9_genes_promoters	Amacrine Cells		UMR
chr9	64304263	64355306	51044	*	3	77.2258	chr9	64348330	64349329	1000	+	promoter:27972	uc009qcb.1	214058	Megf11	mm9_genes_promoters	Amacrine Cells	3
chr9	64347929	64348462	534	*	LMR	39.7059	chr9	64348330	64349329	1000	+	promoter:27972	uc009qcb.1	214058	Megf11	mm9_genes_promoters	Amacrine Cells	LMR
chr9	64336833	64355306	18474	*	4	80.62	chr9	64348330	64349329	1000	+	promoter:27972	uc009qcb.1	214058	Megf11	mm9_genes_promoters	Amacrine Cells		4
chr9	64532921	64535136	2216	*	3	72.3739	chr9	64533170	64534169	1000	+	promoter:27973	uc009qcc.2	214058	Megf11	mm9_genes_promoters	Amacrine Cells	3
chr9	64532921	64534893	1973	*	3	73.7557	chr9	64533170	64534169	1000	+	promoter:27973	uc009qcc.2	214058	Megf11	mm9_genes_promoters	Amacrine Cells		3
chr9	64536203	64583964	47762	*	4	85.7187	chr9	64540568	64541567	1000	+	promoter:27974	uc009qcd.1	214058	Megf11	mm9_genes_promoters	Amacrine Cells	4
chr9	64536203	64583964	47762	*	4	85.903	chr9	64540568	64541567	1000	+	promoter:27974	uc009qcd.1	214058	Megf11	mm9_genes_promoters	Amacrine Cells		4
chr2	22473648	22481537	7890	*	1	4.97936	chr2	22476847	22477846	1000	+	promoter:3249	uc008ini.1	14417	Gad2	mm9_genes_promoters	Amacrine Cells	1
chr2	22473394	22483938	10545	*	UMR	7.00799	chr2	22476847	22477846	1000	+	promoter:3249	uc008ini.1	14417	Gad2	mm9_genes_promoters	Amacrine Cells	UMR
chr2	22473663	22480826	7164	*	1	7.75521	chr2	22476847	22477846	1000	+	promoter:3249	uc008ini.1	14417	Gad2	mm9_genes_promoters	Amacrine Cells		1
chr2	22473657	22481461	7805	*	UMR	8.00866	chr2	22476847	22477846	1000	+	promoter:3249	uc008ini.1	14417	Gad2	mm9_genes_promoters	Amacrine Cells		UMR
chr2	22473648	22481537	7890	*	1	4.97936	chr2	22476847	22477846	1000	+	promoter:3250	uc008inj.1	14417	Gad2	mm9_genes_promoters	Amacrine Cells	1
chr2	22473394	22483938	10545	*	UMR	7.00799	chr2	22476847	22477846	1000	+	promoter:3250	uc008inj.1	14417	Gad2	mm9_genes_promoters	Amacrine Cells	UMR
chr2	22473663	22480826	7164	*	1	7.75521	chr2	22476847	22477846	1000	+	promoter:3250	uc008inj.1	14417	Gad2	mm9_genes_promoters	Amacrine Cells		1
chr2	22473657	22481461	7805	*	UMR	8.00866	chr2	22476847	22477846	1000	+	promoter:3250	uc008inj.1	14417	Gad2	mm9_genes_promoters	Amacrine Cells		UMR
chr2	22473648	22481537	7890	*	1	4.97936	chr2	22476847	22477846	1000	+	promoter:3251	uc008ink.1	14417	Gad2	mm9_genes_promoters	Amacrine Cells	1
chr2	22473394	22483938	10545	*	UMR	7.00799	chr2	22476847	22477846	1000	+	promoter:3251	uc008ink.1	14417	Gad2	mm9_genes_promoters	Amacrine Cells	UMR
chr2	22473663	22480826	7164	*	1	7.75521	chr2	22476847	22477846	1000	+	promoter:3251	uc008ink.1	14417	Gad2	mm9_genes_promoters	Amacrine Cells		1
chr2	22473657	22481461	7805	*	UMR	8.00866	chr2	22476847	22477846	1000	+	promoter:3251	uc008ink.1	14417	Gad2	mm9_genes_promoters	Amacrine Cells		UMR
chr10	88945894	89081787	135894	*	4	84.3692	chr10	89062561	89063560	1000	-	promoter:32814	uc007gsj.1	216227	Slc17a8	mm9_genes_promoters	Amacrine Cells	4
chr10	88945984	89147998	202015	*	4	84.8353	chr10	89062561	89063560	1000	-	promoter:32814	uc007gsj.1	216227	Slc17a8	mm9_genes_promoters	Amacrine Cells		4
chr10	89083651	89084300	650	*	2	34.1629	chr10	89083995	89084994	1000	-	promoter:32815	uc007gsk.2	216227	Slc17a8	mm9_genes_promoters	Amacrine Cells	2
chr10	89084350	89147998	63649	*	4	88.8014	chr10	89083995	89084994	1000	-	promoter:32815	uc007gsk.2	216227	Slc17a8	mm9_genes_promoters	Amacrine Cells	4
chr10	89083735	89084234	500	*	LMR	24.5098	chr10	89083995	89084994	1000	-	promoter:32815	uc007gsk.2	216227	Slc17a8	mm9_genes_promoters	Amacrine Cells	LMR
chr10	88945984	89147998	202015	*	4	84.8353	chr10	89083995	89084994	1000	-	promoter:32815	uc007gsk.2	216227	Slc17a8	mm9_genes_promoters	Amacrine Cells		4
chr10	89083735	89084115	381	*	LMR	25.2101	chr10	89083995	89084994	1000	-	promoter:32815	uc007gsk.2	216227	Slc17a8	mm9_genes_promoters	Amacrine Cells		LMR
chr11	11720469	11725486	5018	*	2	14.4648	chr11	11722925	11723924	1000	-	promoter:35297	uc007iav.2	13195	Ddc	mm9_genes_promoters	Amacrine Cells	2
chr11	11721367	11725528	4162	*	UMR	8.4276	chr11	11722925	11723924	1000	-	promoter:35297	uc007iav.2	13195	Ddc	mm9_genes_promoters	Amacrine Cells	UMR
chr11	11720469	11725486	5018	*	2	17.4208	chr11	11722925	11723924	1000	-	promoter:35297	uc007iav.2	13195	Ddc	mm9_genes_promoters	Amacrine Cells		2
chr11	11721367	11725528	4162	*	UMR	11.7647	chr11	11722925	11723924	1000	-	promoter:35297	uc007iav.2	13195	Ddc	mm9_genes_promoters	Amacrine Cells		UMR
chr11	11787025	11840803	53779	*	4	84.1455	chr11	11790412	11791411	1000	-	promoter:35298	uc007iaw.2	13195	Ddc	mm9_genes_promoters	Amacrine Cells	4
chr11	11790265	11790479	215	*	LMR	41.1765	chr11	11790412	11791411	1000	-	promoter:35298	uc007iaw.2	13195	Ddc	mm9_genes_promoters	Amacrine Cells	LMR
chr11	11782337	11840752	58416	*	4	82.9202	chr11	11790412	11791411	1000	-	promoter:35298	uc007iaw.2	13195	Ddc	mm9_genes_promoters	Amacrine Cells		4
chr11	11787025	11840803	53779	*	4	84.1455	chr11	11798148	11799147	1000	-	promoter:35299	uc007iax.2	13195	Ddc	mm9_genes_promoters	Amacrine Cells	4
chr11	11782337	11840752	58416	*	4	82.9202	chr11	11798148	11799147	1000	-	promoter:35299	uc007iax.2	13195	Ddc	mm9_genes_promoters	Amacrine Cells		4
chr11	98177831	98191647	13817	*	1	1.7997	chr11	98190960	98191959	1000	-	promoter:36431	uc009vai.1	18013	Neurod2	mm9_genes_promoters	Amacrine Cells	1
chr11	98191656	98195226	3571	*	3	65.7169	chr11	98190960	98191959	1000	-	promoter:36431	uc009vai.1	18013	Neurod2	mm9_genes_promoters	Amacrine Cells	3
chr11	98174470	98191652	17183	*	UMR	3.01526	chr11	98190960	98191959	1000	-	promoter:36431	uc009vai.1	18013	Neurod2	mm9_genes_promoters	Amacrine Cells	UMR
chr11	98175009	98192017	17009	*	1	4.64676	chr11	98190960	98191959	1000	-	promoter:36431	uc009vai.1	18013	Neurod2	mm9_genes_promoters	Amacrine Cells		1
chr11	98174470	98192378	17909	*	UMR	4.60684	chr11	98190960	98191959	1000	-	promoter:36431	uc009vai.1	18013	Neurod2	mm9_genes_promoters	Amacrine Cells		UMR
chr2	70396035	70410882	14848	*	1	4.66367	chr2	70399221	70400220	1000	+	promoter:3794	uc008jzj.1	14415	Gad1	mm9_genes_promoters	Amacrine Cells	1
chr2	70395979	70408434	12456	*	UMR	3.04136	chr2	70399221	70400220	1000	+	promoter:3794	uc008jzj.1	14415	Gad1	mm9_genes_promoters	Amacrine Cells	UMR
chr2	70396035	70411030	14996	*	1	6.34235	chr2	70399221	70400220	1000	+	promoter:3794	uc008jzj.1	14415	Gad1	mm9_genes_promoters	Amacrine Cells		1
chr2	70395979	70408434	12456	*	UMR	4.58499	chr2	70399221	70400220	1000	+	promoter:3794	uc008jzj.1	14415	Gad1	mm9_genes_promoters	Amacrine Cells		UMR
chr2	70396035	70410882	14848	*	1	4.66367	chr2	70399221	70400220	1000	+	promoter:3795	uc008jzk.1	14415	Gad1	mm9_genes_promoters	Amacrine Cells	1
chr2	70395979	70408434	12456	*	UMR	3.04136	chr2	70399221	70400220	1000	+	promoter:3795	uc008jzk.1	14415	Gad1	mm9_genes_promoters	Amacrine Cells	UMR
chr2	70396035	70411030	14996	*	1	6.34235	chr2	70399221	70400220	1000	+	promoter:3795	uc008jzk.1	14415	Gad1	mm9_genes_promoters	Amacrine Cells		1
chr2	70395979	70408434	12456	*	UMR	4.58499	chr2	70399221	70400220	1000	+	promoter:3795	uc008jzk.1	14415	Gad1	mm9_genes_promoters	Amacrine Cells		UMR
chr2	70396035	70410882	14848	*	1	4.66367	chr2	70399956	70400955	1000	+	promoter:3796	uc008jzl.1	14415	Gad1	mm9_genes_promoters	Amacrine Cells	1
chr2	70395979	70408434	12456	*	UMR	3.04136	chr2	70399956	70400955	1000	+	promoter:3796	uc008jzl.1	14415	Gad1	mm9_genes_promoters	Amacrine Cells	UMR
chr2	70396035	70411030	14996	*	1	6.34235	chr2	70399956	70400955	1000	+	promoter:3796	uc008jzl.1	14415	Gad1	mm9_genes_promoters	Amacrine Cells		1
chr2	70395979	70408434	12456	*	UMR	4.58499	chr2	70399956	70400955	1000	+	promoter:3796	uc008jzl.1	14415	Gad1	mm9_genes_promoters	Amacrine Cells		UMR
chr2	70396035	70410882	14848	*	1	4.66367	chr2	70400746	70401745	1000	+	promoter:3797	uc008jzm.1	14415	Gad1	mm9_genes_promoters	Amacrine Cells	1
chr2	70395979	70408434	12456	*	UMR	3.04136	chr2	70400746	70401745	1000	+	promoter:3797	uc008jzm.1	14415	Gad1	mm9_genes_promoters	Amacrine Cells	UMR
chr2	70396035	70411030	14996	*	1	6.34235	chr2	70400746	70401745	1000	+	promoter:3797	uc008jzm.1	14415	Gad1	mm9_genes_promoters	Amacrine Cells		1
chr2	70395979	70408434	12456	*	UMR	4.58499	chr2	70400746	70401745	1000	+	promoter:3797	uc008jzm.1	14415	Gad1	mm9_genes_promoters	Amacrine Cells		UMR
chr13	117082809	117105784	22976	*	1	2.91356	chr13	117099897	117100896	1000	-	promoter:40949	uc007rye.2	16392	Isl1	mm9_genes_promoters	Amacrine Cells	1
chr13	117082672	117105936	23265	*	UMR	2.83148	chr13	117099897	117100896	1000	-	promoter:40949	uc007rye.2	16392	Isl1	mm9_genes_promoters	Amacrine Cells	UMR
chr13	117082809	117105266	22458	*	1	3.46485	chr13	117099897	117100896	1000	-	promoter:40949	uc007rye.2	16392	Isl1	mm9_genes_promoters	Amacrine Cells		1
chr13	117082461	117105264	22804	*	UMR	2.94118	chr13	117099897	117100896	1000	-	promoter:40949	uc007rye.2	16392	Isl1	mm9_genes_promoters	Amacrine Cells		UMR
chr13	117082809	117105784	22976	*	1	2.91356	chr13	117099897	117100896	1000	-	promoter:40950	uc007ryf.2	16392	Isl1	mm9_genes_promoters	Amacrine Cells	1
chr13	117082672	117105936	23265	*	UMR	2.83148	chr13	117099897	117100896	1000	-	promoter:40950	uc007ryf.2	16392	Isl1	mm9_genes_promoters	Amacrine Cells	UMR
chr13	117082809	117105266	22458	*	1	3.46485	chr13	117099897	117100896	1000	-	promoter:40950	uc007ryf.2	16392	Isl1	mm9_genes_promoters	Amacrine Cells		1
chr13	117082461	117105264	22804	*	UMR	2.94118	chr13	117099897	117100896	1000	-	promoter:40950	uc007ryf.2	16392	Isl1	mm9_genes_promoters	Amacrine Cells		UMR
chr13	117082809	117105784	22976	*	1	2.91356	chr13	117099897	117100896	1000	-	promoter:40951	uc007ryg.2	16392	Isl1	mm9_genes_promoters	Amacrine Cells	1
chr13	117082672	117105936	23265	*	UMR	2.83148	chr13	117099897	117100896	1000	-	promoter:40951	uc007ryg.2	16392	Isl1	mm9_genes_promoters	Amacrine Cells	UMR
chr13	117082809	117105266	22458	*	1	3.46485	chr13	117099897	117100896	1000	-	promoter:40951	uc007ryg.2	16392	Isl1	mm9_genes_promoters	Amacrine Cells		1
chr13	117082461	117105264	22804	*	UMR	2.94118	chr13	117099897	117100896	1000	-	promoter:40951	uc007ryg.2	16392	Isl1	mm9_genes_promoters	Amacrine Cells		UMR
chr14	33273015	33279659	6645	*	1	5.0871	chr14	33279096	33280095	1000	-	promoter:42504	uc007syv.1	12647	Chat	mm9_genes_promoters	Amacrine Cells	1
chr14	33279693	33294571	14879	*	3	75.3031	chr14	33279096	33280095	1000	-	promoter:42504	uc007syv.1	12647	Chat	mm9_genes_promoters	Amacrine Cells	3
chr14	33273083	33279490	6408	*	UMR	3.93862	chr14	33279096	33280095	1000	-	promoter:42504	uc007syv.1	12647	Chat	mm9_genes_promoters	Amacrine Cells	UMR
chr14	33272919	33279659	6741	*	1	4.6748	chr14	33279096	33280095	1000	-	promoter:42504	uc007syv.1	12647	Chat	mm9_genes_promoters	Amacrine Cells		1
chr14	33279693	33285585	5893	*	3	73.03	chr14	33279096	33280095	1000	-	promoter:42504	uc007syv.1	12647	Chat	mm9_genes_promoters	Amacrine Cells		3
chr14	33272744	33279594	6851	*	UMR	4.09364	chr14	33279096	33280095	1000	-	promoter:42504	uc007syv.1	12647	Chat	mm9_genes_promoters	Amacrine Cells		UMR
chr14	33273015	33279659	6645	*	1	5.0871	chr14	33274127	33275126	1000	-	promoter:42505	uc007syw.1	12647	Chat	mm9_genes_promoters	Amacrine Cells	1
chr14	33273083	33279490	6408	*	UMR	3.93862	chr14	33274127	33275126	1000	-	promoter:42505	uc007syw.1	12647	Chat	mm9_genes_promoters	Amacrine Cells	UMR
chr14	33272919	33279659	6741	*	1	4.6748	chr14	33274127	33275126	1000	-	promoter:42505	uc007syw.1	12647	Chat	mm9_genes_promoters	Amacrine Cells		1
chr14	33272744	33279594	6851	*	UMR	4.09364	chr14	33274127	33275126	1000	-	promoter:42505	uc007syw.1	12647	Chat	mm9_genes_promoters	Amacrine Cells		UMR
chr14	33273015	33279659	6645	*	1	5.0871	chr14	33279096	33280095	1000	-	promoter:42506	uc011zil.1	12647	Chat	mm9_genes_promoters	Amacrine Cells	1
chr14	33279693	33294571	14879	*	3	75.3031	chr14	33279096	33280095	1000	-	promoter:42506	uc011zil.1	12647	Chat	mm9_genes_promoters	Amacrine Cells	3
chr14	33273083	33279490	6408	*	UMR	3.93862	chr14	33279096	33280095	1000	-	promoter:42506	uc011zil.1	12647	Chat	mm9_genes_promoters	Amacrine Cells	UMR
chr14	33272919	33279659	6741	*	1	4.6748	chr14	33279096	33280095	1000	-	promoter:42506	uc011zil.1	12647	Chat	mm9_genes_promoters	Amacrine Cells		1
chr14	33279693	33285585	5893	*	3	73.03	chr14	33279096	33280095	1000	-	promoter:42506	uc011zil.1	12647	Chat	mm9_genes_promoters	Amacrine Cells		3
chr14	33272744	33279594	6851	*	UMR	4.09364	chr14	33279096	33280095	1000	-	promoter:42506	uc011zil.1	12647	Chat	mm9_genes_promoters	Amacrine Cells		UMR
chr14	33273015	33279659	6645	*	1	5.0871	chr14	33274100	33275099	1000	-	promoter:42507	uc007syx.1	12647	Chat	mm9_genes_promoters	Amacrine Cells	1
chr14	33273083	33279490	6408	*	UMR	3.93862	chr14	33274100	33275099	1000	-	promoter:42507	uc007syx.1	12647	Chat	mm9_genes_promoters	Amacrine Cells	UMR
chr14	33272919	33279659	6741	*	1	4.6748	chr14	33274100	33275099	1000	-	promoter:42507	uc007syx.1	12647	Chat	mm9_genes_promoters	Amacrine Cells		1
chr14	33272744	33279594	6851	*	UMR	4.09364	chr14	33274100	33275099	1000	-	promoter:42507	uc007syx.1	12647	Chat	mm9_genes_promoters	Amacrine Cells		UMR
chr14	33273015	33279659	6645	*	1	5.0871	chr14	33275229	33276228	1000	-	promoter:42508	uc007syy.1	12647	Chat	mm9_genes_promoters	Amacrine Cells	1
chr14	33273083	33279490	6408	*	UMR	3.93862	chr14	33275229	33276228	1000	-	promoter:42508	uc007syy.1	12647	Chat	mm9_genes_promoters	Amacrine Cells	UMR
chr14	33272919	33279659	6741	*	1	4.6748	chr14	33275229	33276228	1000	-	promoter:42508	uc007syy.1	12647	Chat	mm9_genes_promoters	Amacrine Cells		1
chr14	33272744	33279594	6851	*	UMR	4.09364	chr14	33275229	33276228	1000	-	promoter:42508	uc007syy.1	12647	Chat	mm9_genes_promoters	Amacrine Cells		UMR
chr14	33273015	33279659	6645	*	1	5.0871	chr14	33275229	33276228	1000	-	promoter:42509	uc011zim.1	12647	Chat	mm9_genes_promoters	Amacrine Cells	1
chr14	33273083	33279490	6408	*	UMR	3.93862	chr14	33275229	33276228	1000	-	promoter:42509	uc011zim.1	12647	Chat	mm9_genes_promoters	Amacrine Cells	UMR
chr14	33272919	33279659	6741	*	1	4.6748	chr14	33275229	33276228	1000	-	promoter:42509	uc011zim.1	12647	Chat	mm9_genes_promoters	Amacrine Cells		1
chr14	33272744	33279594	6851	*	UMR	4.09364	chr14	33275229	33276228	1000	-	promoter:42509	uc011zim.1	12647	Chat	mm9_genes_promoters	Amacrine Cells		UMR
chr14	33273015	33279659	6645	*	1	5.0871	chr14	33279144	33280143	1000	-	promoter:42510	uc007syz.1	12647	Chat	mm9_genes_promoters	Amacrine Cells	1
chr14	33279693	33294571	14879	*	3	75.3031	chr14	33279144	33280143	1000	-	promoter:42510	uc007syz.1	12647	Chat	mm9_genes_promoters	Amacrine Cells	3
chr14	33273083	33279490	6408	*	UMR	3.93862	chr14	33279144	33280143	1000	-	promoter:42510	uc007syz.1	12647	Chat	mm9_genes_promoters	Amacrine Cells	UMR
chr14	33272919	33279659	6741	*	1	4.6748	chr14	33279144	33280143	1000	-	promoter:42510	uc007syz.1	12647	Chat	mm9_genes_promoters	Amacrine Cells		1
chr14	33279693	33285585	5893	*	3	73.03	chr14	33279144	33280143	1000	-	promoter:42510	uc007syz.1	12647	Chat	mm9_genes_promoters	Amacrine Cells		3
chr14	33272744	33279594	6851	*	UMR	4.09364	chr14	33279144	33280143	1000	-	promoter:42510	uc007syz.1	12647	Chat	mm9_genes_promoters	Amacrine Cells		UMR
chr14	33273015	33279659	6645	*	1	5.0871	chr14	33279144	33280143	1000	-	promoter:42511	uc007sza.1	12647	Chat	mm9_genes_promoters	Amacrine Cells	1
chr14	33279693	33294571	14879	*	3	75.3031	chr14	33279144	33280143	1000	-	promoter:42511	uc007sza.1	12647	Chat	mm9_genes_promoters	Amacrine Cells	3
chr14	33273083	33279490	6408	*	UMR	3.93862	chr14	33279144	33280143	1000	-	promoter:42511	uc007sza.1	12647	Chat	mm9_genes_promoters	Amacrine Cells	UMR
chr14	33272919	33279659	6741	*	1	4.6748	chr14	33279144	33280143	1000	-	promoter:42511	uc007sza.1	12647	Chat	mm9_genes_promoters	Amacrine Cells		1
chr14	33279693	33285585	5893	*	3	73.03	chr14	33279144	33280143	1000	-	promoter:42511	uc007sza.1	12647	Chat	mm9_genes_promoters	Amacrine Cells		3
chr14	33272744	33279594	6851	*	UMR	4.09364	chr14	33279144	33280143	1000	-	promoter:42511	uc007sza.1	12647	Chat	mm9_genes_promoters	Amacrine Cells		UMR
chr14	33273015	33279659	6645	*	1	5.0871	chr14	33278037	33279036	1000	-	promoter:42512	uc007szb.1	20508	Slc18a3	mm9_genes_promoters	Amacrine Cells	1
chr14	33273083	33279490	6408	*	UMR	3.93862	chr14	33278037	33279036	1000	-	promoter:42512	uc007szb.1	20508	Slc18a3	mm9_genes_promoters	Amacrine Cells	UMR
chr14	33272919	33279659	6741	*	1	4.6748	chr14	33278037	33279036	1000	-	promoter:42512	uc007szb.1	20508	Slc18a3	mm9_genes_promoters	Amacrine Cells		1
chr14	33272744	33279594	6851	*	UMR	4.09364	chr14	33278037	33279036	1000	-	promoter:42512	uc007szb.1	20508	Slc18a3	mm9_genes_promoters	Amacrine Cells		UMR
chr2	105499450	105531805	32356	*	1	1.98783	chr2	105508053	105509052	1000	+	promoter:4371	uc008lku.1	18508	Pax6	mm9_genes_promoters	Amacrine Cells	1
chr2	105498632	105531934	33303	*	UMR	1.82474	chr2	105508053	105509052	1000	+	promoter:4371	uc008lku.1	18508	Pax6	mm9_genes_promoters	Amacrine Cells	UMR
chr2	105498721	105531805	33085	*	1	2.48227	chr2	105508053	105509052	1000	+	promoter:4371	uc008lku.1	18508	Pax6	mm9_genes_promoters	Amacrine Cells		1
chr2	105498632	105531934	33303	*	UMR	2.12862	chr2	105508053	105509052	1000	+	promoter:4371	uc008lku.1	18508	Pax6	mm9_genes_promoters	Amacrine Cells		UMR
chr2	105499450	105531805	32356	*	1	1.98783	chr2	105508053	105509052	1000	+	promoter:4372	uc008lkv.1	18508	Pax6	mm9_genes_promoters	Amacrine Cells	1
chr2	105498632	105531934	33303	*	UMR	1.82474	chr2	105508053	105509052	1000	+	promoter:4372	uc008lkv.1	18508	Pax6	mm9_genes_promoters	Amacrine Cells	UMR
chr2	105498721	105531805	33085	*	1	2.48227	chr2	105508053	105509052	1000	+	promoter:4372	uc008lkv.1	18508	Pax6	mm9_genes_promoters	Amacrine Cells		1
chr2	105498632	105531934	33303	*	UMR	2.12862	chr2	105508053	105509052	1000	+	promoter:4372	uc008lkv.1	18508	Pax6	mm9_genes_promoters	Amacrine Cells		UMR
chr2	105499450	105531805	32356	*	1	1.98783	chr2	105508053	105509052	1000	+	promoter:4373	uc012cat.1	18508	Pax6	mm9_genes_promoters	Amacrine Cells	1
chr2	105498632	105531934	33303	*	UMR	1.82474	chr2	105508053	105509052	1000	+	promoter:4373	uc012cat.1	18508	Pax6	mm9_genes_promoters	Amacrine Cells	UMR
chr2	105498721	105531805	33085	*	1	2.48227	chr2	105508053	105509052	1000	+	promoter:4373	uc012cat.1	18508	Pax6	mm9_genes_promoters	Amacrine Cells		1
chr2	105498632	105531934	33303	*	UMR	2.12862	chr2	105508053	105509052	1000	+	promoter:4373	uc012cat.1	18508	Pax6	mm9_genes_promoters	Amacrine Cells		UMR
chr2	105499450	105531805	32356	*	1	1.98783	chr2	105513121	105514120	1000	+	promoter:4375	uc008lky.1	18508	Pax6	mm9_genes_promoters	Amacrine Cells	1
chr2	105498632	105531934	33303	*	UMR	1.82474	chr2	105513121	105514120	1000	+	promoter:4375	uc008lky.1	18508	Pax6	mm9_genes_promoters	Amacrine Cells	UMR
chr2	105498721	105531805	33085	*	1	2.48227	chr2	105513121	105514120	1000	+	promoter:4375	uc008lky.1	18508	Pax6	mm9_genes_promoters	Amacrine Cells		1
chr2	105498632	105531934	33303	*	UMR	2.12862	chr2	105513121	105514120	1000	+	promoter:4375	uc008lky.1	18508	Pax6	mm9_genes_promoters	Amacrine Cells		UMR
chr2	105499450	105531805	32356	*	1	1.98783	chr2	105515602	105516601	1000	+	promoter:4377	uc008lla.1	18508	Pax6	mm9_genes_promoters	Amacrine Cells	1
chr2	105498632	105531934	33303	*	UMR	1.82474	chr2	105515602	105516601	1000	+	promoter:4377	uc008lla.1	18508	Pax6	mm9_genes_promoters	Amacrine Cells	UMR
chr2	105498721	105531805	33085	*	1	2.48227	chr2	105515602	105516601	1000	+	promoter:4377	uc008lla.1	18508	Pax6	mm9_genes_promoters	Amacrine Cells		1
chr2	105498632	105531934	33303	*	UMR	2.12862	chr2	105515602	105516601	1000	+	promoter:4377	uc008lla.1	18508	Pax6	mm9_genes_promoters	Amacrine Cells		UMR
chr2	105499450	105531805	32356	*	1	1.98783	chr2	105515602	105516601	1000	+	promoter:4378	uc008llb.1	18508	Pax6	mm9_genes_promoters	Amacrine Cells	1
chr2	105498632	105531934	33303	*	UMR	1.82474	chr2	105515602	105516601	1000	+	promoter:4378	uc008llb.1	18508	Pax6	mm9_genes_promoters	Amacrine Cells	UMR
chr2	105498721	105531805	33085	*	1	2.48227	chr2	105515602	105516601	1000	+	promoter:4378	uc008llb.1	18508	Pax6	mm9_genes_promoters	Amacrine Cells		1
chr2	105498632	105531934	33303	*	UMR	2.12862	chr2	105515602	105516601	1000	+	promoter:4378	uc008llb.1	18508	Pax6	mm9_genes_promoters	Amacrine Cells		UMR
chr2	105499450	105531805	32356	*	1	1.98783	chr2	105524935	105525934	1000	+	promoter:4379	uc008llc.1	18508	Pax6	mm9_genes_promoters	Amacrine Cells	1
chr2	105498632	105531934	33303	*	UMR	1.82474	chr2	105524935	105525934	1000	+	promoter:4379	uc008llc.1	18508	Pax6	mm9_genes_promoters	Amacrine Cells	UMR
chr2	105498721	105531805	33085	*	1	2.48227	chr2	105524935	105525934	1000	+	promoter:4379	uc008llc.1	18508	Pax6	mm9_genes_promoters	Amacrine Cells		1
chr2	105498632	105531934	33303	*	UMR	2.12862	chr2	105524935	105525934	1000	+	promoter:4379	uc008llc.1	18508	Pax6	mm9_genes_promoters	Amacrine Cells		UMR
chr15	58043890	58047697	3808	*	1	3.59228	chr15	58046434	58047433	1000	-	promoter:44486	uc007vtk.2	67731	Fbxo32	mm9_genes_promoters	Amacrine Cells	1
chr15	58043887	58047732	3846	*	UMR	3.36776	chr15	58046434	58047433	1000	-	promoter:44486	uc007vtk.2	67731	Fbxo32	mm9_genes_promoters	Amacrine Cells	UMR
chr15	58044160	58047697	3538	*	1	4.38453	chr15	58046434	58047433	1000	-	promoter:44486	uc007vtk.2	67731	Fbxo32	mm9_genes_promoters	Amacrine Cells		1
chr15	58044026	58047732	3707	*	UMR	4.08497	chr15	58046434	58047433	1000	-	promoter:44486	uc007vtk.2	67731	Fbxo32	mm9_genes_promoters	Amacrine Cells		UMR
chr15	74502298	74505252	2955	*	2	10.5335	chr15	74503001	74504000	1000	-	promoter:44655	uc007wfn.1	11838	Arc	mm9_genes_promoters	Amacrine Cells	2
chr15	74502271	74505456	3186	*	UMR	11.1183	chr15	74503001	74504000	1000	-	promoter:44655	uc007wfn.1	11838	Arc	mm9_genes_promoters	Amacrine Cells	UMR
chr15	74502298	74505483	3186	*	1	9.2437	chr15	74503001	74504000	1000	-	promoter:44655	uc007wfn.1	11838	Arc	mm9_genes_promoters	Amacrine Cells		1
chr15	74502287	74505629	3343	*	UMR	9.36701	chr15	74503001	74504000	1000	-	promoter:44655	uc007wfn.1	11838	Arc	mm9_genes_promoters	Amacrine Cells		UMR
chr15	74502298	74505252	2955	*	2	10.5335	chr15	74503001	74504000	1000	-	promoter:44656	uc007wfo.1	11838	Arc	mm9_genes_promoters	Amacrine Cells	2
chr15	74502271	74505456	3186	*	UMR	11.1183	chr15	74503001	74504000	1000	-	promoter:44656	uc007wfo.1	11838	Arc	mm9_genes_promoters	Amacrine Cells	UMR
chr15	74502298	74505483	3186	*	1	9.2437	chr15	74503001	74504000	1000	-	promoter:44656	uc007wfo.1	11838	Arc	mm9_genes_promoters	Amacrine Cells		1
chr15	74502287	74505629	3343	*	UMR	9.36701	chr15	74503001	74504000	1000	-	promoter:44656	uc007wfo.1	11838	Arc	mm9_genes_promoters	Amacrine Cells		UMR
chr16	10446519	10447868	1350	*	1	8.62745	chr16	10447444	10448443	1000	-	promoter:46294	uc007ydp.1	383103	Tvp23a	mm9_genes_promoters	Amacrine Cells	1
chr16	10448081	10489353	41273	*	4	81.7496	chr16	10447444	10448443	1000	-	promoter:46294	uc007ydp.1	383103	Tvp23a	mm9_genes_promoters	Amacrine Cells	4
chr16	10446465	10447974	1510	*	UMR	7.94118	chr16	10447444	10448443	1000	-	promoter:46294	uc007ydp.1	383103	Tvp23a	mm9_genes_promoters	Amacrine Cells	UMR
chr16	10446519	10448081	1563	*	2	11.4801	chr16	10447444	10448443	1000	-	promoter:46294	uc007ydp.1	383103	Tvp23a	mm9_genes_promoters	Amacrine Cells		2
chr16	10448125	10467723	19599	*	4	80.7625	chr16	10447444	10448443	1000	-	promoter:46294	uc007ydp.1	383103	Tvp23a	mm9_genes_promoters	Amacrine Cells		4
chr16	10446465	10447974	1510	*	UMR	9.60784	chr16	10447444	10448443	1000	-	promoter:46294	uc007ydp.1	383103	Tvp23a	mm9_genes_promoters	Amacrine Cells		UMR
chr1	72869852	72874406	4555	*	1	5.73675	chr1	72870077	72871076	1000	+	promoter:465	uc007bkw.1	16008	Igfbp2	mm9_genes_promoters	Amacrine Cells	1
chr1	72869843	72874194	4352	*	UMR	2.81734	chr1	72870077	72871076	1000	+	promoter:465	uc007bkw.1	16008	Igfbp2	mm9_genes_promoters	Amacrine Cells	UMR
chr1	72869804	72874406	4603	*	1	6.17423	chr1	72870077	72871076	1000	+	promoter:465	uc007bkw.1	16008	Igfbp2	mm9_genes_promoters	Amacrine Cells		1
chr1	72869843	72874412	4570	*	UMR	4.58276	chr1	72870077	72871076	1000	+	promoter:465	uc007bkw.1	16008	Igfbp2	mm9_genes_promoters	Amacrine Cells		UMR
chr17	35810160	35810957	798	*	1	5.37084	chr17	35810628	35811627	1000	-	promoter:49241	uc008cig.1	14885	Gtf2h4	mm9_genes_promoters	Amacrine Cells	1
chr17	35811077	35833827	22751	*	4	87.1704	chr17	35810628	35811627	1000	-	promoter:49241	uc008cig.1	14885	Gtf2h4	mm9_genes_promoters	Amacrine Cells	4
chr17	35810155	35811017	863	*	LMR	5.11509	chr17	35810628	35811627	1000	-	promoter:49241	uc008cig.1	14885	Gtf2h4	mm9_genes_promoters	Amacrine Cells	LMR
chr17	35810160	35810957	798	*	1	3.79902	chr17	35810628	35811627	1000	-	promoter:49241	uc008cig.1	14885	Gtf2h4	mm9_genes_promoters	Amacrine Cells		1
chr17	35811077	35833778	22702	*	4	87.1758	chr17	35810628	35811627	1000	-	promoter:49241	uc008cig.1	14885	Gtf2h4	mm9_genes_promoters	Amacrine Cells		4
chr17	35810155	35811017	863	*	LMR	3.55392	chr17	35810628	35811627	1000	-	promoter:49241	uc008cig.1	14885	Gtf2h4	mm9_genes_promoters	Amacrine Cells		LMR
chr18	57245839	57291965	46127	*	4	84.7519	chr18	57291744	57292743	1000	+	promoter:50346	uc008eyz.2	70417	Megf10	mm9_genes_promoters	Amacrine Cells	4
chr18	57292157	57293670	1514	*	1	4.81744	chr18	57291744	57292743	1000	+	promoter:50346	uc008eyz.2	70417	Megf10	mm9_genes_promoters	Amacrine Cells	1
chr18	57292198	57293664	1467	*	UMR	3.78151	chr18	57291744	57292743	1000	+	promoter:50346	uc008eyz.2	70417	Megf10	mm9_genes_promoters	Amacrine Cells	UMR
chr18	57245839	57291965	46127	*	4	84.7902	chr18	57291744	57292743	1000	+	promoter:50346	uc008eyz.2	70417	Megf10	mm9_genes_promoters	Amacrine Cells		4
chr18	57292157	57293670	1514	*	1	5.6288	chr18	57291744	57292743	1000	+	promoter:50346	uc008eyz.2	70417	Megf10	mm9_genes_promoters	Amacrine Cells		1
chr18	57292198	57293664	1467	*	UMR	4.20168	chr18	57291744	57292743	1000	+	promoter:50346	uc008eyz.2	70417	Megf10	mm9_genes_promoters	Amacrine Cells		UMR
chr18	57293737	57343432	49696	*	4	83.371	chr18	57301440	57302439	1000	+	promoter:50347	uc008eza.1	70417	Megf10	mm9_genes_promoters	Amacrine Cells	4
chr18	57293737	57343432	49696	*	4	81.7663	chr18	57301440	57302439	1000	+	promoter:50347	uc008eza.1	70417	Megf10	mm9_genes_promoters	Amacrine Cells		4
chr2	71362820	71390847	28028	*	1	2.73553	chr2	71384812	71385811	1000	-	promoter:6331	uc008kax.2	13392	Dlx2	mm9_genes_promoters	Amacrine Cells	1
chr2	71362825	71390870	28046	*	UMR	2.35061	chr2	71384812	71385811	1000	-	promoter:6331	uc008kax.2	13392	Dlx2	mm9_genes_promoters	Amacrine Cells	UMR
chr2	71362896	71390847	27952	*	1	4.8982	chr2	71384812	71385811	1000	-	promoter:6331	uc008kax.2	13392	Dlx2	mm9_genes_promoters	Amacrine Cells		1
chr2	71362825	71390870	28046	*	UMR	4.38926	chr2	71384812	71385811	1000	-	promoter:6331	uc008kax.2	13392	Dlx2	mm9_genes_promoters	Amacrine Cells		UMR
chr2	79293851	79301531	7681	*	1	5.03445	chr2	79296794	79297793	1000	-	promoter:6425	uc008kgt.1	18012	Neurod1	mm9_genes_promoters	Amacrine Cells	1
chr2	79293855	79301572	7718	*	UMR	4.19217	chr2	79296794	79297793	1000	-	promoter:6425	uc008kgt.1	18012	Neurod1	mm9_genes_promoters	Amacrine Cells	UMR
chr2	79293637	79301531	7895	*	1	4.91597	chr2	79296794	79297793	1000	-	promoter:6425	uc008kgt.1	18012	Neurod1	mm9_genes_promoters	Amacrine Cells		1
chr2	79293855	79301572	7718	*	UMR	3.41234	chr2	79296794	79297793	1000	-	promoter:6425	uc008kgt.1	18012	Neurod1	mm9_genes_promoters	Amacrine Cells		UMR
chr2	113837630	113840208	2579	*	1	4.97199	chr2	113839356	113840355	1000	-	promoter:6842	uc008lpu.1	14617	Gjd2	mm9_genes_promoters	Amacrine Cells	1
chr2	113840281	113843896	3616	*	3	78.733	chr2	113839356	113840355	1000	-	promoter:6842	uc008lpu.1	14617	Gjd2	mm9_genes_promoters	Amacrine Cells	3
chr2	113838499	113840293	1795	*	UMR	2.30827	chr2	113839356	113840355	1000	-	promoter:6842	uc008lpu.1	14617	Gjd2	mm9_genes_promoters	Amacrine Cells	UMR
chr2	113837747	113840208	2462	*	1	4.79303	chr2	113839356	113840355	1000	-	promoter:6842	uc008lpu.1	14617	Gjd2	mm9_genes_promoters	Amacrine Cells		1
chr2	113840281	113843335	3055	*	3	74.6324	chr2	113839356	113840355	1000	-	promoter:6842	uc008lpu.1	14617	Gjd2	mm9_genes_promoters	Amacrine Cells		3
chr2	113838335	113840406	2072	*	UMR	2.97841	chr2	113839356	113840355	1000	-	promoter:6842	uc008lpu.1	14617	Gjd2	mm9_genes_promoters	Amacrine Cells		UMR
chr3	17949298	17959035	9738	*	1	5.49808	chr3	17953325	17954324	1000	+	promoter:7945	uc008orl.2	59058	Bhlhe22	mm9_genes_promoters	Amacrine Cells	1
chr3	17949333	17958977	9645	*	UMR	5.04628	chr3	17953325	17954324	1000	+	promoter:7945	uc008orl.2	59058	Bhlhe22	mm9_genes_promoters	Amacrine Cells	UMR
chr3	17949298	17958919	9622	*	1	6.47911	chr3	17953325	17954324	1000	+	promoter:7945	uc008orl.2	59058	Bhlhe22	mm9_genes_promoters	Amacrine Cells		1
chr3	17949333	17956734	7402	*	UMR	3.60333	chr3	17953325	17954324	1000	+	promoter:7945	uc008orl.2	59058	Bhlhe22	mm9_genes_promoters	Amacrine Cells		UMR
chr3	34544797	34556675	11879	*	1	3.4789	chr3	34547927	34548926	1000	+	promoter:8051	uc008oxu.1	20674	Sox2	mm9_genes_promoters	Amacrine Cells	1
chr3	34544432	34556840	12409	*	UMR	3.27429	chr3	34547927	34548926	1000	+	promoter:8051	uc008oxu.1	20674	Sox2	mm9_genes_promoters	Amacrine Cells	UMR
chr3	34544797	34556675	11879	*	1	5.41407	chr3	34547927	34548926	1000	+	promoter:8051	uc008oxu.1	20674	Sox2	mm9_genes_promoters	Amacrine Cells		1
chr3	34544432	34556840	12409	*	UMR	4.89923	chr3	34547927	34548926	1000	+	promoter:8051	uc008oxu.1	20674	Sox2	mm9_genes_promoters	Amacrine Cells		UMR
chr3	127327337	127338394	11058	*	1	2.71114	chr3	127335063	127336062	1000	+	promoter:8942	uc008rhi.1	11924	Neurog2	mm9_genes_promoters	Amacrine Cells	1
chr3	127327325	127338532	11208	*	UMR	2.62166	chr3	127335063	127336062	1000	+	promoter:8942	uc008rhi.1	11924	Neurog2	mm9_genes_promoters	Amacrine Cells	UMR
chr3	127327390	127338055	10666	*	1	3.48026	chr3	127335063	127336062	1000	+	promoter:8942	uc008rhi.1	11924	Neurog2	mm9_genes_promoters	Amacrine Cells		1
chr3	127327325	127338532	11208	*	UMR	3.46388	chr3	127335063	127336062	1000	+	promoter:8942	uc008rhi.1	11924	Neurog2	mm9_genes_promoters	Amacrine Cells		UMR

## Sheet: HC precursors
seqnames	start	end	width	strand	name	score	annot.seqnames	annot.start	annot.end	annot.width	annot.strand	annot.id	annot.tx_id	annot.gene_id	annot.symbol	annot.type	HC precursors	e14	e17
chr5	114721939	114726759	4821	*	1	4.42282	chr5	114723771	114724770	1000	-	promoter:16359	uc008yzk.1	116810	Foxn4	mm9_genes_promoters	Amacrine Horizontal Precursor Cells	1
chr5	114721741	114726796	5056	*	UMR	4.23617	chr5	114723771	114724770	1000	-	promoter:16359	uc008yzk.1	116810	Foxn4	mm9_genes_promoters	Amacrine Horizontal Precursor Cells	UMR
chr5	114721986	114726805	4820	*	1	6.38718	chr5	114723771	114724770	1000	-	promoter:16359	uc008yzk.1	116810	Foxn4	mm9_genes_promoters	Amacrine Horizontal Precursor Cells		1
chr5	114721741	114727073	5333	*	UMR	6.27163	chr5	114723771	114724770	1000	-	promoter:16359	uc008yzk.1	116810	Foxn4	mm9_genes_promoters	Amacrine Horizontal Precursor Cells		UMR
chr9	74694216	74716768	22553	*	1	2.09944	chr9	74695270	74696269	1000	+	promoter:28172	uc009qrg.1	15379	Onecut1	mm9_genes_promoters	Horizontal Precursor Cells	1
chr9	74694349	74716911	22563	*	UMR	1.78519	chr9	74695270	74696269	1000	+	promoter:28172	uc009qrg.1	15379	Onecut1	mm9_genes_promoters	Horizontal Precursor Cells	UMR
chr9	74694216	74716784	22569	*	1	3.52263	chr9	74695270	74696269	1000	+	promoter:28172	uc009qrg.1	15379	Onecut1	mm9_genes_promoters	Horizontal Precursor Cells		1
chr9	74694349	74716911	22563	*	UMR	2.9702	chr9	74695270	74696269	1000	+	promoter:28172	uc009qrg.1	15379	Onecut1	mm9_genes_promoters	Horizontal Precursor Cells		UMR
chr9	74694216	74716768	22553	*	1	2.09944	chr9	74708728	74709727	1000	+	promoter:28173	uc009qrh.1	15379	Onecut1	mm9_genes_promoters	Horizontal Precursor Cells	1
chr9	74694349	74716911	22563	*	UMR	1.78519	chr9	74708728	74709727	1000	+	promoter:28173	uc009qrh.1	15379	Onecut1	mm9_genes_promoters	Horizontal Precursor Cells	UMR
chr9	74694216	74716784	22569	*	1	3.52263	chr9	74708728	74709727	1000	+	promoter:28173	uc009qrh.1	15379	Onecut1	mm9_genes_promoters	Horizontal Precursor Cells		1
chr9	74694349	74716911	22563	*	UMR	2.9702	chr9	74708728	74709727	1000	+	promoter:28173	uc009qrh.1	15379	Onecut1	mm9_genes_promoters	Horizontal Precursor Cells		UMR
chr1	191989521	191999965	10445	*	1	3.83086	chr1	191994560	191995559	1000	-	promoter:2989	uc007ebb.1	19130	Prox1	mm9_genes_promoters	Immature Horizontal Cells	1
chr1	191991219	191999764	8546	*	UMR	1.7799	chr1	191994560	191995559	1000	-	promoter:2989	uc007ebb.1	19130	Prox1	mm9_genes_promoters	Immature Horizontal Cells	UMR
chr1	191991460	191999564	8105	*	1	3.68965	chr1	191994560	191995559	1000	-	promoter:2989	uc007ebb.1	19130	Prox1	mm9_genes_promoters	Immature Horizontal Cells		1
chr1	191991600	191999764	8165	*	UMR	2.9306	chr1	191994560	191995559	1000	-	promoter:2989	uc007ebb.1	19130	Prox1	mm9_genes_promoters	Immature Horizontal Cells		UMR
chr1	191989521	191999965	10445	*	1	3.83086	chr1	191993279	191994278	1000	-	promoter:2990	uc007ebc.1	19130	Prox1	mm9_genes_promoters	Immature Horizontal Cells	1
chr1	191991219	191999764	8546	*	UMR	1.7799	chr1	191993279	191994278	1000	-	promoter:2990	uc007ebc.1	19130	Prox1	mm9_genes_promoters	Immature Horizontal Cells	UMR
chr1	191991460	191999564	8105	*	1	3.68965	chr1	191993279	191994278	1000	-	promoter:2990	uc007ebc.1	19130	Prox1	mm9_genes_promoters	Immature Horizontal Cells		1
chr1	191991600	191999764	8165	*	UMR	2.9306	chr1	191993279	191994278	1000	-	promoter:2990	uc007ebc.1	19130	Prox1	mm9_genes_promoters	Immature Horizontal Cells		UMR
chr2	19363308	19382169	18862	*	1	4.95533	chr2	19366290	19367289	1000	+	promoter:3225	uc012brh.1	19213	Ptf1a	mm9_genes_promoters	Amacrine Horizontal Precursor Cells	1
chr2	19363295	19381197	17903	*	UMR	4.10397	chr2	19366290	19367289	1000	+	promoter:3225	uc012brh.1	19213	Ptf1a	mm9_genes_promoters	Amacrine Horizontal Precursor Cells	UMR
chr2	19364115	19382169	18055	*	1	5.67413	chr2	19366290	19367289	1000	+	promoter:3225	uc012brh.1	19213	Ptf1a	mm9_genes_promoters	Amacrine Horizontal Precursor Cells		1
chr2	19363091	19382203	19113	*	UMR	5.96711	chr2	19366290	19367289	1000	+	promoter:3225	uc012brh.1	19213	Ptf1a	mm9_genes_promoters	Amacrine Horizontal Precursor Cells		UMR
chr11	84326372	84344174	17803	*	1	2.23442	chr11	84339037	84340036	1000	-	promoter:36213	uc007kqo.1	16869	Lhx1	mm9_genes_promoters	Immature Horizontal Cells	1
chr11	84326306	84344352	18047	*	UMR	2.05665	chr11	84339037	84340036	1000	-	promoter:36213	uc007kqo.1	16869	Lhx1	mm9_genes_promoters	Immature Horizontal Cells	UMR
chr11	84326372	84344174	17803	*	1	2.78431	chr11	84339037	84340036	1000	-	promoter:36213	uc007kqo.1	16869	Lhx1	mm9_genes_promoters	Immature Horizontal Cells		1
chr11	84326306	84344240	17935	*	UMR	2.42577	chr11	84339037	84340036	1000	-	promoter:36213	uc007kqo.1	16869	Lhx1	mm9_genes_promoters	Immature Horizontal Cells		UMR
chr13	40817873	40840806	22934	*	1	2.1186	chr13	40820557	40821556	1000	-	promoter:40197	uc007qed.2	21418	Tfap2a	mm9_genes_promoters	Immature Horizontal Cells	1
chr13	40817615	40840918	23304	*	UMR	1.9385	chr13	40820557	40821556	1000	-	promoter:40197	uc007qed.2	21418	Tfap2a	mm9_genes_promoters	Immature Horizontal Cells	UMR
chr13	40817873	40840638	22766	*	1	3.92157	chr13	40820557	40821556	1000	-	promoter:40197	uc007qed.2	21418	Tfap2a	mm9_genes_promoters	Immature Horizontal Cells		1
chr13	40817770	40840918	23149	*	UMR	3.3354	chr13	40820557	40821556	1000	-	promoter:40197	uc007qed.2	21418	Tfap2a	mm9_genes_promoters	Immature Horizontal Cells		UMR
chr13	40817873	40840806	22934	*	1	2.1186	chr13	40825813	40826812	1000	-	promoter:40198	uc007qee.2	21418	Tfap2a	mm9_genes_promoters	Immature Horizontal Cells	1
chr13	40817615	40840918	23304	*	UMR	1.9385	chr13	40825813	40826812	1000	-	promoter:40198	uc007qee.2	21418	Tfap2a	mm9_genes_promoters	Immature Horizontal Cells	UMR
chr13	40817873	40840638	22766	*	1	3.92157	chr13	40825813	40826812	1000	-	promoter:40198	uc007qee.2	21418	Tfap2a	mm9_genes_promoters	Immature Horizontal Cells		1
chr13	40817770	40840918	23149	*	UMR	3.3354	chr13	40825813	40826812	1000	-	promoter:40198	uc007qee.2	21418	Tfap2a	mm9_genes_promoters	Immature Horizontal Cells		UMR
chr13	40817873	40840806	22934	*	1	2.1186	chr13	40826977	40827976	1000	-	promoter:40199	uc007qef.2	21418	Tfap2a	mm9_genes_promoters	Immature Horizontal Cells	1
chr13	40817615	40840918	23304	*	UMR	1.9385	chr13	40826977	40827976	1000	-	promoter:40199	uc007qef.2	21418	Tfap2a	mm9_genes_promoters	Immature Horizontal Cells	UMR
chr13	40817873	40840638	22766	*	1	3.92157	chr13	40826977	40827976	1000	-	promoter:40199	uc007qef.2	21418	Tfap2a	mm9_genes_promoters	Immature Horizontal Cells		1
chr13	40817770	40840918	23149	*	UMR	3.3354	chr13	40826977	40827976	1000	-	promoter:40199	uc007qef.2	21418	Tfap2a	mm9_genes_promoters	Immature Horizontal Cells		UMR
chr13	40817873	40840806	22934	*	1	2.1186	chr13	40829193	40830192	1000	-	promoter:40200	uc007qej.2	21418	Tfap2a	mm9_genes_promoters	Immature Horizontal Cells	1
chr13	40817615	40840918	23304	*	UMR	1.9385	chr13	40829193	40830192	1000	-	promoter:40200	uc007qej.2	21418	Tfap2a	mm9_genes_promoters	Immature Horizontal Cells	UMR
chr13	40817873	40840638	22766	*	1	3.92157	chr13	40829193	40830192	1000	-	promoter:40200	uc007qej.2	21418	Tfap2a	mm9_genes_promoters	Immature Horizontal Cells		1
chr13	40817770	40840918	23149	*	UMR	3.3354	chr13	40829193	40830192	1000	-	promoter:40200	uc007qej.2	21418	Tfap2a	mm9_genes_promoters	Immature Horizontal Cells		UMR
chr13	40817873	40840806	22934	*	1	2.1186	chr13	40830290	40831289	1000	-	promoter:40201	uc007qeg.2	21418	Tfap2a	mm9_genes_promoters	Immature Horizontal Cells	1
chr13	40817615	40840918	23304	*	UMR	1.9385	chr13	40830290	40831289	1000	-	promoter:40201	uc007qeg.2	21418	Tfap2a	mm9_genes_promoters	Immature Horizontal Cells	UMR
chr13	40817873	40840638	22766	*	1	3.92157	chr13	40830290	40831289	1000	-	promoter:40201	uc007qeg.2	21418	Tfap2a	mm9_genes_promoters	Immature Horizontal Cells		1
chr13	40817770	40840918	23149	*	UMR	3.3354	chr13	40830290	40831289	1000	-	promoter:40201	uc007qeg.2	21418	Tfap2a	mm9_genes_promoters	Immature Horizontal Cells		UMR
chr13	40817873	40840806	22934	*	1	2.1186	chr13	40829168	40830167	1000	-	promoter:40202	uc007qeh.1	21418	Tfap2a	mm9_genes_promoters	Immature Horizontal Cells	1
chr13	40817615	40840918	23304	*	UMR	1.9385	chr13	40829168	40830167	1000	-	promoter:40202	uc007qeh.1	21418	Tfap2a	mm9_genes_promoters	Immature Horizontal Cells	UMR
chr13	40817873	40840638	22766	*	1	3.92157	chr13	40829168	40830167	1000	-	promoter:40202	uc007qeh.1	21418	Tfap2a	mm9_genes_promoters	Immature Horizontal Cells		1
chr13	40817770	40840918	23149	*	UMR	3.3354	chr13	40829168	40830167	1000	-	promoter:40202	uc007qeh.1	21418	Tfap2a	mm9_genes_promoters	Immature Horizontal Cells		UMR
chr13	40817873	40840806	22934	*	1	2.1186	chr13	40824314	40825313	1000	-	promoter:40203	uc007qei.1	21418	Tfap2a	mm9_genes_promoters	Immature Horizontal Cells	1
chr13	40817615	40840918	23304	*	UMR	1.9385	chr13	40824314	40825313	1000	-	promoter:40203	uc007qei.1	21418	Tfap2a	mm9_genes_promoters	Immature Horizontal Cells	UMR
chr13	40817873	40840638	22766	*	1	3.92157	chr13	40824314	40825313	1000	-	promoter:40203	uc007qei.1	21418	Tfap2a	mm9_genes_promoters	Immature Horizontal Cells		1
chr13	40817770	40840918	23149	*	UMR	3.3354	chr13	40824314	40825313	1000	-	promoter:40203	uc007qei.1	21418	Tfap2a	mm9_genes_promoters	Immature Horizontal Cells		UMR
chr13	40817873	40840806	22934	*	1	2.1186	chr13	40829168	40830167	1000	-	promoter:40204	uc011yyq.1	21418	Tfap2a	mm9_genes_promoters	Immature Horizontal Cells	1
chr13	40817615	40840918	23304	*	UMR	1.9385	chr13	40829168	40830167	1000	-	promoter:40204	uc011yyq.1	21418	Tfap2a	mm9_genes_promoters	Immature Horizontal Cells	UMR
chr13	40817873	40840638	22766	*	1	3.92157	chr13	40829168	40830167	1000	-	promoter:40204	uc011yyq.1	21418	Tfap2a	mm9_genes_promoters	Immature Horizontal Cells		1
chr13	40817770	40840918	23149	*	UMR	3.3354	chr13	40829168	40830167	1000	-	promoter:40204	uc011yyq.1	21418	Tfap2a	mm9_genes_promoters	Immature Horizontal Cells		UMR
chr2	105499450	105531805	32356	*	1	1.98783	chr2	105508053	105509052	1000	+	promoter:4371	uc008lku.1	18508	Pax6	mm9_genes_promoters	Amacrine Horizontal Precursor Cells	1
chr2	105498632	105531934	33303	*	UMR	1.82474	chr2	105508053	105509052	1000	+	promoter:4371	uc008lku.1	18508	Pax6	mm9_genes_promoters	Amacrine Horizontal Precursor Cells	UMR
chr2	105498721	105531805	33085	*	1	2.48227	chr2	105508053	105509052	1000	+	promoter:4371	uc008lku.1	18508	Pax6	mm9_genes_promoters	Amacrine Horizontal Precursor Cells		1
chr2	105498632	105531934	33303	*	UMR	2.12862	chr2	105508053	105509052	1000	+	promoter:4371	uc008lku.1	18508	Pax6	mm9_genes_promoters	Amacrine Horizontal Precursor Cells		UMR
chr2	105499450	105531805	32356	*	1	1.98783	chr2	105508053	105509052	1000	+	promoter:4372	uc008lkv.1	18508	Pax6	mm9_genes_promoters	Amacrine Horizontal Precursor Cells	1
chr2	105498632	105531934	33303	*	UMR	1.82474	chr2	105508053	105509052	1000	+	promoter:4372	uc008lkv.1	18508	Pax6	mm9_genes_promoters	Amacrine Horizontal Precursor Cells	UMR
chr2	105498721	105531805	33085	*	1	2.48227	chr2	105508053	105509052	1000	+	promoter:4372	uc008lkv.1	18508	Pax6	mm9_genes_promoters	Amacrine Horizontal Precursor Cells		1
chr2	105498632	105531934	33303	*	UMR	2.12862	chr2	105508053	105509052	1000	+	promoter:4372	uc008lkv.1	18508	Pax6	mm9_genes_promoters	Amacrine Horizontal Precursor Cells		UMR
chr2	105499450	105531805	32356	*	1	1.98783	chr2	105508053	105509052	1000	+	promoter:4373	uc012cat.1	18508	Pax6	mm9_genes_promoters	Amacrine Horizontal Precursor Cells	1
chr2	105498632	105531934	33303	*	UMR	1.82474	chr2	105508053	105509052	1000	+	promoter:4373	uc012cat.1	18508	Pax6	mm9_genes_promoters	Amacrine Horizontal Precursor Cells	UMR
chr2	105498721	105531805	33085	*	1	2.48227	chr2	105508053	105509052	1000	+	promoter:4373	uc012cat.1	18508	Pax6	mm9_genes_promoters	Amacrine Horizontal Precursor Cells		1
chr2	105498632	105531934	33303	*	UMR	2.12862	chr2	105508053	105509052	1000	+	promoter:4373	uc012cat.1	18508	Pax6	mm9_genes_promoters	Amacrine Horizontal Precursor Cells		UMR
chr2	105499450	105531805	32356	*	1	1.98783	chr2	105513121	105514120	1000	+	promoter:4375	uc008lky.1	18508	Pax6	mm9_genes_promoters	Amacrine Horizontal Precursor Cells	1
chr2	105498632	105531934	33303	*	UMR	1.82474	chr2	105513121	105514120	1000	+	promoter:4375	uc008lky.1	18508	Pax6	mm9_genes_promoters	Amacrine Horizontal Precursor Cells	UMR
chr2	105498721	105531805	33085	*	1	2.48227	chr2	105513121	105514120	1000	+	promoter:4375	uc008lky.1	18508	Pax6	mm9_genes_promoters	Amacrine Horizontal Precursor Cells		1
chr2	105498632	105531934	33303	*	UMR	2.12862	chr2	105513121	105514120	1000	+	promoter:4375	uc008lky.1	18508	Pax6	mm9_genes_promoters	Amacrine Horizontal Precursor Cells		UMR
chr2	105499450	105531805	32356	*	1	1.98783	chr2	105515602	105516601	1000	+	promoter:4377	uc008lla.1	18508	Pax6	mm9_genes_promoters	Amacrine Horizontal Precursor Cells	1
chr2	105498632	105531934	33303	*	UMR	1.82474	chr2	105515602	105516601	1000	+	promoter:4377	uc008lla.1	18508	Pax6	mm9_genes_promoters	Amacrine Horizontal Precursor Cells	UMR
chr2	105498721	105531805	33085	*	1	2.48227	chr2	105515602	105516601	1000	+	promoter:4377	uc008lla.1	18508	Pax6	mm9_genes_promoters	Amacrine Horizontal Precursor Cells		1
chr2	105498632	105531934	33303	*	UMR	2.12862	chr2	105515602	105516601	1000	+	promoter:4377	uc008lla.1	18508	Pax6	mm9_genes_promoters	Amacrine Horizontal Precursor Cells		UMR
chr2	105499450	105531805	32356	*	1	1.98783	chr2	105515602	105516601	1000	+	promoter:4378	uc008llb.1	18508	Pax6	mm9_genes_promoters	Amacrine Horizontal Precursor Cells	1
chr2	105498632	105531934	33303	*	UMR	1.82474	chr2	105515602	105516601	1000	+	promoter:4378	uc008llb.1	18508	Pax6	mm9_genes_promoters	Amacrine Horizontal Precursor Cells	UMR
chr2	105498721	105531805	33085	*	1	2.48227	chr2	105515602	105516601	1000	+	promoter:4378	uc008llb.1	18508	Pax6	mm9_genes_promoters	Amacrine Horizontal Precursor Cells		1
chr2	105498632	105531934	33303	*	UMR	2.12862	chr2	105515602	105516601	1000	+	promoter:4378	uc008llb.1	18508	Pax6	mm9_genes_promoters	Amacrine Horizontal Precursor Cells		UMR
chr2	105499450	105531805	32356	*	1	1.98783	chr2	105524935	105525934	1000	+	promoter:4379	uc008llc.1	18508	Pax6	mm9_genes_promoters	Amacrine Horizontal Precursor Cells	1
chr2	105498632	105531934	33303	*	UMR	1.82474	chr2	105524935	105525934	1000	+	promoter:4379	uc008llc.1	18508	Pax6	mm9_genes_promoters	Amacrine Horizontal Precursor Cells	UMR
chr2	105498721	105531805	33085	*	1	2.48227	chr2	105524935	105525934	1000	+	promoter:4379	uc008llc.1	18508	Pax6	mm9_genes_promoters	Amacrine Horizontal Precursor Cells		1
chr2	105498632	105531934	33303	*	UMR	2.12862	chr2	105524935	105525934	1000	+	promoter:4379	uc008llc.1	18508	Pax6	mm9_genes_promoters	Amacrine Horizontal Precursor Cells		UMR
chr2	119147347	119155356	8010	*	1	2.8961	chr2	119150520	119151519	1000	+	promoter:4518	uc008ltr.2	54485	Dll4	mm9_genes_promoters	Amacrine Horizontal Precursor Cells	1
chr2	119147280	119154495	7216	*	UMR	2.39609	chr2	119150520	119151519	1000	+	promoter:4518	uc008ltr.2	54485	Dll4	mm9_genes_promoters	Amacrine Horizontal Precursor Cells	UMR
chr2	119147347	119155356	8010	*	1	3.69112	chr2	119150520	119151519	1000	+	promoter:4518	uc008ltr.2	54485	Dll4	mm9_genes_promoters	Amacrine Horizontal Precursor Cells		1
chr2	119146817	119154495	7679	*	UMR	4.86032	chr2	119150520	119151519	1000	+	promoter:4518	uc008ltr.2	54485	Dll4	mm9_genes_promoters	Amacrine Horizontal Precursor Cells		UMR
chr18	64489203	64508242	19040	*	1	2.28142	chr18	64499018	64500017	1000	+	promoter:50425	uc008fef.1	225631	Onecut2	mm9_genes_promoters	Horizontal Precursor Cells	1
chr18	64489277	64508389	19113	*	UMR	1.99778	chr18	64499018	64500017	1000	+	promoter:50425	uc008fef.1	225631	Onecut2	mm9_genes_promoters	Horizontal Precursor Cells	UMR
chr18	64489203	64508691	19489	*	1	4.64794	chr18	64499018	64500017	1000	+	promoter:50425	uc008fef.1	225631	Onecut2	mm9_genes_promoters	Horizontal Precursor Cells		1
chr18	64489277	64508403	19127	*	UMR	3.509	chr18	64499018	64500017	1000	+	promoter:50425	uc008fef.1	225631	Onecut2	mm9_genes_promoters	Horizontal Precursor Cells		UMR
chr18	81155104	81175735	20632	*	4	84.9409	chr18	81171365	81172364	1000	-	promoter:51321	uc008ftl.2	20689	Sall3	mm9_genes_promoters	Immature Horizontal Cells	4
chr18	81155171	81175735	20565	*	4	83.9819	chr18	81171365	81172364	1000	-	promoter:51321	uc008ftl.2	20689	Sall3	mm9_genes_promoters	Immature Horizontal Cells		4
chr18	81155104	81175735	20632	*	4	84.9409	chr18	81171771	81172770	1000	-	promoter:51322	uc008ftm.1	20689	Sall3	mm9_genes_promoters	Immature Horizontal Cells	4
chr18	81155171	81175735	20565	*	4	83.9819	chr18	81171771	81172770	1000	-	promoter:51322	uc008ftm.1	20689	Sall3	mm9_genes_promoters	Immature Horizontal Cells		4
chr18	81175776	81190025	14250	*	1	3.62993	chr18	81183318	81184317	1000	-	promoter:51323	uc008ftn.1	20689	Sall3	mm9_genes_promoters	Immature Horizontal Cells	1
chr18	81175961	81190034	14074	*	UMR	3.09057	chr18	81183318	81184317	1000	-	promoter:51323	uc008ftn.1	20689	Sall3	mm9_genes_promoters	Immature Horizontal Cells	UMR
chr18	81175776	81190025	14250	*	1	4.33437	chr18	81183318	81184317	1000	-	promoter:51323	uc008ftn.1	20689	Sall3	mm9_genes_promoters	Immature Horizontal Cells		1
chr18	81176149	81190034	13886	*	UMR	3.4726	chr18	81183318	81184317	1000	-	promoter:51323	uc008ftn.1	20689	Sall3	mm9_genes_promoters	Immature Horizontal Cells		UMR
chr19	19075414	19076213	800	*	2	27.0588	chr19	19075608	19076607	1000	-	promoter:52614	uc008gyc.1	225998	Rorb	mm9_genes_promoters	Amacrine Horizontal Precursor Cells	2
chr19	19076219	19150733	74515	*	4	82.3529	chr19	19075608	19076607	1000	-	promoter:52614	uc008gyc.1	225998	Rorb	mm9_genes_promoters	Amacrine Horizontal Precursor Cells	4
chr19	19075463	19076191	729	*	LMR	16.5775	chr19	19075608	19076607	1000	-	promoter:52614	uc008gyc.1	225998	Rorb	mm9_genes_promoters	Amacrine Horizontal Precursor Cells	LMR
chr19	19075438	19076213	776	*	2	22.3982	chr19	19075608	19076607	1000	-	promoter:52614	uc008gyc.1	225998	Rorb	mm9_genes_promoters	Amacrine Horizontal Precursor Cells		2
chr19	19076219	19114311	38093	*	4	84.4629	chr19	19075608	19076607	1000	-	promoter:52614	uc008gyc.1	225998	Rorb	mm9_genes_promoters	Amacrine Horizontal Precursor Cells		4
chr19	19075463	19076191	729	*	LMR	19.7861	chr19	19075608	19076607	1000	-	promoter:52614	uc008gyc.1	225998	Rorb	mm9_genes_promoters	Amacrine Horizontal Precursor Cells		LMR
chr19	19075414	19076213	800	*	2	27.0588	chr19	19075608	19076607	1000	-	promoter:52615	uc008gyd.1	225998	Rorb	mm9_genes_promoters	Amacrine Horizontal Precursor Cells	2
chr19	19076219	19150733	74515	*	4	82.3529	chr19	19075608	19076607	1000	-	promoter:52615	uc008gyd.1	225998	Rorb	mm9_genes_promoters	Amacrine Horizontal Precursor Cells	4
chr19	19075463	19076191	729	*	LMR	16.5775	chr19	19075608	19076607	1000	-	promoter:52615	uc008gyd.1	225998	Rorb	mm9_genes_promoters	Amacrine Horizontal Precursor Cells	LMR
chr19	19075438	19076213	776	*	2	22.3982	chr19	19075608	19076607	1000	-	promoter:52615	uc008gyd.1	225998	Rorb	mm9_genes_promoters	Amacrine Horizontal Precursor Cells		2
chr19	19076219	19114311	38093	*	4	84.4629	chr19	19075608	19076607	1000	-	promoter:52615	uc008gyd.1	225998	Rorb	mm9_genes_promoters	Amacrine Horizontal Precursor Cells		4
chr19	19075463	19076191	729	*	LMR	19.7861	chr19	19075608	19076607	1000	-	promoter:52615	uc008gyd.1	225998	Rorb	mm9_genes_promoters	Amacrine Horizontal Precursor Cells		LMR
chr19	19178983	19186775	7793	*	1	6.04195	chr19	19185687	19186686	1000	-	promoter:52616	uc008gye.1	225998	Rorb	mm9_genes_promoters	Amacrine Horizontal Precursor Cells	1
chr19	19178945	19186688	7744	*	UMR	5.07812	chr19	19185687	19186686	1000	-	promoter:52616	uc008gye.1	225998	Rorb	mm9_genes_promoters	Amacrine Horizontal Precursor Cells	UMR
chr19	19176087	19186601	10515	*	1	8.5077	chr19	19185687	19186686	1000	-	promoter:52616	uc008gye.1	225998	Rorb	mm9_genes_promoters	Amacrine Horizontal Precursor Cells		1
chr19	19175665	19186688	11024	*	UMR	8.01961	chr19	19185687	19186686	1000	-	promoter:52616	uc008gye.1	225998	Rorb	mm9_genes_promoters	Amacrine Horizontal Precursor Cells		UMR
chr19	19075414	19076213	800	*	2	27.0588	chr19	19075608	19076607	1000	-	promoter:52617	uc008gyf.1	225998	Rorb	mm9_genes_promoters	Amacrine Horizontal Precursor Cells	2
chr19	19076219	19150733	74515	*	4	82.3529	chr19	19075608	19076607	1000	-	promoter:52617	uc008gyf.1	225998	Rorb	mm9_genes_promoters	Amacrine Horizontal Precursor Cells	4
chr19	19075463	19076191	729	*	LMR	16.5775	chr19	19075608	19076607	1000	-	promoter:52617	uc008gyf.1	225998	Rorb	mm9_genes_promoters	Amacrine Horizontal Precursor Cells	LMR
chr19	19075438	19076213	776	*	2	22.3982	chr19	19075608	19076607	1000	-	promoter:52617	uc008gyf.1	225998	Rorb	mm9_genes_promoters	Amacrine Horizontal Precursor Cells		2
chr19	19076219	19114311	38093	*	4	84.4629	chr19	19075608	19076607	1000	-	promoter:52617	uc008gyf.1	225998	Rorb	mm9_genes_promoters	Amacrine Horizontal Precursor Cells		4
chr19	19075463	19076191	729	*	LMR	19.7861	chr19	19075608	19076607	1000	-	promoter:52617	uc008gyf.1	225998	Rorb	mm9_genes_promoters	Amacrine Horizontal Precursor Cells		LMR
chr19	19075414	19076213	800	*	2	27.0588	chr19	19075608	19076607	1000	-	promoter:52618	uc008gyg.1	225998	Rorb	mm9_genes_promoters	Amacrine Horizontal Precursor Cells	2
chr19	19076219	19150733	74515	*	4	82.3529	chr19	19075608	19076607	1000	-	promoter:52618	uc008gyg.1	225998	Rorb	mm9_genes_promoters	Amacrine Horizontal Precursor Cells	4
chr19	19075463	19076191	729	*	LMR	16.5775	chr19	19075608	19076607	1000	-	promoter:52618	uc008gyg.1	225998	Rorb	mm9_genes_promoters	Amacrine Horizontal Precursor Cells	LMR
chr19	19075438	19076213	776	*	2	22.3982	chr19	19075608	19076607	1000	-	promoter:52618	uc008gyg.1	225998	Rorb	mm9_genes_promoters	Amacrine Horizontal Precursor Cells		2
chr19	19076219	19114311	38093	*	4	84.4629	chr19	19075608	19076607	1000	-	promoter:52618	uc008gyg.1	225998	Rorb	mm9_genes_promoters	Amacrine Horizontal Precursor Cells		4
chr19	19075463	19076191	729	*	LMR	19.7861	chr19	19075608	19076607	1000	-	promoter:52618	uc008gyg.1	225998	Rorb	mm9_genes_promoters	Amacrine Horizontal Precursor Cells		LMR
chr1	19195389	19232708	37320	*	1	2.37024	chr1	19197995	19198994	1000	+	promoter:84	uc007akq.1	21419	Tfap2b	mm9_genes_promoters	Immature Horizontal Cells	1
chr1	19194850	19233340	38491	*	UMR	1.95502	chr1	19197995	19198994	1000	+	promoter:84	uc007akq.1	21419	Tfap2b	mm9_genes_promoters	Immature Horizontal Cells	UMR
chr1	19195389	19232708	37320	*	1	3.71747	chr1	19197995	19198994	1000	+	promoter:84	uc007akq.1	21419	Tfap2b	mm9_genes_promoters	Immature Horizontal Cells		1
chr1	19194850	19233340	38491	*	UMR	3.20359	chr1	19197995	19198994	1000	+	promoter:84	uc007akq.1	21419	Tfap2b	mm9_genes_promoters	Immature Horizontal Cells		UMR
chr1	19195389	19232708	37320	*	1	2.37024	chr1	19197995	19198994	1000	+	promoter:85	uc007akr.1	21419	Tfap2b	mm9_genes_promoters	Immature Horizontal Cells	1
chr1	19194850	19233340	38491	*	UMR	1.95502	chr1	19197995	19198994	1000	+	promoter:85	uc007akr.1	21419	Tfap2b	mm9_genes_promoters	Immature Horizontal Cells	UMR
chr1	19195389	19232708	37320	*	1	3.71747	chr1	19197995	19198994	1000	+	promoter:85	uc007akr.1	21419	Tfap2b	mm9_genes_promoters	Immature Horizontal Cells		1
chr1	19194850	19233340	38491	*	UMR	3.20359	chr1	19197995	19198994	1000	+	promoter:85	uc007akr.1	21419	Tfap2b	mm9_genes_promoters	Immature Horizontal Cells		UMR
chr1	19195389	19232708	37320	*	1	2.37024	chr1	19201135	19202134	1000	+	promoter:86	uc007aks.1	21419	Tfap2b	mm9_genes_promoters	Immature Horizontal Cells	1
chr1	19194850	19233340	38491	*	UMR	1.95502	chr1	19201135	19202134	1000	+	promoter:86	uc007aks.1	21419	Tfap2b	mm9_genes_promoters	Immature Horizontal Cells	UMR
chr1	19195389	19232708	37320	*	1	3.71747	chr1	19201135	19202134	1000	+	promoter:86	uc007aks.1	21419	Tfap2b	mm9_genes_promoters	Immature Horizontal Cells		1
chr1	19194850	19233340	38491	*	UMR	3.20359	chr1	19201135	19202134	1000	+	promoter:86	uc007aks.1	21419	Tfap2b	mm9_genes_promoters	Immature Horizontal Cells		UMR
chr1	19195389	19232708	37320	*	1	2.37024	chr1	19201135	19202134	1000	+	promoter:87	uc007akt.1	21419	Tfap2b	mm9_genes_promoters	Immature Horizontal Cells	1
chr1	19194850	19233340	38491	*	UMR	1.95502	chr1	19201135	19202134	1000	+	promoter:87	uc007akt.1	21419	Tfap2b	mm9_genes_promoters	Immature Horizontal Cells	UMR
chr1	19195389	19232708	37320	*	1	3.71747	chr1	19201135	19202134	1000	+	promoter:87	uc007akt.1	21419	Tfap2b	mm9_genes_promoters	Immature Horizontal Cells		1
chr1	19194850	19233340	38491	*	UMR	3.20359	chr1	19201135	19202134	1000	+	promoter:87	uc007akt.1	21419	Tfap2b	mm9_genes_promoters	Immature Horizontal Cells		UMR
chr1	19195389	19232708	37320	*	1	2.37024	chr1	19203008	19204007	1000	+	promoter:88	uc007aku.1	21419	Tfap2b	mm9_genes_promoters	Immature Horizontal Cells	1
chr1	19194850	19233340	38491	*	UMR	1.95502	chr1	19203008	19204007	1000	+	promoter:88	uc007aku.1	21419	Tfap2b	mm9_genes_promoters	Immature Horizontal Cells	UMR
chr1	19195389	19232708	37320	*	1	3.71747	chr1	19203008	19204007	1000	+	promoter:88	uc007aku.1	21419	Tfap2b	mm9_genes_promoters	Immature Horizontal Cells		1
chr1	19194850	19233340	38491	*	UMR	3.20359	chr1	19203008	19204007	1000	+	promoter:88	uc007aku.1	21419	Tfap2b	mm9_genes_promoters	Immature Horizontal Cells		UMR

## Sheet: Mature HCs
seqnames	start	end	width	strand	name	score	annot.seqnames	annot.start	annot.end	annot.width	annot.strand	annot.id	annot.tx_id	annot.gene_id	annot.symbol	annot.type	Mature HCs	e14	e17
chr4	15366515	15807777	441263	*	4	85.47	chr4	15807411	15808410	1000	+	promoter:10485	uc008sbl.1	12307	Calb1	mm9_genes_promoters	Horizontal Cells	4
chr4	15807933	15809663	1731	*	1	8.88009	chr4	15807411	15808410	1000	+	promoter:10485	uc008sbl.1	12307	Calb1	mm9_genes_promoters	Horizontal Cells	1
chr4	15807943	15809767	1825	*	UMR	7.95848	chr4	15807411	15808410	1000	+	promoter:10485	uc008sbl.1	12307	Calb1	mm9_genes_promoters	Horizontal Cells	UMR
chr4	15366515	15807951	441437	*	4	84.7231	chr4	15807411	15808410	1000	+	promoter:10485	uc008sbl.1	12307	Calb1	mm9_genes_promoters	Horizontal Cells		4
chr4	15807987	15809663	1677	*	1	8.48416	chr4	15807411	15808410	1000	+	promoter:10485	uc008sbl.1	12307	Calb1	mm9_genes_promoters	Horizontal Cells		1
chr4	15807943	15809767	1825	*	UMR	9.15649	chr4	15807411	15808410	1000	+	promoter:10485	uc008sbl.1	12307	Calb1	mm9_genes_promoters	Horizontal Cells		UMR
chr4	32688658	32701681	13024	*	4	81.4526	chr4	32689358	32690357	1000	-	promoter:12103	uc008sev.1	14610	Gja10	mm9_genes_promoters	Horizontal Cells	4
chr4	32688658	32701681	13024	*	4	81.3046	chr4	32689358	32690357	1000	-	promoter:12103	uc008sev.1	14610	Gja10	mm9_genes_promoters	Horizontal Cells		4
chr9	64231494	64235538	4045	*	1	4.81283	chr9	64232433	64233432	1000	+	promoter:27967	uc009qby.2	214058	Megf11	mm9_genes_promoters	Horizontal Cells	1
chr9	64231331	64235495	4165	*	UMR	4.29864	chr9	64232433	64233432	1000	+	promoter:27967	uc009qby.2	214058	Megf11	mm9_genes_promoters	Horizontal Cells	UMR
chr9	64231385	64235653	4269	*	1	8.98956	chr9	64232433	64233432	1000	+	promoter:27967	uc009qby.2	214058	Megf11	mm9_genes_promoters	Horizontal Cells		1
chr9	64232079	64235579	3501	*	UMR	4.85036	chr9	64232433	64233432	1000	+	promoter:27967	uc009qby.2	214058	Megf11	mm9_genes_promoters	Horizontal Cells		UMR
chr9	64231494	64235538	4045	*	1	4.81283	chr9	64232433	64233432	1000	+	promoter:27968	uc012gvd.1	214058	Megf11	mm9_genes_promoters	Horizontal Cells	1
chr9	64231331	64235495	4165	*	UMR	4.29864	chr9	64232433	64233432	1000	+	promoter:27968	uc012gvd.1	214058	Megf11	mm9_genes_promoters	Horizontal Cells	UMR
chr9	64231385	64235653	4269	*	1	8.98956	chr9	64232433	64233432	1000	+	promoter:27968	uc012gvd.1	214058	Megf11	mm9_genes_promoters	Horizontal Cells		1
chr9	64232079	64235579	3501	*	UMR	4.85036	chr9	64232433	64233432	1000	+	promoter:27968	uc012gvd.1	214058	Megf11	mm9_genes_promoters	Horizontal Cells		UMR
chr9	64231494	64235538	4045	*	1	4.81283	chr9	64232433	64233432	1000	+	promoter:27969	uc009qbz.2	214058	Megf11	mm9_genes_promoters	Horizontal Cells	1
chr9	64231331	64235495	4165	*	UMR	4.29864	chr9	64232433	64233432	1000	+	promoter:27969	uc009qbz.2	214058	Megf11	mm9_genes_promoters	Horizontal Cells	UMR
chr9	64231385	64235653	4269	*	1	8.98956	chr9	64232433	64233432	1000	+	promoter:27969	uc009qbz.2	214058	Megf11	mm9_genes_promoters	Horizontal Cells		1
chr9	64232079	64235579	3501	*	UMR	4.85036	chr9	64232433	64233432	1000	+	promoter:27969	uc009qbz.2	214058	Megf11	mm9_genes_promoters	Horizontal Cells		UMR
chr9	64231494	64235538	4045	*	1	4.81283	chr9	64232433	64233432	1000	+	promoter:27970	uc009qca.2	214058	Megf11	mm9_genes_promoters	Horizontal Cells	1
chr9	64231331	64235495	4165	*	UMR	4.29864	chr9	64232433	64233432	1000	+	promoter:27970	uc009qca.2	214058	Megf11	mm9_genes_promoters	Horizontal Cells	UMR
chr9	64231385	64235653	4269	*	1	8.98956	chr9	64232433	64233432	1000	+	promoter:27970	uc009qca.2	214058	Megf11	mm9_genes_promoters	Horizontal Cells		1
chr9	64232079	64235579	3501	*	UMR	4.85036	chr9	64232433	64233432	1000	+	promoter:27970	uc009qca.2	214058	Megf11	mm9_genes_promoters	Horizontal Cells		UMR
chr9	64231494	64235538	4045	*	1	4.81283	chr9	64232433	64233432	1000	+	promoter:27971	uc012gve.1	214058	Megf11	mm9_genes_promoters	Horizontal Cells	1
chr9	64231331	64235495	4165	*	UMR	4.29864	chr9	64232433	64233432	1000	+	promoter:27971	uc012gve.1	214058	Megf11	mm9_genes_promoters	Horizontal Cells	UMR
chr9	64231385	64235653	4269	*	1	8.98956	chr9	64232433	64233432	1000	+	promoter:27971	uc012gve.1	214058	Megf11	mm9_genes_promoters	Horizontal Cells		1
chr9	64232079	64235579	3501	*	UMR	4.85036	chr9	64232433	64233432	1000	+	promoter:27971	uc012gve.1	214058	Megf11	mm9_genes_promoters	Horizontal Cells		UMR
chr9	64304263	64355306	51044	*	3	77.2258	chr9	64348330	64349329	1000	+	promoter:27972	uc009qcb.1	214058	Megf11	mm9_genes_promoters	Horizontal Cells	3
chr9	64347929	64348462	534	*	LMR	39.7059	chr9	64348330	64349329	1000	+	promoter:27972	uc009qcb.1	214058	Megf11	mm9_genes_promoters	Horizontal Cells	LMR
chr9	64336833	64355306	18474	*	4	80.62	chr9	64348330	64349329	1000	+	promoter:27972	uc009qcb.1	214058	Megf11	mm9_genes_promoters	Horizontal Cells		4
chr9	64532921	64535136	2216	*	3	72.3739	chr9	64533170	64534169	1000	+	promoter:27973	uc009qcc.2	214058	Megf11	mm9_genes_promoters	Horizontal Cells	3
chr9	64532921	64534893	1973	*	3	73.7557	chr9	64533170	64534169	1000	+	promoter:27973	uc009qcc.2	214058	Megf11	mm9_genes_promoters	Horizontal Cells		3
chr9	64536203	64583964	47762	*	4	85.7187	chr9	64540568	64541567	1000	+	promoter:27974	uc009qcd.1	214058	Megf11	mm9_genes_promoters	Horizontal Cells	4
chr9	64536203	64583964	47762	*	4	85.903	chr9	64540568	64541567	1000	+	promoter:27974	uc009qcd.1	214058	Megf11	mm9_genes_promoters	Horizontal Cells		4
chr1	191989521	191999965	10445	*	1	3.83086	chr1	191994560	191995559	1000	-	promoter:2989	uc007ebb.1	19130	Prox1	mm9_genes_promoters	Horizontal Cells	1
chr1	191991219	191999764	8546	*	UMR	1.7799	chr1	191994560	191995559	1000	-	promoter:2989	uc007ebb.1	19130	Prox1	mm9_genes_promoters	Horizontal Cells	UMR
chr1	191991460	191999564	8105	*	1	3.68965	chr1	191994560	191995559	1000	-	promoter:2989	uc007ebb.1	19130	Prox1	mm9_genes_promoters	Horizontal Cells		1
chr1	191991600	191999764	8165	*	UMR	2.9306	chr1	191994560	191995559	1000	-	promoter:2989	uc007ebb.1	19130	Prox1	mm9_genes_promoters	Horizontal Cells		UMR
chr1	191989521	191999965	10445	*	1	3.83086	chr1	191993279	191994278	1000	-	promoter:2990	uc007ebc.1	19130	Prox1	mm9_genes_promoters	Horizontal Cells	1
chr1	191991219	191999764	8546	*	UMR	1.7799	chr1	191993279	191994278	1000	-	promoter:2990	uc007ebc.1	19130	Prox1	mm9_genes_promoters	Horizontal Cells	UMR
chr1	191991460	191999564	8105	*	1	3.68965	chr1	191993279	191994278	1000	-	promoter:2990	uc007ebc.1	19130	Prox1	mm9_genes_promoters	Horizontal Cells		1
chr1	191991600	191999764	8165	*	UMR	2.9306	chr1	191993279	191994278	1000	-	promoter:2990	uc007ebc.1	19130	Prox1	mm9_genes_promoters	Horizontal Cells		UMR
chr11	84326372	84344174	17803	*	1	2.23442	chr11	84339037	84340036	1000	-	promoter:36213	uc007kqo.1	16869	Lhx1	mm9_genes_promoters	Horizontal Cells	1
chr11	84326306	84344352	18047	*	UMR	2.05665	chr11	84339037	84340036	1000	-	promoter:36213	uc007kqo.1	16869	Lhx1	mm9_genes_promoters	Horizontal Cells	UMR
chr11	84326372	84344174	17803	*	1	2.78431	chr11	84339037	84340036	1000	-	promoter:36213	uc007kqo.1	16869	Lhx1	mm9_genes_promoters	Horizontal Cells		1
chr11	84326306	84344240	17935	*	UMR	2.42577	chr11	84339037	84340036	1000	-	promoter:36213	uc007kqo.1	16869	Lhx1	mm9_genes_promoters	Horizontal Cells		UMR
chr14	68740575	68745317	4743	*	1	5.15103	chr14	68743062	68744061	1000	-	promoter:43003	uc007ulo.1	18040	Nefm	mm9_genes_promoters	Horizontal Cells	1
chr14	68740624	68745530	4907	*	UMR	4.5628	chr14	68743062	68744061	1000	-	promoter:43003	uc007ulo.1	18040	Nefm	mm9_genes_promoters	Horizontal Cells	UMR
chr14	68740575	68745317	4743	*	1	6.30738	chr14	68743062	68744061	1000	-	promoter:43003	uc007ulo.1	18040	Nefm	mm9_genes_promoters	Horizontal Cells		1
chr14	68740677	68745530	4854	*	UMR	5.55746	chr14	68743062	68744061	1000	-	promoter:43003	uc007ulo.1	18040	Nefm	mm9_genes_promoters	Horizontal Cells		UMR
chr18	57245839	57291965	46127	*	4	84.7519	chr18	57291744	57292743	1000	+	promoter:50346	uc008eyz.2	70417	Megf10	mm9_genes_promoters	Horizontal Cells	4
chr18	57292157	57293670	1514	*	1	4.81744	chr18	57291744	57292743	1000	+	promoter:50346	uc008eyz.2	70417	Megf10	mm9_genes_promoters	Horizontal Cells	1
chr18	57292198	57293664	1467	*	UMR	3.78151	chr18	57291744	57292743	1000	+	promoter:50346	uc008eyz.2	70417	Megf10	mm9_genes_promoters	Horizontal Cells	UMR
chr18	57245839	57291965	46127	*	4	84.7902	chr18	57291744	57292743	1000	+	promoter:50346	uc008eyz.2	70417	Megf10	mm9_genes_promoters	Horizontal Cells		4
chr18	57292157	57293670	1514	*	1	5.6288	chr18	57291744	57292743	1000	+	promoter:50346	uc008eyz.2	70417	Megf10	mm9_genes_promoters	Horizontal Cells		1
chr18	57292198	57293664	1467	*	UMR	4.20168	chr18	57291744	57292743	1000	+	promoter:50346	uc008eyz.2	70417	Megf10	mm9_genes_promoters	Horizontal Cells		UMR
chr18	57293737	57343432	49696	*	4	83.371	chr18	57301440	57302439	1000	+	promoter:50347	uc008eza.1	70417	Megf10	mm9_genes_promoters	Horizontal Cells	4
chr18	57293737	57343432	49696	*	4	81.7663	chr18	57301440	57302439	1000	+	promoter:50347	uc008eza.1	70417	Megf10	mm9_genes_promoters	Horizontal Cells		4
chr18	81155104	81175735	20632	*	4	84.9409	chr18	81171365	81172364	1000	-	promoter:51321	uc008ftl.2	20689	Sall3	mm9_genes_promoters	Horizontal Cells	4
chr18	81155171	81175735	20565	*	4	83.9819	chr18	81171365	81172364	1000	-	promoter:51321	uc008ftl.2	20689	Sall3	mm9_genes_promoters	Horizontal Cells		4
chr18	81155104	81175735	20632	*	4	84.9409	chr18	81171771	81172770	1000	-	promoter:51322	uc008ftm.1	20689	Sall3	mm9_genes_promoters	Horizontal Cells	4
chr18	81155171	81175735	20565	*	4	83.9819	chr18	81171771	81172770	1000	-	promoter:51322	uc008ftm.1	20689	Sall3	mm9_genes_promoters	Horizontal Cells		4
chr18	81175776	81190025	14250	*	1	3.62993	chr18	81183318	81184317	1000	-	promoter:51323	uc008ftn.1	20689	Sall3	mm9_genes_promoters	Horizontal Cells	1
chr18	81175961	81190034	14074	*	UMR	3.09057	chr18	81183318	81184317	1000	-	promoter:51323	uc008ftn.1	20689	Sall3	mm9_genes_promoters	Horizontal Cells	UMR
chr18	81175776	81190025	14250	*	1	4.33437	chr18	81183318	81184317	1000	-	promoter:51323	uc008ftn.1	20689	Sall3	mm9_genes_promoters	Horizontal Cells		1
chr18	81176149	81190034	13886	*	UMR	3.4726	chr18	81183318	81184317	1000	-	promoter:51323	uc008ftn.1	20689	Sall3	mm9_genes_promoters	Horizontal Cells		UMR
chr2	71362820	71390847	28028	*	1	2.73553	chr2	71384812	71385811	1000	-	promoter:6331	uc008kax.2	13392	Dlx2	mm9_genes_promoters	Horizontal Cells	1
chr2	71362825	71390870	28046	*	UMR	2.35061	chr2	71384812	71385811	1000	-	promoter:6331	uc008kax.2	13392	Dlx2	mm9_genes_promoters	Horizontal Cells	UMR
chr2	71362896	71390847	27952	*	1	4.8982	chr2	71384812	71385811	1000	-	promoter:6331	uc008kax.2	13392	Dlx2	mm9_genes_promoters	Horizontal Cells		1
chr2	71362825	71390870	28046	*	UMR	4.38926	chr2	71384812	71385811	1000	-	promoter:6331	uc008kax.2	13392	Dlx2	mm9_genes_promoters	Horizontal Cells		UMR

## Sheet: RGC precursors
seqnames	start	end	width	strand	name	score	annot.seqnames	annot.start	annot.end	annot.width	annot.strand	annot.id	annot.tx_id	annot.gene_id	annot.symbol	annot.type	RGC precursors	e14	e17
chr5	28783888	28796549	12662	*	1	3.86269	chr5	28793642	28794641	1000	-	promoter:15561	uc008wua.2	20423	Shh	mm9_genes_promoters	Immature Ganglion Cells	1
chr5	28783802	28796760	12959	*	UMR	3.6016	chr5	28793642	28794641	1000	-	promoter:15561	uc008wua.2	20423	Shh	mm9_genes_promoters	Immature Ganglion Cells	UMR
chr5	28783634	28796549	12916	*	1	4.59514	chr5	28793642	28794641	1000	-	promoter:15561	uc008wua.2	20423	Shh	mm9_genes_promoters	Immature Ganglion Cells		1
chr5	28783802	28794856	11055	*	UMR	2.73056	chr5	28793642	28794641	1000	-	promoter:15561	uc008wua.2	20423	Shh	mm9_genes_promoters	Immature Ganglion Cells		UMR
chr5	106875464	106902181	26718	*	1	2.62787	chr5	106887186	106888185	1000	-	promoter:16149	uc008ylm.1	104382	Barhl2	mm9_genes_promoters	Immature Ganglion Cells	1
chr5	106875442	106902014	26573	*	UMR	2.22745	chr5	106887186	106888185	1000	-	promoter:16149	uc008ylm.1	104382	Barhl2	mm9_genes_promoters	Immature Ganglion Cells	UMR
chr5	106875464	106902326	26863	*	1	4.382	chr5	106887186	106888185	1000	-	promoter:16149	uc008ylm.1	104382	Barhl2	mm9_genes_promoters	Immature Ganglion Cells		1
chr5	106875231	106902254	27024	*	UMR	3.8144	chr5	106887186	106888185	1000	-	promoter:16149	uc008ylm.1	104382	Barhl2	mm9_genes_promoters	Immature Ganglion Cells		UMR
chr7	144500192	144515678	15487	*	1	1.19875	chr7	144506129	144507128	1000	-	promoter:24485	uc009ker.2	13593	Ebf3	mm9_genes_promoters	Immature Ganglion Cells	1
chr7	144497955	144515444	17490	*	UMR	2.30571	chr7	144506129	144507128	1000	-	promoter:24485	uc009ker.2	13593	Ebf3	mm9_genes_promoters	Immature Ganglion Cells	UMR
chr7	144500494	144515482	14989	*	1	2.3783	chr7	144506129	144507128	1000	-	promoter:24485	uc009ker.2	13593	Ebf3	mm9_genes_promoters	Immature Ganglion Cells		1
chr7	144500033	144515294	15262	*	UMR	2.28981	chr7	144506129	144507128	1000	-	promoter:24485	uc009ker.2	13593	Ebf3	mm9_genes_promoters	Immature Ganglion Cells		UMR
chr7	144500192	144515678	15487	*	1	1.19875	chr7	144506129	144507128	1000	-	promoter:24486	uc009kes.2	13593	Ebf3	mm9_genes_promoters	Immature Ganglion Cells	1
chr7	144497955	144515444	17490	*	UMR	2.30571	chr7	144506129	144507128	1000	-	promoter:24486	uc009kes.2	13593	Ebf3	mm9_genes_promoters	Immature Ganglion Cells	UMR
chr7	144500494	144515482	14989	*	1	2.3783	chr7	144506129	144507128	1000	-	promoter:24486	uc009kes.2	13593	Ebf3	mm9_genes_promoters	Immature Ganglion Cells		1
chr7	144500033	144515294	15262	*	UMR	2.28981	chr7	144506129	144507128	1000	-	promoter:24486	uc009kes.2	13593	Ebf3	mm9_genes_promoters	Immature Ganglion Cells		UMR
chr7	144500192	144515678	15487	*	1	1.19875	chr7	144506129	144507128	1000	-	promoter:24487	uc012fvm.1	13593	Ebf3	mm9_genes_promoters	Immature Ganglion Cells	1
chr7	144497955	144515444	17490	*	UMR	2.30571	chr7	144506129	144507128	1000	-	promoter:24487	uc012fvm.1	13593	Ebf3	mm9_genes_promoters	Immature Ganglion Cells	UMR
chr7	144500494	144515482	14989	*	1	2.3783	chr7	144506129	144507128	1000	-	promoter:24487	uc012fvm.1	13593	Ebf3	mm9_genes_promoters	Immature Ganglion Cells		1
chr7	144500033	144515294	15262	*	UMR	2.28981	chr7	144506129	144507128	1000	-	promoter:24487	uc012fvm.1	13593	Ebf3	mm9_genes_promoters	Immature Ganglion Cells		UMR
chr8	80947490	80965597	18108	*	1	6.2648	chr8	80960552	80961551	1000	-	promoter:26693	uc009mhy.1	18997	Pou4f2	mm9_genes_promoters	Ganglion precursor cells	1
chr8	80947321	80965662	18342	*	UMR	5.92774	chr8	80960552	80961551	1000	-	promoter:26693	uc009mhy.1	18997	Pou4f2	mm9_genes_promoters	Ganglion precursor cells	UMR
chr8	80947490	80965659	18170	*	1	7.36196	chr8	80960552	80961551	1000	-	promoter:26693	uc009mhy.1	18997	Pou4f2	mm9_genes_promoters	Ganglion precursor cells		1
chr8	80955135	80965662	10528	*	UMR	5.59692	chr8	80960552	80961551	1000	-	promoter:26693	uc009mhy.1	18997	Pou4f2	mm9_genes_promoters	Ganglion precursor cells		UMR
chr9	55385924	55398103	12180	*	1	3.29149	chr9	55387956	55388955	1000	+	promoter:27843	uc009psm.1	104360	Isl2	mm9_genes_promoters	Immature Ganglion Cells	1
chr9	55385942	55395402	9461	*	UMR	1.73617	chr9	55387956	55388955	1000	+	promoter:27843	uc009psm.1	104360	Isl2	mm9_genes_promoters	Immature Ganglion Cells	UMR
chr9	55385958	55398103	12146	*	1	4.8053	chr9	55387956	55388955	1000	+	promoter:27843	uc009psm.1	104360	Isl2	mm9_genes_promoters	Immature Ganglion Cells		1
chr9	55385979	55395402	9424	*	UMR	3.03797	chr9	55387956	55388955	1000	+	promoter:27843	uc009psm.1	104360	Isl2	mm9_genes_promoters	Immature Ganglion Cells		UMR
chr9	55385924	55398103	12180	*	1	3.29149	chr9	55387956	55388955	1000	+	promoter:27844	uc012gts.1	104360	Isl2	mm9_genes_promoters	Immature Ganglion Cells	1
chr9	55385942	55395402	9461	*	UMR	1.73617	chr9	55387956	55388955	1000	+	promoter:27844	uc012gts.1	104360	Isl2	mm9_genes_promoters	Immature Ganglion Cells	UMR
chr9	55385958	55398103	12146	*	1	4.8053	chr9	55387956	55388955	1000	+	promoter:27844	uc012gts.1	104360	Isl2	mm9_genes_promoters	Immature Ganglion Cells		1
chr9	55385979	55395402	9424	*	UMR	3.03797	chr9	55387956	55388955	1000	+	promoter:27844	uc012gts.1	104360	Isl2	mm9_genes_promoters	Immature Ganglion Cells		UMR
chr9	55385924	55398103	12180	*	1	3.29149	chr9	55387956	55388955	1000	+	promoter:27845	uc012gtt.1	104360	Isl2	mm9_genes_promoters	Immature Ganglion Cells	1
chr9	55385942	55395402	9461	*	UMR	1.73617	chr9	55387956	55388955	1000	+	promoter:27845	uc012gtt.1	104360	Isl2	mm9_genes_promoters	Immature Ganglion Cells	UMR
chr9	55385958	55398103	12146	*	1	4.8053	chr9	55387956	55388955	1000	+	promoter:27845	uc012gtt.1	104360	Isl2	mm9_genes_promoters	Immature Ganglion Cells		1
chr9	55385979	55395402	9424	*	UMR	3.03797	chr9	55387956	55388955	1000	+	promoter:27845	uc012gtt.1	104360	Isl2	mm9_genes_promoters	Immature Ganglion Cells		UMR
chr9	118384586	118390538	5953	*	1	2.24823	chr9	118386307	118387306	1000	+	promoter:28677	uc009rzo.2	13813	Eomes	mm9_genes_promoters	Immature Ganglion Cells	1
chr9	118384049	118390837	6789	*	UMR	2.46876	chr9	118386307	118387306	1000	+	promoter:28677	uc009rzo.2	13813	Eomes	mm9_genes_promoters	Immature Ganglion Cells	UMR
chr9	118384586	118390538	5953	*	1	2.37108	chr9	118386307	118387306	1000	+	promoter:28677	uc009rzo.2	13813	Eomes	mm9_genes_promoters	Immature Ganglion Cells		1
chr9	118384387	118390837	6451	*	UMR	2.27038	chr9	118386307	118387306	1000	+	promoter:28677	uc009rzo.2	13813	Eomes	mm9_genes_promoters	Immature Ganglion Cells		UMR
chr9	118384586	118390538	5953	*	1	2.24823	chr9	118386307	118387306	1000	+	promoter:28678	uc009rzp.2	13813	Eomes	mm9_genes_promoters	Immature Ganglion Cells	1
chr9	118384049	118390837	6789	*	UMR	2.46876	chr9	118386307	118387306	1000	+	promoter:28678	uc009rzp.2	13813	Eomes	mm9_genes_promoters	Immature Ganglion Cells	UMR
chr9	118384586	118390538	5953	*	1	2.37108	chr9	118386307	118387306	1000	+	promoter:28678	uc009rzp.2	13813	Eomes	mm9_genes_promoters	Immature Ganglion Cells		1
chr9	118384387	118390837	6451	*	UMR	2.27038	chr9	118386307	118387306	1000	+	promoter:28678	uc009rzp.2	13813	Eomes	mm9_genes_promoters	Immature Ganglion Cells		UMR
chr9	118384586	118390538	5953	*	1	2.24823	chr9	118386307	118387306	1000	+	promoter:28679	uc009rzq.2	13813	Eomes	mm9_genes_promoters	Immature Ganglion Cells	1
chr9	118384049	118390837	6789	*	UMR	2.46876	chr9	118386307	118387306	1000	+	promoter:28679	uc009rzq.2	13813	Eomes	mm9_genes_promoters	Immature Ganglion Cells	UMR
chr9	118384586	118390538	5953	*	1	2.37108	chr9	118386307	118387306	1000	+	promoter:28679	uc009rzq.2	13813	Eomes	mm9_genes_promoters	Immature Ganglion Cells		1
chr9	118384387	118390837	6451	*	UMR	2.27038	chr9	118386307	118387306	1000	+	promoter:28679	uc009rzq.2	13813	Eomes	mm9_genes_promoters	Immature Ganglion Cells		UMR
chr10	62560976	62563941	2966	*	2	14.2991	chr10	62561904	62562903	1000	+	promoter:30912	uc007fjv.1	53404	Atoh7	mm9_genes_promoters	Ganglion precursor cells	2
chr10	62562185	62563850	1666	*	UMR	2.10711	chr10	62561904	62562903	1000	+	promoter:30912	uc007fjv.1	53404	Atoh7	mm9_genes_promoters	Ganglion precursor cells	UMR
chr10	62561464	62562129	666	*	3	73.5294	chr10	62561904	62562903	1000	+	promoter:30912	uc007fjv.1	53404	Atoh7	mm9_genes_promoters	Ganglion precursor cells		3
chr10	62562135	62563884	1750	*	1	5.91866	chr10	62561904	62562903	1000	+	promoter:30912	uc007fjv.1	53404	Atoh7	mm9_genes_promoters	Ganglion precursor cells		1
chr10	62562185	62563850	1666	*	UMR	3.31825	chr10	62561904	62562903	1000	+	promoter:30912	uc007fjv.1	53404	Atoh7	mm9_genes_promoters	Ganglion precursor cells		UMR
chr10	62560976	62563941	2966	*	2	14.2991	chr10	62562112	62563111	1000	+	promoter:30913	uc007fjw.1	53404	Atoh7	mm9_genes_promoters	Ganglion precursor cells	2
chr10	62562185	62563850	1666	*	UMR	2.10711	chr10	62562112	62563111	1000	+	promoter:30913	uc007fjw.1	53404	Atoh7	mm9_genes_promoters	Ganglion precursor cells	UMR
chr10	62561464	62562129	666	*	3	73.5294	chr10	62562112	62563111	1000	+	promoter:30913	uc007fjw.1	53404	Atoh7	mm9_genes_promoters	Ganglion precursor cells		3
chr10	62562135	62563884	1750	*	1	5.91866	chr10	62562112	62563111	1000	+	promoter:30913	uc007fjw.1	53404	Atoh7	mm9_genes_promoters	Ganglion precursor cells		1
chr10	62562185	62563850	1666	*	UMR	3.31825	chr10	62562112	62563111	1000	+	promoter:30913	uc007fjw.1	53404	Atoh7	mm9_genes_promoters	Ganglion precursor cells		UMR
chr11	44430069	44436093	6025	*	1	6.11631	chr11	44430636	44431635	1000	+	promoter:33459	uc007inj.1	13591	Ebf1	mm9_genes_promoters	Immature Ganglion Cells	1
chr11	44429589	44436122	6534	*	UMR	6.27451	chr11	44430636	44431635	1000	+	promoter:33459	uc007inj.1	13591	Ebf1	mm9_genes_promoters	Immature Ganglion Cells	UMR
chr11	44424185	44434313	10129	*	1	5.55047	chr11	44430636	44431635	1000	+	promoter:33459	uc007inj.1	13591	Ebf1	mm9_genes_promoters	Immature Ganglion Cells		1
chr11	44429589	44434817	5229	*	UMR	6.35294	chr11	44430636	44431635	1000	+	promoter:33459	uc007inj.1	13591	Ebf1	mm9_genes_promoters	Immature Ganglion Cells		UMR
chr11	44430069	44436093	6025	*	1	6.11631	chr11	44430636	44431635	1000	+	promoter:33460	uc007ink.1	13591	Ebf1	mm9_genes_promoters	Immature Ganglion Cells	1
chr11	44429589	44436122	6534	*	UMR	6.27451	chr11	44430636	44431635	1000	+	promoter:33460	uc007ink.1	13591	Ebf1	mm9_genes_promoters	Immature Ganglion Cells	UMR
chr11	44424185	44434313	10129	*	1	5.55047	chr11	44430636	44431635	1000	+	promoter:33460	uc007ink.1	13591	Ebf1	mm9_genes_promoters	Immature Ganglion Cells		1
chr11	44429589	44434817	5229	*	UMR	6.35294	chr11	44430636	44431635	1000	+	promoter:33460	uc007ink.1	13591	Ebf1	mm9_genes_promoters	Immature Ganglion Cells		UMR
chr11	44430069	44436093	6025	*	1	6.11631	chr11	44430636	44431635	1000	+	promoter:33461	uc007inl.1	13591	Ebf1	mm9_genes_promoters	Immature Ganglion Cells	1
chr11	44429589	44436122	6534	*	UMR	6.27451	chr11	44430636	44431635	1000	+	promoter:33461	uc007inl.1	13591	Ebf1	mm9_genes_promoters	Immature Ganglion Cells	UMR
chr11	44424185	44434313	10129	*	1	5.55047	chr11	44430636	44431635	1000	+	promoter:33461	uc007inl.1	13591	Ebf1	mm9_genes_promoters	Immature Ganglion Cells		1
chr11	44429589	44434817	5229	*	UMR	6.35294	chr11	44430636	44431635	1000	+	promoter:33461	uc007inl.1	13591	Ebf1	mm9_genes_promoters	Immature Ganglion Cells		UMR
chr11	44430069	44436093	6025	*	1	6.11631	chr11	44430636	44431635	1000	+	promoter:33462	uc007inm.1	13591	Ebf1	mm9_genes_promoters	Immature Ganglion Cells	1
chr11	44429589	44436122	6534	*	UMR	6.27451	chr11	44430636	44431635	1000	+	promoter:33462	uc007inm.1	13591	Ebf1	mm9_genes_promoters	Immature Ganglion Cells	UMR
chr11	44424185	44434313	10129	*	1	5.55047	chr11	44430636	44431635	1000	+	promoter:33462	uc007inm.1	13591	Ebf1	mm9_genes_promoters	Immature Ganglion Cells		1
chr11	44429589	44434817	5229	*	UMR	6.35294	chr11	44430636	44431635	1000	+	promoter:33462	uc007inm.1	13591	Ebf1	mm9_genes_promoters	Immature Ganglion Cells		UMR
chr11	44430069	44436093	6025	*	1	6.11631	chr11	44430636	44431635	1000	+	promoter:33463	uc007inn.1	13591	Ebf1	mm9_genes_promoters	Immature Ganglion Cells	1
chr11	44429589	44436122	6534	*	UMR	6.27451	chr11	44430636	44431635	1000	+	promoter:33463	uc007inn.1	13591	Ebf1	mm9_genes_promoters	Immature Ganglion Cells	UMR
chr11	44424185	44434313	10129	*	1	5.55047	chr11	44430636	44431635	1000	+	promoter:33463	uc007inn.1	13591	Ebf1	mm9_genes_promoters	Immature Ganglion Cells		1
chr11	44429589	44434817	5229	*	UMR	6.35294	chr11	44430636	44431635	1000	+	promoter:33463	uc007inn.1	13591	Ebf1	mm9_genes_promoters	Immature Ganglion Cells		UMR
chr2	71362820	71390847	28028	*	1	2.73553	chr2	71366502	71367501	1000	+	promoter:3824	uc008kau.1	13390	Dlx1	mm9_genes_promoters	Immature Ganglion Cells	1
chr2	71362825	71390870	28046	*	UMR	2.35061	chr2	71366502	71367501	1000	+	promoter:3824	uc008kau.1	13390	Dlx1	mm9_genes_promoters	Immature Ganglion Cells	UMR
chr2	71362896	71390847	27952	*	1	4.8982	chr2	71366502	71367501	1000	+	promoter:3824	uc008kau.1	13390	Dlx1	mm9_genes_promoters	Immature Ganglion Cells		1
chr2	71362825	71390870	28046	*	UMR	4.38926	chr2	71366502	71367501	1000	+	promoter:3824	uc008kau.1	13390	Dlx1	mm9_genes_promoters	Immature Ganglion Cells		UMR
chr2	71362820	71390847	28028	*	1	2.73553	chr2	71366502	71367501	1000	+	promoter:3825	uc008kav.1	13390	Dlx1	mm9_genes_promoters	Immature Ganglion Cells	1
chr2	71362825	71390870	28046	*	UMR	2.35061	chr2	71366502	71367501	1000	+	promoter:3825	uc008kav.1	13390	Dlx1	mm9_genes_promoters	Immature Ganglion Cells	UMR
chr2	71362896	71390847	27952	*	1	4.8982	chr2	71366502	71367501	1000	+	promoter:3825	uc008kav.1	13390	Dlx1	mm9_genes_promoters	Immature Ganglion Cells		1
chr2	71362825	71390870	28046	*	UMR	4.38926	chr2	71366502	71367501	1000	+	promoter:3825	uc008kav.1	13390	Dlx1	mm9_genes_promoters	Immature Ganglion Cells		UMR
chr13	117082809	117105784	22976	*	1	2.91356	chr13	117099897	117100896	1000	-	promoter:40949	uc007rye.2	16392	Isl1	mm9_genes_promoters	Ganglion precursor cells	1
chr13	117082672	117105936	23265	*	UMR	2.83148	chr13	117099897	117100896	1000	-	promoter:40949	uc007rye.2	16392	Isl1	mm9_genes_promoters	Ganglion precursor cells	UMR
chr13	117082809	117105266	22458	*	1	3.46485	chr13	117099897	117100896	1000	-	promoter:40949	uc007rye.2	16392	Isl1	mm9_genes_promoters	Ganglion precursor cells		1
chr13	117082461	117105264	22804	*	UMR	2.94118	chr13	117099897	117100896	1000	-	promoter:40949	uc007rye.2	16392	Isl1	mm9_genes_promoters	Ganglion precursor cells		UMR
chr13	117082809	117105784	22976	*	1	2.91356	chr13	117099897	117100896	1000	-	promoter:40950	uc007ryf.2	16392	Isl1	mm9_genes_promoters	Ganglion precursor cells	1
chr13	117082672	117105936	23265	*	UMR	2.83148	chr13	117099897	117100896	1000	-	promoter:40950	uc007ryf.2	16392	Isl1	mm9_genes_promoters	Ganglion precursor cells	UMR
chr13	117082809	117105266	22458	*	1	3.46485	chr13	117099897	117100896	1000	-	promoter:40950	uc007ryf.2	16392	Isl1	mm9_genes_promoters	Ganglion precursor cells		1
chr13	117082461	117105264	22804	*	UMR	2.94118	chr13	117099897	117100896	1000	-	promoter:40950	uc007ryf.2	16392	Isl1	mm9_genes_promoters	Ganglion precursor cells		UMR
chr13	117082809	117105784	22976	*	1	2.91356	chr13	117099897	117100896	1000	-	promoter:40951	uc007ryg.2	16392	Isl1	mm9_genes_promoters	Ganglion precursor cells	1
chr13	117082672	117105936	23265	*	UMR	2.83148	chr13	117099897	117100896	1000	-	promoter:40951	uc007ryg.2	16392	Isl1	mm9_genes_promoters	Ganglion precursor cells	UMR
chr13	117082809	117105266	22458	*	1	3.46485	chr13	117099897	117100896	1000	-	promoter:40951	uc007ryg.2	16392	Isl1	mm9_genes_promoters	Ganglion precursor cells		1
chr13	117082461	117105264	22804	*	UMR	2.94118	chr13	117099897	117100896	1000	-	promoter:40951	uc007ryg.2	16392	Isl1	mm9_genes_promoters	Ganglion precursor cells		UMR
chr14	67846507	67859792	13286	*	1	3.57339	chr14	67851129	67852128	1000	+	promoter:41978	uc007ukw.1	13592	Ebf2	mm9_genes_promoters	Immature Ganglion Cells	1
chr14	67846474	67859720	13247	*	UMR	2.78928	chr14	67851129	67852128	1000	+	promoter:41978	uc007ukw.1	13592	Ebf2	mm9_genes_promoters	Immature Ganglion Cells	UMR
chr14	67846439	67859824	13386	*	1	4.27745	chr14	67851129	67852128	1000	+	promoter:41978	uc007ukw.1	13592	Ebf2	mm9_genes_promoters	Immature Ganglion Cells		1
chr14	67846500	67859720	13221	*	UMR	3.24016	chr14	67851129	67852128	1000	+	promoter:41978	uc007ukw.1	13592	Ebf2	mm9_genes_promoters	Immature Ganglion Cells		UMR
chr14	67846507	67859792	13286	*	1	3.57339	chr14	67851129	67852128	1000	+	promoter:41979	uc011znu.1	13592	Ebf2	mm9_genes_promoters	Immature Ganglion Cells	1
chr14	67846474	67859720	13247	*	UMR	2.78928	chr14	67851129	67852128	1000	+	promoter:41979	uc011znu.1	13592	Ebf2	mm9_genes_promoters	Immature Ganglion Cells	UMR
chr14	67846439	67859824	13386	*	1	4.27745	chr14	67851129	67852128	1000	+	promoter:41979	uc011znu.1	13592	Ebf2	mm9_genes_promoters	Immature Ganglion Cells		1
chr14	67846500	67859720	13221	*	UMR	3.24016	chr14	67851129	67852128	1000	+	promoter:41979	uc011znu.1	13592	Ebf2	mm9_genes_promoters	Immature Ganglion Cells		UMR
chr14	67846507	67859792	13286	*	1	3.57339	chr14	67852481	67853480	1000	+	promoter:41980	uc007ukx.1	13592	Ebf2	mm9_genes_promoters	Immature Ganglion Cells	1
chr14	67846474	67859720	13247	*	UMR	2.78928	chr14	67852481	67853480	1000	+	promoter:41980	uc007ukx.1	13592	Ebf2	mm9_genes_promoters	Immature Ganglion Cells	UMR
chr14	67846439	67859824	13386	*	1	4.27745	chr14	67852481	67853480	1000	+	promoter:41980	uc007ukx.1	13592	Ebf2	mm9_genes_promoters	Immature Ganglion Cells		1
chr14	67846500	67859720	13221	*	UMR	3.24016	chr14	67852481	67853480	1000	+	promoter:41980	uc007ukx.1	13592	Ebf2	mm9_genes_promoters	Immature Ganglion Cells		UMR
chr14	104866537	104874170	7634	*	1	2.03209	chr14	104867217	104868216	1000	-	promoter:43186	uc007uxb.1	18996	Pou4f1	mm9_genes_promoters	Immature Ganglion Cells	1
chr14	104866525	104874121	7597	*	UMR	1.80481	chr14	104867217	104868216	1000	-	promoter:43186	uc007uxb.1	18996	Pou4f1	mm9_genes_promoters	Immature Ganglion Cells	UMR
chr14	104853237	104874170	20934	*	1	4.24837	chr14	104867217	104868216	1000	-	promoter:43186	uc007uxb.1	18996	Pou4f1	mm9_genes_promoters	Immature Ganglion Cells		1
chr14	104855767	104874121	18355	*	UMR	2.07744	chr14	104867217	104868216	1000	-	promoter:43186	uc007uxb.1	18996	Pou4f1	mm9_genes_promoters	Immature Ganglion Cells		UMR
chr2	130119196	130122806	3611	*	1	7.60021	chr2	130120675	130121674	1000	+	promoter:4734	uc008mio.2	228598	Ebf4	mm9_genes_promoters	Immature Ganglion Cells	1
chr2	130118777	130122612	3836	*	UMR	6.63717	chr2	130120675	130121674	1000	+	promoter:4734	uc008mio.2	228598	Ebf4	mm9_genes_promoters	Immature Ganglion Cells	UMR
chr2	130118399	130122806	4408	*	1	10.4139	chr2	130120675	130121674	1000	+	promoter:4734	uc008mio.2	228598	Ebf4	mm9_genes_promoters	Immature Ganglion Cells		1
chr2	130118507	130122750	4244	*	UMR	8.55615	chr2	130120675	130121674	1000	+	promoter:4734	uc008mio.2	228598	Ebf4	mm9_genes_promoters	Immature Ganglion Cells		UMR
chr2	130119196	130122806	3611	*	1	7.60021	chr2	130120675	130121674	1000	+	promoter:4735	uc008mip.2	228598	Ebf4	mm9_genes_promoters	Immature Ganglion Cells	1
chr2	130118777	130122612	3836	*	UMR	6.63717	chr2	130120675	130121674	1000	+	promoter:4735	uc008mip.2	228598	Ebf4	mm9_genes_promoters	Immature Ganglion Cells	UMR
chr2	130118399	130122806	4408	*	1	10.4139	chr2	130120675	130121674	1000	+	promoter:4735	uc008mip.2	228598	Ebf4	mm9_genes_promoters	Immature Ganglion Cells		1
chr2	130118507	130122750	4244	*	UMR	8.55615	chr2	130120675	130121674	1000	+	promoter:4735	uc008mip.2	228598	Ebf4	mm9_genes_promoters	Immature Ganglion Cells		UMR
chr2	130119196	130122806	3611	*	1	7.60021	chr2	130120675	130121674	1000	+	promoter:4736	uc008miq.2	228598	Ebf4	mm9_genes_promoters	Immature Ganglion Cells	1
chr2	130118777	130122612	3836	*	UMR	6.63717	chr2	130120675	130121674	1000	+	promoter:4736	uc008miq.2	228598	Ebf4	mm9_genes_promoters	Immature Ganglion Cells	UMR
chr2	130118399	130122806	4408	*	1	10.4139	chr2	130120675	130121674	1000	+	promoter:4736	uc008miq.2	228598	Ebf4	mm9_genes_promoters	Immature Ganglion Cells		1
chr2	130118507	130122750	4244	*	UMR	8.55615	chr2	130120675	130121674	1000	+	promoter:4736	uc008miq.2	228598	Ebf4	mm9_genes_promoters	Immature Ganglion Cells		UMR
chr2	130119196	130122806	3611	*	1	7.60021	chr2	130120675	130121674	1000	+	promoter:4737	uc012cec.1	228598	Ebf4	mm9_genes_promoters	Immature Ganglion Cells	1
chr2	130118777	130122612	3836	*	UMR	6.63717	chr2	130120675	130121674	1000	+	promoter:4737	uc012cec.1	228598	Ebf4	mm9_genes_promoters	Immature Ganglion Cells	UMR
chr2	130118399	130122806	4408	*	1	10.4139	chr2	130120675	130121674	1000	+	promoter:4737	uc012cec.1	228598	Ebf4	mm9_genes_promoters	Immature Ganglion Cells		1
chr2	130118507	130122750	4244	*	UMR	8.55615	chr2	130120675	130121674	1000	+	promoter:4737	uc012cec.1	228598	Ebf4	mm9_genes_promoters	Immature Ganglion Cells		UMR
chr2	130119196	130122806	3611	*	1	7.60021	chr2	130120675	130121674	1000	+	promoter:4738	uc012ced.1	228598	Ebf4	mm9_genes_promoters	Immature Ganglion Cells	1
chr2	130118777	130122612	3836	*	UMR	6.63717	chr2	130120675	130121674	1000	+	promoter:4738	uc012ced.1	228598	Ebf4	mm9_genes_promoters	Immature Ganglion Cells	UMR
chr2	130118399	130122806	4408	*	1	10.4139	chr2	130120675	130121674	1000	+	promoter:4738	uc012ced.1	228598	Ebf4	mm9_genes_promoters	Immature Ganglion Cells		1
chr2	130118507	130122750	4244	*	UMR	8.55615	chr2	130120675	130121674	1000	+	promoter:4738	uc012ced.1	228598	Ebf4	mm9_genes_promoters	Immature Ganglion Cells		UMR
chr2	71362820	71390847	28028	*	1	2.73553	chr2	71384812	71385811	1000	-	promoter:6331	uc008kax.2	13392	Dlx2	mm9_genes_promoters	Immature Ganglion Cells	1
chr2	71362825	71390870	28046	*	UMR	2.35061	chr2	71384812	71385811	1000	-	promoter:6331	uc008kax.2	13392	Dlx2	mm9_genes_promoters	Immature Ganglion Cells	UMR
chr2	71362896	71390847	27952	*	1	4.8982	chr2	71384812	71385811	1000	-	promoter:6331	uc008kax.2	13392	Dlx2	mm9_genes_promoters	Immature Ganglion Cells		1
chr2	71362825	71390870	28046	*	UMR	4.38926	chr2	71384812	71385811	1000	-	promoter:6331	uc008kax.2	13392	Dlx2	mm9_genes_promoters	Immature Ganglion Cells		UMR

## Sheet: Mature RGCs
seqnames	start	end	width	strand	name	score	annot.seqnames	annot.start	annot.end	annot.width	annot.strand	annot.id	annot.tx_id	annot.gene_id	annot.symbol	annot.type	Mature RGCs	e14	e17
chr5	29816965	29895131	78167	*	4	82.3138	chr5	29894782	29895781	1000	+	promoter:13913	uc008wul.1	100763	Ube3c	mm9_genes_promoters	RGCs	4
chr5	29895190	29896922	1733	*	1	2.82949	chr5	29894782	29895781	1000	+	promoter:13913	uc008wul.1	100763	Ube3c	mm9_genes_promoters	RGCs	1
chr5	29895161	29896910	1750	*	UMR	1.96078	chr5	29894782	29895781	1000	+	promoter:13913	uc008wul.1	100763	Ube3c	mm9_genes_promoters	RGCs	UMR
chr5	29817119	29895131	78013	*	4	81.7933	chr5	29894782	29895781	1000	+	promoter:13913	uc008wul.1	100763	Ube3c	mm9_genes_promoters	RGCs		4
chr5	29895190	29896899	1710	*	1	3.74072	chr5	29894782	29895781	1000	+	promoter:13913	uc008wul.1	100763	Ube3c	mm9_genes_promoters	RGCs		1
chr5	29895292	29896910	1619	*	UMR	2.73933	chr5	29894782	29895781	1000	+	promoter:13913	uc008wul.1	100763	Ube3c	mm9_genes_promoters	RGCs		UMR
chr5	29816965	29895131	78167	*	4	82.3138	chr5	29894782	29895781	1000	+	promoter:13914	uc008wum.1	100763	Ube3c	mm9_genes_promoters	RGCs	4
chr5	29895190	29896922	1733	*	1	2.82949	chr5	29894782	29895781	1000	+	promoter:13914	uc008wum.1	100763	Ube3c	mm9_genes_promoters	RGCs	1
chr5	29895161	29896910	1750	*	UMR	1.96078	chr5	29894782	29895781	1000	+	promoter:13914	uc008wum.1	100763	Ube3c	mm9_genes_promoters	RGCs	UMR
chr5	29817119	29895131	78013	*	4	81.7933	chr5	29894782	29895781	1000	+	promoter:13914	uc008wum.1	100763	Ube3c	mm9_genes_promoters	RGCs		4
chr5	29895190	29896899	1710	*	1	3.74072	chr5	29894782	29895781	1000	+	promoter:13914	uc008wum.1	100763	Ube3c	mm9_genes_promoters	RGCs		1
chr5	29895292	29896910	1619	*	UMR	2.73933	chr5	29894782	29895781	1000	+	promoter:13914	uc008wum.1	100763	Ube3c	mm9_genes_promoters	RGCs		UMR
chr5	29816965	29895131	78167	*	4	82.3138	chr5	29894782	29895781	1000	+	promoter:13915	uc008wun.1	100763	Ube3c	mm9_genes_promoters	RGCs	4
chr5	29895190	29896922	1733	*	1	2.82949	chr5	29894782	29895781	1000	+	promoter:13915	uc008wun.1	100763	Ube3c	mm9_genes_promoters	RGCs	1
chr5	29895161	29896910	1750	*	UMR	1.96078	chr5	29894782	29895781	1000	+	promoter:13915	uc008wun.1	100763	Ube3c	mm9_genes_promoters	RGCs	UMR
chr5	29817119	29895131	78013	*	4	81.7933	chr5	29894782	29895781	1000	+	promoter:13915	uc008wun.1	100763	Ube3c	mm9_genes_promoters	RGCs		4
chr5	29895190	29896899	1710	*	1	3.74072	chr5	29894782	29895781	1000	+	promoter:13915	uc008wun.1	100763	Ube3c	mm9_genes_promoters	RGCs		1
chr5	29895292	29896910	1619	*	UMR	2.73933	chr5	29894782	29895781	1000	+	promoter:13915	uc008wun.1	100763	Ube3c	mm9_genes_promoters	RGCs		UMR
chr5	67066424	67068858	2435	*	1	1.89873	chr5	67066360	67067359	1000	+	promoter:14238	uc008xpf.2	22223	Uchl1	mm9_genes_promoters	RGCs	1
chr5	67066217	67068939	2723	*	UMR	1.74981	chr5	67066360	67067359	1000	+	promoter:14238	uc008xpf.2	22223	Uchl1	mm9_genes_promoters	RGCs	UMR
chr5	67066424	67068858	2435	*	1	3.125	chr5	67066360	67067359	1000	+	promoter:14238	uc008xpf.2	22223	Uchl1	mm9_genes_promoters	RGCs		1
chr5	67066217	67068939	2723	*	UMR	2.61029	chr5	67066360	67067359	1000	+	promoter:14238	uc008xpf.2	22223	Uchl1	mm9_genes_promoters	RGCs		UMR
chr5	67066424	67068858	2435	*	1	1.89873	chr5	67067132	67068131	1000	+	promoter:14239	uc008xpg.1	22223	Uchl1	mm9_genes_promoters	RGCs	1
chr5	67066217	67068939	2723	*	UMR	1.74981	chr5	67067132	67068131	1000	+	promoter:14239	uc008xpg.1	22223	Uchl1	mm9_genes_promoters	RGCs	UMR
chr5	67066424	67068858	2435	*	1	3.125	chr5	67067132	67068131	1000	+	promoter:14239	uc008xpg.1	22223	Uchl1	mm9_genes_promoters	RGCs		1
chr5	67066217	67068939	2723	*	UMR	2.61029	chr5	67067132	67068131	1000	+	promoter:14239	uc008xpg.1	22223	Uchl1	mm9_genes_promoters	RGCs		UMR
chr5	28783888	28796549	12662	*	1	3.86269	chr5	28793642	28794641	1000	-	promoter:15561	uc008wua.2	20423	Shh	mm9_genes_promoters	RGCs	1
chr5	28783802	28796760	12959	*	UMR	3.6016	chr5	28793642	28794641	1000	-	promoter:15561	uc008wua.2	20423	Shh	mm9_genes_promoters	RGCs	UMR
chr5	28783634	28796549	12916	*	1	4.59514	chr5	28793642	28794641	1000	-	promoter:15561	uc008wua.2	20423	Shh	mm9_genes_promoters	RGCs		1
chr5	28783802	28794856	11055	*	UMR	2.73056	chr5	28793642	28794641	1000	-	promoter:15561	uc008wua.2	20423	Shh	mm9_genes_promoters	RGCs		UMR
chr5	106875464	106902181	26718	*	1	2.62787	chr5	106887186	106888185	1000	-	promoter:16149	uc008ylm.1	104382	Barhl2	mm9_genes_promoters	RGCs	1
chr5	106875442	106902014	26573	*	UMR	2.22745	chr5	106887186	106888185	1000	-	promoter:16149	uc008ylm.1	104382	Barhl2	mm9_genes_promoters	RGCs	UMR
chr5	106875464	106902326	26863	*	1	4.382	chr5	106887186	106888185	1000	-	promoter:16149	uc008ylm.1	104382	Barhl2	mm9_genes_promoters	RGCs		1
chr5	106875231	106902254	27024	*	UMR	3.8144	chr5	106887186	106888185	1000	-	promoter:16149	uc008ylm.1	104382	Barhl2	mm9_genes_promoters	RGCs		UMR
chr7	148465551	148477326	11776	*	4	86.6815	chr7	148476905	148477904	1000	+	promoter:22257	uc009kkm.1	13491	Drd4	mm9_genes_promoters	RGCs	4
chr7	148477470	148480929	3460	*	1	7.2337	chr7	148476905	148477904	1000	+	promoter:22257	uc009kkm.1	13491	Drd4	mm9_genes_promoters	RGCs	1
chr7	148477479	148481160	3682	*	UMR	6.47059	chr7	148476905	148477904	1000	+	promoter:22257	uc009kkm.1	13491	Drd4	mm9_genes_promoters	RGCs	UMR
chr7	148465551	148477326	11776	*	4	84.5187	chr7	148476905	148477904	1000	+	promoter:22257	uc009kkm.1	13491	Drd4	mm9_genes_promoters	RGCs		4
chr7	148477470	148480929	3460	*	1	7.86542	chr7	148476905	148477904	1000	+	promoter:22257	uc009kkm.1	13491	Drd4	mm9_genes_promoters	RGCs		1
chr7	148477479	148481160	3682	*	UMR	7.07229	chr7	148476905	148477904	1000	+	promoter:22257	uc009kkm.1	13491	Drd4	mm9_genes_promoters	RGCs		UMR
chr7	144500192	144515678	15487	*	1	1.19875	chr7	144506129	144507128	1000	-	promoter:24485	uc009ker.2	13593	Ebf3	mm9_genes_promoters	RGCs	1
chr7	144497955	144515444	17490	*	UMR	2.30571	chr7	144506129	144507128	1000	-	promoter:24485	uc009ker.2	13593	Ebf3	mm9_genes_promoters	RGCs	UMR
chr7	144500494	144515482	14989	*	1	2.3783	chr7	144506129	144507128	1000	-	promoter:24485	uc009ker.2	13593	Ebf3	mm9_genes_promoters	RGCs		1
chr7	144500033	144515294	15262	*	UMR	2.28981	chr7	144506129	144507128	1000	-	promoter:24485	uc009ker.2	13593	Ebf3	mm9_genes_promoters	RGCs		UMR
chr7	144500192	144515678	15487	*	1	1.19875	chr7	144506129	144507128	1000	-	promoter:24486	uc009kes.2	13593	Ebf3	mm9_genes_promoters	RGCs	1
chr7	144497955	144515444	17490	*	UMR	2.30571	chr7	144506129	144507128	1000	-	promoter:24486	uc009kes.2	13593	Ebf3	mm9_genes_promoters	RGCs	UMR
chr7	144500494	144515482	14989	*	1	2.3783	chr7	144506129	144507128	1000	-	promoter:24486	uc009kes.2	13593	Ebf3	mm9_genes_promoters	RGCs		1
chr7	144500033	144515294	15262	*	UMR	2.28981	chr7	144506129	144507128	1000	-	promoter:24486	uc009kes.2	13593	Ebf3	mm9_genes_promoters	RGCs		UMR
chr7	144500192	144515678	15487	*	1	1.19875	chr7	144506129	144507128	1000	-	promoter:24487	uc012fvm.1	13593	Ebf3	mm9_genes_promoters	RGCs	1
chr7	144497955	144515444	17490	*	UMR	2.30571	chr7	144506129	144507128	1000	-	promoter:24487	uc012fvm.1	13593	Ebf3	mm9_genes_promoters	RGCs	UMR
chr7	144500494	144515482	14989	*	1	2.3783	chr7	144506129	144507128	1000	-	promoter:24487	uc012fvm.1	13593	Ebf3	mm9_genes_promoters	RGCs		1
chr7	144500033	144515294	15262	*	UMR	2.28981	chr7	144506129	144507128	1000	-	promoter:24487	uc012fvm.1	13593	Ebf3	mm9_genes_promoters	RGCs		UMR
chr8	125933704	125938426	4723	*	2	13.1963	chr8	125934464	125935463	1000	+	promoter:26031	uc009nvt.1	22152	Tubb3	mm9_genes_promoters	RGCs	2
chr8	125933765	125937216	3452	*	UMR	6.16395	chr8	125934464	125935463	1000	+	promoter:26031	uc009nvt.1	22152	Tubb3	mm9_genes_promoters	RGCs	UMR
chr8	125934093	125938426	4334	*	2	11.3899	chr8	125934464	125935463	1000	+	promoter:26031	uc009nvt.1	22152	Tubb3	mm9_genes_promoters	RGCs		2
chr8	125933959	125937216	3258	*	UMR	4.39405	chr8	125934464	125935463	1000	+	promoter:26031	uc009nvt.1	22152	Tubb3	mm9_genes_promoters	RGCs		UMR
chr8	80947490	80965597	18108	*	1	6.2648	chr8	80960552	80961551	1000	-	promoter:26693	uc009mhy.1	18997	Pou4f2	mm9_genes_promoters	RGCs	1
chr8	80947321	80965662	18342	*	UMR	5.92774	chr8	80960552	80961551	1000	-	promoter:26693	uc009mhy.1	18997	Pou4f2	mm9_genes_promoters	RGCs	UMR
chr8	80947490	80965659	18170	*	1	7.36196	chr8	80960552	80961551	1000	-	promoter:26693	uc009mhy.1	18997	Pou4f2	mm9_genes_promoters	RGCs		1
chr8	80955135	80965662	10528	*	UMR	5.59692	chr8	80960552	80961551	1000	-	promoter:26693	uc009mhy.1	18997	Pou4f2	mm9_genes_promoters	RGCs		UMR
chr9	43802232	43850481	48250	*	4	82.167	chr9	43850467	43851466	1000	+	promoter:27660	uc009pbl.1	21838	Thy1	mm9_genes_promoters	RGCs	4
chr9	43851011	43853011	2001	*	1	4.58052	chr9	43850467	43851466	1000	+	promoter:27660	uc009pbl.1	21838	Thy1	mm9_genes_promoters	RGCs	1
chr9	43850747	43852966	2220	*	UMR	3.38235	chr9	43850467	43851466	1000	+	promoter:27660	uc009pbl.1	21838	Thy1	mm9_genes_promoters	RGCs	UMR
chr9	43803354	43850481	47128	*	4	82.2705	chr9	43850467	43851466	1000	+	promoter:27660	uc009pbl.1	21838	Thy1	mm9_genes_promoters	RGCs		4
chr9	43851011	43852921	1911	*	1	5.82888	chr9	43850467	43851466	1000	+	promoter:27660	uc009pbl.1	21838	Thy1	mm9_genes_promoters	RGCs		1
chr9	43850747	43852909	2163	*	UMR	4.73856	chr9	43850467	43851466	1000	+	promoter:27660	uc009pbl.1	21838	Thy1	mm9_genes_promoters	RGCs		UMR
chr9	55385924	55398103	12180	*	1	3.29149	chr9	55387956	55388955	1000	+	promoter:27843	uc009psm.1	104360	Isl2	mm9_genes_promoters	RGCs	1
chr9	55385942	55395402	9461	*	UMR	1.73617	chr9	55387956	55388955	1000	+	promoter:27843	uc009psm.1	104360	Isl2	mm9_genes_promoters	RGCs	UMR
chr9	55385958	55398103	12146	*	1	4.8053	chr9	55387956	55388955	1000	+	promoter:27843	uc009psm.1	104360	Isl2	mm9_genes_promoters	RGCs		1
chr9	55385979	55395402	9424	*	UMR	3.03797	chr9	55387956	55388955	1000	+	promoter:27843	uc009psm.1	104360	Isl2	mm9_genes_promoters	RGCs		UMR
chr9	55385924	55398103	12180	*	1	3.29149	chr9	55387956	55388955	1000	+	promoter:27844	uc012gts.1	104360	Isl2	mm9_genes_promoters	RGCs	1
chr9	55385942	55395402	9461	*	UMR	1.73617	chr9	55387956	55388955	1000	+	promoter:27844	uc012gts.1	104360	Isl2	mm9_genes_promoters	RGCs	UMR
chr9	55385958	55398103	12146	*	1	4.8053	chr9	55387956	55388955	1000	+	promoter:27844	uc012gts.1	104360	Isl2	mm9_genes_promoters	RGCs		1
chr9	55385979	55395402	9424	*	UMR	3.03797	chr9	55387956	55388955	1000	+	promoter:27844	uc012gts.1	104360	Isl2	mm9_genes_promoters	RGCs		UMR
chr9	55385924	55398103	12180	*	1	3.29149	chr9	55387956	55388955	1000	+	promoter:27845	uc012gtt.1	104360	Isl2	mm9_genes_promoters	RGCs	1
chr9	55385942	55395402	9461	*	UMR	1.73617	chr9	55387956	55388955	1000	+	promoter:27845	uc012gtt.1	104360	Isl2	mm9_genes_promoters	RGCs	UMR
chr9	55385958	55398103	12146	*	1	4.8053	chr9	55387956	55388955	1000	+	promoter:27845	uc012gtt.1	104360	Isl2	mm9_genes_promoters	RGCs		1
chr9	55385979	55395402	9424	*	UMR	3.03797	chr9	55387956	55388955	1000	+	promoter:27845	uc012gtt.1	104360	Isl2	mm9_genes_promoters	RGCs		UMR
chr9	118384586	118390538	5953	*	1	2.24823	chr9	118386307	118387306	1000	+	promoter:28677	uc009rzo.2	13813	Eomes	mm9_genes_promoters	RGCs	1
chr9	118384049	118390837	6789	*	UMR	2.46876	chr9	118386307	118387306	1000	+	promoter:28677	uc009rzo.2	13813	Eomes	mm9_genes_promoters	RGCs	UMR
chr9	118384586	118390538	5953	*	1	2.37108	chr9	118386307	118387306	1000	+	promoter:28677	uc009rzo.2	13813	Eomes	mm9_genes_promoters	RGCs		1
chr9	118384387	118390837	6451	*	UMR	2.27038	chr9	118386307	118387306	1000	+	promoter:28677	uc009rzo.2	13813	Eomes	mm9_genes_promoters	RGCs		UMR
chr9	118384586	118390538	5953	*	1	2.24823	chr9	118386307	118387306	1000	+	promoter:28678	uc009rzp.2	13813	Eomes	mm9_genes_promoters	RGCs	1
chr9	118384049	118390837	6789	*	UMR	2.46876	chr9	118386307	118387306	1000	+	promoter:28678	uc009rzp.2	13813	Eomes	mm9_genes_promoters	RGCs	UMR
chr9	118384586	118390538	5953	*	1	2.37108	chr9	118386307	118387306	1000	+	promoter:28678	uc009rzp.2	13813	Eomes	mm9_genes_promoters	RGCs		1
chr9	118384387	118390837	6451	*	UMR	2.27038	chr9	118386307	118387306	1000	+	promoter:28678	uc009rzp.2	13813	Eomes	mm9_genes_promoters	RGCs		UMR
chr9	118384586	118390538	5953	*	1	2.24823	chr9	118386307	118387306	1000	+	promoter:28679	uc009rzq.2	13813	Eomes	mm9_genes_promoters	RGCs	1
chr9	118384049	118390837	6789	*	UMR	2.46876	chr9	118386307	118387306	1000	+	promoter:28679	uc009rzq.2	13813	Eomes	mm9_genes_promoters	RGCs	UMR
chr9	118384586	118390538	5953	*	1	2.37108	chr9	118386307	118387306	1000	+	promoter:28679	uc009rzq.2	13813	Eomes	mm9_genes_promoters	RGCs		1
chr9	118384387	118390837	6451	*	UMR	2.27038	chr9	118386307	118387306	1000	+	promoter:28679	uc009rzq.2	13813	Eomes	mm9_genes_promoters	RGCs		UMR
chr9	42750187	42753231	3045	*	1	7.28155	chr9	42752455	42753454	1000	-	promoter:29179	uc009paz.2	110637	Grik4	mm9_genes_promoters	RGCs	1
chr9	42750619	42753343	2725	*	UMR	4.83193	chr9	42752455	42753454	1000	-	promoter:29179	uc009paz.2	110637	Grik4	mm9_genes_promoters	RGCs	UMR
chr9	42750574	42753231	2658	*	1	8.0965	chr9	42752455	42753454	1000	-	promoter:29179	uc009paz.2	110637	Grik4	mm9_genes_promoters	RGCs		1
chr9	42753420	42757776	4357	*	4	84.951	chr9	42752455	42753454	1000	-	promoter:29179	uc009paz.2	110637	Grik4	mm9_genes_promoters	RGCs		4
chr9	42750713	42753326	2614	*	UMR	5.50616	chr9	42752455	42753454	1000	-	promoter:29179	uc009paz.2	110637	Grik4	mm9_genes_promoters	RGCs		UMR
chr10	128325578	128329631	4054	*	1	1.75593	chr10	128328775	128329774	1000	-	promoter:33125	uc007hot.1	14561	Gdf11	mm9_genes_promoters	RGCs	1
chr10	128329757	128332423	2667	*	3	66.0539	chr10	128328775	128329774	1000	-	promoter:33125	uc007hot.1	14561	Gdf11	mm9_genes_promoters	RGCs	3
chr10	128325663	128329922	4260	*	UMR	2.34442	chr10	128328775	128329774	1000	-	promoter:33125	uc007hot.1	14561	Gdf11	mm9_genes_promoters	RGCs	UMR
chr10	128325745	128329631	3887	*	1	5.52941	chr10	128328775	128329774	1000	-	promoter:33125	uc007hot.1	14561	Gdf11	mm9_genes_promoters	RGCs		1
chr10	128329757	128332423	2667	*	3	68.2598	chr10	128328775	128329774	1000	-	promoter:33125	uc007hot.1	14561	Gdf11	mm9_genes_promoters	RGCs		3
chr10	128325663	128329922	4260	*	UMR	5.80694	chr10	128328775	128329774	1000	-	promoter:33125	uc007hot.1	14561	Gdf11	mm9_genes_promoters	RGCs		UMR
chr11	44430069	44436093	6025	*	1	6.11631	chr11	44430636	44431635	1000	+	promoter:33459	uc007inj.1	13591	Ebf1	mm9_genes_promoters	RGCs	1
chr11	44429589	44436122	6534	*	UMR	6.27451	chr11	44430636	44431635	1000	+	promoter:33459	uc007inj.1	13591	Ebf1	mm9_genes_promoters	RGCs	UMR
chr11	44424185	44434313	10129	*	1	5.55047	chr11	44430636	44431635	1000	+	promoter:33459	uc007inj.1	13591	Ebf1	mm9_genes_promoters	RGCs		1
chr11	44429589	44434817	5229	*	UMR	6.35294	chr11	44430636	44431635	1000	+	promoter:33459	uc007inj.1	13591	Ebf1	mm9_genes_promoters	RGCs		UMR
chr11	44430069	44436093	6025	*	1	6.11631	chr11	44430636	44431635	1000	+	promoter:33460	uc007ink.1	13591	Ebf1	mm9_genes_promoters	RGCs	1
chr11	44429589	44436122	6534	*	UMR	6.27451	chr11	44430636	44431635	1000	+	promoter:33460	uc007ink.1	13591	Ebf1	mm9_genes_promoters	RGCs	UMR
chr11	44424185	44434313	10129	*	1	5.55047	chr11	44430636	44431635	1000	+	promoter:33460	uc007ink.1	13591	Ebf1	mm9_genes_promoters	RGCs		1
chr11	44429589	44434817	5229	*	UMR	6.35294	chr11	44430636	44431635	1000	+	promoter:33460	uc007ink.1	13591	Ebf1	mm9_genes_promoters	RGCs		UMR
chr11	44430069	44436093	6025	*	1	6.11631	chr11	44430636	44431635	1000	+	promoter:33461	uc007inl.1	13591	Ebf1	mm9_genes_promoters	RGCs	1
chr11	44429589	44436122	6534	*	UMR	6.27451	chr11	44430636	44431635	1000	+	promoter:33461	uc007inl.1	13591	Ebf1	mm9_genes_promoters	RGCs	UMR
chr11	44424185	44434313	10129	*	1	5.55047	chr11	44430636	44431635	1000	+	promoter:33461	uc007inl.1	13591	Ebf1	mm9_genes_promoters	RGCs		1
chr11	44429589	44434817	5229	*	UMR	6.35294	chr11	44430636	44431635	1000	+	promoter:33461	uc007inl.1	13591	Ebf1	mm9_genes_promoters	RGCs		UMR
chr11	44430069	44436093	6025	*	1	6.11631	chr11	44430636	44431635	1000	+	promoter:33462	uc007inm.1	13591	Ebf1	mm9_genes_promoters	RGCs	1
chr11	44429589	44436122	6534	*	UMR	6.27451	chr11	44430636	44431635	1000	+	promoter:33462	uc007inm.1	13591	Ebf1	mm9_genes_promoters	RGCs	UMR
chr11	44424185	44434313	10129	*	1	5.55047	chr11	44430636	44431635	1000	+	promoter:33462	uc007inm.1	13591	Ebf1	mm9_genes_promoters	RGCs		1
chr11	44429589	44434817	5229	*	UMR	6.35294	chr11	44430636	44431635	1000	+	promoter:33462	uc007inm.1	13591	Ebf1	mm9_genes_promoters	RGCs		UMR
chr11	44430069	44436093	6025	*	1	6.11631	chr11	44430636	44431635	1000	+	promoter:33463	uc007inn.1	13591	Ebf1	mm9_genes_promoters	RGCs	1
chr11	44429589	44436122	6534	*	UMR	6.27451	chr11	44430636	44431635	1000	+	promoter:33463	uc007inn.1	13591	Ebf1	mm9_genes_promoters	RGCs	UMR
chr11	44424185	44434313	10129	*	1	5.55047	chr11	44430636	44431635	1000	+	promoter:33463	uc007inn.1	13591	Ebf1	mm9_genes_promoters	RGCs		1
chr11	44429589	44434817	5229	*	UMR	6.35294	chr11	44430636	44431635	1000	+	promoter:33463	uc007inn.1	13591	Ebf1	mm9_genes_promoters	RGCs		UMR
chr11	98177831	98191647	13817	*	1	1.7997	chr11	98190960	98191959	1000	-	promoter:36431	uc009vai.1	18013	Neurod2	mm9_genes_promoters	RGCs	1
chr11	98191656	98195226	3571	*	3	65.7169	chr11	98190960	98191959	1000	-	promoter:36431	uc009vai.1	18013	Neurod2	mm9_genes_promoters	RGCs	3
chr11	98174470	98191652	17183	*	UMR	3.01526	chr11	98190960	98191959	1000	-	promoter:36431	uc009vai.1	18013	Neurod2	mm9_genes_promoters	RGCs	UMR
chr11	98175009	98192017	17009	*	1	4.64676	chr11	98190960	98191959	1000	-	promoter:36431	uc009vai.1	18013	Neurod2	mm9_genes_promoters	RGCs		1
chr11	98174470	98192378	17909	*	UMR	4.60684	chr11	98190960	98191959	1000	-	promoter:36431	uc009vai.1	18013	Neurod2	mm9_genes_promoters	RGCs		UMR
chr2	71362820	71390847	28028	*	1	2.73553	chr2	71366502	71367501	1000	+	promoter:3824	uc008kau.1	13390	Dlx1	mm9_genes_promoters	RGCs	1
chr2	71362825	71390870	28046	*	UMR	2.35061	chr2	71366502	71367501	1000	+	promoter:3824	uc008kau.1	13390	Dlx1	mm9_genes_promoters	RGCs	UMR
chr2	71362896	71390847	27952	*	1	4.8982	chr2	71366502	71367501	1000	+	promoter:3824	uc008kau.1	13390	Dlx1	mm9_genes_promoters	RGCs		1
chr2	71362825	71390870	28046	*	UMR	4.38926	chr2	71366502	71367501	1000	+	promoter:3824	uc008kau.1	13390	Dlx1	mm9_genes_promoters	RGCs		UMR
chr2	71362820	71390847	28028	*	1	2.73553	chr2	71366502	71367501	1000	+	promoter:3825	uc008kav.1	13390	Dlx1	mm9_genes_promoters	RGCs	1
chr2	71362825	71390870	28046	*	UMR	2.35061	chr2	71366502	71367501	1000	+	promoter:3825	uc008kav.1	13390	Dlx1	mm9_genes_promoters	RGCs	UMR
chr2	71362896	71390847	27952	*	1	4.8982	chr2	71366502	71367501	1000	+	promoter:3825	uc008kav.1	13390	Dlx1	mm9_genes_promoters	RGCs		1
chr2	71362825	71390870	28046	*	UMR	4.38926	chr2	71366502	71367501	1000	+	promoter:3825	uc008kav.1	13390	Dlx1	mm9_genes_promoters	RGCs		UMR
chr13	117082809	117105784	22976	*	1	2.91356	chr13	117099897	117100896	1000	-	promoter:40949	uc007rye.2	16392	Isl1	mm9_genes_promoters	RGCs	1
chr13	117082672	117105936	23265	*	UMR	2.83148	chr13	117099897	117100896	1000	-	promoter:40949	uc007rye.2	16392	Isl1	mm9_genes_promoters	RGCs	UMR
chr13	117082809	117105266	22458	*	1	3.46485	chr13	117099897	117100896	1000	-	promoter:40949	uc007rye.2	16392	Isl1	mm9_genes_promoters	RGCs		1
chr13	117082461	117105264	22804	*	UMR	2.94118	chr13	117099897	117100896	1000	-	promoter:40949	uc007rye.2	16392	Isl1	mm9_genes_promoters	RGCs		UMR
chr13	117082809	117105784	22976	*	1	2.91356	chr13	117099897	117100896	1000	-	promoter:40950	uc007ryf.2	16392	Isl1	mm9_genes_promoters	RGCs	1
chr13	117082672	117105936	23265	*	UMR	2.83148	chr13	117099897	117100896	1000	-	promoter:40950	uc007ryf.2	16392	Isl1	mm9_genes_promoters	RGCs	UMR
chr13	117082809	117105266	22458	*	1	3.46485	chr13	117099897	117100896	1000	-	promoter:40950	uc007ryf.2	16392	Isl1	mm9_genes_promoters	RGCs		1
chr13	117082461	117105264	22804	*	UMR	2.94118	chr13	117099897	117100896	1000	-	promoter:40950	uc007ryf.2	16392	Isl1	mm9_genes_promoters	RGCs		UMR
chr13	117082809	117105784	22976	*	1	2.91356	chr13	117099897	117100896	1000	-	promoter:40951	uc007ryg.2	16392	Isl1	mm9_genes_promoters	RGCs	1
chr13	117082672	117105936	23265	*	UMR	2.83148	chr13	117099897	117100896	1000	-	promoter:40951	uc007ryg.2	16392	Isl1	mm9_genes_promoters	RGCs	UMR
chr13	117082809	117105266	22458	*	1	3.46485	chr13	117099897	117100896	1000	-	promoter:40951	uc007ryg.2	16392	Isl1	mm9_genes_promoters	RGCs		1
chr13	117082461	117105264	22804	*	UMR	2.94118	chr13	117099897	117100896	1000	-	promoter:40951	uc007ryg.2	16392	Isl1	mm9_genes_promoters	RGCs		UMR
chr14	67846507	67859792	13286	*	1	3.57339	chr14	67851129	67852128	1000	+	promoter:41978	uc007ukw.1	13592	Ebf2	mm9_genes_promoters	RGCs	1
chr14	67846474	67859720	13247	*	UMR	2.78928	chr14	67851129	67852128	1000	+	promoter:41978	uc007ukw.1	13592	Ebf2	mm9_genes_promoters	RGCs	UMR
chr14	67846439	67859824	13386	*	1	4.27745	chr14	67851129	67852128	1000	+	promoter:41978	uc007ukw.1	13592	Ebf2	mm9_genes_promoters	RGCs		1
chr14	67846500	67859720	13221	*	UMR	3.24016	chr14	67851129	67852128	1000	+	promoter:41978	uc007ukw.1	13592	Ebf2	mm9_genes_promoters	RGCs		UMR
chr14	67846507	67859792	13286	*	1	3.57339	chr14	67851129	67852128	1000	+	promoter:41979	uc011znu.1	13592	Ebf2	mm9_genes_promoters	RGCs	1
chr14	67846474	67859720	13247	*	UMR	2.78928	chr14	67851129	67852128	1000	+	promoter:41979	uc011znu.1	13592	Ebf2	mm9_genes_promoters	RGCs	UMR
chr14	67846439	67859824	13386	*	1	4.27745	chr14	67851129	67852128	1000	+	promoter:41979	uc011znu.1	13592	Ebf2	mm9_genes_promoters	RGCs		1
chr14	67846500	67859720	13221	*	UMR	3.24016	chr14	67851129	67852128	1000	+	promoter:41979	uc011znu.1	13592	Ebf2	mm9_genes_promoters	RGCs		UMR
chr14	67846507	67859792	13286	*	1	3.57339	chr14	67852481	67853480	1000	+	promoter:41980	uc007ukx.1	13592	Ebf2	mm9_genes_promoters	RGCs	1
chr14	67846474	67859720	13247	*	UMR	2.78928	chr14	67852481	67853480	1000	+	promoter:41980	uc007ukx.1	13592	Ebf2	mm9_genes_promoters	RGCs	UMR
chr14	67846439	67859824	13386	*	1	4.27745	chr14	67852481	67853480	1000	+	promoter:41980	uc007ukx.1	13592	Ebf2	mm9_genes_promoters	RGCs		1
chr14	67846500	67859720	13221	*	UMR	3.24016	chr14	67852481	67853480	1000	+	promoter:41980	uc007ukx.1	13592	Ebf2	mm9_genes_promoters	RGCs		UMR
chr14	35177946	35262854	84909	*	4	88.9852	chr14	35187856	35188855	1000	-	promoter:42532	uc007tau.2	20618	Sncg	mm9_genes_promoters	RGCs	4
chr14	35177946	35191592	13647	*	4	83.0471	chr14	35187856	35188855	1000	-	promoter:42532	uc007tau.2	20618	Sncg	mm9_genes_promoters	RGCs		4
chr14	35404543	35420838	16296	*	3	79.5053	chr14	35413329	35414328	1000	-	promoter:42543	uc011ziw.1	30044	Opn4	mm9_genes_promoters	RGCs	3
chr14	35413049	35413817	769	*	LMR	22.4265	chr14	35413329	35414328	1000	-	promoter:42543	uc011ziw.1	30044	Opn4	mm9_genes_promoters	RGCs	LMR
chr14	35413004	35413492	489	*	2	37.1658	chr14	35413329	35414328	1000	-	promoter:42543	uc011ziw.1	30044	Opn4	mm9_genes_promoters	RGCs		2
chr14	35414142	35426889	12748	*	3	76.7307	chr14	35413329	35414328	1000	-	promoter:42543	uc011ziw.1	30044	Opn4	mm9_genes_promoters	RGCs		3
chr14	35413123	35413817	695	*	LMR	25.2101	chr14	35413329	35414328	1000	-	promoter:42543	uc011ziw.1	30044	Opn4	mm9_genes_promoters	RGCs		LMR
chr14	35404543	35420838	16296	*	3	79.5053	chr14	35413329	35414328	1000	-	promoter:42544	uc007tbh.2	30044	Opn4	mm9_genes_promoters	RGCs	3
chr14	35413049	35413817	769	*	LMR	22.4265	chr14	35413329	35414328	1000	-	promoter:42544	uc007tbh.2	30044	Opn4	mm9_genes_promoters	RGCs	LMR
chr14	35413004	35413492	489	*	2	37.1658	chr14	35413329	35414328	1000	-	promoter:42544	uc007tbh.2	30044	Opn4	mm9_genes_promoters	RGCs		2
chr14	35414142	35426889	12748	*	3	76.7307	chr14	35413329	35414328	1000	-	promoter:42544	uc007tbh.2	30044	Opn4	mm9_genes_promoters	RGCs		3
chr14	35413123	35413817	695	*	LMR	25.2101	chr14	35413329	35414328	1000	-	promoter:42544	uc007tbh.2	30044	Opn4	mm9_genes_promoters	RGCs		LMR
chr14	68740575	68745317	4743	*	1	5.15103	chr14	68743062	68744061	1000	-	promoter:43003	uc007ulo.1	18040	Nefm	mm9_genes_promoters	RGCs	1
chr14	68740624	68745530	4907	*	UMR	4.5628	chr14	68743062	68744061	1000	-	promoter:43003	uc007ulo.1	18040	Nefm	mm9_genes_promoters	RGCs	UMR
chr14	68740575	68745317	4743	*	1	6.30738	chr14	68743062	68744061	1000	-	promoter:43003	uc007ulo.1	18040	Nefm	mm9_genes_promoters	RGCs		1
chr14	68740677	68745530	4854	*	UMR	5.55746	chr14	68743062	68744061	1000	-	promoter:43003	uc007ulo.1	18040	Nefm	mm9_genes_promoters	RGCs		UMR
chr14	104866537	104874170	7634	*	1	2.03209	chr14	104867217	104868216	1000	-	promoter:43186	uc007uxb.1	18996	Pou4f1	mm9_genes_promoters	RGCs	1
chr14	104866525	104874121	7597	*	UMR	1.80481	chr14	104867217	104868216	1000	-	promoter:43186	uc007uxb.1	18996	Pou4f1	mm9_genes_promoters	RGCs	UMR
chr14	104853237	104874170	20934	*	1	4.24837	chr14	104867217	104868216	1000	-	promoter:43186	uc007uxb.1	18996	Pou4f1	mm9_genes_promoters	RGCs		1
chr14	104855767	104874121	18355	*	UMR	2.07744	chr14	104867217	104868216	1000	-	promoter:43186	uc007uxb.1	18996	Pou4f1	mm9_genes_promoters	RGCs		UMR
chr2	105499450	105531805	32356	*	1	1.98783	chr2	105508053	105509052	1000	+	promoter:4371	uc008lku.1	18508	Pax6	mm9_genes_promoters	RGCs	1
chr2	105498632	105531934	33303	*	UMR	1.82474	chr2	105508053	105509052	1000	+	promoter:4371	uc008lku.1	18508	Pax6	mm9_genes_promoters	RGCs	UMR
chr2	105498721	105531805	33085	*	1	2.48227	chr2	105508053	105509052	1000	+	promoter:4371	uc008lku.1	18508	Pax6	mm9_genes_promoters	RGCs		1
chr2	105498632	105531934	33303	*	UMR	2.12862	chr2	105508053	105509052	1000	+	promoter:4371	uc008lku.1	18508	Pax6	mm9_genes_promoters	RGCs		UMR
chr2	105499450	105531805	32356	*	1	1.98783	chr2	105508053	105509052	1000	+	promoter:4372	uc008lkv.1	18508	Pax6	mm9_genes_promoters	RGCs	1
chr2	105498632	105531934	33303	*	UMR	1.82474	chr2	105508053	105509052	1000	+	promoter:4372	uc008lkv.1	18508	Pax6	mm9_genes_promoters	RGCs	UMR
chr2	105498721	105531805	33085	*	1	2.48227	chr2	105508053	105509052	1000	+	promoter:4372	uc008lkv.1	18508	Pax6	mm9_genes_promoters	RGCs		1
chr2	105498632	105531934	33303	*	UMR	2.12862	chr2	105508053	105509052	1000	+	promoter:4372	uc008lkv.1	18508	Pax6	mm9_genes_promoters	RGCs		UMR
chr2	105499450	105531805	32356	*	1	1.98783	chr2	105508053	105509052	1000	+	promoter:4373	uc012cat.1	18508	Pax6	mm9_genes_promoters	RGCs	1
chr2	105498632	105531934	33303	*	UMR	1.82474	chr2	105508053	105509052	1000	+	promoter:4373	uc012cat.1	18508	Pax6	mm9_genes_promoters	RGCs	UMR
chr2	105498721	105531805	33085	*	1	2.48227	chr2	105508053	105509052	1000	+	promoter:4373	uc012cat.1	18508	Pax6	mm9_genes_promoters	RGCs		1
chr2	105498632	105531934	33303	*	UMR	2.12862	chr2	105508053	105509052	1000	+	promoter:4373	uc012cat.1	18508	Pax6	mm9_genes_promoters	RGCs		UMR
chr2	105499450	105531805	32356	*	1	1.98783	chr2	105513121	105514120	1000	+	promoter:4375	uc008lky.1	18508	Pax6	mm9_genes_promoters	RGCs	1
chr2	105498632	105531934	33303	*	UMR	1.82474	chr2	105513121	105514120	1000	+	promoter:4375	uc008lky.1	18508	Pax6	mm9_genes_promoters	RGCs	UMR
chr2	105498721	105531805	33085	*	1	2.48227	chr2	105513121	105514120	1000	+	promoter:4375	uc008lky.1	18508	Pax6	mm9_genes_promoters	RGCs		1
chr2	105498632	105531934	33303	*	UMR	2.12862	chr2	105513121	105514120	1000	+	promoter:4375	uc008lky.1	18508	Pax6	mm9_genes_promoters	RGCs		UMR
chr2	105499450	105531805	32356	*	1	1.98783	chr2	105515602	105516601	1000	+	promoter:4377	uc008lla.1	18508	Pax6	mm9_genes_promoters	RGCs	1
chr2	105498632	105531934	33303	*	UMR	1.82474	chr2	105515602	105516601	1000	+	promoter:4377	uc008lla.1	18508	Pax6	mm9_genes_promoters	RGCs	UMR
chr2	105498721	105531805	33085	*	1	2.48227	chr2	105515602	105516601	1000	+	promoter:4377	uc008lla.1	18508	Pax6	mm9_genes_promoters	RGCs		1
chr2	105498632	105531934	33303	*	UMR	2.12862	chr2	105515602	105516601	1000	+	promoter:4377	uc008lla.1	18508	Pax6	mm9_genes_promoters	RGCs		UMR
chr2	105499450	105531805	32356	*	1	1.98783	chr2	105515602	105516601	1000	+	promoter:4378	uc008llb.1	18508	Pax6	mm9_genes_promoters	RGCs	1
chr2	105498632	105531934	33303	*	UMR	1.82474	chr2	105515602	105516601	1000	+	promoter:4378	uc008llb.1	18508	Pax6	mm9_genes_promoters	RGCs	UMR
chr2	105498721	105531805	33085	*	1	2.48227	chr2	105515602	105516601	1000	+	promoter:4378	uc008llb.1	18508	Pax6	mm9_genes_promoters	RGCs		1
chr2	105498632	105531934	33303	*	UMR	2.12862	chr2	105515602	105516601	1000	+	promoter:4378	uc008llb.1	18508	Pax6	mm9_genes_promoters	RGCs		UMR
chr2	105499450	105531805	32356	*	1	1.98783	chr2	105524935	105525934	1000	+	promoter:4379	uc008llc.1	18508	Pax6	mm9_genes_promoters	RGCs	1
chr2	105498632	105531934	33303	*	UMR	1.82474	chr2	105524935	105525934	1000	+	promoter:4379	uc008llc.1	18508	Pax6	mm9_genes_promoters	RGCs	UMR
chr2	105498721	105531805	33085	*	1	2.48227	chr2	105524935	105525934	1000	+	promoter:4379	uc008llc.1	18508	Pax6	mm9_genes_promoters	RGCs		1
chr2	105498632	105531934	33303	*	UMR	2.12862	chr2	105524935	105525934	1000	+	promoter:4379	uc008llc.1	18508	Pax6	mm9_genes_promoters	RGCs		UMR
chr16	42335973	42341296	5324	*	2	14.4752	chr16	42340765	42341764	1000	-	promoter:46666	uc007zfv.1	14432	Gap43	mm9_genes_promoters	RGCs	2
chr16	42341407	42444518	103112	*	4	84.0329	chr16	42340765	42341764	1000	-	promoter:46666	uc007zfv.1	14432	Gap43	mm9_genes_promoters	RGCs	4
chr16	42336018	42341408	5391	*	UMR	15.1096	chr16	42340765	42341764	1000	-	promoter:46666	uc007zfv.1	14432	Gap43	mm9_genes_promoters	RGCs	UMR
chr16	42335973	42341296	5324	*	2	14.6062	chr16	42340765	42341764	1000	-	promoter:46666	uc007zfv.1	14432	Gap43	mm9_genes_promoters	RGCs		2
chr16	42341407	42380324	38918	*	4	82.799	chr16	42340765	42341764	1000	-	promoter:46666	uc007zfv.1	14432	Gap43	mm9_genes_promoters	RGCs		4
chr16	42336018	42341408	5391	*	UMR	14.9551	chr16	42340765	42341764	1000	-	promoter:46666	uc007zfv.1	14432	Gap43	mm9_genes_promoters	RGCs		UMR
chr2	130119196	130122806	3611	*	1	7.60021	chr2	130120675	130121674	1000	+	promoter:4734	uc008mio.2	228598	Ebf4	mm9_genes_promoters	RGCs	1
chr2	130118777	130122612	3836	*	UMR	6.63717	chr2	130120675	130121674	1000	+	promoter:4734	uc008mio.2	228598	Ebf4	mm9_genes_promoters	RGCs	UMR
chr2	130118399	130122806	4408	*	1	10.4139	chr2	130120675	130121674	1000	+	promoter:4734	uc008mio.2	228598	Ebf4	mm9_genes_promoters	RGCs		1
chr2	130118507	130122750	4244	*	UMR	8.55615	chr2	130120675	130121674	1000	+	promoter:4734	uc008mio.2	228598	Ebf4	mm9_genes_promoters	RGCs		UMR
chr2	130119196	130122806	3611	*	1	7.60021	chr2	130120675	130121674	1000	+	promoter:4735	uc008mip.2	228598	Ebf4	mm9_genes_promoters	RGCs	1
chr2	130118777	130122612	3836	*	UMR	6.63717	chr2	130120675	130121674	1000	+	promoter:4735	uc008mip.2	228598	Ebf4	mm9_genes_promoters	RGCs	UMR
chr2	130118399	130122806	4408	*	1	10.4139	chr2	130120675	130121674	1000	+	promoter:4735	uc008mip.2	228598	Ebf4	mm9_genes_promoters	RGCs		1
chr2	130118507	130122750	4244	*	UMR	8.55615	chr2	130120675	130121674	1000	+	promoter:4735	uc008mip.2	228598	Ebf4	mm9_genes_promoters	RGCs		UMR
chr2	130119196	130122806	3611	*	1	7.60021	chr2	130120675	130121674	1000	+	promoter:4736	uc008miq.2	228598	Ebf4	mm9_genes_promoters	RGCs	1
chr2	130118777	130122612	3836	*	UMR	6.63717	chr2	130120675	130121674	1000	+	promoter:4736	uc008miq.2	228598	Ebf4	mm9_genes_promoters	RGCs	UMR
chr2	130118399	130122806	4408	*	1	10.4139	chr2	130120675	130121674	1000	+	promoter:4736	uc008miq.2	228598	Ebf4	mm9_genes_promoters	RGCs		1
chr2	130118507	130122750	4244	*	UMR	8.55615	chr2	130120675	130121674	1000	+	promoter:4736	uc008miq.2	228598	Ebf4	mm9_genes_promoters	RGCs		UMR
chr2	130119196	130122806	3611	*	1	7.60021	chr2	130120675	130121674	1000	+	promoter:4737	uc012cec.1	228598	Ebf4	mm9_genes_promoters	RGCs	1
chr2	130118777	130122612	3836	*	UMR	6.63717	chr2	130120675	130121674	1000	+	promoter:4737	uc012cec.1	228598	Ebf4	mm9_genes_promoters	RGCs	UMR
chr2	130118399	130122806	4408	*	1	10.4139	chr2	130120675	130121674	1000	+	promoter:4737	uc012cec.1	228598	Ebf4	mm9_genes_promoters	RGCs		1
chr2	130118507	130122750	4244	*	UMR	8.55615	chr2	130120675	130121674	1000	+	promoter:4737	uc012cec.1	228598	Ebf4	mm9_genes_promoters	RGCs		UMR
chr2	130119196	130122806	3611	*	1	7.60021	chr2	130120675	130121674	1000	+	promoter:4738	uc012ced.1	228598	Ebf4	mm9_genes_promoters	RGCs	1
chr2	130118777	130122612	3836	*	UMR	6.63717	chr2	130120675	130121674	1000	+	promoter:4738	uc012ced.1	228598	Ebf4	mm9_genes_promoters	RGCs	UMR
chr2	130118399	130122806	4408	*	1	10.4139	chr2	130120675	130121674	1000	+	promoter:4738	uc012ced.1	228598	Ebf4	mm9_genes_promoters	RGCs		1
chr2	130118507	130122750	4244	*	UMR	8.55615	chr2	130120675	130121674	1000	+	promoter:4738	uc012ced.1	228598	Ebf4	mm9_genes_promoters	RGCs		UMR
chr19	47088004	47094065	6062	*	1	7.66603	chr19	47088188	47089187	1000	+	promoter:52072	uc008huk.1	226180	Ina	mm9_genes_promoters	RGCs	1
chr19	47087967	47091313	3347	*	UMR	1.31222	chr19	47088188	47089187	1000	+	promoter:52072	uc008huk.1	226180	Ina	mm9_genes_promoters	RGCs	UMR
chr19	47088030	47094065	6036	*	1	6.62932	chr19	47088188	47089187	1000	+	promoter:52072	uc008huk.1	226180	Ina	mm9_genes_promoters	RGCs		1
chr19	47087967	47091313	3347	*	UMR	2.29947	chr19	47088188	47089187	1000	+	promoter:52072	uc008huk.1	226180	Ina	mm9_genes_promoters	RGCs		UMR
chr2	71362820	71390847	28028	*	1	2.73553	chr2	71384812	71385811	1000	-	promoter:6331	uc008kax.2	13392	Dlx2	mm9_genes_promoters	RGCs	1
chr2	71362825	71390870	28046	*	UMR	2.35061	chr2	71384812	71385811	1000	-	promoter:6331	uc008kax.2	13392	Dlx2	mm9_genes_promoters	RGCs	UMR
chr2	71362896	71390847	27952	*	1	4.8982	chr2	71384812	71385811	1000	-	promoter:6331	uc008kax.2	13392	Dlx2	mm9_genes_promoters	RGCs		1
chr2	71362825	71390870	28046	*	UMR	4.38926	chr2	71384812	71385811	1000	-	promoter:6331	uc008kax.2	13392	Dlx2	mm9_genes_promoters	RGCs		UMR

## Sheet: BC precursors
seqnames	start	end	width	strand	name	score	annot.seqnames	annot.start	annot.end	annot.width	annot.strand	annot.id	annot.tx_id	annot.gene_id	annot.symbol	annot.type	BC precursors	e14	e17
chr7	144500192	144515678	15487	*	1	1.19875	chr7	144506129	144507128	1000	-	promoter:24485	uc009ker.2	13593	Ebf3	mm9_genes_promoters	Cone Bipolar Precursor Cells	1
chr7	144497955	144515444	17490	*	UMR	2.30571	chr7	144506129	144507128	1000	-	promoter:24485	uc009ker.2	13593	Ebf3	mm9_genes_promoters	Cone Bipolar Precursor Cells	UMR
chr7	144500494	144515482	14989	*	1	2.3783	chr7	144506129	144507128	1000	-	promoter:24485	uc009ker.2	13593	Ebf3	mm9_genes_promoters	Cone Bipolar Precursor Cells		1
chr7	144500033	144515294	15262	*	UMR	2.28981	chr7	144506129	144507128	1000	-	promoter:24485	uc009ker.2	13593	Ebf3	mm9_genes_promoters	Cone Bipolar Precursor Cells		UMR
chr7	144500192	144515678	15487	*	1	1.19875	chr7	144506129	144507128	1000	-	promoter:24486	uc009kes.2	13593	Ebf3	mm9_genes_promoters	Cone Bipolar Precursor Cells	1
chr7	144497955	144515444	17490	*	UMR	2.30571	chr7	144506129	144507128	1000	-	promoter:24486	uc009kes.2	13593	Ebf3	mm9_genes_promoters	Cone Bipolar Precursor Cells	UMR
chr7	144500494	144515482	14989	*	1	2.3783	chr7	144506129	144507128	1000	-	promoter:24486	uc009kes.2	13593	Ebf3	mm9_genes_promoters	Cone Bipolar Precursor Cells		1
chr7	144500033	144515294	15262	*	UMR	2.28981	chr7	144506129	144507128	1000	-	promoter:24486	uc009kes.2	13593	Ebf3	mm9_genes_promoters	Cone Bipolar Precursor Cells		UMR
chr7	144500192	144515678	15487	*	1	1.19875	chr7	144506129	144507128	1000	-	promoter:24487	uc012fvm.1	13593	Ebf3	mm9_genes_promoters	Cone Bipolar Precursor Cells	1
chr7	144497955	144515444	17490	*	UMR	2.30571	chr7	144506129	144507128	1000	-	promoter:24487	uc012fvm.1	13593	Ebf3	mm9_genes_promoters	Cone Bipolar Precursor Cells	UMR
chr7	144500494	144515482	14989	*	1	2.3783	chr7	144506129	144507128	1000	-	promoter:24487	uc012fvm.1	13593	Ebf3	mm9_genes_promoters	Cone Bipolar Precursor Cells		1
chr7	144500033	144515294	15262	*	UMR	2.28981	chr7	144506129	144507128	1000	-	promoter:24487	uc012fvm.1	13593	Ebf3	mm9_genes_promoters	Cone Bipolar Precursor Cells		UMR
chr8	94877302	94891616	14315	*	1	3.59972	chr8	94880695	94881694	1000	+	promoter:25585	uc009mub.1	54352	Irx5	mm9_genes_promoters	Cone Bipolar Precursor Cells	1
chr8	94878020	94891243	13224	*	UMR	2.34889	chr8	94880695	94881694	1000	+	promoter:25585	uc009mub.1	54352	Irx5	mm9_genes_promoters	Cone Bipolar Precursor Cells	UMR
chr8	94877302	94891284	13983	*	1	5.60275	chr8	94880695	94881694	1000	+	promoter:25585	uc009mub.1	54352	Irx5	mm9_genes_promoters	Cone Bipolar Precursor Cells		1
chr8	94877269	94891450	14182	*	UMR	5.17926	chr8	94880695	94881694	1000	+	promoter:25585	uc009mub.1	54352	Irx5	mm9_genes_promoters	Cone Bipolar Precursor Cells		UMR
chr8	95197096	95199570	2475	*	1	2.34729	chr8	95197301	95198300	1000	+	promoter:25586	uc009muc.1	64379	Irx6	mm9_genes_promoters	Cone Bipolar Precursor Cells	1
chr8	95196789	95199942	3154	*	UMR	3.73094	chr8	95197301	95198300	1000	+	promoter:25586	uc009muc.1	64379	Irx6	mm9_genes_promoters	Cone Bipolar Precursor Cells	UMR
chr8	95197096	95199570	2475	*	1	4.0363	chr8	95197301	95198300	1000	+	promoter:25586	uc009muc.1	64379	Irx6	mm9_genes_promoters	Cone Bipolar Precursor Cells		1
chr8	95196789	95199835	3047	*	UMR	5.03335	chr8	95197301	95198300	1000	+	promoter:25586	uc009muc.1	64379	Irx6	mm9_genes_promoters	Cone Bipolar Precursor Cells		UMR
chr8	95197096	95199570	2475	*	1	2.34729	chr8	95197301	95198300	1000	+	promoter:25587	uc009mud.1	64379	Irx6	mm9_genes_promoters	Cone Bipolar Precursor Cells	1
chr8	95196789	95199942	3154	*	UMR	3.73094	chr8	95197301	95198300	1000	+	promoter:25587	uc009mud.1	64379	Irx6	mm9_genes_promoters	Cone Bipolar Precursor Cells	UMR
chr8	95197096	95199570	2475	*	1	4.0363	chr8	95197301	95198300	1000	+	promoter:25587	uc009mud.1	64379	Irx6	mm9_genes_promoters	Cone Bipolar Precursor Cells		1
chr8	95196789	95199835	3047	*	UMR	5.03335	chr8	95197301	95198300	1000	+	promoter:25587	uc009mud.1	64379	Irx6	mm9_genes_promoters	Cone Bipolar Precursor Cells		UMR
chr10	86947645	86958347	10703	*	1	2.90763	chr10	86956406	86957405	1000	-	promoter:32788	uc007gqs.1	17172	Ascl1	mm9_genes_promoters	Bipolar Precursor Cells	1
chr10	86947459	86958501	11043	*	UMR	2.80749	chr10	86956406	86957405	1000	-	promoter:32788	uc007gqs.1	17172	Ascl1	mm9_genes_promoters	Bipolar Precursor Cells	UMR
chr10	86947645	86957920	10276	*	1	5.4076	chr10	86956406	86957405	1000	-	promoter:32788	uc007gqs.1	17172	Ascl1	mm9_genes_promoters	Bipolar Precursor Cells		1
chr10	86947459	86958501	11043	*	UMR	5.64388	chr10	86956406	86957405	1000	-	promoter:32788	uc007gqs.1	17172	Ascl1	mm9_genes_promoters	Bipolar Precursor Cells		UMR
chr10	129717029	129719495	2467	*	2	28.125	chr10	129717297	129718296	1000	-	promoter:33162	uc007hri.2	11923	Neurod4	mm9_genes_promoters	Bipolar Precursor Cells	2
chr10	129716977	129717852	876	*	LMR	12.3529	chr10	129717297	129718296	1000	-	promoter:33162	uc007hri.2	11923	Neurod4	mm9_genes_promoters	Bipolar Precursor Cells	LMR
chr10	129716923	129719495	2573	*	2	29.2279	chr10	129717297	129718296	1000	-	promoter:33162	uc007hri.2	11923	Neurod4	mm9_genes_promoters	Bipolar Precursor Cells		2
chr10	129716823	129717852	1030	*	LMR	14.7059	chr10	129717297	129718296	1000	-	promoter:33162	uc007hri.2	11923	Neurod4	mm9_genes_promoters	Bipolar Precursor Cells		LMR
chr11	44430069	44436093	6025	*	1	6.11631	chr11	44430636	44431635	1000	+	promoter:33459	uc007inj.1	13591	Ebf1	mm9_genes_promoters	Cone Bipolar Precursor Cells	1
chr11	44429589	44436122	6534	*	UMR	6.27451	chr11	44430636	44431635	1000	+	promoter:33459	uc007inj.1	13591	Ebf1	mm9_genes_promoters	Cone Bipolar Precursor Cells	UMR
chr11	44424185	44434313	10129	*	1	5.55047	chr11	44430636	44431635	1000	+	promoter:33459	uc007inj.1	13591	Ebf1	mm9_genes_promoters	Cone Bipolar Precursor Cells		1
chr11	44429589	44434817	5229	*	UMR	6.35294	chr11	44430636	44431635	1000	+	promoter:33459	uc007inj.1	13591	Ebf1	mm9_genes_promoters	Cone Bipolar Precursor Cells		UMR
chr11	44430069	44436093	6025	*	1	6.11631	chr11	44430636	44431635	1000	+	promoter:33460	uc007ink.1	13591	Ebf1	mm9_genes_promoters	Cone Bipolar Precursor Cells	1
chr11	44429589	44436122	6534	*	UMR	6.27451	chr11	44430636	44431635	1000	+	promoter:33460	uc007ink.1	13591	Ebf1	mm9_genes_promoters	Cone Bipolar Precursor Cells	UMR
chr11	44424185	44434313	10129	*	1	5.55047	chr11	44430636	44431635	1000	+	promoter:33460	uc007ink.1	13591	Ebf1	mm9_genes_promoters	Cone Bipolar Precursor Cells		1
chr11	44429589	44434817	5229	*	UMR	6.35294	chr11	44430636	44431635	1000	+	promoter:33460	uc007ink.1	13591	Ebf1	mm9_genes_promoters	Cone Bipolar Precursor Cells		UMR
chr11	44430069	44436093	6025	*	1	6.11631	chr11	44430636	44431635	1000	+	promoter:33461	uc007inl.1	13591	Ebf1	mm9_genes_promoters	Cone Bipolar Precursor Cells	1
chr11	44429589	44436122	6534	*	UMR	6.27451	chr11	44430636	44431635	1000	+	promoter:33461	uc007inl.1	13591	Ebf1	mm9_genes_promoters	Cone Bipolar Precursor Cells	UMR
chr11	44424185	44434313	10129	*	1	5.55047	chr11	44430636	44431635	1000	+	promoter:33461	uc007inl.1	13591	Ebf1	mm9_genes_promoters	Cone Bipolar Precursor Cells		1
chr11	44429589	44434817	5229	*	UMR	6.35294	chr11	44430636	44431635	1000	+	promoter:33461	uc007inl.1	13591	Ebf1	mm9_genes_promoters	Cone Bipolar Precursor Cells		UMR
chr11	44430069	44436093	6025	*	1	6.11631	chr11	44430636	44431635	1000	+	promoter:33462	uc007inm.1	13591	Ebf1	mm9_genes_promoters	Cone Bipolar Precursor Cells	1
chr11	44429589	44436122	6534	*	UMR	6.27451	chr11	44430636	44431635	1000	+	promoter:33462	uc007inm.1	13591	Ebf1	mm9_genes_promoters	Cone Bipolar Precursor Cells	UMR
chr11	44424185	44434313	10129	*	1	5.55047	chr11	44430636	44431635	1000	+	promoter:33462	uc007inm.1	13591	Ebf1	mm9_genes_promoters	Cone Bipolar Precursor Cells		1
chr11	44429589	44434817	5229	*	UMR	6.35294	chr11	44430636	44431635	1000	+	promoter:33462	uc007inm.1	13591	Ebf1	mm9_genes_promoters	Cone Bipolar Precursor Cells		UMR
chr11	44430069	44436093	6025	*	1	6.11631	chr11	44430636	44431635	1000	+	promoter:33463	uc007inn.1	13591	Ebf1	mm9_genes_promoters	Cone Bipolar Precursor Cells	1
chr11	44429589	44436122	6534	*	UMR	6.27451	chr11	44430636	44431635	1000	+	promoter:33463	uc007inn.1	13591	Ebf1	mm9_genes_promoters	Cone Bipolar Precursor Cells	UMR
chr11	44424185	44434313	10129	*	1	5.55047	chr11	44430636	44431635	1000	+	promoter:33463	uc007inn.1	13591	Ebf1	mm9_genes_promoters	Cone Bipolar Precursor Cells		1
chr11	44429589	44434817	5229	*	UMR	6.35294	chr11	44430636	44431635	1000	+	promoter:33463	uc007inn.1	13591	Ebf1	mm9_genes_promoters	Cone Bipolar Precursor Cells		UMR
chr12	85909604	85916252	6649	*	1	3.9113	chr12	85909802	85910801	1000	+	promoter:37648	uc007ofm.1	12677	Vsx2	mm9_genes_promoters	Bipolar Precursor Cells	1
chr12	85909620	85915856	6237	*	UMR	2.70651	chr12	85909802	85910801	1000	+	promoter:37648	uc007ofm.1	12677	Vsx2	mm9_genes_promoters	Bipolar Precursor Cells	UMR
chr12	85909604	85916252	6649	*	1	4.17457	chr12	85909802	85910801	1000	+	promoter:37648	uc007ofm.1	12677	Vsx2	mm9_genes_promoters	Bipolar Precursor Cells		1
chr12	85909620	85915856	6237	*	UMR	2.86082	chr12	85909802	85910801	1000	+	promoter:37648	uc007ofm.1	12677	Vsx2	mm9_genes_promoters	Bipolar Precursor Cells		UMR
chr12	85909604	85916252	6649	*	1	3.9113	chr12	85909802	85910801	1000	+	promoter:37649	uc007ofn.1	12677	Vsx2	mm9_genes_promoters	Bipolar Precursor Cells	1
chr12	85909620	85915856	6237	*	UMR	2.70651	chr12	85909802	85910801	1000	+	promoter:37649	uc007ofn.1	12677	Vsx2	mm9_genes_promoters	Bipolar Precursor Cells	UMR
chr12	85909604	85916252	6649	*	1	4.17457	chr12	85909802	85910801	1000	+	promoter:37649	uc007ofn.1	12677	Vsx2	mm9_genes_promoters	Bipolar Precursor Cells		1
chr12	85909620	85915856	6237	*	UMR	2.86082	chr12	85909802	85910801	1000	+	promoter:37649	uc007ofn.1	12677	Vsx2	mm9_genes_promoters	Bipolar Precursor Cells		UMR
chr13	117082809	117105784	22976	*	1	2.91356	chr13	117099897	117100896	1000	-	promoter:40949	uc007rye.2	16392	Isl1	mm9_genes_promoters	Bipolar Precursor Cells	1
chr13	117082672	117105936	23265	*	UMR	2.83148	chr13	117099897	117100896	1000	-	promoter:40949	uc007rye.2	16392	Isl1	mm9_genes_promoters	Bipolar Precursor Cells	UMR
chr13	117082809	117105266	22458	*	1	3.46485	chr13	117099897	117100896	1000	-	promoter:40949	uc007rye.2	16392	Isl1	mm9_genes_promoters	Bipolar Precursor Cells		1
chr13	117082461	117105264	22804	*	UMR	2.94118	chr13	117099897	117100896	1000	-	promoter:40949	uc007rye.2	16392	Isl1	mm9_genes_promoters	Bipolar Precursor Cells		UMR
chr13	117082809	117105784	22976	*	1	2.91356	chr13	117099897	117100896	1000	-	promoter:40950	uc007ryf.2	16392	Isl1	mm9_genes_promoters	Bipolar Precursor Cells	1
chr13	117082672	117105936	23265	*	UMR	2.83148	chr13	117099897	117100896	1000	-	promoter:40950	uc007ryf.2	16392	Isl1	mm9_genes_promoters	Bipolar Precursor Cells	UMR
chr13	117082809	117105266	22458	*	1	3.46485	chr13	117099897	117100896	1000	-	promoter:40950	uc007ryf.2	16392	Isl1	mm9_genes_promoters	Bipolar Precursor Cells		1
chr13	117082461	117105264	22804	*	UMR	2.94118	chr13	117099897	117100896	1000	-	promoter:40950	uc007ryf.2	16392	Isl1	mm9_genes_promoters	Bipolar Precursor Cells		UMR
chr13	117082809	117105784	22976	*	1	2.91356	chr13	117099897	117100896	1000	-	promoter:40951	uc007ryg.2	16392	Isl1	mm9_genes_promoters	Bipolar Precursor Cells	1
chr13	117082672	117105936	23265	*	UMR	2.83148	chr13	117099897	117100896	1000	-	promoter:40951	uc007ryg.2	16392	Isl1	mm9_genes_promoters	Bipolar Precursor Cells	UMR
chr13	117082809	117105266	22458	*	1	3.46485	chr13	117099897	117100896	1000	-	promoter:40951	uc007ryg.2	16392	Isl1	mm9_genes_promoters	Bipolar Precursor Cells		1
chr13	117082461	117105264	22804	*	UMR	2.94118	chr13	117099897	117100896	1000	-	promoter:40951	uc007ryg.2	16392	Isl1	mm9_genes_promoters	Bipolar Precursor Cells		UMR
chr14	67846507	67859792	13286	*	1	3.57339	chr14	67851129	67852128	1000	+	promoter:41978	uc007ukw.1	13592	Ebf2	mm9_genes_promoters	Cone Bipolar Precursor Cells	1
chr14	67846474	67859720	13247	*	UMR	2.78928	chr14	67851129	67852128	1000	+	promoter:41978	uc007ukw.1	13592	Ebf2	mm9_genes_promoters	Cone Bipolar Precursor Cells	UMR
chr14	67846439	67859824	13386	*	1	4.27745	chr14	67851129	67852128	1000	+	promoter:41978	uc007ukw.1	13592	Ebf2	mm9_genes_promoters	Cone Bipolar Precursor Cells		1
chr14	67846500	67859720	13221	*	UMR	3.24016	chr14	67851129	67852128	1000	+	promoter:41978	uc007ukw.1	13592	Ebf2	mm9_genes_promoters	Cone Bipolar Precursor Cells		UMR
chr14	67846507	67859792	13286	*	1	3.57339	chr14	67851129	67852128	1000	+	promoter:41979	uc011znu.1	13592	Ebf2	mm9_genes_promoters	Cone Bipolar Precursor Cells	1
chr14	67846474	67859720	13247	*	UMR	2.78928	chr14	67851129	67852128	1000	+	promoter:41979	uc011znu.1	13592	Ebf2	mm9_genes_promoters	Cone Bipolar Precursor Cells	UMR
chr14	67846439	67859824	13386	*	1	4.27745	chr14	67851129	67852128	1000	+	promoter:41979	uc011znu.1	13592	Ebf2	mm9_genes_promoters	Cone Bipolar Precursor Cells		1
chr14	67846500	67859720	13221	*	UMR	3.24016	chr14	67851129	67852128	1000	+	promoter:41979	uc011znu.1	13592	Ebf2	mm9_genes_promoters	Cone Bipolar Precursor Cells		UMR
chr14	67846507	67859792	13286	*	1	3.57339	chr14	67852481	67853480	1000	+	promoter:41980	uc007ukx.1	13592	Ebf2	mm9_genes_promoters	Cone Bipolar Precursor Cells	1
chr14	67846474	67859720	13247	*	UMR	2.78928	chr14	67852481	67853480	1000	+	promoter:41980	uc007ukx.1	13592	Ebf2	mm9_genes_promoters	Cone Bipolar Precursor Cells	UMR
chr14	67846439	67859824	13386	*	1	4.27745	chr14	67852481	67853480	1000	+	promoter:41980	uc007ukx.1	13592	Ebf2	mm9_genes_promoters	Cone Bipolar Precursor Cells		1
chr14	67846500	67859720	13221	*	UMR	3.24016	chr14	67852481	67853480	1000	+	promoter:41980	uc007ukx.1	13592	Ebf2	mm9_genes_promoters	Cone Bipolar Precursor Cells		UMR
chr14	49281194	49294448	13255	*	1	5.48265	chr14	49282548	49283547	1000	-	promoter:42646	uc007tjq.2	18424	Otx2	mm9_genes_promoters	Bipolar Precursor Cells	1
chr14	49281113	49292138	11026	*	UMR	4.77701	chr14	49282548	49283547	1000	-	promoter:42646	uc007tjq.2	18424	Otx2	mm9_genes_promoters	Bipolar Precursor Cells	UMR
chr14	49281194	49294448	13255	*	1	5.55724	chr14	49282548	49283547	1000	-	promoter:42646	uc007tjq.2	18424	Otx2	mm9_genes_promoters	Bipolar Precursor Cells		1
chr14	49281113	49294631	13519	*	UMR	5.18279	chr14	49282548	49283547	1000	-	promoter:42646	uc007tjq.2	18424	Otx2	mm9_genes_promoters	Bipolar Precursor Cells		UMR
chr14	49281194	49294448	13255	*	1	5.48265	chr14	49284785	49285784	1000	-	promoter:42647	uc007tjr.2	18424	Otx2	mm9_genes_promoters	Bipolar Precursor Cells	1
chr14	49281113	49292138	11026	*	UMR	4.77701	chr14	49284785	49285784	1000	-	promoter:42647	uc007tjr.2	18424	Otx2	mm9_genes_promoters	Bipolar Precursor Cells	UMR
chr14	49281194	49294448	13255	*	1	5.55724	chr14	49284785	49285784	1000	-	promoter:42647	uc007tjr.2	18424	Otx2	mm9_genes_promoters	Bipolar Precursor Cells		1
chr14	49281113	49294631	13519	*	UMR	5.18279	chr14	49284785	49285784	1000	-	promoter:42647	uc007tjr.2	18424	Otx2	mm9_genes_promoters	Bipolar Precursor Cells		UMR
chr14	49281194	49294448	13255	*	1	5.48265	chr14	49287182	49288181	1000	-	promoter:42648	uc007tjs.2	18424	Otx2	mm9_genes_promoters	Bipolar Precursor Cells	1
chr14	49281113	49292138	11026	*	UMR	4.77701	chr14	49287182	49288181	1000	-	promoter:42648	uc007tjs.2	18424	Otx2	mm9_genes_promoters	Bipolar Precursor Cells	UMR
chr14	49281194	49294448	13255	*	1	5.55724	chr14	49287182	49288181	1000	-	promoter:42648	uc007tjs.2	18424	Otx2	mm9_genes_promoters	Bipolar Precursor Cells		1
chr14	49281113	49294631	13519	*	UMR	5.18279	chr14	49287182	49288181	1000	-	promoter:42648	uc007tjs.2	18424	Otx2	mm9_genes_promoters	Bipolar Precursor Cells		UMR
chr2	130119196	130122806	3611	*	1	7.60021	chr2	130120675	130121674	1000	+	promoter:4734	uc008mio.2	228598	Ebf4	mm9_genes_promoters	Cone Bipolar Precursor Cells	1
chr2	130118777	130122612	3836	*	UMR	6.63717	chr2	130120675	130121674	1000	+	promoter:4734	uc008mio.2	228598	Ebf4	mm9_genes_promoters	Cone Bipolar Precursor Cells	UMR
chr2	130118399	130122806	4408	*	1	10.4139	chr2	130120675	130121674	1000	+	promoter:4734	uc008mio.2	228598	Ebf4	mm9_genes_promoters	Cone Bipolar Precursor Cells		1
chr2	130118507	130122750	4244	*	UMR	8.55615	chr2	130120675	130121674	1000	+	promoter:4734	uc008mio.2	228598	Ebf4	mm9_genes_promoters	Cone Bipolar Precursor Cells		UMR
chr2	130119196	130122806	3611	*	1	7.60021	chr2	130120675	130121674	1000	+	promoter:4735	uc008mip.2	228598	Ebf4	mm9_genes_promoters	Cone Bipolar Precursor Cells	1
chr2	130118777	130122612	3836	*	UMR	6.63717	chr2	130120675	130121674	1000	+	promoter:4735	uc008mip.2	228598	Ebf4	mm9_genes_promoters	Cone Bipolar Precursor Cells	UMR
chr2	130118399	130122806	4408	*	1	10.4139	chr2	130120675	130121674	1000	+	promoter:4735	uc008mip.2	228598	Ebf4	mm9_genes_promoters	Cone Bipolar Precursor Cells		1
chr2	130118507	130122750	4244	*	UMR	8.55615	chr2	130120675	130121674	1000	+	promoter:4735	uc008mip.2	228598	Ebf4	mm9_genes_promoters	Cone Bipolar Precursor Cells		UMR
chr2	130119196	130122806	3611	*	1	7.60021	chr2	130120675	130121674	1000	+	promoter:4736	uc008miq.2	228598	Ebf4	mm9_genes_promoters	Cone Bipolar Precursor Cells	1
chr2	130118777	130122612	3836	*	UMR	6.63717	chr2	130120675	130121674	1000	+	promoter:4736	uc008miq.2	228598	Ebf4	mm9_genes_promoters	Cone Bipolar Precursor Cells	UMR
chr2	130118399	130122806	4408	*	1	10.4139	chr2	130120675	130121674	1000	+	promoter:4736	uc008miq.2	228598	Ebf4	mm9_genes_promoters	Cone Bipolar Precursor Cells		1
chr2	130118507	130122750	4244	*	UMR	8.55615	chr2	130120675	130121674	1000	+	promoter:4736	uc008miq.2	228598	Ebf4	mm9_genes_promoters	Cone Bipolar Precursor Cells		UMR
chr2	130119196	130122806	3611	*	1	7.60021	chr2	130120675	130121674	1000	+	promoter:4737	uc012cec.1	228598	Ebf4	mm9_genes_promoters	Cone Bipolar Precursor Cells	1
chr2	130118777	130122612	3836	*	UMR	6.63717	chr2	130120675	130121674	1000	+	promoter:4737	uc012cec.1	228598	Ebf4	mm9_genes_promoters	Cone Bipolar Precursor Cells	UMR
chr2	130118399	130122806	4408	*	1	10.4139	chr2	130120675	130121674	1000	+	promoter:4737	uc012cec.1	228598	Ebf4	mm9_genes_promoters	Cone Bipolar Precursor Cells		1
chr2	130118507	130122750	4244	*	UMR	8.55615	chr2	130120675	130121674	1000	+	promoter:4737	uc012cec.1	228598	Ebf4	mm9_genes_promoters	Cone Bipolar Precursor Cells		UMR
chr2	130119196	130122806	3611	*	1	7.60021	chr2	130120675	130121674	1000	+	promoter:4738	uc012ced.1	228598	Ebf4	mm9_genes_promoters	Cone Bipolar Precursor Cells	1
chr2	130118777	130122612	3836	*	UMR	6.63717	chr2	130120675	130121674	1000	+	promoter:4738	uc012ced.1	228598	Ebf4	mm9_genes_promoters	Cone Bipolar Precursor Cells	UMR
chr2	130118399	130122806	4408	*	1	10.4139	chr2	130120675	130121674	1000	+	promoter:4738	uc012ced.1	228598	Ebf4	mm9_genes_promoters	Cone Bipolar Precursor Cells		1
chr2	130118507	130122750	4244	*	UMR	8.55615	chr2	130120675	130121674	1000	+	promoter:4738	uc012ced.1	228598	Ebf4	mm9_genes_promoters	Cone Bipolar Precursor Cells		UMR
chr2	79293851	79301531	7681	*	1	5.03445	chr2	79296794	79297793	1000	-	promoter:6425	uc008kgt.1	18012	Neurod1	mm9_genes_promoters	Bipolar Precursor Cells	1
chr2	79293855	79301572	7718	*	UMR	4.19217	chr2	79296794	79297793	1000	-	promoter:6425	uc008kgt.1	18012	Neurod1	mm9_genes_promoters	Bipolar Precursor Cells	UMR
chr2	79293637	79301531	7895	*	1	4.91597	chr2	79296794	79297793	1000	-	promoter:6425	uc008kgt.1	18012	Neurod1	mm9_genes_promoters	Bipolar Precursor Cells		1
chr2	79293855	79301572	7718	*	UMR	3.41234	chr2	79296794	79297793	1000	-	promoter:6425	uc008kgt.1	18012	Neurod1	mm9_genes_promoters	Bipolar Precursor Cells		UMR
chr2	150513475	150516705	3231	*	2	10.8573	chr2	150514874	150515873	1000	-	promoter:7279	uc008muh.1	114889	Vsx1	mm9_genes_promoters	Cone Bipolar Precursor Cells	2
chr2	150513491	150516886	3396	*	UMR	9.64579	chr2	150514874	150515873	1000	-	promoter:7279	uc008muh.1	114889	Vsx1	mm9_genes_promoters	Cone Bipolar Precursor Cells	UMR
chr2	150513504	150514985	1482	*	1	5.15772	chr2	150514874	150515873	1000	-	promoter:7279	uc008muh.1	114889	Vsx1	mm9_genes_promoters	Cone Bipolar Precursor Cells		1
chr2	150515054	150515575	522	*	2	50.519	chr2	150514874	150515873	1000	-	promoter:7279	uc008muh.1	114889	Vsx1	mm9_genes_promoters	Cone Bipolar Precursor Cells		2
chr2	150515593	150516468	876	*	1	6.86275	chr2	150514874	150515873	1000	-	promoter:7279	uc008muh.1	114889	Vsx1	mm9_genes_promoters	Cone Bipolar Precursor Cells		1
chr2	150513527	150515133	1607	*	UMR	4.57983	chr2	150514874	150515873	1000	-	promoter:7279	uc008muh.1	114889	Vsx1	mm9_genes_promoters	Cone Bipolar Precursor Cells		UMR
chr2	150515223	150516617	1395	*	LMR	15.6187	chr2	150514874	150515873	1000	-	promoter:7279	uc008muh.1	114889	Vsx1	mm9_genes_promoters	Cone Bipolar Precursor Cells		LMR
chr2	180508042	180512660	4619	*	1	4.23694	chr2	180511606	180512605	1000	-	promoter:7844	uc008okb.2	140489	Bhlhe23	mm9_genes_promoters	Rod Bipolar Precursor Cells	1
chr2	180508055	180512531	4477	*	UMR	3.37922	chr2	180511606	180512605	1000	-	promoter:7844	uc008okb.2	140489	Bhlhe23	mm9_genes_promoters	Rod Bipolar Precursor Cells	UMR
chr2	180508641	180512402	3762	*	1	5.33363	chr2	180511606	180512605	1000	-	promoter:7844	uc008okb.2	140489	Bhlhe23	mm9_genes_promoters	Rod Bipolar Precursor Cells		1
chr2	180508194	180512531	4338	*	UMR	5.14161	chr2	180511606	180512605	1000	-	promoter:7844	uc008okb.2	140489	Bhlhe23	mm9_genes_promoters	Rod Bipolar Precursor Cells		UMR
chr3	17949298	17959035	9738	*	1	5.49808	chr3	17953325	17954324	1000	+	promoter:7945	uc008orl.2	59058	Bhlhe22	mm9_genes_promoters	Cone Bipolar Precursor Cells	1
chr3	17949333	17958977	9645	*	UMR	5.04628	chr3	17953325	17954324	1000	+	promoter:7945	uc008orl.2	59058	Bhlhe22	mm9_genes_promoters	Cone Bipolar Precursor Cells	UMR
chr3	17949298	17958919	9622	*	1	6.47911	chr3	17953325	17954324	1000	+	promoter:7945	uc008orl.2	59058	Bhlhe22	mm9_genes_promoters	Cone Bipolar Precursor Cells		1
chr3	17949333	17956734	7402	*	UMR	3.60333	chr3	17953325	17954324	1000	+	promoter:7945	uc008orl.2	59058	Bhlhe22	mm9_genes_promoters	Cone Bipolar Precursor Cells		UMR
chr3	127327337	127338394	11058	*	1	2.71114	chr3	127335063	127336062	1000	+	promoter:8942	uc008rhi.1	11924	Neurog2	mm9_genes_promoters	Bipolar Precursor Cells	1
chr3	127327325	127338532	11208	*	UMR	2.62166	chr3	127335063	127336062	1000	+	promoter:8942	uc008rhi.1	11924	Neurog2	mm9_genes_promoters	Bipolar Precursor Cells	UMR
chr3	127327390	127338055	10666	*	1	3.48026	chr3	127335063	127336062	1000	+	promoter:8942	uc008rhi.1	11924	Neurog2	mm9_genes_promoters	Bipolar Precursor Cells		1
chr3	127327325	127338532	11208	*	UMR	3.46388	chr3	127335063	127336062	1000	+	promoter:8942	uc008rhi.1	11924	Neurog2	mm9_genes_promoters	Bipolar Precursor Cells		UMR

## Sheet: Mature BCs
seqnames	start	end	width	strand	name	score	annot.seqnames	annot.start	annot.end	annot.width	annot.strand	annot.id	annot.tx_id	annot.gene_id	annot.symbol	annot.type	Mature BCs	e14	e17
chr5	115636137	115638118	1982	*	1	7.84314	chr5	115636131	115637130	1000	-	promoter:16440	uc008zdg.1	29867	Cabp1	mm9_genes_promoters	Bipolar Cells	1
chr5	115636081	115638162	2082	*	UMR	8.32408	chr5	115636131	115637130	1000	-	promoter:16440	uc008zdg.1	29867	Cabp1	mm9_genes_promoters	Bipolar Cells	UMR
chr5	115636124	115638134	2011	*	1	5.24064	chr5	115636131	115637130	1000	-	promoter:16440	uc008zdg.1	29867	Cabp1	mm9_genes_promoters	Bipolar Cells		1
chr5	115636081	115638162	2082	*	UMR	5.09454	chr5	115636131	115637130	1000	-	promoter:16440	uc008zdg.1	29867	Cabp1	mm9_genes_promoters	Bipolar Cells		UMR
chr5	115636137	115638118	1982	*	1	7.84314	chr5	115636131	115637130	1000	-	promoter:16441	uc008zdh.1	29867	Cabp1	mm9_genes_promoters	Bipolar Cells	1
chr5	115636081	115638162	2082	*	UMR	8.32408	chr5	115636131	115637130	1000	-	promoter:16441	uc008zdh.1	29867	Cabp1	mm9_genes_promoters	Bipolar Cells	UMR
chr5	115636124	115638134	2011	*	1	5.24064	chr5	115636131	115637130	1000	-	promoter:16441	uc008zdh.1	29867	Cabp1	mm9_genes_promoters	Bipolar Cells		1
chr5	115636081	115638162	2082	*	UMR	5.09454	chr5	115636131	115637130	1000	-	promoter:16441	uc008zdh.1	29867	Cabp1	mm9_genes_promoters	Bipolar Cells		UMR
chr5	115636137	115638118	1982	*	1	7.84314	chr5	115636131	115637130	1000	-	promoter:16442	uc012ecc.1	29867	Cabp1	mm9_genes_promoters	Bipolar Cells	1
chr5	115636081	115638162	2082	*	UMR	8.32408	chr5	115636131	115637130	1000	-	promoter:16442	uc012ecc.1	29867	Cabp1	mm9_genes_promoters	Bipolar Cells	UMR
chr5	115636124	115638134	2011	*	1	5.24064	chr5	115636131	115637130	1000	-	promoter:16442	uc012ecc.1	29867	Cabp1	mm9_genes_promoters	Bipolar Cells		1
chr5	115636081	115638162	2082	*	UMR	5.09454	chr5	115636131	115637130	1000	-	promoter:16442	uc012ecc.1	29867	Cabp1	mm9_genes_promoters	Bipolar Cells		UMR
chr7	13865124	15207417	1342294	*	3	79.8968	chr7	13982504	13983503	1000	+	promoter:20286	uc009ffu.1	29865	Cabp5	mm9_genes_promoters	Bipolar Cells	3
chr7	13865124	15207675	1342552	*	3	78.6597	chr7	13982504	13983503	1000	+	promoter:20286	uc009ffu.1	29865	Cabp5	mm9_genes_promoters	Bipolar Cells		3
chr7	13865124	15207417	1342294	*	3	79.8968	chr7	13982504	13983503	1000	+	promoter:20287	uc009ffv.1	29865	Cabp5	mm9_genes_promoters	Bipolar Cells	3
chr7	13865124	15207675	1342552	*	3	78.6597	chr7	13982504	13983503	1000	+	promoter:20287	uc009ffv.1	29865	Cabp5	mm9_genes_promoters	Bipolar Cells		3
chr7	13865124	15207417	1342294	*	3	79.8968	chr7	13982504	13983503	1000	+	promoter:20288	uc012ezm.1	29865	Cabp5	mm9_genes_promoters	Bipolar Cells	3
chr7	13865124	15207675	1342552	*	3	78.6597	chr7	13982504	13983503	1000	+	promoter:20288	uc012ezm.1	29865	Cabp5	mm9_genes_promoters	Bipolar Cells		3
chr7	94396093	94731874	335782	*	4	85.1949	chr7	94731678	94732677	1000	+	promoter:21448	uc009ifp.2	108071	Grm5	mm9_genes_promoters	Bipolar Cells	4
chr7	94732335	94737105	4771	*	2	15.8026	chr7	94731678	94732677	1000	+	promoter:21448	uc009ifp.2	108071	Grm5	mm9_genes_promoters	Bipolar Cells	2
chr7	94732343	94733390	1048	*	UMR	2.18216	chr7	94731678	94732677	1000	+	promoter:21448	uc009ifp.2	108071	Grm5	mm9_genes_promoters	Bipolar Cells	UMR
chr7	94396018	94731874	335857	*	4	84.0446	chr7	94731678	94732677	1000	+	promoter:21448	uc009ifp.2	108071	Grm5	mm9_genes_promoters	Bipolar Cells		4
chr7	94732335	94736759	4425	*	2	12.4871	chr7	94731678	94732677	1000	+	promoter:21448	uc009ifp.2	108071	Grm5	mm9_genes_promoters	Bipolar Cells		2
chr7	94732105	94736382	4278	*	UMR	11.7122	chr7	94731678	94732677	1000	+	promoter:21448	uc009ifp.2	108071	Grm5	mm9_genes_promoters	Bipolar Cells		UMR
chr7	94396093	94731874	335782	*	4	85.1949	chr7	94731678	94732677	1000	+	promoter:21449	uc009ifr.2	108071	Grm5	mm9_genes_promoters	Bipolar Cells	4
chr7	94732335	94737105	4771	*	2	15.8026	chr7	94731678	94732677	1000	+	promoter:21449	uc009ifr.2	108071	Grm5	mm9_genes_promoters	Bipolar Cells	2
chr7	94732343	94733390	1048	*	UMR	2.18216	chr7	94731678	94732677	1000	+	promoter:21449	uc009ifr.2	108071	Grm5	mm9_genes_promoters	Bipolar Cells	UMR
chr7	94396018	94731874	335857	*	4	84.0446	chr7	94731678	94732677	1000	+	promoter:21449	uc009ifr.2	108071	Grm5	mm9_genes_promoters	Bipolar Cells		4
chr7	94732335	94736759	4425	*	2	12.4871	chr7	94731678	94732677	1000	+	promoter:21449	uc009ifr.2	108071	Grm5	mm9_genes_promoters	Bipolar Cells		2
chr7	94732105	94736382	4278	*	UMR	11.7122	chr7	94731678	94732677	1000	+	promoter:21449	uc009ifr.2	108071	Grm5	mm9_genes_promoters	Bipolar Cells		UMR
chr7	94396093	94731874	335782	*	4	85.1949	chr7	94731678	94732677	1000	+	promoter:21450	uc009ifs.2	108071	Grm5	mm9_genes_promoters	Bipolar Cells	4
chr7	94732335	94737105	4771	*	2	15.8026	chr7	94731678	94732677	1000	+	promoter:21450	uc009ifs.2	108071	Grm5	mm9_genes_promoters	Bipolar Cells	2
chr7	94732343	94733390	1048	*	UMR	2.18216	chr7	94731678	94732677	1000	+	promoter:21450	uc009ifs.2	108071	Grm5	mm9_genes_promoters	Bipolar Cells	UMR
chr7	94396018	94731874	335857	*	4	84.0446	chr7	94731678	94732677	1000	+	promoter:21450	uc009ifs.2	108071	Grm5	mm9_genes_promoters	Bipolar Cells		4
chr7	94732335	94736759	4425	*	2	12.4871	chr7	94731678	94732677	1000	+	promoter:21450	uc009ifs.2	108071	Grm5	mm9_genes_promoters	Bipolar Cells		2
chr7	94732105	94736382	4278	*	UMR	11.7122	chr7	94731678	94732677	1000	+	promoter:21450	uc009ifs.2	108071	Grm5	mm9_genes_promoters	Bipolar Cells		UMR
chr7	94732335	94737105	4771	*	2	15.8026	chr7	94734021	94735020	1000	+	promoter:21451	uc009ifq.1	108071	Grm5	mm9_genes_promoters	Bipolar Cells	2
chr7	94734505	94736382	1878	*	LMR	17.2059	chr7	94734021	94735020	1000	+	promoter:21451	uc009ifq.1	108071	Grm5	mm9_genes_promoters	Bipolar Cells	LMR
chr7	94732335	94736759	4425	*	2	12.4871	chr7	94734021	94735020	1000	+	promoter:21451	uc009ifq.1	108071	Grm5	mm9_genes_promoters	Bipolar Cells		2
chr7	94732105	94736382	4278	*	UMR	11.7122	chr7	94734021	94735020	1000	+	promoter:21451	uc009ifq.1	108071	Grm5	mm9_genes_promoters	Bipolar Cells		UMR
chr8	94877302	94891616	14315	*	1	3.59972	chr8	94880695	94881694	1000	+	promoter:25585	uc009mub.1	54352	Irx5	mm9_genes_promoters	Bipolar Cells	1
chr8	94878020	94891243	13224	*	UMR	2.34889	chr8	94880695	94881694	1000	+	promoter:25585	uc009mub.1	54352	Irx5	mm9_genes_promoters	Bipolar Cells	UMR
chr8	94877302	94891284	13983	*	1	5.60275	chr8	94880695	94881694	1000	+	promoter:25585	uc009mub.1	54352	Irx5	mm9_genes_promoters	Bipolar Cells		1
chr8	94877269	94891450	14182	*	UMR	5.17926	chr8	94880695	94881694	1000	+	promoter:25585	uc009mub.1	54352	Irx5	mm9_genes_promoters	Bipolar Cells		UMR
chr8	95197096	95199570	2475	*	1	2.34729	chr8	95197301	95198300	1000	+	promoter:25586	uc009muc.1	64379	Irx6	mm9_genes_promoters	Bipolar Cells	1
chr8	95196789	95199942	3154	*	UMR	3.73094	chr8	95197301	95198300	1000	+	promoter:25586	uc009muc.1	64379	Irx6	mm9_genes_promoters	Bipolar Cells	UMR
chr8	95197096	95199570	2475	*	1	4.0363	chr8	95197301	95198300	1000	+	promoter:25586	uc009muc.1	64379	Irx6	mm9_genes_promoters	Bipolar Cells		1
chr8	95196789	95199835	3047	*	UMR	5.03335	chr8	95197301	95198300	1000	+	promoter:25586	uc009muc.1	64379	Irx6	mm9_genes_promoters	Bipolar Cells		UMR
chr8	95197096	95199570	2475	*	1	2.34729	chr8	95197301	95198300	1000	+	promoter:25587	uc009mud.1	64379	Irx6	mm9_genes_promoters	Bipolar Cells	1
chr8	95196789	95199942	3154	*	UMR	3.73094	chr8	95197301	95198300	1000	+	promoter:25587	uc009mud.1	64379	Irx6	mm9_genes_promoters	Bipolar Cells	UMR
chr8	95197096	95199570	2475	*	1	4.0363	chr8	95197301	95198300	1000	+	promoter:25587	uc009mud.1	64379	Irx6	mm9_genes_promoters	Bipolar Cells		1
chr8	95196789	95199835	3047	*	UMR	5.03335	chr8	95197301	95198300	1000	+	promoter:25587	uc009mud.1	64379	Irx6	mm9_genes_promoters	Bipolar Cells		UMR
chr8	96333747	96337879	4133	*	1	3.18458	chr8	96333738	96334737	1000	+	promoter:25598	uc009mvj.1	14681	Gnao1	mm9_genes_promoters	Bipolar Cells	1
chr8	96333610	96337855	4246	*	UMR	3.1643	chr8	96333738	96334737	1000	+	promoter:25598	uc009mvj.1	14681	Gnao1	mm9_genes_promoters	Bipolar Cells	UMR
chr8	96333747	96337879	4133	*	1	5.98519	chr8	96333738	96334737	1000	+	promoter:25598	uc009mvj.1	14681	Gnao1	mm9_genes_promoters	Bipolar Cells		1
chr8	96333610	96337902	4293	*	UMR	5.55556	chr8	96333738	96334737	1000	+	promoter:25598	uc009mvj.1	14681	Gnao1	mm9_genes_promoters	Bipolar Cells		UMR
chr8	96333747	96337879	4133	*	1	3.18458	chr8	96333738	96334737	1000	+	promoter:25599	uc009mvk.2	14681	Gnao1	mm9_genes_promoters	Bipolar Cells	1
chr8	96333610	96337855	4246	*	UMR	3.1643	chr8	96333738	96334737	1000	+	promoter:25599	uc009mvk.2	14681	Gnao1	mm9_genes_promoters	Bipolar Cells	UMR
chr8	96333747	96337879	4133	*	1	5.98519	chr8	96333738	96334737	1000	+	promoter:25599	uc009mvk.2	14681	Gnao1	mm9_genes_promoters	Bipolar Cells		1
chr8	96333610	96337902	4293	*	UMR	5.55556	chr8	96333738	96334737	1000	+	promoter:25599	uc009mvk.2	14681	Gnao1	mm9_genes_promoters	Bipolar Cells		UMR
chr8	96333747	96337879	4133	*	1	3.18458	chr8	96333738	96334737	1000	+	promoter:25600	uc009mvl.1	14681	Gnao1	mm9_genes_promoters	Bipolar Cells	1
chr8	96333610	96337855	4246	*	UMR	3.1643	chr8	96333738	96334737	1000	+	promoter:25600	uc009mvl.1	14681	Gnao1	mm9_genes_promoters	Bipolar Cells	UMR
chr8	96333747	96337879	4133	*	1	5.98519	chr8	96333738	96334737	1000	+	promoter:25600	uc009mvl.1	14681	Gnao1	mm9_genes_promoters	Bipolar Cells		1
chr8	96333610	96337902	4293	*	UMR	5.55556	chr8	96333738	96334737	1000	+	promoter:25600	uc009mvl.1	14681	Gnao1	mm9_genes_promoters	Bipolar Cells		UMR
chr8	96333747	96337879	4133	*	1	3.18458	chr8	96333738	96334737	1000	+	promoter:25601	uc009mvm.1	14681	Gnao1	mm9_genes_promoters	Bipolar Cells	1
chr8	96333610	96337855	4246	*	UMR	3.1643	chr8	96333738	96334737	1000	+	promoter:25601	uc009mvm.1	14681	Gnao1	mm9_genes_promoters	Bipolar Cells	UMR
chr8	96333747	96337879	4133	*	1	5.98519	chr8	96333738	96334737	1000	+	promoter:25601	uc009mvm.1	14681	Gnao1	mm9_genes_promoters	Bipolar Cells		1
chr8	96333610	96337902	4293	*	UMR	5.55556	chr8	96333738	96334737	1000	+	promoter:25601	uc009mvm.1	14681	Gnao1	mm9_genes_promoters	Bipolar Cells		UMR
chr9	58669362	58672593	3232	*	1	3.16569	chr9	58670319	58671318	1000	+	promoter:27912	uc009pxi.1	330953	Hcn4	mm9_genes_promoters	Bipolar Cells	1
chr9	58669152	58672585	3434	*	UMR	2.73756	chr9	58670319	58671318	1000	+	promoter:27912	uc009pxi.1	330953	Hcn4	mm9_genes_promoters	Bipolar Cells	UMR
chr9	58669362	58672443	3082	*	1	4.36975	chr9	58670319	58671318	1000	+	promoter:27912	uc009pxi.1	330953	Hcn4	mm9_genes_promoters	Bipolar Cells		1
chr9	58669152	58672424	3273	*	UMR	3.53364	chr9	58670319	58671318	1000	+	promoter:27912	uc009pxi.1	330953	Hcn4	mm9_genes_promoters	Bipolar Cells		UMR
chr11	50662678	50666155	3478	*	1	4.26759	chr11	50663187	50664186	1000	+	promoter:33559	uc007iss.1	108072	Grm6	mm9_genes_promoters	Bipolar Cells	1
chr11	50662231	50666449	4219	*	UMR	4.69457	chr11	50663187	50664186	1000	+	promoter:33559	uc007iss.1	108072	Grm6	mm9_genes_promoters	Bipolar Cells	UMR
chr11	50662600	50666155	3556	*	1	4.42724	chr11	50663187	50664186	1000	+	promoter:33559	uc007iss.1	108072	Grm6	mm9_genes_promoters	Bipolar Cells		1
chr11	50662517	50666449	3933	*	UMR	3.96285	chr11	50663187	50664186	1000	+	promoter:33559	uc007iss.1	108072	Grm6	mm9_genes_promoters	Bipolar Cells		UMR
chr11	50662678	50666155	3478	*	1	4.26759	chr11	50663187	50664186	1000	+	promoter:33560	uc007isu.2	108072	Grm6	mm9_genes_promoters	Bipolar Cells	1
chr11	50662231	50666449	4219	*	UMR	4.69457	chr11	50663187	50664186	1000	+	promoter:33560	uc007isu.2	108072	Grm6	mm9_genes_promoters	Bipolar Cells	UMR
chr11	50662600	50666155	3556	*	1	4.42724	chr11	50663187	50664186	1000	+	promoter:33560	uc007isu.2	108072	Grm6	mm9_genes_promoters	Bipolar Cells		1
chr11	50662517	50666449	3933	*	UMR	3.96285	chr11	50663187	50664186	1000	+	promoter:33560	uc007isu.2	108072	Grm6	mm9_genes_promoters	Bipolar Cells		UMR
chr11	50666743	50700016	33274	*	4	90.2392	chr11	50669326	50670325	1000	+	promoter:33561	uc007isv.1	108072	Grm6	mm9_genes_promoters	Bipolar Cells	4
chr11	50666743	50700156	33414	*	4	88.8871	chr11	50669326	50670325	1000	+	promoter:33561	uc007isv.1	108072	Grm6	mm9_genes_promoters	Bipolar Cells		4
chr11	67471758	67585402	113645	*	4	85.2327	chr11	67507828	67508827	1000	+	promoter:33863	uc007jmz.2	19674	Rcvrn	mm9_genes_promoters	Bipolar Cells	4
chr11	67508732	67508900	169	*	LMR	41.7647	chr11	67507828	67508827	1000	+	promoter:33863	uc007jmz.2	19674	Rcvrn	mm9_genes_promoters	Bipolar Cells	LMR
chr11	67466968	67632993	166026	*	4	84.2348	chr11	67507828	67508827	1000	+	promoter:33863	uc007jmz.2	19674	Rcvrn	mm9_genes_promoters	Bipolar Cells		4
chr11	67508732	67508900	169	*	LMR	43.5294	chr11	67507828	67508827	1000	+	promoter:33863	uc007jmz.2	19674	Rcvrn	mm9_genes_promoters	Bipolar Cells		LMR
chr11	108203093	108206068	2976	*	1	7.01357	chr11	108205203	108206202	1000	-	promoter:36748	uc011ygr.1	18750	Prkca	mm9_genes_promoters	Bipolar Cells	1
chr11	108206093	108239364	33272	*	4	82.9132	chr11	108205203	108206202	1000	-	promoter:36748	uc011ygr.1	18750	Prkca	mm9_genes_promoters	Bipolar Cells	4
chr11	108202905	108206080	3176	*	UMR	6.56109	chr11	108205203	108206202	1000	-	promoter:36748	uc011ygr.1	18750	Prkca	mm9_genes_promoters	Bipolar Cells	UMR
chr11	108203093	108206093	3001	*	1	7.06408	chr11	108205203	108206202	1000	-	promoter:36748	uc011ygr.1	18750	Prkca	mm9_genes_promoters	Bipolar Cells		1
chr11	108206103	108239364	33262	*	4	84.5086	chr11	108205203	108206202	1000	-	promoter:36748	uc011ygr.1	18750	Prkca	mm9_genes_promoters	Bipolar Cells		4
chr11	108202905	108206080	3176	*	UMR	6.17382	chr11	108205203	108206202	1000	-	promoter:36748	uc011ygr.1	18750	Prkca	mm9_genes_promoters	Bipolar Cells		UMR
chr12	85909604	85916252	6649	*	1	3.9113	chr12	85909802	85910801	1000	+	promoter:37648	uc007ofm.1	12677	Vsx2	mm9_genes_promoters	Bipolar Cells	1
chr12	85909620	85915856	6237	*	UMR	2.70651	chr12	85909802	85910801	1000	+	promoter:37648	uc007ofm.1	12677	Vsx2	mm9_genes_promoters	Bipolar Cells	UMR
chr12	85909604	85916252	6649	*	1	4.17457	chr12	85909802	85910801	1000	+	promoter:37648	uc007ofm.1	12677	Vsx2	mm9_genes_promoters	Bipolar Cells		1
chr12	85909620	85915856	6237	*	UMR	2.86082	chr12	85909802	85910801	1000	+	promoter:37648	uc007ofm.1	12677	Vsx2	mm9_genes_promoters	Bipolar Cells		UMR
chr12	85909604	85916252	6649	*	1	3.9113	chr12	85909802	85910801	1000	+	promoter:37649	uc007ofn.1	12677	Vsx2	mm9_genes_promoters	Bipolar Cells	1
chr12	85909620	85915856	6237	*	UMR	2.70651	chr12	85909802	85910801	1000	+	promoter:37649	uc007ofn.1	12677	Vsx2	mm9_genes_promoters	Bipolar Cells	UMR
chr12	85909604	85916252	6649	*	1	4.17457	chr12	85909802	85910801	1000	+	promoter:37649	uc007ofn.1	12677	Vsx2	mm9_genes_promoters	Bipolar Cells		1
chr12	85909620	85915856	6237	*	UMR	2.86082	chr12	85909802	85910801	1000	+	promoter:37649	uc007ofn.1	12677	Vsx2	mm9_genes_promoters	Bipolar Cells		UMR
chr12	32742841	32746657	3817	*	2	9.65819	chr12	32746145	32747144	1000	-	promoter:38263	uc007nhx.1	19088	Prkar2b	mm9_genes_promoters	Bipolar Cells	2
chr12	32746802	32812314	65513	*	4	82.591	chr12	32746145	32747144	1000	-	promoter:38263	uc007nhx.1	19088	Prkar2b	mm9_genes_promoters	Bipolar Cells	4
chr12	32744394	32746851	2458	*	UMR	3.70019	chr12	32746145	32747144	1000	-	promoter:38263	uc007nhx.1	19088	Prkar2b	mm9_genes_promoters	Bipolar Cells	UMR
chr12	32742841	32746490	3650	*	1	9.22181	chr12	32746145	32747144	1000	-	promoter:38263	uc007nhx.1	19088	Prkar2b	mm9_genes_promoters	Bipolar Cells		1
chr12	32746564	32812309	65746	*	4	82.4108	chr12	32746145	32747144	1000	-	promoter:38263	uc007nhx.1	19088	Prkar2b	mm9_genes_promoters	Bipolar Cells		4
chr12	32744394	32746851	2458	*	UMR	3.65112	chr12	32746145	32747144	1000	-	promoter:38263	uc007nhx.1	19088	Prkar2b	mm9_genes_promoters	Bipolar Cells		UMR
chr12	32742841	32746657	3817	*	2	9.65819	chr12	32746145	32747144	1000	-	promoter:38264	uc007nhy.1	19088	Prkar2b	mm9_genes_promoters	Bipolar Cells	2
chr12	32746802	32812314	65513	*	4	82.591	chr12	32746145	32747144	1000	-	promoter:38264	uc007nhy.1	19088	Prkar2b	mm9_genes_promoters	Bipolar Cells	4
chr12	32744394	32746851	2458	*	UMR	3.70019	chr12	32746145	32747144	1000	-	promoter:38264	uc007nhy.1	19088	Prkar2b	mm9_genes_promoters	Bipolar Cells	UMR
chr12	32742841	32746490	3650	*	1	9.22181	chr12	32746145	32747144	1000	-	promoter:38264	uc007nhy.1	19088	Prkar2b	mm9_genes_promoters	Bipolar Cells		1
chr12	32746564	32812309	65746	*	4	82.4108	chr12	32746145	32747144	1000	-	promoter:38264	uc007nhy.1	19088	Prkar2b	mm9_genes_promoters	Bipolar Cells		4
chr12	32744394	32746851	2458	*	UMR	3.65112	chr12	32746145	32747144	1000	-	promoter:38264	uc007nhy.1	19088	Prkar2b	mm9_genes_promoters	Bipolar Cells		UMR
chr13	117082809	117105784	22976	*	1	2.91356	chr13	117099897	117100896	1000	-	promoter:40949	uc007rye.2	16392	Isl1	mm9_genes_promoters	Bipolar Cells	1
chr13	117082672	117105936	23265	*	UMR	2.83148	chr13	117099897	117100896	1000	-	promoter:40949	uc007rye.2	16392	Isl1	mm9_genes_promoters	Bipolar Cells	UMR
chr13	117082809	117105266	22458	*	1	3.46485	chr13	117099897	117100896	1000	-	promoter:40949	uc007rye.2	16392	Isl1	mm9_genes_promoters	Bipolar Cells		1
chr13	117082461	117105264	22804	*	UMR	2.94118	chr13	117099897	117100896	1000	-	promoter:40949	uc007rye.2	16392	Isl1	mm9_genes_promoters	Bipolar Cells		UMR
chr13	117082809	117105784	22976	*	1	2.91356	chr13	117099897	117100896	1000	-	promoter:40950	uc007ryf.2	16392	Isl1	mm9_genes_promoters	Bipolar Cells	1
chr13	117082672	117105936	23265	*	UMR	2.83148	chr13	117099897	117100896	1000	-	promoter:40950	uc007ryf.2	16392	Isl1	mm9_genes_promoters	Bipolar Cells	UMR
chr13	117082809	117105266	22458	*	1	3.46485	chr13	117099897	117100896	1000	-	promoter:40950	uc007ryf.2	16392	Isl1	mm9_genes_promoters	Bipolar Cells		1
chr13	117082461	117105264	22804	*	UMR	2.94118	chr13	117099897	117100896	1000	-	promoter:40950	uc007ryf.2	16392	Isl1	mm9_genes_promoters	Bipolar Cells		UMR
chr13	117082809	117105784	22976	*	1	2.91356	chr13	117099897	117100896	1000	-	promoter:40951	uc007ryg.2	16392	Isl1	mm9_genes_promoters	Bipolar Cells	1
chr13	117082672	117105936	23265	*	UMR	2.83148	chr13	117099897	117100896	1000	-	promoter:40951	uc007ryg.2	16392	Isl1	mm9_genes_promoters	Bipolar Cells	UMR
chr13	117082809	117105266	22458	*	1	3.46485	chr13	117099897	117100896	1000	-	promoter:40951	uc007ryg.2	16392	Isl1	mm9_genes_promoters	Bipolar Cells		1
chr13	117082461	117105264	22804	*	UMR	2.94118	chr13	117099897	117100896	1000	-	promoter:40951	uc007ryg.2	16392	Isl1	mm9_genes_promoters	Bipolar Cells		UMR
chr2	79293851	79301531	7681	*	1	5.03445	chr2	79296794	79297793	1000	-	promoter:6425	uc008kgt.1	18012	Neurod1	mm9_genes_promoters	Bipolar Cells	1
chr2	79293855	79301572	7718	*	UMR	4.19217	chr2	79296794	79297793	1000	-	promoter:6425	uc008kgt.1	18012	Neurod1	mm9_genes_promoters	Bipolar Cells	UMR
chr2	79293637	79301531	7895	*	1	4.91597	chr2	79296794	79297793	1000	-	promoter:6425	uc008kgt.1	18012	Neurod1	mm9_genes_promoters	Bipolar Cells		1
chr2	79293855	79301572	7718	*	UMR	3.41234	chr2	79296794	79297793	1000	-	promoter:6425	uc008kgt.1	18012	Neurod1	mm9_genes_promoters	Bipolar Cells		UMR
chr2	127306963	127310700	3738	*	1	4.97199	chr2	127308236	127309235	1000	-	promoter:7073	uc008mfl.1	56461	Kcnip3	mm9_genes_promoters	Bipolar Cells	1
chr2	127307169	127310906	3738	*	UMR	3.88994	chr2	127308236	127309235	1000	-	promoter:7073	uc008mfl.1	56461	Kcnip3	mm9_genes_promoters	Bipolar Cells	UMR
chr2	127305821	127310861	5041	*	1	7.45468	chr2	127308236	127309235	1000	-	promoter:7073	uc008mfl.1	56461	Kcnip3	mm9_genes_promoters	Bipolar Cells		1
chr2	127307169	127310906	3738	*	UMR	4.70588	chr2	127308236	127309235	1000	-	promoter:7073	uc008mfl.1	56461	Kcnip3	mm9_genes_promoters	Bipolar Cells		UMR
chr2	127346613	127348141	1529	*	1	1.92698	chr2	127347107	127348106	1000	-	promoter:7074	uc008mfm.1	56461	Kcnip3	mm9_genes_promoters	Bipolar Cells	1
chr2	127346539	127348255	1717	*	UMR	1.82556	chr2	127347107	127348106	1000	-	promoter:7074	uc008mfm.1	56461	Kcnip3	mm9_genes_promoters	Bipolar Cells	UMR
chr2	127346613	127348141	1529	*	1	3.60531	chr2	127347107	127348106	1000	-	promoter:7074	uc008mfm.1	56461	Kcnip3	mm9_genes_promoters	Bipolar Cells		1
chr2	127346539	127348255	1717	*	UMR	3.03605	chr2	127347107	127348106	1000	-	promoter:7074	uc008mfm.1	56461	Kcnip3	mm9_genes_promoters	Bipolar Cells		UMR
chr2	127346613	127348141	1529	*	1	1.92698	chr2	127347107	127348106	1000	-	promoter:7075	uc008mfn.1	56461	Kcnip3	mm9_genes_promoters	Bipolar Cells	1
chr2	127346539	127348255	1717	*	UMR	1.82556	chr2	127347107	127348106	1000	-	promoter:7075	uc008mfn.1	56461	Kcnip3	mm9_genes_promoters	Bipolar Cells	UMR
chr2	127346613	127348141	1529	*	1	3.60531	chr2	127347107	127348106	1000	-	promoter:7075	uc008mfn.1	56461	Kcnip3	mm9_genes_promoters	Bipolar Cells		1
chr2	127346539	127348255	1717	*	UMR	3.03605	chr2	127347107	127348106	1000	-	promoter:7075	uc008mfn.1	56461	Kcnip3	mm9_genes_promoters	Bipolar Cells		UMR
chr2	127346613	127348141	1529	*	1	1.92698	chr2	127347831	127348830	1000	-	promoter:7076	uc008mfo.1	56461	Kcnip3	mm9_genes_promoters	Bipolar Cells	1
chr2	127348369	127366483	18115	*	3	73.0003	chr2	127347831	127348830	1000	-	promoter:7076	uc008mfo.1	56461	Kcnip3	mm9_genes_promoters	Bipolar Cells	3
chr2	127346539	127348255	1717	*	UMR	1.82556	chr2	127347831	127348830	1000	-	promoter:7076	uc008mfo.1	56461	Kcnip3	mm9_genes_promoters	Bipolar Cells	UMR
chr2	127346613	127348141	1529	*	1	3.60531	chr2	127347831	127348830	1000	-	promoter:7076	uc008mfo.1	56461	Kcnip3	mm9_genes_promoters	Bipolar Cells		1
chr2	127348369	127357866	9498	*	3	76.5756	chr2	127347831	127348830	1000	-	promoter:7076	uc008mfo.1	56461	Kcnip3	mm9_genes_promoters	Bipolar Cells		3
chr2	127346539	127348255	1717	*	UMR	3.03605	chr2	127347831	127348830	1000	-	promoter:7076	uc008mfo.1	56461	Kcnip3	mm9_genes_promoters	Bipolar Cells		UMR
chr2	150513475	150516705	3231	*	2	10.8573	chr2	150514874	150515873	1000	-	promoter:7279	uc008muh.1	114889	Vsx1	mm9_genes_promoters	Bipolar Cells	2
chr2	150513491	150516886	3396	*	UMR	9.64579	chr2	150514874	150515873	1000	-	promoter:7279	uc008muh.1	114889	Vsx1	mm9_genes_promoters	Bipolar Cells	UMR
chr2	150513504	150514985	1482	*	1	5.15772	chr2	150514874	150515873	1000	-	promoter:7279	uc008muh.1	114889	Vsx1	mm9_genes_promoters	Bipolar Cells		1
chr2	150515054	150515575	522	*	2	50.519	chr2	150514874	150515873	1000	-	promoter:7279	uc008muh.1	114889	Vsx1	mm9_genes_promoters	Bipolar Cells		2
chr2	150515593	150516468	876	*	1	6.86275	chr2	150514874	150515873	1000	-	promoter:7279	uc008muh.1	114889	Vsx1	mm9_genes_promoters	Bipolar Cells		1
chr2	150513527	150515133	1607	*	UMR	4.57983	chr2	150514874	150515873	1000	-	promoter:7279	uc008muh.1	114889	Vsx1	mm9_genes_promoters	Bipolar Cells		UMR
chr2	150515223	150516617	1395	*	LMR	15.6187	chr2	150514874	150515873	1000	-	promoter:7279	uc008muh.1	114889	Vsx1	mm9_genes_promoters	Bipolar Cells		LMR
chr3	17949298	17959035	9738	*	1	5.49808	chr3	17953325	17954324	1000	+	promoter:7945	uc008orl.2	59058	Bhlhe22	mm9_genes_promoters	Bipolar Cells	1
chr3	17949333	17958977	9645	*	UMR	5.04628	chr3	17953325	17954324	1000	+	promoter:7945	uc008orl.2	59058	Bhlhe22	mm9_genes_promoters	Bipolar Cells	UMR
chr3	17949298	17958919	9622	*	1	6.47911	chr3	17953325	17954324	1000	+	promoter:7945	uc008orl.2	59058	Bhlhe22	mm9_genes_promoters	Bipolar Cells		1
chr3	17949333	17956734	7402	*	UMR	3.60333	chr3	17953325	17954324	1000	+	promoter:7945	uc008orl.2	59058	Bhlhe22	mm9_genes_promoters	Bipolar Cells		UMR
chr3	134293408	134491527	198120	*	4	86.0775	chr3	134490971	134491970	1000	+	promoter:8993	uc008rky.2	21338	Tacr3	mm9_genes_promoters	Bipolar Cells	4
chr3	134491575	134493032	1458	*	1	5.94002	chr3	134490971	134491970	1000	+	promoter:8993	uc008rky.2	21338	Tacr3	mm9_genes_promoters	Bipolar Cells	1
chr3	134491552	134493028	1477	*	UMR	4.82353	chr3	134490971	134491970	1000	+	promoter:8993	uc008rky.2	21338	Tacr3	mm9_genes_promoters	Bipolar Cells	UMR
chr3	134293369	134491527	198159	*	4	85.4843	chr3	134490971	134491970	1000	+	promoter:8993	uc008rky.2	21338	Tacr3	mm9_genes_promoters	Bipolar Cells		4
chr3	134491575	134493157	1583	*	1	6.10022	chr3	134490971	134491970	1000	+	promoter:8993	uc008rky.2	21338	Tacr3	mm9_genes_promoters	Bipolar Cells		1
chr3	134491552	134493264	1713	*	UMR	5.88235	chr3	134490971	134491970	1000	+	promoter:8993	uc008rky.2	21338	Tacr3	mm9_genes_promoters	Bipolar Cells		UMR
chr1	136541667	136544343	2677	*	1	4.97738	chr1	136542258	136543257	1000	+	promoter:989	uc007csi.1	20980	Syt2	mm9_genes_promoters	Bipolar Cells	1
chr1	136541587	136545013	3427	*	UMR	8.25792	chr1	136542258	136543257	1000	+	promoter:989	uc007csi.1	20980	Syt2	mm9_genes_promoters	Bipolar Cells	UMR
chr1	136541345	136544343	2999	*	1	9.29557	chr1	136542258	136543257	1000	+	promoter:989	uc007csi.1	20980	Syt2	mm9_genes_promoters	Bipolar Cells		1
chr1	136541321	136545220	3900	*	UMR	12.6935	chr1	136542258	136543257	1000	+	promoter:989	uc007csi.1	20980	Syt2	mm9_genes_promoters	Bipolar Cells		UMR
chr1	136541667	136544343	2677	*	1	4.97738	chr1	136542258	136543257	1000	+	promoter:990	uc007csj.1	20980	Syt2	mm9_genes_promoters	Bipolar Cells	1
chr1	136541587	136545013	3427	*	UMR	8.25792	chr1	136542258	136543257	1000	+	promoter:990	uc007csj.1	20980	Syt2	mm9_genes_promoters	Bipolar Cells	UMR
chr1	136541345	136544343	2999	*	1	9.29557	chr1	136542258	136543257	1000	+	promoter:990	uc007csj.1	20980	Syt2	mm9_genes_promoters	Bipolar Cells		1
chr1	136541321	136545220	3900	*	UMR	12.6935	chr1	136542258	136543257	1000	+	promoter:990	uc007csj.1	20980	Syt2	mm9_genes_promoters	Bipolar Cells		UMR
chr1	136602855	136604896	2042	*	2	56.0372	chr1	136604877	136605876	1000	+	promoter:991	uc007csk.1	20980	Syt2	mm9_genes_promoters	Bipolar Cells	2
chr1	136604988	136606871	1884	*	1	2.19553	chr1	136604877	136605876	1000	+	promoter:991	uc007csk.1	20980	Syt2	mm9_genes_promoters	Bipolar Cells	1
chr1	136604731	136606884	2154	*	UMR	4.29253	chr1	136604877	136605876	1000	+	promoter:991	uc007csk.1	20980	Syt2	mm9_genes_promoters	Bipolar Cells	UMR
chr1	136604896	136606668	1773	*	1	1.72031	chr1	136604877	136605876	1000	+	promoter:991	uc007csk.1	20980	Syt2	mm9_genes_promoters	Bipolar Cells		1
chr1	136604731	136606882	2152	*	UMR	5.37525	chr1	136604877	136605876	1000	+	promoter:991	uc007csk.1	20980	Syt2	mm9_genes_promoters	Bipolar Cells		UMR

## Sheet: Cone precursors
seqnames	start	end	width	strand	name	score	annot.seqnames	annot.start	annot.end	annot.width	annot.strand	annot.id	annot.tx_id	annot.gene_id	annot.symbol	annot.type	Cone precursors	e14	e17
chr1	169514496	169527755	13260	*	4	86.167	chr1	169527493	169528492	1000	+	promoter:1228	uc007dla.2	20183	Rxrg	mm9_genes_promoters	Cone Precursor Cells	4
chr1	169528105	169530205	2101	*	1	4.0107	chr1	169527493	169528492	1000	+	promoter:1228	uc007dla.2	20183	Rxrg	mm9_genes_promoters	Cone Precursor Cells	1
chr1	169527931	169530256	2326	*	UMR	3.67647	chr1	169527493	169528492	1000	+	promoter:1228	uc007dla.2	20183	Rxrg	mm9_genes_promoters	Cone Precursor Cells	UMR
chr1	169514496	169527850	13355	*	4	85.6379	chr1	169527493	169528492	1000	+	promoter:1228	uc007dla.2	20183	Rxrg	mm9_genes_promoters	Cone Precursor Cells		4
chr1	169528105	169530205	2101	*	1	6.15982	chr1	169527493	169528492	1000	+	promoter:1228	uc007dla.2	20183	Rxrg	mm9_genes_promoters	Cone Precursor Cells		1
chr1	169527979	169530256	2278	*	UMR	5.54939	chr1	169527493	169528492	1000	+	promoter:1228	uc007dla.2	20183	Rxrg	mm9_genes_promoters	Cone Precursor Cells		UMR
chr1	169539548	169547994	8447	*	4	88.8545	chr1	169547396	169548395	1000	+	promoter:1229	uc007dlb.2	20183	Rxrg	mm9_genes_promoters	Cone Precursor Cells	4
chr1	169548174	169548459	286	*	2	43.1373	chr1	169547396	169548395	1000	+	promoter:1229	uc007dlb.2	20183	Rxrg	mm9_genes_promoters	Cone Precursor Cells	2
chr1	169548085	169548378	294	*	LMR	10.9244	chr1	169547396	169548395	1000	+	promoter:1229	uc007dlb.2	20183	Rxrg	mm9_genes_promoters	Cone Precursor Cells	LMR
chr1	169539548	169550392	10845	*	4	80.5636	chr1	169547396	169548395	1000	+	promoter:1229	uc007dlb.2	20183	Rxrg	mm9_genes_promoters	Cone Precursor Cells		4
chr1	169548085	169548434	350	*	LMR	28.3088	chr1	169547396	169548395	1000	+	promoter:1229	uc007dlb.2	20183	Rxrg	mm9_genes_promoters	Cone Precursor Cells		LMR
chr6	29299235	29337567	38333	*	4	87.2851	chr6	29330514	29331513	1000	-	promoter:18789	uc009bdi.2	12057	Opn1sw	mm9_genes_promoters	Cone Precursor Cells	4
chr6	29299235	29337567	38333	*	4	87.048	chr6	29330514	29331513	1000	-	promoter:18789	uc009bdi.2	12057	Opn1sw	mm9_genes_promoters	Cone Precursor Cells		4
chr6	29299235	29337567	38333	*	4	87.2851	chr6	29330514	29331513	1000	-	promoter:18790	uc009bdj.2	12057	Opn1sw	mm9_genes_promoters	Cone Precursor Cells	4
chr6	29299235	29337567	38333	*	4	87.048	chr6	29330514	29331513	1000	-	promoter:18790	uc009bdj.2	12057	Opn1sw	mm9_genes_promoters	Cone Precursor Cells		4
chr7	15209522	16465140	1255619	*	3	78.2864	chr7	16457735	16458734	1000	-	promoter:22572	uc009fgl.2	12951	Crx	mm9_genes_promoters	Photoreceptor Precursor Cells	3
chr7	15209522	16465140	1255619	*	3	76.869	chr7	16457735	16458734	1000	-	promoter:22572	uc009fgl.2	12951	Crx	mm9_genes_promoters	Photoreceptor Precursor Cells		3
chr7	16465258	16467427	2170	*	2	12.8483	chr7	16465305	16466304	1000	-	promoter:22573	uc009fgm.2	12951	Crx	mm9_genes_promoters	Photoreceptor Precursor Cells	2
chr7	16465200	16467368	2169	*	LMR	9.31373	chr7	16465305	16466304	1000	-	promoter:22573	uc009fgm.2	12951	Crx	mm9_genes_promoters	Photoreceptor Precursor Cells	LMR
chr7	16465258	16467308	2051	*	2	18.7307	chr7	16465305	16466304	1000	-	promoter:22573	uc009fgm.2	12951	Crx	mm9_genes_promoters	Photoreceptor Precursor Cells		2
chr7	16466177	16467284	1108	*	LMR	6.33484	chr7	16465305	16466304	1000	-	promoter:22573	uc009fgm.2	12951	Crx	mm9_genes_promoters	Photoreceptor Precursor Cells		LMR
chr7	77468556	77517173	48618	*	1	6.14399	chr7	77505480	77506479	1000	-	promoter:23484	uc009hni.1	11819	Nr2f2	mm9_genes_promoters	Cone Precursor Cells	1
chr7	77485137	77517346	32210	*	UMR	6.13771	chr7	77505480	77506479	1000	-	promoter:23484	uc009hni.1	11819	Nr2f2	mm9_genes_promoters	Cone Precursor Cells	UMR
chr7	77468757	77517173	48417	*	1	8.17487	chr7	77505480	77506479	1000	-	promoter:23484	uc009hni.1	11819	Nr2f2	mm9_genes_promoters	Cone Precursor Cells		1
chr7	77487251	77517142	29892	*	UMR	7.46111	chr7	77505480	77506479	1000	-	promoter:23484	uc009hni.1	11819	Nr2f2	mm9_genes_promoters	Cone Precursor Cells		UMR
chr7	77468556	77517173	48618	*	1	6.14399	chr7	77511633	77512632	1000	-	promoter:23485	uc009hnj.1	11819	Nr2f2	mm9_genes_promoters	Cone Precursor Cells	1
chr7	77485137	77517346	32210	*	UMR	6.13771	chr7	77511633	77512632	1000	-	promoter:23485	uc009hnj.1	11819	Nr2f2	mm9_genes_promoters	Cone Precursor Cells	UMR
chr7	77468757	77517173	48417	*	1	8.17487	chr7	77511633	77512632	1000	-	promoter:23485	uc009hnj.1	11819	Nr2f2	mm9_genes_promoters	Cone Precursor Cells		1
chr7	77487251	77517142	29892	*	UMR	7.46111	chr7	77511633	77512632	1000	-	promoter:23485	uc009hnj.1	11819	Nr2f2	mm9_genes_promoters	Cone Precursor Cells		UMR
chr9	68500547	68504995	4449	*	1	5.97081	chr9	68500609	68501608	1000	+	promoter:28096	uc009qmw.1	19883	Rora	mm9_genes_promoters	Cone Precursor Cells	1
chr9	68500565	68504934	4370	*	UMR	5.11899	chr9	68500609	68501608	1000	+	promoter:28096	uc009qmw.1	19883	Rora	mm9_genes_promoters	Cone Precursor Cells	UMR
chr9	68500547	68504848	4302	*	1	4.3552	chr9	68500609	68501608	1000	+	promoter:28096	uc009qmw.1	19883	Rora	mm9_genes_promoters	Cone Precursor Cells		1
chr9	68500565	68504934	4370	*	UMR	4.09125	chr9	68500609	68501608	1000	+	promoter:28096	uc009qmw.1	19883	Rora	mm9_genes_promoters	Cone Precursor Cells		UMR
chr9	68500547	68504995	4449	*	1	5.97081	chr9	68500609	68501608	1000	+	promoter:28097	uc009qmx.1	19883	Rora	mm9_genes_promoters	Cone Precursor Cells	1
chr9	68500565	68504934	4370	*	UMR	5.11899	chr9	68500609	68501608	1000	+	promoter:28097	uc009qmx.1	19883	Rora	mm9_genes_promoters	Cone Precursor Cells	UMR
chr9	68500547	68504848	4302	*	1	4.3552	chr9	68500609	68501608	1000	+	promoter:28097	uc009qmx.1	19883	Rora	mm9_genes_promoters	Cone Precursor Cells		1
chr9	68500565	68504934	4370	*	UMR	4.09125	chr9	68500609	68501608	1000	+	promoter:28097	uc009qmx.1	19883	Rora	mm9_genes_promoters	Cone Precursor Cells		UMR
chr9	68999124	69060238	61115	*	4	85.4807	chr9	69044315	69045314	1000	+	promoter:28099	uc009qmz.1	19883	Rora	mm9_genes_promoters	Cone Precursor Cells	4
chr9	68999124	69060168	61045	*	4	85.2011	chr9	69044315	69045314	1000	+	promoter:28099	uc009qmz.1	19883	Rora	mm9_genes_promoters	Cone Precursor Cells		4
chr9	69136439	69141089	4651	*	1	5.5438	chr9	69136660	69137659	1000	+	promoter:28100	uc009qna.1	19883	Rora	mm9_genes_promoters	Cone Precursor Cells	1
chr9	69136655	69141114	4460	*	UMR	4.52984	chr9	69136660	69137659	1000	+	promoter:28100	uc009qna.1	19883	Rora	mm9_genes_promoters	Cone Precursor Cells	UMR
chr9	69136439	69141089	4651	*	1	6.31427	chr9	69136660	69137659	1000	+	promoter:28100	uc009qna.1	19883	Rora	mm9_genes_promoters	Cone Precursor Cells		1
chr9	69136865	69141114	4250	*	UMR	3.88579	chr9	69136660	69137659	1000	+	promoter:28100	uc009qna.1	19883	Rora	mm9_genes_promoters	Cone Precursor Cells		UMR
chr9	69136439	69141089	4651	*	1	5.5438	chr9	69136660	69137659	1000	+	promoter:28101	uc012gwh.1	19883	Rora	mm9_genes_promoters	Cone Precursor Cells	1
chr9	69136655	69141114	4460	*	UMR	4.52984	chr9	69136660	69137659	1000	+	promoter:28101	uc012gwh.1	19883	Rora	mm9_genes_promoters	Cone Precursor Cells	UMR
chr9	69136439	69141089	4651	*	1	6.31427	chr9	69136660	69137659	1000	+	promoter:28101	uc012gwh.1	19883	Rora	mm9_genes_promoters	Cone Precursor Cells		1
chr9	69136865	69141114	4250	*	UMR	3.88579	chr9	69136660	69137659	1000	+	promoter:28101	uc012gwh.1	19883	Rora	mm9_genes_promoters	Cone Precursor Cells		UMR
chr9	74694216	74716768	22553	*	1	2.09944	chr9	74695270	74696269	1000	+	promoter:28172	uc009qrg.1	15379	Onecut1	mm9_genes_promoters	Cone Precursor Cells	1
chr9	74694349	74716911	22563	*	UMR	1.78519	chr9	74695270	74696269	1000	+	promoter:28172	uc009qrg.1	15379	Onecut1	mm9_genes_promoters	Cone Precursor Cells	UMR
chr9	74694216	74716784	22569	*	1	3.52263	chr9	74695270	74696269	1000	+	promoter:28172	uc009qrg.1	15379	Onecut1	mm9_genes_promoters	Cone Precursor Cells		1
chr9	74694349	74716911	22563	*	UMR	2.9702	chr9	74695270	74696269	1000	+	promoter:28172	uc009qrg.1	15379	Onecut1	mm9_genes_promoters	Cone Precursor Cells		UMR
chr9	74694216	74716768	22553	*	1	2.09944	chr9	74708728	74709727	1000	+	promoter:28173	uc009qrh.1	15379	Onecut1	mm9_genes_promoters	Cone Precursor Cells	1
chr9	74694349	74716911	22563	*	UMR	1.78519	chr9	74708728	74709727	1000	+	promoter:28173	uc009qrh.1	15379	Onecut1	mm9_genes_promoters	Cone Precursor Cells	UMR
chr9	74694216	74716784	22569	*	1	3.52263	chr9	74708728	74709727	1000	+	promoter:28173	uc009qrh.1	15379	Onecut1	mm9_genes_promoters	Cone Precursor Cells		1
chr9	74694349	74716911	22563	*	UMR	2.9702	chr9	74708728	74709727	1000	+	promoter:28173	uc009qrh.1	15379	Onecut1	mm9_genes_promoters	Cone Precursor Cells		UMR
chr10	44176006	44180418	4413	*	1	3.67647	chr10	44178494	44179493	1000	-	promoter:32239	uc007ezu.2	12142	Prdm1	mm9_genes_promoters	Photoreceptor Precursor Cells	1
chr10	44176031	44180638	4608	*	UMR	3.62745	chr10	44178494	44179493	1000	-	promoter:32239	uc007ezu.2	12142	Prdm1	mm9_genes_promoters	Photoreceptor Precursor Cells	UMR
chr10	44176006	44180634	4629	*	1	5.99724	chr10	44178494	44179493	1000	-	promoter:32239	uc007ezu.2	12142	Prdm1	mm9_genes_promoters	Photoreceptor Precursor Cells		1
chr10	44175925	44180638	4714	*	UMR	5.79115	chr10	44178494	44179493	1000	-	promoter:32239	uc007ezu.2	12142	Prdm1	mm9_genes_promoters	Photoreceptor Precursor Cells		UMR
chr10	44176006	44180418	4413	*	1	3.67647	chr10	44178494	44179493	1000	-	promoter:32240	uc007ezv.2	12142	Prdm1	mm9_genes_promoters	Photoreceptor Precursor Cells	1
chr10	44176031	44180638	4608	*	UMR	3.62745	chr10	44178494	44179493	1000	-	promoter:32240	uc007ezv.2	12142	Prdm1	mm9_genes_promoters	Photoreceptor Precursor Cells	UMR
chr10	44176006	44180634	4629	*	1	5.99724	chr10	44178494	44179493	1000	-	promoter:32240	uc007ezv.2	12142	Prdm1	mm9_genes_promoters	Photoreceptor Precursor Cells		1
chr10	44175925	44180638	4714	*	UMR	5.79115	chr10	44178494	44179493	1000	-	promoter:32240	uc007ezv.2	12142	Prdm1	mm9_genes_promoters	Photoreceptor Precursor Cells		UMR
chr10	44246060	44250990	4931	*	1	3.84109	chr10	44248308	44249307	1000	-	promoter:32241	uc007ezw.1	12142	Prdm1	mm9_genes_promoters	Photoreceptor Precursor Cells	1
chr10	44246118	44250531	4414	*	UMR	2.46969	chr10	44248308	44249307	1000	-	promoter:32241	uc007ezw.1	12142	Prdm1	mm9_genes_promoters	Photoreceptor Precursor Cells	UMR
chr10	44246060	44250365	4306	*	1	4.17237	chr10	44248308	44249307	1000	-	promoter:32241	uc007ezw.1	12142	Prdm1	mm9_genes_promoters	Photoreceptor Precursor Cells		1
chr10	44246267	44250531	4265	*	UMR	2.61695	chr10	44248308	44249307	1000	-	promoter:32241	uc007ezw.1	12142	Prdm1	mm9_genes_promoters	Photoreceptor Precursor Cells		UMR
chr13	78331957	78351439	19483	*	1	4.63362	chr13	78338244	78339243	1000	-	promoter:40666	uc007rhe.1	13865	Nr2f1	mm9_genes_promoters	Cone Precursor Cells	1
chr13	78329159	78351456	22298	*	UMR	5.31627	chr13	78338244	78339243	1000	-	promoter:40666	uc007rhe.1	13865	Nr2f1	mm9_genes_promoters	Cone Precursor Cells	UMR
chr13	78327221	78351439	24219	*	1	9.84355	chr13	78338244	78339243	1000	-	promoter:40666	uc007rhe.1	13865	Nr2f1	mm9_genes_promoters	Cone Precursor Cells		1
chr13	78329094	78350484	21391	*	UMR	5.21204	chr13	78338244	78339243	1000	-	promoter:40666	uc007rhe.1	13865	Nr2f1	mm9_genes_promoters	Cone Precursor Cells		UMR
chr14	18491313	18495948	4636	*	1	4.50304	chr14	18492474	18493473	1000	+	promoter:41084	uc007shk.2	21834	Thrb	mm9_genes_promoters	Cone Precursor Cells	1
chr14	18491441	18495096	3656	*	UMR	1.78571	chr14	18492474	18493473	1000	+	promoter:41084	uc007shk.2	21834	Thrb	mm9_genes_promoters	Cone Precursor Cells	UMR
chr14	18491313	18495948	4636	*	1	5.0349	chr14	18492474	18493473	1000	+	promoter:41084	uc007shk.2	21834	Thrb	mm9_genes_promoters	Cone Precursor Cells		1
chr14	18491441	18495096	3656	*	UMR	1.79594	chr14	18492474	18493473	1000	+	promoter:41084	uc007shk.2	21834	Thrb	mm9_genes_promoters	Cone Precursor Cells		UMR
chr14	18567407	19069487	502081	*	4	84.7507	chr14	18658466	18659465	1000	+	promoter:41085	uc007shl.2	21834	Thrb	mm9_genes_promoters	Cone Precursor Cells	4
chr14	18568367	18814928	246562	*	4	82.9959	chr14	18658466	18659465	1000	+	promoter:41085	uc007shl.2	21834	Thrb	mm9_genes_promoters	Cone Precursor Cells		4
chr14	18567407	19069487	502081	*	4	84.7507	chr14	18813158	18814157	1000	+	promoter:41086	uc007sho.2	21834	Thrb	mm9_genes_promoters	Cone Precursor Cells	4
chr14	18568367	18814928	246562	*	4	82.9959	chr14	18813158	18814157	1000	+	promoter:41086	uc007sho.2	21834	Thrb	mm9_genes_promoters	Cone Precursor Cells		4
chr14	49281194	49294448	13255	*	1	5.48265	chr14	49282548	49283547	1000	-	promoter:42646	uc007tjq.2	18424	Otx2	mm9_genes_promoters	Photoreceptor Precursor Cells	1
chr14	49281113	49292138	11026	*	UMR	4.77701	chr14	49282548	49283547	1000	-	promoter:42646	uc007tjq.2	18424	Otx2	mm9_genes_promoters	Photoreceptor Precursor Cells	UMR
chr14	49281194	49294448	13255	*	1	5.55724	chr14	49282548	49283547	1000	-	promoter:42646	uc007tjq.2	18424	Otx2	mm9_genes_promoters	Photoreceptor Precursor Cells		1
chr14	49281113	49294631	13519	*	UMR	5.18279	chr14	49282548	49283547	1000	-	promoter:42646	uc007tjq.2	18424	Otx2	mm9_genes_promoters	Photoreceptor Precursor Cells		UMR
chr14	49281194	49294448	13255	*	1	5.48265	chr14	49284785	49285784	1000	-	promoter:42647	uc007tjr.2	18424	Otx2	mm9_genes_promoters	Photoreceptor Precursor Cells	1
chr14	49281113	49292138	11026	*	UMR	4.77701	chr14	49284785	49285784	1000	-	promoter:42647	uc007tjr.2	18424	Otx2	mm9_genes_promoters	Photoreceptor Precursor Cells	UMR
chr14	49281194	49294448	13255	*	1	5.55724	chr14	49284785	49285784	1000	-	promoter:42647	uc007tjr.2	18424	Otx2	mm9_genes_promoters	Photoreceptor Precursor Cells		1
chr14	49281113	49294631	13519	*	UMR	5.18279	chr14	49284785	49285784	1000	-	promoter:42647	uc007tjr.2	18424	Otx2	mm9_genes_promoters	Photoreceptor Precursor Cells		UMR
chr14	49281194	49294448	13255	*	1	5.48265	chr14	49287182	49288181	1000	-	promoter:42648	uc007tjs.2	18424	Otx2	mm9_genes_promoters	Photoreceptor Precursor Cells	1
chr14	49281113	49292138	11026	*	UMR	4.77701	chr14	49287182	49288181	1000	-	promoter:42648	uc007tjs.2	18424	Otx2	mm9_genes_promoters	Photoreceptor Precursor Cells	UMR
chr14	49281194	49294448	13255	*	1	5.55724	chr14	49287182	49288181	1000	-	promoter:42648	uc007tjs.2	18424	Otx2	mm9_genes_promoters	Photoreceptor Precursor Cells		1
chr14	49281113	49294631	13519	*	UMR	5.18279	chr14	49287182	49288181	1000	-	promoter:42648	uc007tjs.2	18424	Otx2	mm9_genes_promoters	Photoreceptor Precursor Cells		UMR
chr18	64489203	64508242	19040	*	1	2.28142	chr18	64499018	64500017	1000	+	promoter:50425	uc008fef.1	225631	Onecut2	mm9_genes_promoters	Cone Precursor Cells	1
chr18	64489277	64508389	19113	*	UMR	1.99778	chr18	64499018	64500017	1000	+	promoter:50425	uc008fef.1	225631	Onecut2	mm9_genes_promoters	Cone Precursor Cells	UMR
chr18	64489203	64508691	19489	*	1	4.64794	chr18	64499018	64500017	1000	+	promoter:50425	uc008fef.1	225631	Onecut2	mm9_genes_promoters	Cone Precursor Cells		1
chr18	64489277	64508403	19127	*	UMR	3.509	chr18	64499018	64500017	1000	+	promoter:50425	uc008fef.1	225631	Onecut2	mm9_genes_promoters	Cone Precursor Cells		UMR
chr19	19075414	19076213	800	*	2	27.0588	chr19	19075608	19076607	1000	-	promoter:52614	uc008gyc.1	225998	Rorb	mm9_genes_promoters	Cone Precursor Cells	2
chr19	19076219	19150733	74515	*	4	82.3529	chr19	19075608	19076607	1000	-	promoter:52614	uc008gyc.1	225998	Rorb	mm9_genes_promoters	Cone Precursor Cells	4
chr19	19075463	19076191	729	*	LMR	16.5775	chr19	19075608	19076607	1000	-	promoter:52614	uc008gyc.1	225998	Rorb	mm9_genes_promoters	Cone Precursor Cells	LMR
chr19	19075438	19076213	776	*	2	22.3982	chr19	19075608	19076607	1000	-	promoter:52614	uc008gyc.1	225998	Rorb	mm9_genes_promoters	Cone Precursor Cells		2
chr19	19076219	19114311	38093	*	4	84.4629	chr19	19075608	19076607	1000	-	promoter:52614	uc008gyc.1	225998	Rorb	mm9_genes_promoters	Cone Precursor Cells		4
chr19	19075463	19076191	729	*	LMR	19.7861	chr19	19075608	19076607	1000	-	promoter:52614	uc008gyc.1	225998	Rorb	mm9_genes_promoters	Cone Precursor Cells		LMR
chr19	19075414	19076213	800	*	2	27.0588	chr19	19075608	19076607	1000	-	promoter:52615	uc008gyd.1	225998	Rorb	mm9_genes_promoters	Cone Precursor Cells	2
chr19	19076219	19150733	74515	*	4	82.3529	chr19	19075608	19076607	1000	-	promoter:52615	uc008gyd.1	225998	Rorb	mm9_genes_promoters	Cone Precursor Cells	4
chr19	19075463	19076191	729	*	LMR	16.5775	chr19	19075608	19076607	1000	-	promoter:52615	uc008gyd.1	225998	Rorb	mm9_genes_promoters	Cone Precursor Cells	LMR
chr19	19075438	19076213	776	*	2	22.3982	chr19	19075608	19076607	1000	-	promoter:52615	uc008gyd.1	225998	Rorb	mm9_genes_promoters	Cone Precursor Cells		2
chr19	19076219	19114311	38093	*	4	84.4629	chr19	19075608	19076607	1000	-	promoter:52615	uc008gyd.1	225998	Rorb	mm9_genes_promoters	Cone Precursor Cells		4
chr19	19075463	19076191	729	*	LMR	19.7861	chr19	19075608	19076607	1000	-	promoter:52615	uc008gyd.1	225998	Rorb	mm9_genes_promoters	Cone Precursor Cells		LMR
chr19	19178983	19186775	7793	*	1	6.04195	chr19	19185687	19186686	1000	-	promoter:52616	uc008gye.1	225998	Rorb	mm9_genes_promoters	Cone Precursor Cells	1
chr19	19178945	19186688	7744	*	UMR	5.07812	chr19	19185687	19186686	1000	-	promoter:52616	uc008gye.1	225998	Rorb	mm9_genes_promoters	Cone Precursor Cells	UMR
chr19	19176087	19186601	10515	*	1	8.5077	chr19	19185687	19186686	1000	-	promoter:52616	uc008gye.1	225998	Rorb	mm9_genes_promoters	Cone Precursor Cells		1
chr19	19175665	19186688	11024	*	UMR	8.01961	chr19	19185687	19186686	1000	-	promoter:52616	uc008gye.1	225998	Rorb	mm9_genes_promoters	Cone Precursor Cells		UMR
chr19	19075414	19076213	800	*	2	27.0588	chr19	19075608	19076607	1000	-	promoter:52617	uc008gyf.1	225998	Rorb	mm9_genes_promoters	Cone Precursor Cells	2
chr19	19076219	19150733	74515	*	4	82.3529	chr19	19075608	19076607	1000	-	promoter:52617	uc008gyf.1	225998	Rorb	mm9_genes_promoters	Cone Precursor Cells	4
chr19	19075463	19076191	729	*	LMR	16.5775	chr19	19075608	19076607	1000	-	promoter:52617	uc008gyf.1	225998	Rorb	mm9_genes_promoters	Cone Precursor Cells	LMR
chr19	19075438	19076213	776	*	2	22.3982	chr19	19075608	19076607	1000	-	promoter:52617	uc008gyf.1	225998	Rorb	mm9_genes_promoters	Cone Precursor Cells		2
chr19	19076219	19114311	38093	*	4	84.4629	chr19	19075608	19076607	1000	-	promoter:52617	uc008gyf.1	225998	Rorb	mm9_genes_promoters	Cone Precursor Cells		4
chr19	19075463	19076191	729	*	LMR	19.7861	chr19	19075608	19076607	1000	-	promoter:52617	uc008gyf.1	225998	Rorb	mm9_genes_promoters	Cone Precursor Cells		LMR
chr19	19075414	19076213	800	*	2	27.0588	chr19	19075608	19076607	1000	-	promoter:52618	uc008gyg.1	225998	Rorb	mm9_genes_promoters	Cone Precursor Cells	2
chr19	19076219	19150733	74515	*	4	82.3529	chr19	19075608	19076607	1000	-	promoter:52618	uc008gyg.1	225998	Rorb	mm9_genes_promoters	Cone Precursor Cells	4
chr19	19075463	19076191	729	*	LMR	16.5775	chr19	19075608	19076607	1000	-	promoter:52618	uc008gyg.1	225998	Rorb	mm9_genes_promoters	Cone Precursor Cells	LMR
chr19	19075438	19076213	776	*	2	22.3982	chr19	19075608	19076607	1000	-	promoter:52618	uc008gyg.1	225998	Rorb	mm9_genes_promoters	Cone Precursor Cells		2
chr19	19076219	19114311	38093	*	4	84.4629	chr19	19075608	19076607	1000	-	promoter:52618	uc008gyg.1	225998	Rorb	mm9_genes_promoters	Cone Precursor Cells		4
chr19	19075463	19076191	729	*	LMR	19.7861	chr19	19075608	19076607	1000	-	promoter:52618	uc008gyg.1	225998	Rorb	mm9_genes_promoters	Cone Precursor Cells		LMR
chr2	79293851	79301531	7681	*	1	5.03445	chr2	79296794	79297793	1000	-	promoter:6425	uc008kgt.1	18012	Neurod1	mm9_genes_promoters	Cone Precursor Cells	1
chr2	79293855	79301572	7718	*	UMR	4.19217	chr2	79296794	79297793	1000	-	promoter:6425	uc008kgt.1	18012	Neurod1	mm9_genes_promoters	Cone Precursor Cells	UMR
chr2	79293637	79301531	7895	*	1	4.91597	chr2	79296794	79297793	1000	-	promoter:6425	uc008kgt.1	18012	Neurod1	mm9_genes_promoters	Cone Precursor Cells		1
chr2	79293855	79301572	7718	*	UMR	3.41234	chr2	79296794	79297793	1000	-	promoter:6425	uc008kgt.1	18012	Neurod1	mm9_genes_promoters	Cone Precursor Cells		UMR
chr3	96494576	96499705	5130	*	3	73.8754	chr3	96499298	96500297	1000	+	promoter:8693	uc008qnt.2	229615	Pias3	mm9_genes_promoters	Cone Precursor Cells	3
chr3	96499770	96502073	2304	*	1	3.23238	chr3	96499298	96500297	1000	+	promoter:8693	uc008qnt.2	229615	Pias3	mm9_genes_promoters	Cone Precursor Cells	1
chr3	96499795	96501756	1962	*	UMR	0.428922	chr3	96499298	96500297	1000	+	promoter:8693	uc008qnt.2	229615	Pias3	mm9_genes_promoters	Cone Precursor Cells	UMR
chr3	96494724	96499569	4846	*	3	75.7822	chr3	96499298	96500297	1000	+	promoter:8693	uc008qnt.2	229615	Pias3	mm9_genes_promoters	Cone Precursor Cells		3
chr3	96499674	96501632	1959	*	1	5.37255	chr3	96499298	96500297	1000	+	promoter:8693	uc008qnt.2	229615	Pias3	mm9_genes_promoters	Cone Precursor Cells		1
chr3	96499739	96501756	2018	*	UMR	3.38437	chr3	96499298	96500297	1000	+	promoter:8693	uc008qnt.2	229615	Pias3	mm9_genes_promoters	Cone Precursor Cells		UMR
chr3	96499770	96502073	2304	*	1	3.23238	chr3	96499999	96500998	1000	+	promoter:8694	uc008qnu.2	229615	Pias3	mm9_genes_promoters	Cone Precursor Cells	1
chr3	96499795	96501756	1962	*	UMR	0.428922	chr3	96499999	96500998	1000	+	promoter:8694	uc008qnu.2	229615	Pias3	mm9_genes_promoters	Cone Precursor Cells	UMR
chr3	96499674	96501632	1959	*	1	5.37255	chr3	96499999	96500998	1000	+	promoter:8694	uc008qnu.2	229615	Pias3	mm9_genes_promoters	Cone Precursor Cells		1
chr3	96499739	96501756	2018	*	UMR	3.38437	chr3	96499999	96500998	1000	+	promoter:8694	uc008qnu.2	229615	Pias3	mm9_genes_promoters	Cone Precursor Cells		UMR
chr3	96499770	96502073	2304	*	1	3.23238	chr3	96499999	96500998	1000	+	promoter:8695	uc008qnv.2	229615	Pias3	mm9_genes_promoters	Cone Precursor Cells	1
chr3	96499795	96501756	1962	*	UMR	0.428922	chr3	96499999	96500998	1000	+	promoter:8695	uc008qnv.2	229615	Pias3	mm9_genes_promoters	Cone Precursor Cells	UMR
chr3	96499674	96501632	1959	*	1	5.37255	chr3	96499999	96500998	1000	+	promoter:8695	uc008qnv.2	229615	Pias3	mm9_genes_promoters	Cone Precursor Cells		1
chr3	96499739	96501756	2018	*	UMR	3.38437	chr3	96499999	96500998	1000	+	promoter:8695	uc008qnv.2	229615	Pias3	mm9_genes_promoters	Cone Precursor Cells		UMR

[truncated: 14 more sheets: Mature Cones, Cone phototransduction, Rod precursors, Mature Rods, Rod phototransduction, e14 retina methyl stat, e17 retina methyl stat, Cone precursors e14p21, Mature cones e14p21, Cone phototransduction e14p21, Rod precursors e14p21, Mature Rods e14p21, Rod phototransduction e14p21, stat retina e14p21]
