# Supplementary material for: The epigenetic basis for the impaired ability of adult murine retinal pigment epithelium cells to regenerate retinal tissue
Source: Sci Rep. 2019 Mar 7;9:3860. doi: 10.1038/s41598-019-40262-w (PMC6405859; doi:10.1038/s41598-019-40262-w)
Supplement: Supplementary file 9 — Supplementary Data S9 [file 41598_2019_40262_MOESM9_ESM.xlsx]

## Sheet: title page 
Title: The epigenetic basis for the impaired ability of adult murine retinal pigment epithelium cells to regenerate retinal tissue
Galina Dvoriantchikova, Bascom Palmer Eye Institute, Department of Ophthalmology, University of Miami Miller School of Medicine, Miami, FL, 33136, USA
Rajeev J. Seemungal, Bascom Palmer Eye Institute, Department of Ophthalmology, University of Miami Miller School of Medicine, Miami, FL, 33136, USA
Dmitry Ivanov *, Bascom Palmer Eye Institute, Department of Ophthalmology, University of Miami Miller School of Medicine, Miami, FL, 33136, USA; Department of Microbiology and Immunology, University of Miami Miller School of Medicine, Miami, FL, 33136, USA; divanov@med.miami.edu.
Supplementary Data S9: Dynamics of promoter/first exon methylation of rod photoreceptor genes during retinal development and comparison of methylation levels for individual CpGs in promoter/first exons of the rod-related genes between the adult RPE and developing retina

## Sheet: data
seqnames	start	end	width	strand	name	score	annot.seqnames	annot.start	annot.end	annot.width	annot.strand	annot.id	annot.tx_id	annot.gene_id	annot.symbol	Phototransduction	e14	e17	p14	p21
chr5	108800195	108862570	62376	*	4	83.3697	chr5	108816392	108817391	1000	+	promoter:14621	uc008ynz.1	18587	Pde6b	Phototransduction	4
chr5	108800239	108862410	62172	*	4	81.2777	chr5	108816392	108817391	1000	+	promoter:14621	uc008ynz.1	18587	Pde6b	Phototransduction		4
chr5	108815524	108827349	11826	*	2	34.6856	chr5	108816392	108817391	1000	+	promoter:14621	uc008ynz.1	18587	Pde6b	Phototransduction			2
chr5	108815481	108821996	6516	*	UMR	25.387	chr5	108816392	108817391	1000	+	promoter:14621	uc008ynz.1	18587	Pde6b	Phototransduction			UMR
chr5	108815524	108827878	12355	*	2	34.7594	chr5	108816392	108817391	1000	+	promoter:14621	uc008ynz.1	18587	Pde6b	Phototransduction				2
chr5	108815861	108822068	6208	*	UMR	29.1394	chr5	108816392	108817391	1000	+	promoter:14621	uc008ynz.1	18587	Pde6b	Phototransduction				UMR
chr5	108800195	108862570	62376	*	4	83.3697	chr5	108816392	108817391	1000	+	promoter:14622	uc012eas.1	18587	Pde6b	Phototransduction	4
chr5	108800239	108862410	62172	*	4	81.2777	chr5	108816392	108817391	1000	+	promoter:14622	uc012eas.1	18587	Pde6b	Phototransduction		4
chr5	108815524	108827349	11826	*	2	34.6856	chr5	108816392	108817391	1000	+	promoter:14622	uc012eas.1	18587	Pde6b	Phototransduction			2
chr5	108815481	108821996	6516	*	UMR	25.387	chr5	108816392	108817391	1000	+	promoter:14622	uc012eas.1	18587	Pde6b	Phototransduction			UMR
chr5	108815524	108827878	12355	*	2	34.7594	chr5	108816392	108817391	1000	+	promoter:14622	uc012eas.1	18587	Pde6b	Phototransduction				2
chr5	108815861	108822068	6208	*	UMR	29.1394	chr5	108816392	108817391	1000	+	promoter:14622	uc012eas.1	18587	Pde6b	Phototransduction				UMR
chr5	72992899	73038308	45410	*	4	85.4188	chr5	73033992	73034991	1000	-	promoter:15871	uc008xrr.1	12788	Cnga1	Phototransduction	4
chr5	73034935	73035144	210	*	LMR	21.3235	chr5	73033992	73034991	1000	-	promoter:15871	uc008xrr.1	12788	Cnga1	Phototransduction	LMR
chr5	72992947	73038308	45362	*	4	84.5969	chr5	73033992	73034991	1000	-	promoter:15871	uc008xrr.1	12788	Cnga1	Phototransduction		4
chr5	73034981	73035236	256	*	LMR	36.7647	chr5	73033992	73034991	1000	-	promoter:15871	uc008xrr.1	12788	Cnga1	Phototransduction		LMR
chr5	73030803	73036107	5305	*	2	31.4951	chr5	73033992	73034991	1000	-	promoter:15871	uc008xrr.1	12788	Cnga1	Phototransduction			2
chr5	73030832	73036151	5320	*	UMR	30.0375	chr5	73033992	73034991	1000	-	promoter:15871	uc008xrr.1	12788	Cnga1	Phototransduction			UMR
chr5	73030803	73036195	5393	*	2	32.1765	chr5	73033992	73034991	1000	-	promoter:15871	uc008xrr.1	12788	Cnga1	Phototransduction				2
chr5	73030545	73036151	5607	*	UMR	30.6122	chr5	73033992	73034991	1000	-	promoter:15871	uc008xrr.1	12788	Cnga1	Phototransduction				UMR
chr5	72992899	73038308	45410	*	4	85.4188	chr5	73029082	73030081	1000	-	promoter:15872	uc008xrs.1	12788	Cnga1	Phototransduction	4
chr5	72992947	73038308	45362	*	4	84.5969	chr5	73029082	73030081	1000	-	promoter:15872	uc008xrs.1	12788	Cnga1	Phototransduction		4
chr5	73000576	73030285	29710	*	4	82.1395	chr5	73029082	73030081	1000	-	promoter:15872	uc008xrs.1	12788	Cnga1	Phototransduction			4
chr5	72992936	73030285	37350	*	3	76.2739	chr5	73029082	73030081	1000	-	promoter:15872	uc008xrs.1	12788	Cnga1	Phototransduction				3
chr6	3918798	3953672	34875	*	4	86.214	chr6	3943012	3944011	1000	+	promoter:17129	uc009avi.1	14699	Gngt1	Phototransduction	4
chr6	3918791	3953672	34882	*	4	85.307	chr6	3943012	3944011	1000	+	promoter:17129	uc009avi.1	14699	Gngt1	Phototransduction		4
chr6	3918791	3943321	24531	*	4	80.9677	chr6	3943012	3944011	1000	+	promoter:17129	uc009avi.1	14699	Gngt1	Phototransduction			4
chr6	3943402	3946598	3197	*	2	28.2913	chr6	3943012	3944011	1000	+	promoter:17129	uc009avi.1	14699	Gngt1	Phototransduction			2
chr6	3943469	3946558	3090	*	LMR	23.065	chr6	3943012	3944011	1000	+	promoter:17129	uc009avi.1	14699	Gngt1	Phototransduction			LMR
chr6	3918798	3943402	24605	*	4	80.1224	chr6	3943012	3944011	1000	+	promoter:17129	uc009avi.1	14699	Gngt1	Phototransduction				4
chr6	3943534	3947175	3642	*	2	28.133	chr6	3943012	3944011	1000	+	promoter:17129	uc009avi.1	14699	Gngt1	Phototransduction				2
chr6	3943469	3947071	3603	*	LMR	25.5348	chr6	3943012	3944011	1000	+	promoter:17129	uc009avi.1	14699	Gngt1	Phototransduction				LMR
chr6	115804278	115890185	85908	*	4	85.6825	chr6	115880945	115881944	1000	+	promoter:18140	uc009djk.1	212541	Rho	Phototransduction	4
chr6	115881595	115881845	251	*	LMR	42.6471	chr6	115880945	115881944	1000	+	promoter:18140	uc009djk.1	212541	Rho	Phototransduction	LMR
chr6	115804278	115890185	85908	*	4	85.1622	chr6	115880945	115881944	1000	+	promoter:18140	uc009djk.1	212541	Rho	Phototransduction		4
chr6	115878708	115881164	2457	*	2	40.1623	chr6	115880945	115881944	1000	+	promoter:18140	uc009djk.1	212541	Rho	Phototransduction			2
chr6	115881174	115881497	324	*	2	58.0882	chr6	115880945	115881944	1000	+	promoter:18140	uc009djk.1	212541	Rho	Phototransduction			2
chr6	115881504	115882028	525	*	2	30.3922	chr6	115880945	115881944	1000	+	promoter:18140	uc009djk.1	212541	Rho	Phototransduction			2
chr6	115881501	115883812	2312	*	UMR	34.492	chr6	115880945	115881944	1000	+	promoter:18140	uc009djk.1	212541	Rho	Phototransduction			UMR
chr6	115880736	115881476	741	*	2	58.3045	chr6	115880945	115881944	1000	+	promoter:18140	uc009djk.1	212541	Rho	Phototransduction				2
chr6	115881497	115883770	2274	*	1	24.7442	chr6	115880945	115881944	1000	+	promoter:18140	uc009djk.1	212541	Rho	Phototransduction				1
chr6	115881208	115881359	152	*	LMR	40.4412	chr6	115880945	115881944	1000	+	promoter:18140	uc009djk.1	212541	Rho	Phototransduction				LMR
chr6	115881487	115882132	646	*	LMR	12.0743	chr6	115880945	115881944	1000	+	promoter:18140	uc009djk.1	212541	Rho	Phototransduction				LMR
chr8	13340155	13434983	94829	*	4	87.1978	chr8	13404081	13405080	1000	+	promoter:24795	uc009kxw.2	24013	Grk1	Phototransduction	4
chr8	13340155	13434705	94551	*	4	86.8003	chr8	13404081	13405080	1000	+	promoter:24795	uc009kxw.2	24013	Grk1	Phototransduction		4
chr8	13403600	13408786	5187	*	2	34.4156	chr8	13404081	13405080	1000	+	promoter:24795	uc009kxw.2	24013	Grk1	Phototransduction			2
chr8	13404629	13408813	4185	*	UMR	29.0606	chr8	13404081	13405080	1000	+	promoter:24795	uc009kxw.2	24013	Grk1	Phototransduction			UMR
chr8	13403781	13410557	6777	*	2	36.8421	chr8	13404081	13405080	1000	+	promoter:24795	uc009kxw.2	24013	Grk1	Phototransduction				2
chr8	13404629	13405571	943	*	LMR	29.0441	chr8	13404081	13405080	1000	+	promoter:24795	uc009kxw.2	24013	Grk1	Phototransduction				LMR
chr9	107580839	107587438	6600	*	4	83.0769	chr9	107581924	107582923	1000	-	promoter:30184	uc009rmr.1	14685	Gnat1	Phototransduction	4
chr9	107581892	107582134	243	*	LMR	28.6765	chr9	107581924	107582923	1000	-	promoter:30184	uc009rmr.1	14685	Gnat1	Phototransduction	LMR
chr9	107580839	107587438	6600	*	4	82.8758	chr9	107581924	107582923	1000	-	promoter:30184	uc009rmr.1	14685	Gnat1	Phototransduction		4
chr9	107581830	107582134	305	*	LMR	27.6471	chr9	107581924	107582923	1000	-	promoter:30184	uc009rmr.1	14685	Gnat1	Phototransduction		LMR
chr9	107577834	107582389	4556	*	2	17.5047	chr9	107581924	107582923	1000	-	promoter:30184	uc009rmr.1	14685	Gnat1	Phototransduction			2
chr9	107582612	107587419	4808	*	4	85.5486	chr9	107581924	107582923	1000	-	promoter:30184	uc009rmr.1	14685	Gnat1	Phototransduction			4
chr9	107577513	107582500	4988	*	UMR	16.9701	chr9	107581924	107582923	1000	-	promoter:30184	uc009rmr.1	14685	Gnat1	Phototransduction			UMR
chr9	107577624	107582389	4766	*	1	12.8639	chr9	107581924	107582923	1000	-	promoter:30184	uc009rmr.1	14685	Gnat1	Phototransduction				1
chr9	107582612	107587682	5071	*	4	83.2633	chr9	107581924	107582923	1000	-	promoter:30184	uc009rmr.1	14685	Gnat1	Phototransduction				4
chr9	107577475	107582500	5026	*	UMR	12.5588	chr9	107581924	107582923	1000	-	promoter:30184	uc009rmr.1	14685	Gnat1	Phototransduction				UMR
chr11	67471758	67585402	113645	*	4	85.2327	chr11	67507828	67508827	1000	+	promoter:33863	uc007jmz.2	19674	Rcvrn	Phototransduction	4
chr11	67508732	67508900	169	*	LMR	41.7647	chr11	67507828	67508827	1000	+	promoter:33863	uc007jmz.2	19674	Rcvrn	Phototransduction	LMR
chr11	67466968	67632993	166026	*	4	84.2348	chr11	67507828	67508827	1000	+	promoter:33863	uc007jmz.2	19674	Rcvrn	Phototransduction		4
chr11	67508732	67508900	169	*	LMR	43.5294	chr11	67507828	67508827	1000	+	promoter:33863	uc007jmz.2	19674	Rcvrn	Phototransduction		LMR
chr11	67466968	67510400	43433	*	3	76.507	chr11	67507828	67508827	1000	+	promoter:33863	uc007jmz.2	19674	Rcvrn	Phototransduction			3
chr11	67508655	67509078	424	*	LMR	24.0642	chr11	67507828	67508827	1000	+	promoter:33863	uc007jmz.2	19674	Rcvrn	Phototransduction			LMR
chr11	67507316	67517115	9800	*	2	39.138	chr11	67507828	67508827	1000	+	promoter:33863	uc007jmz.2	19674	Rcvrn	Phototransduction				2
chr11	67508537	67513448	4912	*	UMR	25.4269	chr11	67507828	67508827	1000	+	promoter:33863	uc007jmz.2	19674	Rcvrn	Phototransduction				UMR
chr18	61371754	61405259	33506	*	4	82.6749	chr18	61379153	61380152	1000	+	promoter:50392	uc008fbv.1	225600	Pde6a	Phototransduction	4
chr18	61371754	61405259	33506	*	4	81.5657	chr18	61379153	61380152	1000	+	promoter:50392	uc008fbv.1	225600	Pde6a	Phototransduction		4
chr18	61372899	61379879	6981	*	3	70.3137	chr18	61379153	61380152	1000	+	promoter:50392	uc008fbv.1	225600	Pde6a	Phototransduction			3
chr18	61379941	61380567	627	*	2	32.7206	chr18	61379153	61380152	1000	+	promoter:50392	uc008fbv.1	225600	Pde6a	Phototransduction			2
chr18	61379911	61380414	504	*	LMR	14.0523	chr18	61379153	61380152	1000	+	promoter:50392	uc008fbv.1	225600	Pde6a	Phototransduction			LMR
chr18	61373490	61379879	6390	*	3	68.5049	chr18	61379153	61380152	1000	+	promoter:50392	uc008fbv.1	225600	Pde6a	Phototransduction				3
chr18	61379941	61385094	5154	*	2	33.318	chr18	61379153	61380152	1000	+	promoter:50392	uc008fbv.1	225600	Pde6a	Phototransduction				2
chr18	61379911	61384590	4680	*	UMR	29.951	chr18	61379153	61380152	1000	+	promoter:50392	uc008fbv.1	225600	Pde6a	Phototransduction				UMR
chr11	120299571	120318689	19119	*	4	82.9473	chr11	120311927	120312926	1000	-	promoter:37007	uc011yja.1	18588	Pde6g	Phototransduction	4
chr11	120299571	120318689	19119	*	4	82.9473	chr11	120314798	120315797	1000	-	promoter:37008	uc007mss.1	18588	Pde6g	Phototransduction	4
chr11	120299571	120318689	19119	*	4	81.904	chr11	120311927	120312926	1000	-	promoter:37007	uc011yja.1	18588	Pde6g	Phototransduction		4
chr11	120299571	120318689	19119	*	4	81.904	chr11	120314798	120315797	1000	-	promoter:37008	uc007mss.1	18588	Pde6g	Phototransduction		4
chr11	120299571	120312963	13393	*	3	70.5882	chr11	120311927	120312926	1000	-	promoter:37007	uc011yja.1	18588	Pde6g	Phototransduction			3
chr11	120313159	120315130	1972	*	2	20.1872	chr11	120314798	120315797	1000	-	promoter:37008	uc007mss.1	18588	Pde6g	Phototransduction			2
chr11	120315417	120318739	3323	*	4	87.1715	chr11	120314798	120315797	1000	-	promoter:37008	uc007mss.1	18588	Pde6g	Phototransduction			4
chr11	120313062	120315274	2213	*	LMR	18.4492	chr11	120314798	120315797	1000	-	promoter:37008	uc007mss.1	18588	Pde6g	Phototransduction			LMR
chr11	120310934	120315130	4197	*	2	35.4531	chr11	120311927	120312926	1000	-	promoter:37007	uc011yja.1	18588	Pde6g	Phototransduction				2
chr11	120310934	120315130	4197	*	2	35.4531	chr11	120314798	120315797	1000	-	promoter:37008	uc007mss.1	18588	Pde6g	Phototransduction				2
chr11	120315417	120318739	3323	*	4	88.2353	chr11	120314798	120315797	1000	-	promoter:37008	uc007mss.1	18588	Pde6g	Phototransduction				4
chr11	120311837	120312556	720	*	LMR	18.2353	chr11	120311927	120312926	1000	-	promoter:37007	uc011yja.1	18588	Pde6g	Phototransduction				LMR
chr11	120313131	120315274	2144	*	LMR	25	chr11	120314798	120315797	1000	-	promoter:37008	uc007mss.1	18588	Pde6g	Phototransduction				LMR
chr6	30117794	30121277	3484	*	3	66.1125	chr6	30119552	30120551	1000	-	promoter:18802	uc012eji.1	723886	Mir96	Rod Cells	3
chr6	30117761	30121255	3495	*	3	66.4962	chr6	30119552	30120551	1000	-	promoter:18802	uc012eji.1	723886	Mir96	Rod Cells		3
chr6	30115962	30132331	16370	*	1	8.18842	chr6	30119552	30120551	1000	-	promoter:18802	uc012eji.1	723886	Mir96	Rod Cells			1
chr6	30115954	30131068	15115	*	UMR	5.92199	chr6	30119552	30120551	1000	-	promoter:18802	uc012eji.1	723886	Mir96	Rod Cells			UMR
chr6	30116465	30132331	15867	*	1	14.1104	chr6	30119552	30120551	1000	-	promoter:18802	uc012eji.1	723886	Mir96	Rod Cells				1
chr6	30116085	30130874	14790	*	UMR	11.7741	chr6	30119552	30120551	1000	-	promoter:18802	uc012eji.1	723886	Mir96	Rod Cells				UMR
chr9	59600495	59805839	205345	*	4	89.2272	chr9	59797887	59798886	1000	-	promoter:29581	uc009pyu.1	23958	Nr2e3	Rod Cells	4
chr9	59600421	59806967	206547	*	4	89.2438	chr9	59797887	59798886	1000	-	promoter:29581	uc009pyu.1	23958	Nr2e3	Rod Cells		4
chr9	59792394	59798039	5646	*	2	27.2577	chr9	59797887	59798886	1000	-	promoter:29581	uc009pyu.1	23958	Nr2e3	Rod Cells			2
chr9	59798214	59798371	158	*	2	59.3137	chr9	59797887	59798886	1000	-	promoter:29581	uc009pyu.1	23958	Nr2e3	Rod Cells			2
chr9	59798503	59801062	2560	*	2	26.0349	chr9	59797887	59798886	1000	-	promoter:29581	uc009pyu.1	23958	Nr2e3	Rod Cells			2
chr9	59792287	59798126	5840	*	UMR	27.0016	chr9	59797887	59798886	1000	-	promoter:29581	uc009pyu.1	23958	Nr2e3	Rod Cells			UMR
chr9	59798298	59801076	2779	*	UMR	25.5578	chr9	59797887	59798886	1000	-	promoter:29581	uc009pyu.1	23958	Nr2e3	Rod Cells			UMR
chr9	59789903	59800875	10973	*	2	31.6422	chr9	59797887	59798886	1000	-	promoter:29581	uc009pyu.1	23958	Nr2e3	Rod Cells				2
chr9	59792287	59798126	5840	*	UMR	25.4299	chr9	59797887	59798886	1000	-	promoter:29581	uc009pyu.1	23958	Nr2e3	Rod Cells				UMR
chr9	59798661	59801266	2606	*	UMR	22.0588	chr9	59797887	59798886	1000	-	promoter:29581	uc009pyu.1	23958	Nr2e3	Rod Cells				UMR
chr9	59600495	59805839	205345	*	4	89.2272	chr9	59797887	59798886	1000	-	promoter:29582	uc009pyv.1	23958	Nr2e3	Rod Cells	4
chr9	59600421	59806967	206547	*	4	89.2438	chr9	59797887	59798886	1000	-	promoter:29582	uc009pyv.1	23958	Nr2e3	Rod Cells		4
chr9	59792394	59798039	5646	*	2	27.2577	chr9	59797887	59798886	1000	-	promoter:29582	uc009pyv.1	23958	Nr2e3	Rod Cells			2
chr9	59798214	59798371	158	*	2	59.3137	chr9	59797887	59798886	1000	-	promoter:29582	uc009pyv.1	23958	Nr2e3	Rod Cells			2
chr9	59798503	59801062	2560	*	2	26.0349	chr9	59797887	59798886	1000	-	promoter:29582	uc009pyv.1	23958	Nr2e3	Rod Cells			2
chr9	59792287	59798126	5840	*	UMR	27.0016	chr9	59797887	59798886	1000	-	promoter:29582	uc009pyv.1	23958	Nr2e3	Rod Cells			UMR
chr9	59798298	59801076	2779	*	UMR	25.5578	chr9	59797887	59798886	1000	-	promoter:29582	uc009pyv.1	23958	Nr2e3	Rod Cells			UMR
chr9	59789903	59800875	10973	*	2	31.6422	chr9	59797887	59798886	1000	-	promoter:29582	uc009pyv.1	23958	Nr2e3	Rod Cells				2
chr9	59792287	59798126	5840	*	UMR	25.4299	chr9	59797887	59798886	1000	-	promoter:29582	uc009pyv.1	23958	Nr2e3	Rod Cells				UMR
chr9	59798661	59801266	2606	*	UMR	22.0588	chr9	59797887	59798886	1000	-	promoter:29582	uc009pyv.1	23958	Nr2e3	Rod Cells				UMR
chr9	59807696	59816893	9198	*	3	79.9336	chr9	59808467	59809466	1000	-	promoter:29583	uc009pyw.1	23958	Nr2e3	Rod Cells	3
chr9	59808957	59809256	300	*	LMR	33.5294	chr9	59808467	59809466	1000	-	promoter:29583	uc009pyw.1	23958	Nr2e3	Rod Cells	LMR
chr9	59807855	59872124	64270	*	4	83.5583	chr9	59808467	59809466	1000	-	promoter:29583	uc009pyw.1	23958	Nr2e3	Rod Cells		4
chr9	59809001	59809354	354	*	LMR	31.1765	chr9	59808467	59809466	1000	-	promoter:29583	uc009pyw.1	23958	Nr2e3	Rod Cells		LMR
chr9	59807855	59808888	1034	*	4	84.4706	chr9	59808467	59809466	1000	-	promoter:29583	uc009pyw.1	23958	Nr2e3	Rod Cells			4
chr9	59808950	59809627	678	*	2	32.9044	chr9	59808467	59809466	1000	-	promoter:29583	uc009pyw.1	23958	Nr2e3	Rod Cells			2
chr9	59808920	59809354	435	*	LMR	25.9804	chr9	59808467	59809466	1000	-	promoter:29583	uc009pyw.1	23958	Nr2e3	Rod Cells			LMR
chr9	59804694	59816656	11963	*	3	76.0533	chr9	59808467	59809466	1000	-	promoter:29583	uc009pyw.1	23958	Nr2e3	Rod Cells				3

## Sheet: analysis
seqnames	start	end	width	strand	name	score	annot.seqnames	annot.start	annot.end	annot.width	annot.strand	annot.id	annot.tx_id	annot.gene_id	annot.symbol	Phototransduction	e14	e17	p14	p21
chr5	108800195	108862570	62376	*	4	83.3697	chr5	108816392	108817391	1000	+	promoter:14621	uc008ynz.1	18587	Pde6b	Phototransduction	4
chr5	108800239	108862410	62172	*	4	81.2777	chr5	108816392	108817391	1000	+	promoter:14621	uc008ynz.1	18587	Pde6b	Phototransduction		4
chr5	108815524	108827349	11826	*	2	34.6856	chr5	108816392	108817391	1000	+	promoter:14621	uc008ynz.1	18587	Pde6b	Phototransduction			2
chr5	108815524	108827878	12355	*	2	34.7594	chr5	108816392	108817391	1000	+	promoter:14621	uc008ynz.1	18587	Pde6b	Phototransduction				2
chr5	72992899	73038308	45410	*	4	85.4188	chr5	73033992	73034991	1000	-	promoter:15871	uc008xrr.1	12788	Cnga1	Phototransduction	4
chr5	72992947	73038308	45362	*	4	84.5969	chr5	73033992	73034991	1000	-	promoter:15871	uc008xrr.1	12788	Cnga1	Phototransduction		4
chr5	73030803	73036107	5305	*	2	31.4951	chr5	73033992	73034991	1000	-	promoter:15871	uc008xrr.1	12788	Cnga1	Phototransduction			2
chr5	73030803	73036195	5393	*	2	32.1765	chr5	73033992	73034991	1000	-	promoter:15871	uc008xrr.1	12788	Cnga1	Phototransduction				2
chr6	3918798	3953672	34875	*	4	86.214	chr6	3943012	3944011	1000	+	promoter:17129	uc009avi.1	14699	Gngt1	Phototransduction	4
chr6	3918791	3953672	34882	*	4	85.307	chr6	3943012	3944011	1000	+	promoter:17129	uc009avi.1	14699	Gngt1	Phototransduction		4
chr6	3943402	3946598	3197	*	2	28.2913	chr6	3943012	3944011	1000	+	promoter:17129	uc009avi.1	14699	Gngt1	Phototransduction			2
chr6	3943534	3947175	3642	*	2	28.133	chr6	3943012	3944011	1000	+	promoter:17129	uc009avi.1	14699	Gngt1	Phototransduction				2
chr6	115804278	115890185	85908	*	4	85.6825	chr6	115880945	115881944	1000	+	promoter:18140	uc009djk.1	212541	Rho	Phototransduction	4
chr6	115804278	115890185	85908	*	4	85.1622	chr6	115880945	115881944	1000	+	promoter:18140	uc009djk.1	212541	Rho	Phototransduction		4
chr6	115878708	115881164	2457	*	2	40.1623	chr6	115880945	115881944	1000	+	promoter:18140	uc009djk.1	212541	Rho	Phototransduction			2
chr6	115881497	115883770	2274	*	1	24.7442	chr6	115880945	115881944	1000	+	promoter:18140	uc009djk.1	212541	Rho	Phototransduction				1
chr6	30117794	30121277	3484	*	3	66.1125	chr6	30119552	30120551	1000	-	promoter:18802	uc012eji.1	723886	Mir96	Rod Cells	3
chr6	30117761	30121255	3495	*	3	66.4962	chr6	30119552	30120551	1000	-	promoter:18802	uc012eji.1	723886	Mir96	Rod Cells		3
chr6	30115962	30132331	16370	*	1	8.18842	chr6	30119552	30120551	1000	-	promoter:18802	uc012eji.1	723886	Mir96	Rod Cells			1
chr6	30116465	30132331	15867	*	1	14.1104	chr6	30119552	30120551	1000	-	promoter:18802	uc012eji.1	723886	Mir96	Rod Cells				1
chr8	13340155	13434983	94829	*	4	87.1978	chr8	13404081	13405080	1000	+	promoter:24795	uc009kxw.2	24013	Grk1	Phototransduction	4
chr8	13340155	13434705	94551	*	4	86.8003	chr8	13404081	13405080	1000	+	promoter:24795	uc009kxw.2	24013	Grk1	Phototransduction		4
chr8	13403600	13408786	5187	*	2	34.4156	chr8	13404081	13405080	1000	+	promoter:24795	uc009kxw.2	24013	Grk1	Phototransduction			2
chr8	13403781	13410557	6777	*	2	36.8421	chr8	13404081	13405080	1000	+	promoter:24795	uc009kxw.2	24013	Grk1	Phototransduction				2
chr9	59600495	59805839	205345	*	4	89.2272	chr9	59797887	59798886	1000	-	promoter:29581	uc009pyu.1	23958	Nr2e3	Rod Cells	4
chr9	59600421	59806967	206547	*	4	89.2438	chr9	59797887	59798886	1000	-	promoter:29581	uc009pyu.1	23958	Nr2e3	Rod Cells		4
chr9	59798503	59801062	2560	*	2	26.0349	chr9	59797887	59798886	1000	-	promoter:29581	uc009pyu.1	23958	Nr2e3	Rod Cells			2
chr9	59789903	59800875	10973	*	2	31.6422	chr9	59797887	59798886	1000	-	promoter:29581	uc009pyu.1	23958	Nr2e3	Rod Cells				2
chr9	107580839	107587438	6600	*	4	83.0769	chr9	107581924	107582923	1000	-	promoter:30184	uc009rmr.1	14685	Gnat1	Phototransduction	4
chr9	107580839	107587438	6600	*	4	82.8758	chr9	107581924	107582923	1000	-	promoter:30184	uc009rmr.1	14685	Gnat1	Phototransduction		4
chr9	107577834	107582389	4556	*	2	17.5047	chr9	107581924	107582923	1000	-	promoter:30184	uc009rmr.1	14685	Gnat1	Phototransduction			2
chr9	107577624	107582389	4766	*	1	12.8639	chr9	107581924	107582923	1000	-	promoter:30184	uc009rmr.1	14685	Gnat1	Phototransduction				1
chr11	67471758	67585402	113645	*	4	85.2327	chr11	67507828	67508827	1000	+	promoter:33863	uc007jmz.2	19674	Rcvrn	Phototransduction	4
chr11	67466968	67632993	166026	*	4	84.2348	chr11	67507828	67508827	1000	+	promoter:33863	uc007jmz.2	19674	Rcvrn	Phototransduction		4
chr11	67466968	67510400	43433	*	3	76.507	chr11	67507828	67508827	1000	+	promoter:33863	uc007jmz.2	19674	Rcvrn	Phototransduction			3
chr11	67507316	67517115	9800	*	2	39.138	chr11	67507828	67508827	1000	+	promoter:33863	uc007jmz.2	19674	Rcvrn	Phototransduction				2
chr11	120299571	120318689	19119	*	4	82.9473	chr11	120314798	120315797	1000	-	promoter:37008	uc007mss.1	18588	Pde6g	Phototransduction	4
chr11	120299571	120318689	19119	*	4	81.904	chr11	120314798	120315797	1000	-	promoter:37008	uc007mss.1	18588	Pde6g	Phototransduction		4
chr11	120313159	120315130	1972	*	2	20.1872	chr11	120314798	120315797	1000	-	promoter:37008	uc007mss.1	18588	Pde6g	Phototransduction			2
chr11	120310934	120315130	4197	*	2	35.4531	chr11	120314798	120315797	1000	-	promoter:37008	uc007mss.1	18588	Pde6g	Phototransduction				2
chr18	61371754	61405259	33506	*	4	82.6749	chr18	61379153	61380152	1000	+	promoter:50392	uc008fbv.1	225600	Pde6a	Phototransduction	4
chr18	61371754	61405259	33506	*	4	81.5657	chr18	61379153	61380152	1000	+	promoter:50392	uc008fbv.1	225600	Pde6a	Phototransduction		4
chr18	61379941	61380567	627	*	2	32.7206	chr18	61379153	61380152	1000	+	promoter:50392	uc008fbv.1	225600	Pde6a	Phototransduction			2
chr18	61379941	61385094	5154	*	2	33.318	chr18	61379153	61380152	1000	+	promoter:50392	uc008fbv.1	225600	Pde6a	Phototransduction				2

## Sheet: figure
annot.symbol	e14	e17	p14	p21
Pde6a	82.6749	81.5657	32.7206	33.318	Phototransduction
Pde6b	83.3697	81.2777	34.6856	34.7594	Phototransduction
Pde6g	82.9473	81.904	20.1872	35.4531	Phototransduction
Cnga1	85.4188	84.5969	31.4951	32.1765	Phototransduction
Gnat1	83.0769	82.8758	17.5047	12.8639	Phototransduction
Gngt1	86.214	85.307	28.2913	28.133	Phototransduction
Grk1	87.1978	86.8003	34.4156	36.8421	Phototransduction
Rcvrn	85.2327	84.2348	76.507	39.138	Phototransduction
Rho	85.6825	85.1622	40.1623	24.7442	Phototransduction
Nr2e3	89.2272	89.2438	26.0349	31.6422	Rod Cells
Mir96	66.1125	66.4962	8.18842	14.1104	Rod Cells

## Sheet: combinedProm1Ex
id	seqnames	start	end	annot.start	annot.end	annot.width	annot.strand	annot.id	annot.tx_id	annot.gene_id	annot.symbol	e14	e17	p14	p21	e14 A	e17 A	p14 A	p21 A	e14 SD	e17 SD	p14 SD	p21 SD
107581798chr9	chr9	107581798	107581799	107581774	107581923	150	-	firstexon:30184	uc009rmr.1	14685	Gnat1	0.642857	0.473684	0.166667	0.142857	0.613572	0.585669	0.388888	0.333325	0.249428	0.312556	0.345217	0.281573
107581862chr9	chr9	107581862	107581863	107581774	107581923	150	-	firstexon:30184	uc009rmr.1	14685	Gnat1	0.75	0.421053	0.555556	0.285714	0.708545	0.675435	0.338983	0.199987	0.146752	0.218167	0.253594	0.12272
107581922chr9	chr9	107581922	107581923	107581774	107581923	150	-	firstexon:30184	uc009rmr.1	14685	Gnat1	0.375	0.222222	0.0666667
107581935chr9	chr9	107581935	107581936	107581924	107582923	1000	-	promoter:30184	uc009rmr.1	14685	Gnat1	0.0555556	0	0.0769231
107582006chr9	chr9	107582006	107582007	107581924	107582923	1000	-	promoter:30184	uc009rmr.1	14685	Gnat1	0.235294	0.142857	0	0.2
107582033chr9	chr9	107582033	107582034	107581924	107582923	1000	-	promoter:30184	uc009rmr.1	14685	Gnat1	0.588235	0.666667	0.125	0.2
107582236chr9	chr9	107582236	107582237	107581924	107582923	1000	-	promoter:30184	uc009rmr.1	14685	Gnat1	0.608696	0.529412	0.238095	0.266667
107582369chr9	chr9	107582369	107582370	107581924	107582923	1000	-	promoter:30184	uc009rmr.1	14685	Gnat1	0.85	0.851852	0.111111	0.0588235
107582390chr9	chr9	107582390	107582391	107581924	107582923	1000	-	promoter:30184	uc009rmr.1	14685	Gnat1	0.5	0.551724	0.1875	0
107582613chr9	chr9	107582613	107582614	107581924	107582923	1000	-	promoter:30184	uc009rmr.1	14685	Gnat1	0.73913	0.85	0.684211	0.7
107582617chr9	chr9	107582617	107582618	107581924	107582923	1000	-	promoter:30184	uc009rmr.1	14685	Gnat1	0.85	0.944444	1	1
107582782chr9	chr9	107582782	107582783	107581924	107582923	1000	-	promoter:30184	uc009rmr.1	14685	Gnat1	0.928571	0.909091	0.538462	0.333333
107582828chr9	chr9	107582828	107582829	107581924	107582923	1000	-	promoter:30184	uc009rmr.1	14685	Gnat1	0.8	1	0.789474	0.3125
107582838chr9	chr9	107582838	107582839	107581924	107582923	1000	-	promoter:30184	uc009rmr.1	14685	Gnat1	0.666667	0.636364	0.904762	0.5
108816471chr5	chr5	108816471	108816472	108816392	108817391	1000	+	promoter:14621	uc008ynz.1	18587	Pde6b	0.606061	0.575	0.5	0.461538	0.799451	0.765238	0.25544	0.295148	0.130596	0.147543	0.110842	0.155789
108816988chr5	chr5	108816988	108816989	108816392	108817391	1000	+	promoter:14621	uc008ynz.1	18587	Pde6b	0.761905	0.722222	0.461538	0.5	0.809304	0.768288	0.226235	0.258248	0.119281	0.148035	0.0842022	0.12737
108817106chr5	chr5	108817106	108817107	108816392	108817391	1000	+	promoter:14621	uc008ynz.1	18587	Pde6b	0.842105	0.8125	0.166667	0.285714
108817169chr5	chr5	108817169	108817170	108816392	108817391	1000	+	promoter:14621	uc008ynz.1	18587	Pde6b	0.875	0.857143	0.5	0.538462
108817281chr5	chr5	108817281	108817282	108816392	108817391	1000	+	promoter:14621	uc008ynz.1	18587	Pde6b	0.75	0.571429	0.235294	0.222222
108817295chr5	chr5	108817295	108817296	108816392	108817391	1000	+	promoter:14621	uc008ynz.1	18587	Pde6b	0.666667	0.875	0.25	0.210526
108817438chr5	chr5	108817438	108817439	108817392	108817926	535	+	firstexon:14621	uc008ynz.1	18587	Pde6b	0.777778	0.764706	0.16	0.153846
108817484chr5	chr5	108817484	108817485	108817392	108817926	535	+	firstexon:14621	uc008ynz.1	18587	Pde6b	0.875	0.882353	0.166667	0.181818
108817509chr5	chr5	108817509	108817510	108817392	108817926	535	+	firstexon:14621	uc008ynz.1	18587	Pde6b	0.647059	0.625	0.16	0.272727
108817584chr5	chr5	108817584	108817585	108817392	108817926	535	+	firstexon:14621	uc008ynz.1	18587	Pde6b	0.833333	0.9375	0.388889	0.625
108817601chr5	chr5	108817601	108817602	108817392	108817926	535	+	firstexon:14621	uc008ynz.1	18587	Pde6b	0.923077	0.875	0.157895	0.3
108817679chr5	chr5	108817679	108817680	108817392	108817926	535	+	firstexon:14621	uc008ynz.1	18587	Pde6b	0.533333	0.461538	0.190476	0.285714
108817700chr5	chr5	108817700	108817701	108817392	108817926	535	+	firstexon:14621	uc008ynz.1	18587	Pde6b	1	1	0.173913	0
108817703chr5	chr5	108817703	108817704	108817392	108817926	535	+	firstexon:14621	uc008ynz.1	18587	Pde6b	0.875	0.928571	0.304348	0.25
108817726chr5	chr5	108817726	108817727	108817392	108817926	535	+	firstexon:14621	uc008ynz.1	18587	Pde6b	0.833333	0.615385	0.208333	0.363636
108817730chr5	chr5	108817730	108817731	108817392	108817926	535	+	firstexon:14621	uc008ynz.1	18587	Pde6b	0.923077	0.857143	0.333333	0.2
108817751chr5	chr5	108817751	108817752	108817392	108817926	535	+	firstexon:14621	uc008ynz.1	18587	Pde6b	0.785714	0.769231	0.259259	0.375
108817757chr5	chr5	108817757	108817758	108817392	108817926	535	+	firstexon:14621	uc008ynz.1	18587	Pde6b	0.928571	0.642857	0.259259	0.416667
108817782chr5	chr5	108817782	108817783	108817392	108817926	535	+	firstexon:14621	uc008ynz.1	18587	Pde6b	0.866667	1	0.24	0.333333
108817784chr5	chr5	108817784	108817785	108817392	108817926	535	+	firstexon:14621	uc008ynz.1	18587	Pde6b	0.916667	0.8125	0.192308
108817795chr5	chr5	108817795	108817796	108817392	108817926	535	+	firstexon:14621	uc008ynz.1	18587	Pde6b	0.928571	0.666667	0.153846	0.363636
108817849chr5	chr5	108817849	108817850	108817392	108817926	535	+	firstexon:14621	uc008ynz.1	18587	Pde6b	0.7	0.705882	0.259259	0.0625
108817909chr5	chr5	108817909	108817910	108817392	108817926	535	+	firstexon:14621	uc008ynz.1	18587	Pde6b	0.538462	0.642857	0.153846	0.0909091
115881029chr6	chr6	115881029	115881030	115880945	115881944	1000	+	promoter:18140	uc009djk.1	212541	Rho	0.875	0.866667	0.25	0.375	0.751265	0.779865	0.442144	0.342948	0.206022	0.198534	0.223987	0.252321
115881165chr6	chr6	115881165	115881166	115880945	115881944	1000	+	promoter:18140	uc009djk.1	212541	Rho	0.961538	0.833333	0.875	0.888889	0.857415	0.846559	0.386938	0.269452	0.161625	0.168392	0.182305	0.183883
115881175chr6	chr6	115881175	115881176	115880945	115881944	1000	+	promoter:18140	uc009djk.1	212541	Rho	0.655172	0.833333	0.428571	0.5
115881241chr6	chr6	115881241	115881242	115880945	115881944	1000	+	promoter:18140	uc009djk.1	212541	Rho	0.473684	0.538462	0.4	0.333333
115881268chr6	chr6	115881268	115881269	115880945	115881944	1000	+	promoter:18140	uc009djk.1	212541	Rho	0.631579	0.6	0.4	0.5
115881320chr6	chr6	115881320	115881321	115880945	115881944	1000	+	promoter:18140	uc009djk.1	212541	Rho	0.647059	0.642857	0.5	0.454545
115881352chr6	chr6	115881352	115881353	115880945	115881944	1000	+	promoter:18140	uc009djk.1	212541	Rho	0.882353	0.722222	0.555556	0.375
115881368chr6	chr6	115881368	115881369	115880945	115881944	1000	+	promoter:18140	uc009djk.1	212541	Rho	0.733333	0.666667	1	0.625
115881441chr6	chr6	115881441	115881442	115880945	115881944	1000	+	promoter:18140	uc009djk.1	212541	Rho	0.666667	0.764706	0.333333	0.727273
115881457chr6	chr6	115881457	115881458	115880945	115881944	1000	+	promoter:18140	uc009djk.1	212541	Rho	0.571429	0.823529	0.363636	0.25
115881462chr6	chr6	115881462	115881463	115880945	115881944	1000	+	promoter:18140	uc009djk.1	212541	Rho	0.583333	0.9	0.777778	0.571429
115881470chr6	chr6	115881470	115881471	115880945	115881944	1000	+	promoter:18140	uc009djk.1	212541	Rho	0.454545	0.894737	0.777778	0.714286
115881477chr6	chr6	115881477	115881478	115880945	115881944	1000	+	promoter:18140	uc009djk.1	212541	Rho	0.444444	0.933333	0.888889	1
115881498chr6	chr6	115881498	115881499	115880945	115881944	1000	+	promoter:18140	uc009djk.1	212541	Rho	0.666667	0.764706	0.555556	0
115881505chr6	chr6	115881505	115881506	115880945	115881944	1000	+	promoter:18140	uc009djk.1	212541	Rho	0.555556	0.631579	0.444444	0.166667
115881514chr6	chr6	115881514	115881515	115880945	115881944	1000	+	promoter:18140	uc009djk.1	212541	Rho	0.5	0.75	0.444444	0
115881676chr6	chr6	115881676	115881677	115880945	115881944	1000	+	promoter:18140	uc009djk.1	212541	Rho	0.545455	0.692308	0.375
115881779chr6	chr6	115881779	115881780	115880945	115881944	1000	+	promoter:18140	uc009djk.1	212541	Rho	0.428571	0.428571	0.125	0
115881817chr6	chr6	115881817	115881818	115880945	115881944	1000	+	promoter:18140	uc009djk.1	212541	Rho	0.272727	0.307692	0.111111	0.1
115881838chr6	chr6	115881838	115881839	115880945	115881944	1000	+	promoter:18140	uc009djk.1	212541	Rho	0.5	0.5	0.0909091	0
115881854chr6	chr6	115881854	115881857	115880945	115881944	1000	+	promoter:18140	uc009djk.1	212541	Rho	0.555556	0.636364	0	0.166667
115881934chr6	chr6	115881934	115881935	115880945	115881944	1000	+	promoter:18140	uc009djk.1	212541	Rho	0.833333	0.8	0.428571
115881946chr6	chr6	115881946	115881947	115881945	115882383	439	+	firstexon:18140	uc009djk.1	212541	Rho		0.181818	0.285714
115881962chr6	chr6	115881962	115881963	115881945	115882383	439	+	firstexon:18140	uc009djk.1	212541	Rho	0.6	0.4	0.666667	0
115881988chr6	chr6	115881988	115881989	115881945	115882383	439	+	firstexon:18140	uc009djk.1	212541	Rho	0.9	1	0.375	0.166667
115881997chr6	chr6	115881997	115881998	115881945	115882383	439	+	firstexon:18140	uc009djk.1	212541	Rho	0.857143	0.8	0.285714	0.166667
115882010chr6	chr6	115882010	115882011	115881945	115882383	439	+	firstexon:18140	uc009djk.1	212541	Rho	0.5	0.636364	0.285714	0.142857
115882017chr6	chr6	115882017	115882018	115881945	115882383	439	+	firstexon:18140	uc009djk.1	212541	Rho	0.857143	0.909091	0.428571	0.2
115882029chr6	chr6	115882029	115882030	115881945	115882383	439	+	firstexon:18140	uc009djk.1	212541	Rho	0.75	0.9	0.142857	0.2
115882068chr6	chr6	115882068	115882069	115881945	115882383	439	+	firstexon:18140	uc009djk.1	212541	Rho	0.875	0.727273		0.142857
115882077chr6	chr6	115882077	115882078	115881945	115882383	439	+	firstexon:18140	uc009djk.1	212541	Rho	1	0.9		0.2
115882084chr6	chr6	115882084	115882085	115881945	115882383	439	+	firstexon:18140	uc009djk.1	212541	Rho	0.846154	1		0
115882095chr6	chr6	115882095	115882096	115881945	115882383	439	+	firstexon:18140	uc009djk.1	212541	Rho	1	1	0.6	0.142857
115882103chr6	chr6	115882103	115882104	115881945	115882383	439	+	firstexon:18140	uc009djk.1	212541	Rho	1	0.875		0.142857
115882118chr6	chr6	115882118	115882119	115881945	115882383	439	+	firstexon:18140	uc009djk.1	212541	Rho	0.928571	1		0.625
115882148chr6	chr6	115882148	115882149	115881945	115882383	439	+	firstexon:18140	uc009djk.1	212541	Rho	0.916667	1		0.333333
115882167chr6	chr6	115882167	115882168	115881945	115882383	439	+	firstexon:18140	uc009djk.1	212541	Rho	1	0.777778	0.5	0.571429
115882196chr6	chr6	115882196	115882197	115881945	115882383	439	+	firstexon:18140	uc009djk.1	212541	Rho	1	1	0.333333	0.555556
115882203chr6	chr6	115882203	115882204	115881945	115882383	439	+	firstexon:18140	uc009djk.1	212541	Rho	1	0.888889	0.363636	0.555556
115882209chr6	chr6	115882209	115882210	115881945	115882383	439	+	firstexon:18140	uc009djk.1	212541	Rho	1	1	0.363636	0.444444
115882228chr6	chr6	115882228	115882229	115881945	115882383	439	+	firstexon:18140	uc009djk.1	212541	Rho	1	1	0.545455	0.5
115882263chr6	chr6	115882263	115882264	115881945	115882383	439	+	firstexon:18140	uc009djk.1	212541	Rho	0.875	0.866667	0.384615	0.333333
115882287chr6	chr6	115882287	115882288	115881945	115882383	439	+	firstexon:18140	uc009djk.1	212541	Rho	0.888889	1	0.7	0.444444
115882332chr6	chr6	115882332	115882333	115881945	115882383	439	+	firstexon:18140	uc009djk.1	212541	Rho	0.9	0.95	0.5	0.454545
115882359chr6	chr6	115882359	115882360	115881945	115882383	439	+	firstexon:18140	uc009djk.1	212541	Rho	0.923077	0.75	0.357143	0.333333
120314761chr11	chr11	120314761	120314762	120314728	120314797	70	-	firstexon:37008	uc007mss.1	18588	Pde6g	0.8	0.75	0.2	0.25	0.838156	0.838534	0.494246	0.495383	0.0998854	0.0822033	0.338311	0.361609
120314764chr11	chr11	120314764	120314765	120314728	120314797	70	-	firstexon:37008	uc007mss.1	18588	Pde6g	0.857143	0.75	0.166667	0.142857	0.848702	0.842417	0.179809	0.198382	0.0945425	0.0723605	0.0652498	0.13252
120314825chr11	chr11	120314825	120314826	120314798	120315797	1000	-	promoter:37008	uc007mss.1	18588	Pde6g	0.944444	0.904762	0.176471	0.4
120314848chr11	chr11	120314848	120314849	120314798	120315797	1000	-	promoter:37008	uc007mss.1	18588	Pde6g	0.941176	0.894737	0.166667	0.166667
120315078chr11	chr11	120315078	120315079	120314798	120315797	1000	-	promoter:37008	uc007mss.1	18588	Pde6g	0.857143	0.875	0.285714	0
120315131chr11	chr11	120315131	120315132	120314798	120315797	1000	-	promoter:37008	uc007mss.1	18588	Pde6g	0.692308	0.88	0.0833333	0.230769
120315418chr11	chr11	120315418	120315419	120314798	120315797	1000	-	promoter:37008	uc007mss.1	18588	Pde6g	0.818182	0.736842	0.833333	0.818182
120315533chr11	chr11	120315533	120315534	120314798	120315797	1000	-	promoter:37008	uc007mss.1	18588	Pde6g	0.875	0.961538	0.833333	1
120315545chr11	chr11	120315545	120315546	120314798	120315797	1000	-	promoter:37008	uc007mss.1	18588	Pde6g	0.958333	0.8	0.625	0.740741
120315613chr11	chr11	120315613	120315614	120314798	120315797	1000	-	promoter:37008	uc007mss.1	18588	Pde6g	0.777778	0.809524	0.928571	0.95
120315713chr11	chr11	120315713	120315714	120314798	120315797	1000	-	promoter:37008	uc007mss.1	18588	Pde6g	0.636364	0.75	0.846154	0.75
120315732chr11	chr11	120315732	120315733	120314798	120315797	1000	-	promoter:37008	uc007mss.1	18588	Pde6g	0.9	0.95	0.785714
13404104chr8	chr8	13404104	13404105	13404081	13405080	1000	+	promoter:24795	uc009kxw.2	24013	Grk1	1	0.869565	0.923077	0.4	0.887188	0.89685	0.442097	0.434303	0.151955	0.11755	0.246842	0.236942
13404274chr8	chr8	13404274	13404275	13404081	13405080	1000	+	promoter:24795	uc009kxw.2	24013	Grk1	1	1	1	0.9375	0.908876	0.922801	0.350539	0.303923	0.12997	0.0818736	0.141715	0.122613
13404280chr8	chr8	13404280	13404281	13404081	13405080	1000	+	promoter:24795	uc009kxw.2	24013	Grk1	0.9	0.904762	1	0.866667
13404589chr8	chr8	13404589	13404590	13404081	13405080	1000	+	promoter:24795	uc009kxw.2	24013	Grk1	0.588235	0.566667	0.4	0.636364
13404668chr8	chr8	13404668	13404669	13404081	13405080	1000	+	promoter:24795	uc009kxw.2	24013	Grk1	0.458333	0.647059	0.130435	0.3
13404745chr8	chr8	13404745	13404746	13404081	13405080	1000	+	promoter:24795	uc009kxw.2	24013	Grk1	0.555556	0.772727	0.105263	0.222222
13404821chr8	chr8	13404821	13404822	13404081	13405080	1000	+	promoter:24795	uc009kxw.2	24013	Grk1	0.733333	0.8	0.181818	0.125
13405026chr8	chr8	13405026	13405027	13404081	13405080	1000	+	promoter:24795	uc009kxw.2	24013	Grk1	0.833333	0.909091	0.166667	0.111111
13405127chr8	chr8	13405127	13405128	13405081	13405816	736	+	firstexon:24795	uc009kxw.2	24013	Grk1	1	0.894737	0.4	0.375
13405142chr8	chr8	13405142	13405143	13405081	13405816	736	+	firstexon:24795	uc009kxw.2	24013	Grk1	0.875	0.8125	0.333333	0.5
13405166chr8	chr8	13405166	13405167	13405081	13405816	736	+	firstexon:24795	uc009kxw.2	24013	Grk1	0.947368	1	0.3125	0.4
13405173chr8	chr8	13405173	13405174	13405081	13405816	736	+	firstexon:24795	uc009kxw.2	24013	Grk1	0.947368	1	0.3125	0.25
13405187chr8	chr8	13405187	13405188	13405081	13405816	736	+	firstexon:24795	uc009kxw.2	24013	Grk1	1	0.888889	0.461538	0.25
13405201chr8	chr8	13405201	13405202	13405081	13405816	736	+	firstexon:24795	uc009kxw.2	24013	Grk1	1	1	0.307692	0.222222
13405209chr8	chr8	13405209	13405210	13405081	13405816	736	+	firstexon:24795	uc009kxw.2	24013	Grk1	0.941176	1	0.333333	0.3
13405236chr8	chr8	13405236	13405237	13405081	13405816	736	+	firstexon:24795	uc009kxw.2	24013	Grk1	1	1	0.642857	0.555556
13405269chr8	chr8	13405269	13405270	13405081	13405816	736	+	firstexon:24795	uc009kxw.2	24013	Grk1	1	0.954545	0.555556	0.375
13405319chr8	chr8	13405319	13405320	13405081	13405816	736	+	firstexon:24795	uc009kxw.2	24013	Grk1	1	0.952381	0.333333	0.3
13405355chr8	chr8	13405355	13405356	13405081	13405816	736	+	firstexon:24795	uc009kxw.2	24013	Grk1	1	1	0.357143	0.3
13405547chr8	chr8	13405547	13405548	13405081	13405816	736	+	firstexon:24795	uc009kxw.2	24013	Grk1	0.8	0.857143	0.454545	0.272727
13405597chr8	chr8	13405597	13405598	13405081	13405816	736	+	firstexon:24795	uc009kxw.2	24013	Grk1	0.933333	1	0.416667	0.909091
13405635chr8	chr8	13405635	13405636	13405081	13405816	736	+	firstexon:24795	uc009kxw.2	24013	Grk1	0.85	0.9	0.538462	0.692308
13405721chr8	chr8	13405721	13405722	13405081	13405816	736	+	firstexon:24795	uc009kxw.2	24013	Grk1	0.95	1	0.7	0.727273
13405750chr8	chr8	13405750	13405751	13405081	13405816	736	+	firstexon:24795	uc009kxw.2	24013	Grk1	0.933333	0.941176	0.4	0.454545
13405791chr8	chr8	13405791	13405792	13405081	13405816	736	+	firstexon:24795	uc009kxw.2	24013	Grk1	0.933333	0.75	0.285714	0.375
30119446chr6	chr6	30119446	30119447	30119446	30119551	106	-	firstexon:18802	uc012eji.1	723886	Mir96	0.454545	0.411765	0	0.111111	0.713231	0.73265	0.162938	0.170073	0.182399	0.174273	0.164282	0.101499
30119456chr6	chr6	30119456	30119457	30119446	30119551	106	-	firstexon:18802	uc012eji.1	723886	Mir96	0.642857	0.588235	0	0.1	0.731656	0.729529	0.157816	0.170073	0.169871	0.179117	0.167851	0.101499
30119495chr6	chr6	30119495	30119496	30119446	30119551	106	-	firstexon:18802	uc012eji.1	723886	Mir96	0.6875	0.692308	0	0.125
30119532chr6	chr6	30119532	30119533	30119446	30119551	106	-	firstexon:18802	uc012eji.1	723886	Mir96	0.642857	0.833333	0.294118	0.1
30119651chr6	chr6	30119651	30119652	30119552	30120551	1000	-	promoter:18802	uc012eji.1	723886	Mir96	0.666667	0.6875	0	0.2
30119653chr6	chr6	30119653	30119654	30119552	30120551	1000	-	promoter:18802	uc012eji.1	723886	Mir96	0.75	0.8125	0.0588235
30119684chr6	chr6	30119684	30119685	30119552	30120551	1000	-	promoter:18802	uc012eji.1	723886	Mir96	0.636364	1	0	0.285714
30119845chr6	chr6	30119845	30119846	30119552	30120551	1000	-	promoter:18802	uc012eji.1	723886	Mir96	0.4	0.785714	0.25
30119884chr6	chr6	30119884	30119885	30119552	30120551	1000	-	promoter:18802	uc012eji.1	723886	Mir96	0.5	0.411765	0.111111	0.142857
30120130chr6	chr6	30120130	30120131	30119552	30120551	1000	-	promoter:18802	uc012eji.1	723886	Mir96	0.875	0.769231	0.2	0.333333
30120206chr6	chr6	30120206	30120207	30119552	30120551	1000	-	promoter:18802	uc012eji.1	723886	Mir96	0.833333	0.916667	0.133333	0.333333
30120277chr6	chr6	30120277	30120278	30119552	30120551	1000	-	promoter:18802	uc012eji.1	723886	Mir96	0.875	0.8125	0.294118
30120316chr6	chr6	30120316	30120317	30119552	30120551	1000	-	promoter:18802	uc012eji.1	723886	Mir96	0.857143	0.5625	0.333333
30120357chr6	chr6	30120357	30120358	30119552	30120551	1000	-	promoter:18802	uc012eji.1	723886	Mir96	0.571429	0.769231	0.230769
30120391chr6	chr6	30120391	30120392	30119552	30120551	1000	-	promoter:18802	uc012eji.1	723886	Mir96	1	0.928571	0.636364
30120397chr6	chr6	30120397	30120398	30119552	30120551	1000	-	promoter:18802	uc012eji.1	723886	Mir96	1	0.823529	0.1	0.166667
30120415chr6	chr6	30120415	30120416	30119552	30120551	1000	-	promoter:18802	uc012eji.1	723886	Mir96	0.9	0.882353	0.2	0.142857
30120424chr6	chr6	30120424	30120425	30119552	30120551	1000	-	promoter:18802	uc012eji.1	723886	Mir96	0.545455	0.5	0.0909091	0
3943030chr6	chr6	3943030	3943031	3943012	3944011	1000	+	promoter:17129	uc009avi.1	14699	Gngt1	1	0.970588	0.966667	0.875	0.901597	0.869942	0.538891	0.526381	0.07799	0.0890974	0.355996	0.35309
3943071chr6	chr6	3943071	3943072	3943012	3944011	1000	+	promoter:17129	uc009avi.1	14699	Gngt1	0.818182	0.85	0.939394	0.809524	0.915896	0.863163	0.211932	0.194158	0.0689264	0.0900531	0.0821358	0.0488394
3943227chr6	chr6	3943227	3943228	3943012	3944011	1000	+	promoter:17129	uc009avi.1	14699	Gngt1	1	1	0.967742	1
3943245chr6	chr6	3943245	3943246	3943012	3944011	1000	+	promoter:17129	uc009avi.1	14699	Gngt1	0.875	0.833333	0.8125	0.842105
3943322chr6	chr6	3943322	3943323	3943012	3944011	1000	+	promoter:17129	uc009avi.1	14699	Gngt1	0.814815	0.736842	0.863636	0.875
3943403chr6	chr6	3943403	3943404	3943012	3944011	1000	+	promoter:17129	uc009avi.1	14699	Gngt1	0.815789	0.869565	0.645161	0.75
3943535chr6	chr6	3943535	3943536	3943012	3944011	1000	+	promoter:17129	uc009avi.1	14699	Gngt1	0.941176	0.939394	0.242424	0.235294
3943611chr6	chr6	3943611	3943612	3943012	3944011	1000	+	promoter:17129	uc009avi.1	14699	Gngt1	0.906977	0.972222	0.363636	0.227273
3943780chr6	chr6	3943780	3943781	3943012	3944011	1000	+	promoter:17129	uc009avi.1	14699	Gngt1	0.888889	0.90625	0.181818	0.166667
3943791chr6	chr6	3943791	3943792	3943012	3944011	1000	+	promoter:17129	uc009avi.1	14699	Gngt1	0.958333	0.75	0.133333	0.25
3943841chr6	chr6	3943841	3943842	3943012	3944011	1000	+	promoter:17129	uc009avi.1	14699	Gngt1	1	0.777778	0.173913	0.142857
3943867chr6	chr6	3943867	3943868	3943012	3944011	1000	+	promoter:17129	uc009avi.1	14699	Gngt1	0.8	0.833333	0.176471	0.142857
59797648chr9	chr9	59797648	59797649	59797595	59797886	292	-	firstexon:29581	uc009pyu.1	23958	Nr2e3	1	0.965517	0.285714	0.285714	0.908894	0.865805	0.379841	0.368134	0.0923602	0.122085	0.257811	0.292386
59797693chr9	chr9	59797693	59797694	59797595	59797886	292	-	firstexon:29581	uc009pyu.1	23958	Nr2e3	0.888889	0.904762	0.133333	0.285714	0.890765	0.827341	0.264459	0.217026	0.099924	0.116591	0.13088	0.112651
59797747chr9	chr9	59797747	59797748	59797595	59797886	292	-	firstexon:29581	uc009pyu.1	23958	Nr2e3	0.933333	0.8	0.2	0.25
59797841chr9	chr9	59797841	59797842	59797595	59797886	292	-	firstexon:29581	uc009pyu.1	23958	Nr2e3	0.933333	0.882353		0.142857
59797859chr9	chr9	59797859	59797860	59797595	59797886	292	-	firstexon:29581	uc009pyu.1	23958	Nr2e3	0.789474	0.823529		0.153846
59797904chr9	chr9	59797904	59797905	59797887	59798886	1000	-	promoter:29581	uc009pyu.1	23958	Nr2e3	0.736842	0.5625	0.0714286	0
59797945chr9	chr9	59797945	59797946	59797887	59798886	1000	-	promoter:29581	uc009pyu.1	23958	Nr2e3	0.777778	0.833333	0.157895	0.181818
59798040chr9	chr9	59798040	59798041	59797887	59798886	1000	-	promoter:29581	uc009pyu.1	23958	Nr2e3	0.923077	0.8	0.2	0.444444
59798215chr9	chr9	59798215	59798216	59797887	59798886	1000	-	promoter:29581	uc009pyu.1	23958	Nr2e3	0.9375	0.8125	0.809524	0.833333
59798230chr9	chr9	59798230	59798231	59797887	59798886	1000	-	promoter:29581	uc009pyu.1	23958	Nr2e3	1	1	0.857143	0.75
59798244chr9	chr9	59798244	59798245	59797887	59798886	1000	-	promoter:29581	uc009pyu.1	23958	Nr2e3	1	1	0.684211	0.888889
59798281chr9	chr9	59798281	59798282	59797887	59798886	1000	-	promoter:29581	uc009pyu.1	23958	Nr2e3	0.722222	0.863636	0.478261	0.1
59798315chr9	chr9	59798315	59798316	59797887	59798886	1000	-	promoter:29581	uc009pyu.1	23958	Nr2e3	0.875	0.933333	0.473684	0.285714
59798372chr9	chr9	59798372	59798373	59797887	59798886	1000	-	promoter:29581	uc009pyu.1	23958	Nr2e3	1	0.608696	0.277778	0.333333
59798504chr9	chr9	59798504	59798505	59797887	59798886	1000	-	promoter:29581	uc009pyu.1	23958	Nr2e3	0.866667	1	0.25	0.666667
59798628chr9	chr9	59798628	59798629	59797887	59798886	1000	-	promoter:29581	uc009pyu.1	23958	Nr2e3	0.947368	1	0.789474	0.916667
59798693chr9	chr9	59798693	59798694	59797887	59798886	1000	-	promoter:29581	uc009pyu.1	23958	Nr2e3	1	0.944444	0.380952	0.2
59798814chr9	chr9	59798814	59798815	59797887	59798886	1000	-	promoter:29581	uc009pyu.1	23958	Nr2e3	1	0.833333	0.25	0.157895
59798832chr9	chr9	59798832	59798833	59797887	59798886	1000	-	promoter:29581	uc009pyu.1	23958	Nr2e3	0.9375	0.882353	0.157895	0.117647
59808416chr9	chr9	59808416	59808417	59808406	59808466	61	-	firstexon:29583	uc009pyw.1	23958	Nr2e3	1	0.888889	0.944444	1	0.627882	0.654324	0.529862	0.657135	0.313359	0.288754	0.318882	0.273425
59808426chr9	chr9	59808426	59808427	59808406	59808466	61	-	firstexon:29583	uc009pyw.1	23958	Nr2e3	0.809524	0.666667	0.9	0.956522
59808456chr9	chr9	59808456	59808457	59808406	59808466	61	-	firstexon:29583	uc009pyw.1	23958	Nr2e3	0.857143	0.941176	0.866667	0.863636
59808474chr9	chr9	59808474	59808475	59808467	59809466	1000	-	promoter:29583	uc009pyw.1	23958	Nr2e3	0.791667	0.9375	0.842105	0.842105
59808484chr9	chr9	59808484	59808485	59808467	59809466	1000	-	promoter:29583	uc009pyw.1	23958	Nr2e3	0.958333	1	0.941176	0.944444
59808505chr9	chr9	59808505	59808506	59808467	59809466	1000	-	promoter:29583	uc009pyw.1	23958	Nr2e3	1	0.95	0.529412	0.714286
59808613chr9	chr9	59808613	59808614	59808467	59809466	1000	-	promoter:29583	uc009pyw.1	23958	Nr2e3	1	0.777778	0.714286	0.909091
59808820chr9	chr9	59808820	59808821	59808467	59809466	1000	-	promoter:29583	uc009pyw.1	23958	Nr2e3	0.967742	0.947368	0.952381	0.727273
59808889chr9	chr9	59808889	59808890	59808467	59809466	1000	-	promoter:29583	uc009pyw.1	23958	Nr2e3	0.821429	0.730769	0.75	0.615385
59808951chr9	chr9	59808951	59808952	59808467	59809466	1000	-	promoter:29583	uc009pyw.1	23958	Nr2e3	0.538462	0.47619	0.304348	0.363636
59808963chr9	chr9	59808963	59808964	59808467	59809466	1000	-	promoter:29583	uc009pyw.1	23958	Nr2e3	0.428571	0.473684	0.269231	0.333333
59808980chr9	chr9	59808980	59808981	59808467	59809466	1000	-	promoter:29583	uc009pyw.1	23958	Nr2e3	0.464286	0.47619	0.24	0.454545
59809021chr9	chr9	59809021	59809022	59808467	59809466	1000	-	promoter:29583	uc009pyw.1	23958	Nr2e3	0.413793	0.666667	0.3	0.466667
59809058chr9	chr9	59809058	59809059	59808467	59809466	1000	-	promoter:29583	uc009pyw.1	23958	Nr2e3	0.458333		0.35	0.666667
59809070chr9	chr9	59809070	59809071	59808467	59809466	1000	-	promoter:29583	uc009pyw.1	23958	Nr2e3	0.578947		0.526316	0.75
59809090chr9	chr9	59809090	59809091	59808467	59809466	1000	-	promoter:29583	uc009pyw.1	23958	Nr2e3	0.470588		0.45	0.133333
59809101chr9	chr9	59809101	59809102	59808467	59809466	1000	-	promoter:29583	uc009pyw.1	23958	Nr2e3	0.555556		0.304348	0.1875
59809173chr9	chr9	59809173	59809174	59808467	59809466	1000	-	promoter:29583	uc009pyw.1	23958	Nr2e3	0.0952381	0.166667	0.0952381
59809204chr9	chr9	59809204	59809205	59808467	59809466	1000	-	promoter:29583	uc009pyw.1	23958	Nr2e3	0.0588235	0.153846	0.0625
59809217chr9	chr9	59809217	59809218	59808467	59809466	1000	-	promoter:29583	uc009pyw.1	23958	Nr2e3	0	0.2	0.0588235
59809298chr9	chr9	59809298	59809299	59808467	59809466	1000	-	promoter:29583	uc009pyw.1	23958	Nr2e3	0.619048	0.444444	0.318182
59809413chr9	chr9	59809413	59809414	59808467	59809466	1000	-	promoter:29583	uc009pyw.1	23958	Nr2e3	0.925926	0.88	0.9375	0.9
61379232chr18	chr18	61379232	61379233	61379153	61380152	1000	+	promoter:50392	uc008fbv.1	225600	Pde6a	1	0.884615	0.538462	0.363636	0.866931	0.887958	0.568445	0.451347	0.124472	0.100327	0.289414	0.303704
61379258chr18	chr18	61379258	61379259	61379153	61380152	1000	+	promoter:50392	uc008fbv.1	225600	Pde6a	0.869565	0.681818	0.791667	0.6	0.856	0.88444	0.324604	0.206693	0.140042	0.0956781	0.210137	0.0926256
61379297chr18	chr18	61379297	61379298	61379153	61380152	1000	+	promoter:50392	uc008fbv.1	225600	Pde6a	0.954545	0.954545	0.913043	0.888889
61379308chr18	chr18	61379308	61379309	61379153	61380152	1000	+	promoter:50392	uc008fbv.1	225600	Pde6a	0.95	1	0.916667	0.842105
61379334chr18	chr18	61379334	61379335	61379153	61380152	1000	+	promoter:50392	uc008fbv.1	225600	Pde6a	1	0.954545	0.961538	0.941176
61379617chr18	chr18	61379617	61379618	61379153	61380152	1000	+	promoter:50392	uc008fbv.1	225600	Pde6a	0.642857	0.571429	0.461538	0.4
61379655chr18	chr18	61379655	61379656	61379153	61380152	1000	+	promoter:50392	uc008fbv.1	225600	Pde6a	0.647059	0.818182	0.6875	0.888889
61379722chr18	chr18	61379722	61379723	61379153	61380152	1000	+	promoter:50392	uc008fbv.1	225600	Pde6a	0.916667	0.923077	0.842105	0.923077
61379732chr18	chr18	61379732	61379733	61379153	61380152	1000	+	promoter:50392	uc008fbv.1	225600	Pde6a	0.956522	1	1	1
61379736chr18	chr18	61379736	61379737	61379153	61380152	1000	+	promoter:50392	uc008fbv.1	225600	Pde6a	0.958333	0.913043	0.882353	1
61379769chr18	chr18	61379769	61379770	61379153	61380152	1000	+	promoter:50392	uc008fbv.1	225600	Pde6a	0.826087	0.916667	0.538462	0.333333
61379821chr18	chr18	61379821	61379822	61379153	61380152	1000	+	promoter:50392	uc008fbv.1	225600	Pde6a	0.708333	0.833333	0.866667	0.833333
61379880chr18	chr18	61379880	61379881	61379153	61380152	1000	+	promoter:50392	uc008fbv.1	225600	Pde6a	0.954545	0.862069	0.809524	0.875
61379942chr18	chr18	61379942	61379943	61379153	61380152	1000	+	promoter:50392	uc008fbv.1	225600	Pde6a	0.6875	0.882353	0.0833333	0.1
61380031chr18	chr18	61380031	61380032	61379153	61380152	1000	+	promoter:50392	uc008fbv.1	225600	Pde6a	0.7	0.681818	0.125	0.238095
61380045chr18	chr18	61380045	61380046	61379153	61380152	1000	+	promoter:50392	uc008fbv.1	225600	Pde6a	0.736842	0.75	0.0625	0.190476
61380092chr18	chr18	61380092	61380093	61379153	61380152	1000	+	promoter:50392	uc008fbv.1	225600	Pde6a	0.857143	0.88	0.142857	0.157895
61380164chr18	chr18	61380164	61380165	61380153	61380732	580	+	firstexon:50392	uc008fbv.1	225600	Pde6a	0.5	0.681818	0.153846	0.136364
61380344chr18	chr18	61380344	61380345	61380153	61380732	580	+	firstexon:50392	uc008fbv.1	225600	Pde6a	0.851852	0.833333	0.133333	0.3
61380370chr18	chr18	61380370	61380371	61380153	61380732	580	+	firstexon:50392	uc008fbv.1	225600	Pde6a	1	0.875	0.2	0.333333
61380388chr18	chr18	61380388	61380389	61380153	61380732	580	+	firstexon:50392	uc008fbv.1	225600	Pde6a	0.909091	0.941176	0.230769	0.333333
61380409chr18	chr18	61380409	61380410	61380153	61380732	580	+	firstexon:50392	uc008fbv.1	225600	Pde6a	0.818182	0.9	0.285714	0.166667
61380421chr18	chr18	61380421	61380422	61380153	61380732	580	+	firstexon:50392	uc008fbv.1	225600	Pde6a	1	1	0.714286	0.428571
61380455chr18	chr18	61380455	61380456	61380153	61380732	580	+	firstexon:50392	uc008fbv.1	225600	Pde6a	0.75	0.888889	0.75	0.625
61380460chr18	chr18	61380460	61380461	61380153	61380732	580	+	firstexon:50392	uc008fbv.1	225600	Pde6a	0.928571	0.9375	0.578947	0.111111
61380527chr18	chr18	61380527	61380528	61380153	61380732	580	+	firstexon:50392	uc008fbv.1	225600	Pde6a	1	0.954545	0.307692	0.111111
61380536chr18	chr18	61380536	61380537	61380153	61380732	580	+	firstexon:50392	uc008fbv.1	225600	Pde6a	1	0.954545	0.428571	0.125
61380563chr18	chr18	61380563	61380564	61380153	61380732	580	+	firstexon:50392	uc008fbv.1	225600	Pde6a	0.8	0.952381	0.583333	0.2
61380568chr18	chr18	61380568	61380569	61380153	61380732	580	+	firstexon:50392	uc008fbv.1	225600	Pde6a	1	0.954545	0.416667	0.2
61380574chr18	chr18	61380574	61380575	61380153	61380732	580	+	firstexon:50392	uc008fbv.1	225600	Pde6a	0.846154	0.947368	0.642857	0.2
61380577chr18	chr18	61380577	61380578	61380153	61380732	580	+	firstexon:50392	uc008fbv.1	225600	Pde6a	0.916667	0.909091	0.428571	0.181818
61380616chr18	chr18	61380616	61380617	61380153	61380732	580	+	firstexon:50392	uc008fbv.1	225600	Pde6a	0.846154	0.857143	0.714286	0.272727
61380643chr18	chr18	61380643	61380644	61380153	61380732	580	+	firstexon:50392	uc008fbv.1	225600	Pde6a	0.916667	0.888889	0.8	0.25
61380649chr18	chr18	61380649	61380650	61380153	61380732	580	+	firstexon:50392	uc008fbv.1	225600	Pde6a	0.928571	0.952381	0.636364	0.714286
61380679chr18	chr18	61380679	61380680	61380153	61380732	580	+	firstexon:50392	uc008fbv.1	225600	Pde6a	0.823529	0.96	0.8125	0.583333
61380688chr18	chr18	61380688	61380689	61380153	61380732	580	+	firstexon:50392	uc008fbv.1	225600	Pde6a	0.875	0.958333	0.647059	0.384615
61380691chr18	chr18	61380691	61380692	61380153	61380732	580	+	firstexon:50392	uc008fbv.1	225600	Pde6a	1	1	0.944444	0.466667
67508259chr11	chr11	67508259	67508260	67507828	67508827	1000	+	promoter:33863	uc007jmz.2	19674	Rcvrn		1	0.875	0.8	0.795692	0.769748	0.588289	0.317811	0.197359	0.194659	0.295285	0.229048
67508289chr11	chr11	67508289	67508290	67507828	67508827	1000	+	promoter:33863	uc007jmz.2	19674	Rcvrn		0.9	1	0.909091	0.858241	0.799443	0.580124	0.26814	0.0941424	0.123226	0.225822	0.14427
67508426chr11	chr11	67508426	67508427	67507828	67508827	1000	+	promoter:33863	uc007jmz.2	19674	Rcvrn	0.866667	0.8125	0.75	0.428571
67508648chr11	chr11	67508648	67508649	67507828	67508827	1000	+	promoter:33863	uc007jmz.2	19674	Rcvrn	0.916667	0.823529	0.444444	0.285714
67508663chr11	chr11	67508663	67508664	67507828	67508827	1000	+	promoter:33863	uc007jmz.2	19674	Rcvrn	0.769231	0.6875	0.428571	0.142857
67508801chr11	chr11	67508801	67508802	67507828	67508827	1000	+	promoter:33863	uc007jmz.2	19674	Rcvrn	0.4	0.666667	0	0.272727
67508871chr11	chr11	67508871	67508872	67508828	67509299	472	+	firstexon:33863	uc007jmz.2	19674	Rcvrn	0.25	0.125	0.111111	0.285714
67508890chr11	chr11	67508890	67508891	67508828	67509299	472	+	firstexon:33863	uc007jmz.2	19674	Rcvrn	0.454545	0.5	0.2	0
67508897chr11	chr11	67508897	67508898	67508828	67509299	472	+	firstexon:33863	uc007jmz.2	19674	Rcvrn	0.461538	0.555556	0.142857	0
67508899chr11	chr11	67508899	67508900	67508828	67509299	472	+	firstexon:33863	uc007jmz.2	19674	Rcvrn	0.615385	0.4
67508902chr11	chr11	67508902	67508903	67508828	67509299	472	+	firstexon:33863	uc007jmz.2	19674	Rcvrn	0.416667	0.5	0.285714	0
67508937chr11	chr11	67508937	67508938	67508828	67509299	472	+	firstexon:33863	uc007jmz.2	19674	Rcvrn	0.846154	0.714286	0	0.166667
67509042chr11	chr11	67509042	67509043	67508828	67509299	472	+	firstexon:33863	uc007jmz.2	19674	Rcvrn	0.705882	0.545455		0.428571	CpGisland:9929	CpGisland:9929	CpGisland:9929	CpGisland:9929
67509046chr11	chr11	67509046	67509047	67508828	67509299	472	+	firstexon:33863	uc007jmz.2	19674	Rcvrn	0.833333	0.636364	0.545455	0.375	CpGisland:9929	CpGisland:9929	CpGisland:9929	CpGisland:9929
67509053chr11	chr11	67509053	67509054	67508828	67509299	472	+	firstexon:33863	uc007jmz.2	19674	Rcvrn	0.736842	0.545455	0.181818	0.125	CpGisland:9929	CpGisland:9929	CpGisland:9929	CpGisland:9929
67509055chr11	chr11	67509055	67509056	67508828	67509299	472	+	firstexon:33863	uc007jmz.2	19674	Rcvrn	0.894737	0.833333	0.272727		CpGisland:9929	CpGisland:9929	CpGisland:9929	CpGisland:9929
67509066chr11	chr11	67509066	67509067	67508828	67509299	472	+	firstexon:33863	uc007jmz.2	19674	Rcvrn	0.764706	1	0.625	0	CpGisland:9929	CpGisland:9929	CpGisland:9929	CpGisland:9929
67509092chr11	chr11	67509092	67509093	67508828	67509299	472	+	firstexon:33863	uc007jmz.2	19674	Rcvrn	0.842105	0.923077	0.555556	0.375	CpGisland:9929	CpGisland:9929	CpGisland:9929	CpGisland:9929
67509099chr11	chr11	67509099	67509100	67508828	67509299	472	+	firstexon:33863	uc007jmz.2	19674	Rcvrn	0.947368	1	0.75	0.5	CpGisland:9929	CpGisland:9929	CpGisland:9929	CpGisland:9929
67509114chr11	chr11	67509114	67509115	67508828	67509299	472	+	firstexon:33863	uc007jmz.2	19674	Rcvrn	0.952381	0.923077	0.818182	0.5	CpGisland:9929	CpGisland:9929	CpGisland:9929	CpGisland:9929
67509116chr11	chr11	67509116	67509117	67508828	67509299	472	+	firstexon:33863	uc007jmz.2	19674	Rcvrn	1	1	1		CpGisland:9929	CpGisland:9929	CpGisland:9929	CpGisland:9929
67509123chr11	chr11	67509123	67509124	67508828	67509299	472	+	firstexon:33863	uc007jmz.2	19674	Rcvrn	0.736842	0.769231	0.636364	0.25	CpGisland:9929	CpGisland:9929	CpGisland:9929	CpGisland:9929
67509130chr11	chr11	67509130	67509131	67508828	67509299	472	+	firstexon:33863	uc007jmz.2	19674	Rcvrn	0.9375	0.846154	1	0.625	CpGisland:9929	CpGisland:9929	CpGisland:9929	CpGisland:9929
67509138chr11	chr11	67509138	67509139	67508828	67509299	472	+	firstexon:33863	uc007jmz.2	19674	Rcvrn	1	0.8	0.909091	0.333333	CpGisland:9929	CpGisland:9929	CpGisland:9929	CpGisland:9929
67509150chr11	chr11	67509150	67509151	67508828	67509299	472	+	firstexon:33863	uc007jmz.2	19674	Rcvrn	0.625	0.636364	0.636364	0.142857	CpGisland:9929	CpGisland:9929	CpGisland:9929	CpGisland:9929
67509158chr11	chr11	67509158	67509159	67508828	67509299	472	+	firstexon:33863	uc007jmz.2	19674	Rcvrn	0.9	0.818182	0.7	0.428571	CpGisland:9929	CpGisland:9929	CpGisland:9929	CpGisland:9929
67509177chr11	chr11	67509177	67509178	67508828	67509299	472	+	firstexon:33863	uc007jmz.2	19674	Rcvrn	0.8	0.777778	0.692308	0.285714	CpGisland:9929	CpGisland:9929	CpGisland:9929	CpGisland:9929
67509200chr11	chr11	67509200	67509201	67508828	67509299	472	+	firstexon:33863	uc007jmz.2	19674	Rcvrn	0.882353	0.818182	0.6	0.285714	CpGisland:9929	CpGisland:9929	CpGisland:9929	CpGisland:9929
67509203chr11	chr11	67509203	67509204	67508828	67509299	472	+	firstexon:33863	uc007jmz.2	19674	Rcvrn	1	0.909091	0.888889	0.5	CpGisland:9929	CpGisland:9929	CpGisland:9929	CpGisland:9929
67509215chr11	chr11	67509215	67509216	67508828	67509299	472	+	firstexon:33863	uc007jmz.2	19674	Rcvrn	0.933333	0.9	0.666667	0.333333	CpGisland:9929	CpGisland:9929	CpGisland:9929	CpGisland:9929
67509225chr11	chr11	67509225	67509226	67508828	67509299	472	+	firstexon:33863	uc007jmz.2	19674	Rcvrn	0.933333	0.857143	0.571429	0.333333	CpGisland:9929	CpGisland:9929	CpGisland:9929	CpGisland:9929
67509239chr11	chr11	67509239	67509240	67508828	67509299	472	+	firstexon:33863	uc007jmz.2	19674	Rcvrn	1	0.9375	1	0.714286	CpGisland:9929	CpGisland:9929	CpGisland:9929	CpGisland:9929
67509246chr11	chr11	67509246	67509247	67508828	67509299	472	+	firstexon:33863	uc007jmz.2	19674	Rcvrn	0.894737	0.904762	0.714286	0.375	CpGisland:9929	CpGisland:9929	CpGisland:9929	CpGisland:9929
67509249chr11	chr11	67509249	67509250	67508828	67509299	472	+	firstexon:33863	uc007jmz.2	19674	Rcvrn	0.913043	0.9	0.777778	0.142857	CpGisland:9929	CpGisland:9929	CpGisland:9929	CpGisland:9929
67509255chr11	chr11	67509255	67509256	67508828	67509299	472	+	firstexon:33863	uc007jmz.2	19674	Rcvrn	0.956522	0.85	0.777778	0.142857	CpGisland:9929	CpGisland:9929	CpGisland:9929	CpGisland:9929
67509294chr11	chr11	67509294	67509295	67508828	67509299	472	+	firstexon:33863	uc007jmz.2	19674	Rcvrn	0.866667	0.894737	0.444444	0
73028944chr5	chr5	73028944	73028945	73028904	73029081	178	-	firstexon:15872	uc008xrs.1	12788	Cnga1	1	0.888889	0.272727	0.555556	0.887778	0.885121	0.683416	0.564756	0.121315	0.0599665	0.189939	0.267663
73029081chr5	chr5	73029081	73029082	73028904	73029081	178	-	firstexon:15872	uc008xrs.1	12788	Cnga1	0.695652	0.806452	0.533333	0.346154
73029081chr5	chr5	73029081	73029082	73029082	73030081	1000	-	promoter:15872	uc008xrs.1	12788	Cnga1	0.695652	0.806452	0.533333	0.346154
73029139chr5	chr5	73029139	73029140	73029082	73030081	1000	-	promoter:15872	uc008xrs.1	12788	Cnga1	0.857143	0.92	0.714286	0.296296
73029205chr5	chr5	73029205	73029206	73029082	73030081	1000	-	promoter:15872	uc008xrs.1	12788	Cnga1	0.941176	0.916667	0.692308	0.285714
73029500chr5	chr5	73029500	73029501	73029082	73030081	1000	-	promoter:15872	uc008xrs.1	12788	Cnga1	1	0.888889	0.909091	1
73029513chr5	chr5	73029513	73029514	73029082	73030081	1000	-	promoter:15872	uc008xrs.1	12788	Cnga1	1	0.95	0.826087	0.875
73029547chr5	chr5	73029547	73029548	73029082	73030081	1000	-	promoter:15872	uc008xrs.1	12788	Cnga1	1	0.894737	0.8	0.666667
73029798chr5	chr5	73029798	73029799	73029082	73030081	1000	-	promoter:15872	uc008xrs.1	12788	Cnga1	0.862069	0.807692	0.714286	0.423077
73029928chr5	chr5	73029928	73029929	73029082	73030081	1000	-	promoter:15872	uc008xrs.1	12788	Cnga1	0.826087	0.971429	0.83871	0.852941
73033745chr5	chr5	73033745	73033746	73033741	73033991	251	-	firstexon:15871	uc008xrr.1	12788	Cnga1	0.97619	0.90625	0.571429	0.285714	0.788025	0.7117	0.391262	0.381521	0.172554	0.210328	0.262272	0.206272
73033807chr5	chr5	73033807	73033808	73033741	73033991	251	-	firstexon:15871	uc008xrr.1	12788	Cnga1	0.933333	0.8	0.28	0.3	0.779631	0.706057	0.311202	0.275263	0.144937	0.14085	0.118637	0.0391571
73033911chr5	chr5	73033911	73033912	73033741	73033991	251	-	firstexon:15871	uc008xrr.1	12788	Cnga1	0.740741	0.517241	0.25	0.25
73033971chr5	chr5	73033971	73033972	73033741	73033991	251	-	firstexon:15871	uc008xrr.1	12788	Cnga1	0.434783	0.321429	0.130435	0.222222
73034021chr5	chr5	73034021	73034022	73033992	73034991	1000	-	promoter:15871	uc008xrr.1	12788	Cnga1	0.722222	0.52	0.210526	0.235294
73034104chr5	chr5	73034104	73034105	73033992	73034991	1000	-	promoter:15871	uc008xrr.1	12788	Cnga1	0.846154	0.756757	0.233333	0.266667
73034108chr5	chr5	73034108	73034109	73033992	73034991	1000	-	promoter:15871	uc008xrr.1	12788	Cnga1	0.541667	0.648649	0.21875	0.3125
73034263chr5	chr5	73034263	73034264	73033992	73034991	1000	-	promoter:15871	uc008xrr.1	12788	Cnga1	0.607143	0.885714	0.2	0.32
73034297chr5	chr5	73034297	73034298	73033992	73034991	1000	-	promoter:15871	uc008xrr.1	12788	Cnga1	0.967742	0.975	0.863636	0.724138
73034304chr5	chr5	73034304	73034305	73033992	73034991	1000	-	promoter:15871	uc008xrr.1	12788	Cnga1	0.928571	0.871795	0.818182	0.785714
73034307chr5	chr5	73034307	73034308	73033992	73034991	1000	-	promoter:15871	uc008xrr.1	12788	Cnga1	0.896552	0.880952	0.727273	0.551724
73034576chr5	chr5	73034576	73034577	73033992	73034991	1000	-	promoter:15871	uc008xrr.1	12788	Cnga1	0.769231	0.740741	0.409091	0.266667
73034654chr5	chr5	73034654	73034655	73033992	73034991	1000	-	promoter:15871	uc008xrr.1	12788	Cnga1	0.88	0.565217	0.35	0.2
73034685chr5	chr5	73034685	73034686	73033992	73034991	1000	-	promoter:15871	uc008xrr.1	12788	Cnga1		0.72	0.388889	0.315789
73034846chr5	chr5	73034846	73034847	73033992	73034991	1000	-	promoter:15871	uc008xrr.1	12788	Cnga1		0.904762	0.789474	0.833333
73034899chr5	chr5	73034899	73034900	73033992	73034991	1000	-	promoter:15871	uc008xrr.1	12788	Cnga1		0.823529	0.130435	0.352941
73034971chr5	chr5	73034971	73034972	73033992	73034991	1000	-	promoter:15871	uc008xrr.1	12788	Cnga1		0.26087	0.08	0.263158

## Sheet: figureDiffCpGc
annot.symbol	e14	e17	p14	p21		e14 SD	e17 SD	p14 SD	p21 SD															annot.symbol	e14 A	e17 A	p14 A	p21 A	e14 SD	e17 SD	p14 SD	p21 SD
Pde6a	85.6	88.444	32.4604	20.6693	Phototransduction	14.0042	9.56781	21.0137	9.26256	no CpG_isl														Pde6a	0.856	0.88444	0.324604	0.206693	0.140042	0.0956781	0.210137	0.0926256
Pde6b	80.9304	76.8288	22.6235	25.8248	Phototransduction	11.9281	14.8035	8.42022	12.737	no CpG_isl														Pde6b	0.809304	0.768288	0.226235	0.258248	0.119281	0.148035	0.0842022	0.12737
Pde6g	84.8702	84.2417	17.9809	19.8382	Phototransduction	9.45425	7.23605	6.52498	13.252	no CpG_isl														Pde6g	0.848702	0.842417	0.179809	0.198382	0.0945425	0.0723605	0.0652498	0.13252
Cnga1	77.9631	70.6057	31.1202	27.5263	Phototransduction	14.4937	14.085	11.8637	3.91571	no CpG_isl														Cnga1	0.779631	0.706057	0.311202	0.275263	0.144937	0.14085	0.118637	0.0391571
Gnat1	70.8545	67.5435	33.8983	19.9987	Phototransduction	14.6752	21.8167	25.3594	12.272	no CpG_isl														Gnat1	0.708545	0.675435	0.338983	0.199987	0.146752	0.218167	0.253594	0.12272
Gngt1	91.5896	86.3163	21.1932	19.4158	Phototransduction	6.89264	9.00531	8.21358	4.88394	no CpG_isl														Gngt1	0.915896	0.863163	0.211932	0.194158	0.0689264	0.0900531	0.0821358	0.0488394
Grk1	90.8876	92.2801	35.0539	30.3923	Phototransduction	12.997	8.18736	14.1715	12.2613	no CpG_isl														Grk1	0.908876	0.922801	0.350539	0.303923	0.12997	0.0818736	0.141715	0.122613
Rcvrn	85.8241	79.9443	58.0124	26.814	Phototransduction	9.41424	12.3226	22.5822	14.427	CpGisland:9929														Rcvrn	0.858241	0.799443	0.580124	0.26814	0.0941424	0.123226	0.225822	0.14427
Rho	85.7415	84.6559	38.6938	26.9452	Phototransduction	16.1625	16.8392	18.2305	18.3883	no CpG_isl														Rho	0.857415	0.846559	0.386938	0.269452	0.161625	0.168392	0.182305	0.183883
Nr2e3	89.0765	82.7341	26.4459	21.7026	Rod Cells	9.9924	11.6591	13.088	11.2651	no CpG_isl														Nr2e3	0.890765	0.827341	0.264459	0.217026	0.099924	0.116591	0.13088	0.112651
Mir96	73.1656	72.9529	15.7816	17.0073	Rod Cells	16.9871	17.9117	16.7851	10.1499	no CpG_isl														Mir96	0.731656	0.729529	0.157816	0.170073	0.169871	0.179117	0.167851	0.101499
																								Pde6a	85.6	88.444	32.4604	20.6693	14.0042	9.56781	21.0137	9.26256
																								Pde6b	80.9304	76.8288	22.6235	25.8248	11.9281	14.8035	8.42022	12.737
																								Pde6g	84.8702	84.2417	17.9809	19.8382	9.45425	7.23605	6.52498	13.252
																								Cnga1	77.9631	70.6057	31.1202	27.5263	14.4937	14.085	11.8637	3.91571
																								Gnat1	70.8545	67.5435	33.8983	19.9987	14.6752	21.8167	25.3594	12.272
																								Gngt1	91.5896	86.3163	21.1932	19.4158	6.89264	9.00531	8.21358	4.88394
																								Grk1	90.8876	92.2801	35.0539	30.3923	12.997	8.18736	14.1715	12.2613
																								Rcvrn	85.8241	79.9443	58.0124	26.814	9.41424	12.3226	22.5822	14.427
																								Rho	85.7415	84.6559	38.6938	26.9452	16.1625	16.8392	18.2305	18.3883
																								Nr2e3	89.0765	82.7341	26.4459	21.7026	9.9924	11.6591	13.088	11.2651
																								Mir96	73.1656	72.9529	15.7816	17.0073	16.9871	17.9117	16.7851	10.1499

## Sheet: RPE retina combined
id	seqnames	start	end	annot.start	annot.end	annot.width	annot.strand	annot.id	annot.tx_id	annot.gene_id	annot.symbol	e14	e17	p14	p21	e14 A	e17 A	p14 A	p21 A	e14 SD	e17 SD	p14 SD	p21 SD	id	RPE Exp1	RPE Exp2	Exp1 A	Exp2 A	Exp2 SD	Exp1 SD
61379232chr18	chr18	61379232	61379233	61379153	61380152	1000	+	promoter:50392	uc008fbv.1	225600	Pde6a	1	0.884615	0.538462	0.363636	0.866931	0.887958	0.568445	0.451347	0.124472	0.100327	0.289414	0.303704	61219578chr18	1	0.90625	0.817131	0.862602	0.226279	0.198911
61379258chr18	chr18	61379258	61379259	61379153	61380152	1000	+	promoter:50392	uc008fbv.1	225600	Pde6a	0.869565	0.681818	0.791667	0.6	0.856	0.88444	0.324604	0.206693	0.140042	0.0956781	0.210137	0.0926256	61219604chr18	0.944444	0.9375	0.927778	0.912698	0.0716621	0.133715
61379297chr18	chr18	61379297	61379298	61379153	61380152	1000	+	promoter:50392	uc008fbv.1	225600	Pde6a	0.954545	0.954545	0.913043	0.888889									61219643chr18	1	1
61379308chr18	chr18	61379308	61379309	61379153	61380152	1000	+	promoter:50392	uc008fbv.1	225600	Pde6a	0.95	1	0.916667	0.842105									61219654chr18	0.909091	0.875
61379334chr18	chr18	61379334	61379335	61379153	61380152	1000	+	promoter:50392	uc008fbv.1	225600	Pde6a	1	0.954545	0.961538	0.941176									61219680chr18	1	1
61379617chr18	chr18	61379617	61379618	61379153	61380152	1000	+	promoter:50392	uc008fbv.1	225600	Pde6a	0.642857	0.571429	0.461538	0.4									61219963chr18		0.527273
61379655chr18	chr18	61379655	61379656	61379153	61380152	1000	+	promoter:50392	uc008fbv.1	225600	Pde6a	0.647059	0.818182	0.6875	0.888889									61220002chr18	0.6	1
61379722chr18	chr18	61379722	61379723	61379153	61380152	1000	+	promoter:50392	uc008fbv.1	225600	Pde6a	0.916667	0.923077	0.842105	0.923077									61220068chr18	0.928571	1
61379732chr18	chr18	61379732	61379733	61379153	61380152	1000	+	promoter:50392	uc008fbv.1	225600	Pde6a	0.956522	1	1	1									61220078chr18	0.964286	1
61379736chr18	chr18	61379736	61379737	61379153	61380152	1000	+	promoter:50392	uc008fbv.1	225600	Pde6a	0.958333	0.913043	0.882353	1									61220082chr18	0.766667	1
61379769chr18	chr18	61379769	61379770	61379153	61380152	1000	+	promoter:50392	uc008fbv.1	225600	Pde6a	0.826087	0.916667	0.538462	0.333333									61220115chr18	0.752941	0.916667
61379821chr18	chr18	61379821	61379822	61379153	61380152	1000	+	promoter:50392	uc008fbv.1	225600	Pde6a	0.708333	0.833333	0.866667	0.833333									61220167chr18	0.70625	0.96875
61379880chr18	chr18	61379880	61379881	61379153	61380152	1000	+	promoter:50392	uc008fbv.1	225600	Pde6a	0.954545	0.862069	0.809524	0.875									61220226chr18	0.844737	0.9
61379942chr18	chr18	61379942	61379943	61379153	61380152	1000	+	promoter:50392	uc008fbv.1	225600	Pde6a	0.6875	0.882353	0.0833333	0.1									61220288chr18	0.277778	0.583333
61380031chr18	chr18	61380031	61380032	61379153	61380152	1000	+	promoter:50392	uc008fbv.1	225600	Pde6a	0.7	0.681818	0.125	0.238095									61220377chr18	0.357143	0.3
61380045chr18	chr18	61380045	61380046	61379153	61380152	1000	+	promoter:50392	uc008fbv.1	225600	Pde6a	0.736842	0.75	0.0625	0.190476									61220391chr18	0.266667
61380092chr18	chr18	61380092	61380093	61379153	61380152	1000	+	promoter:50392	uc008fbv.1	225600	Pde6a	0.857143	0.88	0.142857	0.157895									61220438chr18	0.3875	0.446429
61380164chr18	chr18	61380164	61380165	61380153	61380732	580	+	firstexon:50392	uc008fbv.1	225600	Pde6a	0.5	0.681818	0.153846	0.136364									61220510chr18	0.35	0.527778
61380344chr18	chr18	61380344	61380345	61380153	61380732	580	+	firstexon:50392	uc008fbv.1	225600	Pde6a	0.851852	0.833333	0.133333	0.3									61220690chr18	0.819444	0.7
61380370chr18	chr18	61380370	61380371	61380153	61380732	580	+	firstexon:50392	uc008fbv.1	225600	Pde6a	1	0.875	0.2	0.333333									61220716chr18	0.944444	0.714286
61380388chr18	chr18	61380388	61380389	61380153	61380732	580	+	firstexon:50392	uc008fbv.1	225600	Pde6a	0.909091	0.941176	0.230769	0.333333									61220734chr18	0.888889
61380409chr18	chr18	61380409	61380410	61380153	61380732	580	+	firstexon:50392	uc008fbv.1	225600	Pde6a	0.818182	0.9	0.285714	0.166667									61220755chr18	0.598214
61380421chr18	chr18	61380421	61380422	61380153	61380732	580	+	firstexon:50392	uc008fbv.1	225600	Pde6a	1	1	0.714286	0.428571									61220767chr18	1
61380455chr18	chr18	61380455	61380456	61380153	61380732	580	+	firstexon:50392	uc008fbv.1	225600	Pde6a	0.75	0.888889	0.75	0.625									61220801chr18	0.833333
61380460chr18	chr18	61380460	61380461	61380153	61380732	580	+	firstexon:50392	uc008fbv.1	225600	Pde6a	0.928571	0.9375	0.578947	0.111111									61220806chr18	0.833333	0.8
61380527chr18	chr18	61380527	61380528	61380153	61380732	580	+	firstexon:50392	uc008fbv.1	225600	Pde6a	1	0.954545	0.307692	0.111111									61220873chr18	0.875	1
61380536chr18	chr18	61380536	61380537	61380153	61380732	580	+	firstexon:50392	uc008fbv.1	225600	Pde6a	1	0.954545	0.428571	0.125									61220882chr18	0.916667	1
61380563chr18	chr18	61380563	61380564	61380153	61380732	580	+	firstexon:50392	uc008fbv.1	225600	Pde6a	0.8	0.952381	0.583333	0.2									61220909chr18	1	1
61380568chr18	chr18	61380568	61380569	61380153	61380732	580	+	firstexon:50392	uc008fbv.1	225600	Pde6a	1	0.954545	0.416667	0.2									61220914chr18	1	1
61380574chr18	chr18	61380574	61380575	61380153	61380732	580	+	firstexon:50392	uc008fbv.1	225600	Pde6a	0.846154	0.947368	0.642857	0.2									61220920chr18	1	1
61380577chr18	chr18	61380577	61380578	61380153	61380732	580	+	firstexon:50392	uc008fbv.1	225600	Pde6a	0.916667	0.909091	0.428571	0.181818									61220923chr18	1	1
61380616chr18	chr18	61380616	61380617	61380153	61380732	580	+	firstexon:50392	uc008fbv.1	225600	Pde6a	0.846154	0.857143	0.714286	0.272727									61220962chr18	0.928571	0.625
61380643chr18	chr18	61380643	61380644	61380153	61380732	580	+	firstexon:50392	uc008fbv.1	225600	Pde6a	0.916667	0.888889	0.8	0.25									61220989chr18	1	1
61380649chr18	chr18	61380649	61380650	61380153	61380732	580	+	firstexon:50392	uc008fbv.1	225600	Pde6a	0.928571	0.952381	0.636364	0.714286									61220995chr18	0.95	1
61380679chr18	chr18	61380679	61380680	61380153	61380732	580	+	firstexon:50392	uc008fbv.1	225600	Pde6a	0.823529	0.96	0.8125	0.583333									61221025chr18	0.909091	0.875
61380688chr18	chr18	61380688	61380689	61380153	61380732	580	+	firstexon:50392	uc008fbv.1	225600	Pde6a	0.875	0.958333	0.647059	0.384615									61221034chr18	0.863636	1
61380691chr18	chr18	61380691	61380692	61380153	61380732	580	+	firstexon:50392	uc008fbv.1	225600	Pde6a	1	1	0.944444	0.466667									61221037chr18	1	1
108816471chr5	chr5	108816471	108816472	108816392	108817391	1000	+	promoter:14621	uc008ynz.1	18587	Pde6b	0.606061	0.575	0.5	0.461538	0.799451	0.765238	0.25544	0.295148	0.130596	0.147543	0.110842	0.155789	108387452chr5	0.65	0.632353	0.734313	0.853315	0.208123	0.140739
108816988chr5	chr5	108816988	108816989	108816392	108817391	1000	+	promoter:14621	uc008ynz.1	18587	Pde6b	0.761905	0.722222	0.461538	0.5	0.809304	0.768288	0.226235	0.258248	0.119281	0.148035	0.0842022	0.12737	108387969chr5	0.863636	1	0.732844	0.849694	0.223427	0.134487
108817106chr5	chr5	108817106	108817107	108816392	108817391	1000	+	promoter:14621	uc008ynz.1	18587	Pde6b	0.842105	0.8125	0.166667	0.285714									108388087chr5	0.87619	1
108817169chr5	chr5	108817169	108817170	108816392	108817391	1000	+	promoter:14621	uc008ynz.1	18587	Pde6b	0.875	0.857143	0.5	0.538462									108388150chr5	0.970588	0.761905
108817281chr5	chr5	108817281	108817282	108816392	108817391	1000	+	promoter:14621	uc008ynz.1	18587	Pde6b	0.75	0.571429	0.235294	0.222222									108388262chr5	0.8	0.5
108817295chr5	chr5	108817295	108817296	108816392	108817391	1000	+	promoter:14621	uc008ynz.1	18587	Pde6b	0.666667	0.875	0.25	0.210526									108388276chr5	1	1
108817438chr5	chr5	108817438	108817439	108817392	108817926	535	+	firstexon:14621	uc008ynz.1	18587	Pde6b	0.777778	0.764706	0.16	0.153846									108388419chr5		0.683333
108817484chr5	chr5	108817484	108817485	108817392	108817926	535	+	firstexon:14621	uc008ynz.1	18587	Pde6b	0.875	0.882353	0.166667	0.181818									108388465chr5	1	0.8125
108817509chr5	chr5	108817509	108817510	108817392	108817926	535	+	firstexon:14621	uc008ynz.1	18587	Pde6b	0.647059	0.625	0.16	0.272727									108388490chr5	0.285714	0.818182
108817584chr5	chr5	108817584	108817585	108817392	108817926	535	+	firstexon:14621	uc008ynz.1	18587	Pde6b	0.833333	0.9375	0.388889	0.625									108388565chr5	0.714286	1
108817601chr5	chr5	108817601	108817602	108817392	108817926	535	+	firstexon:14621	uc008ynz.1	18587	Pde6b	0.923077	0.875	0.157895	0.3									108388582chr5	0.923077	0.954545
108817679chr5	chr5	108817679	108817680	108817392	108817926	535	+	firstexon:14621	uc008ynz.1	18587	Pde6b	0.533333	0.461538	0.190476	0.285714									108388660chr5	0.583333	0.633333
108817700chr5	chr5	108817700	108817701	108817392	108817926	535	+	firstexon:14621	uc008ynz.1	18587	Pde6b	1	1	0.173913	0									108388681chr5	0.9	1
108817703chr5	chr5	108817703	108817704	108817392	108817926	535	+	firstexon:14621	uc008ynz.1	18587	Pde6b	0.875	0.928571	0.304348	0.25									108388684chr5	0.6	1
108817726chr5	chr5	108817726	108817727	108817392	108817926	535	+	firstexon:14621	uc008ynz.1	18587	Pde6b	0.833333	0.615385	0.208333	0.363636									108388707chr5	0.777778	0.777778
108817730chr5	chr5	108817730	108817731	108817392	108817926	535	+	firstexon:14621	uc008ynz.1	18587	Pde6b	0.923077	0.857143	0.333333	0.2									108388711chr5	0.666667	0.888889
108817751chr5	chr5	108817751	108817752	108817392	108817926	535	+	firstexon:14621	uc008ynz.1	18587	Pde6b	0.785714	0.769231	0.259259	0.375									108388732chr5	0.6	0.878571
108817757chr5	chr5	108817757	108817758	108817392	108817926	535	+	firstexon:14621	uc008ynz.1	18587	Pde6b	0.928571	0.642857	0.259259	0.416667									108388738chr5	0.875	0.944444
108817782chr5	chr5	108817782	108817783	108817392	108817926	535	+	firstexon:14621	uc008ynz.1	18587	Pde6b	0.866667	1	0.24	0.333333									108388763chr5	0.8	0.9
108817784chr5	chr5	108817784	108817785	108817392	108817926	535	+	firstexon:14621	uc008ynz.1	18587	Pde6b	0.916667	0.8125	0.192308										108388765chr5		0.944444
108817795chr5	chr5	108817795	108817796	108817392	108817926	535	+	firstexon:14621	uc008ynz.1	18587	Pde6b	0.928571	0.666667	0.153846	0.363636									108388776chr5		0.818182
108817849chr5	chr5	108817849	108817850	108817392	108817926	535	+	firstexon:14621	uc008ynz.1	18587	Pde6b	0.7	0.705882	0.259259	0.0625									108388830chr5	0.4	0.894444
108817909chr5	chr5	108817909	108817910	108817392	108817926	535	+	firstexon:14621	uc008ynz.1	18587	Pde6b	0.538462	0.642857	0.153846	0.0909091									108388890chr5	0.4	0.783333
120314761chr11	chr11	120314761	120314762	120314728	120314797	70	-	firstexon:37008	uc007mss.1	18588	Pde6g	0.8	0.75	0.2	0.25	0.838156	0.838534	0.494246	0.495383	0.0998854	0.0822033	0.338311	0.361609	120453447chr11	0.637363	0.730159	0.709405	0.801633	0.301714	0.176373
120314764chr11	chr11	120314764	120314765	120314728	120314797	70	-	firstexon:37008	uc007mss.1	18588	Pde6g	0.857143	0.75	0.166667	0.142857	0.848702	0.842417	0.179809	0.198382	0.0945425	0.0723605	0.0652498	0.13252	120453450chr11	0.35119	0.547619	0.730286	0.762564	0.241972	0.133789
120314825chr11	chr11	120314825	120314826	120314798	120315797	1000	-	promoter:37008	uc007mss.1	18588	Pde6g	0.944444	0.904762	0.176471	0.4									120453511chr11	0.954545	0.8
120314848chr11	chr11	120314848	120314849	120314798	120315797	1000	-	promoter:37008	uc007mss.1	18588	Pde6g	0.941176	0.894737	0.166667	0.166667									120453534chr11	0.166667	0.512987
120315078chr11	chr11	120315078	120315079	120314798	120315797	1000	-	promoter:37008	uc007mss.1	18588	Pde6g	0.857143	0.875	0.285714	0									120453764chr11	0.833333	0.846154
120315131chr11	chr11	120315131	120315132	120314798	120315797	1000	-	promoter:37008	uc007mss.1	18588	Pde6g	0.692308	0.88	0.0833333	0.230769									120453817chr11	0.875	0.888889
120315418chr11	chr11	120315418	120315419	120314798	120315797	1000	-	promoter:37008	uc007mss.1	18588	Pde6g	0.818182	0.736842	0.833333	0.818182									120454104chr11		0.888889
120315533chr11	chr11	120315533	120315534	120314798	120315797	1000	-	promoter:37008	uc007mss.1	18588	Pde6g	0.875	0.961538	0.833333	1
120315545chr11	chr11	120315545	120315546	120314798	120315797	1000	-	promoter:37008	uc007mss.1	18588	Pde6g	0.958333	0.8	0.625	0.740741
120315613chr11	chr11	120315613	120315614	120314798	120315797	1000	-	promoter:37008	uc007mss.1	18588	Pde6g	0.777778	0.809524	0.928571	0.95
120315713chr11	chr11	120315713	120315714	120314798	120315797	1000	-	promoter:37008	uc007mss.1	18588	Pde6g	0.636364	0.75	0.846154	0.75									120454400chr11	1	1
120315732chr11	chr11	120315732	120315733	120314798	120315797	1000	-	promoter:37008	uc007mss.1	18588	Pde6g	0.9	0.95	0.785714										120454418chr11	0.857143	1
73028944chr5	chr5	73028944	73028945	73028904	73029081	178	-	firstexon:15872	uc008xrs.1	12788	Cnga1	1	0.888889	0.272727	0.555556	0.887778	0.885121	0.683416	0.564756	0.121315	0.0599665	0.189939	0.267663	72637705chr5		0.875	0.814695	0.854734	0.167042	0.129071
73029081chr5	chr5	73029081	73029082	73028904	73029081	178	-	firstexon:15872	uc008xrs.1	12788	Cnga1	0.695652	0.806452	0.533333	0.346154									72637842chr5	0.641414	0.613636
73029139chr5	chr5	73029139	73029140	73029082	73030081	1000	-	promoter:15872	uc008xrs.1	12788	Cnga1	0.857143	0.92	0.714286	0.296296									72637900chr5	0.807692	0.833333
73029205chr5	chr5	73029205	73029206	73029082	73030081	1000	-	promoter:15872	uc008xrs.1	12788	Cnga1	0.941176	0.916667	0.692308	0.285714									72637966chr5	1	0.708333
73029500chr5	chr5	73029500	73029501	73029082	73030081	1000	-	promoter:15872	uc008xrs.1	12788	Cnga1	1	0.888889	0.909091	1									72638261chr5	1	0.944444
73029513chr5	chr5	73029513	73029514	73029082	73030081	1000	-	promoter:15872	uc008xrs.1	12788	Cnga1	1	0.95	0.826087	0.875									72638274chr5	0.958333	1
73029547chr5	chr5	73029547	73029548	73029082	73030081	1000	-	promoter:15872	uc008xrs.1	12788	Cnga1	1	0.894737	0.8	0.666667									72638308chr5	0.860577	0.95
73029798chr5	chr5	73029798	73029799	73029082	73030081	1000	-	promoter:15872	uc008xrs.1	12788	Cnga1	0.862069	0.807692	0.714286	0.423077									72638559chr5	0.595694	0.964286
73029928chr5	chr5	73029928	73029929	73029082	73030081	1000	-	promoter:15872	uc008xrs.1	12788	Cnga1	0.826087	0.971429	0.83871	0.852941									72638689chr5	0.653846	0.803571
73033745chr5	chr5	73033745	73033746	73033741	73033991	251	-	firstexon:15871	uc008xrr.1	12788	Cnga1	0.97619	0.90625	0.571429	0.285714	0.788025	0.7117	0.391262	0.381521	0.172554	0.210328	0.262272	0.206272	72642506chr5	0.9375	0.964286	0.792678	0.821116	0.255665	0.248278
73033807chr5	chr5	73033807	73033808	73033741	73033991	251	-	firstexon:15871	uc008xrr.1	12788	Cnga1	0.933333	0.8	0.28	0.3	0.779631	0.706057	0.311202	0.275263	0.144937	0.14085	0.118637	0.0391571	72642568chr5	0.827381	0.908088	0.856376	0.891929	0.0823676	0.0816016
73033911chr5	chr5	73033911	73033912	73033741	73033991	251	-	firstexon:15871	uc008xrr.1	12788	Cnga1	0.740741	0.517241	0.25	0.25									72642672chr5	0.807692	0.795455
73033971chr5	chr5	73033971	73033972	73033741	73033991	251	-	firstexon:15871	uc008xrr.1	12788	Cnga1	0.434783	0.321429	0.130435	0.222222									72642732chr5	1	0.975
73034021chr5	chr5	73034021	73034022	73033992	73034991	1000	-	promoter:15871	uc008xrr.1	12788	Cnga1	0.722222	0.52	0.210526	0.235294									72642782chr5	0.822115	0.762821
73034104chr5	chr5	73034104	73034105	73033992	73034991	1000	-	promoter:15871	uc008xrr.1	12788	Cnga1	0.846154	0.756757	0.233333	0.266667									72642865chr5	0.909091	0.8
73034108chr5	chr5	73034108	73034109	73033992	73034991	1000	-	promoter:15871	uc008xrr.1	12788	Cnga1	0.541667	0.648649	0.21875	0.3125									72642869chr5	0.911765	0.9375
73034263chr5	chr5	73034263	73034264	73033992	73034991	1000	-	promoter:15871	uc008xrr.1	12788	Cnga1	0.607143	0.885714	0.2	0.32									72643024chr5	0.669643	0.863636
73034297chr5	chr5	73034297	73034298	73033992	73034991	1000	-	promoter:15871	uc008xrr.1	12788	Cnga1	0.967742	0.975	0.863636	0.724138									72643058chr5	0.878571	1
73034304chr5	chr5	73034304	73034305	73033992	73034991	1000	-	promoter:15871	uc008xrr.1	12788	Cnga1	0.928571	0.871795	0.818182	0.785714									72643065chr5	1	1
73034307chr5	chr5	73034307	73034308	73033992	73034991	1000	-	promoter:15871	uc008xrr.1	12788	Cnga1	0.896552	0.880952	0.727273	0.551724									72643068chr5	1	0.899038
73034576chr5	chr5	73034576	73034577	73033992	73034991	1000	-	promoter:15871	uc008xrr.1	12788	Cnga1	0.769231	0.740741	0.409091	0.266667									72643337chr5	0.916667	0.9375
73034654chr5	chr5	73034654	73034655	73033992	73034991	1000	-	promoter:15871	uc008xrr.1	12788	Cnga1	0.88	0.565217	0.35	0.2									72643415chr5	0.833333	1
73034685chr5	chr5	73034685	73034686	73033992	73034991	1000	-	promoter:15871	uc008xrr.1	12788	Cnga1		0.72	0.388889	0.315789									72643446chr5	0.928571	0.95
73034846chr5	chr5	73034846	73034847	73033992	73034991	1000	-	promoter:15871	uc008xrr.1	12788	Cnga1		0.904762	0.789474	0.833333									72643607chr5	0.672932	0.745192
73034899chr5	chr5	73034899	73034900	73033992	73034991	1000	-	promoter:15871	uc008xrr.1	12788	Cnga1		0.823529	0.130435	0.352941									72643660chr5	0.326923	0.333333
73034971chr5	chr5	73034971	73034972	73033992	73034991	1000	-	promoter:15871	uc008xrr.1	12788	Cnga1		0.26087	0.08	0.263158									72643732chr5	0.0333333	0.0871212
107581798chr9	chr9	107581798	107581799	107581774	107581923	150	-	firstexon:30184	uc009rmr.1	14685	Gnat1	0.642857	0.473684	0.166667	0.142857	0.613572	0.585669	0.388888	0.333325	0.249428	0.312556	0.345217	0.281573	107679467chr9	0.483333	0.444444	0.569156	0.510693	0.265686	0.264005
107581862chr9	chr9	107581862	107581863	107581774	107581923	150	-	firstexon:30184	uc009rmr.1	14685	Gnat1	0.75	0.421053	0.555556	0.285714	0.708545	0.675435	0.338983	0.199987	0.146752	0.218167	0.253594	0.12272	107679531chr9	0.818182	0.5	0.610012	0.520507	0.185867	0.202663
107581922chr9	chr9	107581922	107581923	107581774	107581923	150	-	firstexon:30184	uc009rmr.1	14685	Gnat1	0.375	0.222222	0.0666667										107679591chr9	0.4	0.25
107581935chr9	chr9	107581935	107581936	107581924	107582923	1000	-	promoter:30184	uc009rmr.1	14685	Gnat1	0.0555556	0	0.0769231										107679604chr9	0.142857	0.160256
107582006chr9	chr9	107582006	107582007	107581924	107582923	1000	-	promoter:30184	uc009rmr.1	14685	Gnat1	0.235294	0.142857	0	0.2									107679675chr9	0.0833333	0.194444
107582033chr9	chr9	107582033	107582034	107581924	107582923	1000	-	promoter:30184	uc009rmr.1	14685	Gnat1	0.588235	0.666667	0.125	0.2									107679702chr9	0.5	0.325
107582236chr9	chr9	107582236	107582237	107581924	107582923	1000	-	promoter:30184	uc009rmr.1	14685	Gnat1	0.608696	0.529412	0.238095	0.266667									107679905chr9	0.357143	0.354167
107582369chr9	chr9	107582369	107582370	107581924	107582923	1000	-	promoter:30184	uc009rmr.1	14685	Gnat1	0.85	0.851852	0.111111	0.0588235									107680038chr9	0.5125	0.419231
107582390chr9	chr9	107582390	107582391	107581924	107582923	1000	-	promoter:30184	uc009rmr.1	14685	Gnat1	0.5	0.551724	0.1875	0									107680059chr9	0.555556	0.526515
107582613chr9	chr9	107582613	107582614	107581924	107582923	1000	-	promoter:30184	uc009rmr.1	14685	Gnat1	0.73913	0.85	0.684211	0.7									107680282chr9	0.847222	0.797619
107582617chr9	chr9	107582617	107582618	107581924	107582923	1000	-	promoter:30184	uc009rmr.1	14685	Gnat1	0.85	0.944444	1	1									107680286chr9	0.919872	1
107582782chr9	chr9	107582782	107582783	107581924	107582923	1000	-	promoter:30184	uc009rmr.1	14685	Gnat1	0.928571	0.909091	0.538462	0.333333									107680451chr9	0.823077	0.958333
107582828chr9	chr9	107582828	107582829	107581924	107582923	1000	-	promoter:30184	uc009rmr.1	14685	Gnat1	0.8	1	0.789474	0.3125									107680497chr9	0.830303	0.636364
107582838chr9	chr9	107582838	107582839	107581924	107582923	1000	-	promoter:30184	uc009rmr.1	14685	Gnat1	0.666667	0.636364	0.904762	0.5									107680507chr9	0.694805	0.583333
3943030chr6	chr6	3943030	3943031	3943012	3944011	1000	+	promoter:17129	uc009avi.1	14699	Gngt1	1	0.970588	0.966667	0.875	0.901597	0.869942	0.538891	0.526381	0.07799	0.0890974	0.355996	0.35309	3993030chr6	0.958333	0.958333	0.619627	0.630129	0.278891	0.281302
3943071chr6	chr6	3943071	3943072	3943012	3944011	1000	+	promoter:17129	uc009avi.1	14699	Gngt1	0.818182	0.85	0.939394	0.809524	0.915896	0.863163	0.211932	0.194158	0.0689264	0.0900531	0.0821358	0.0488394	3993071chr6	0.892857	0.90873	0.363034	0.383069	0.103927	0.100072
3943227chr6	chr6	3943227	3943228	3943012	3944011	1000	+	promoter:17129	uc009avi.1	14699	Gngt1	1	1	0.967742	1									3993227chr6	0.822222	0.964286	0.87622	0.877189	0.0479632	0.132591
3943245chr6	chr6	3943245	3943246	3943012	3944011	1000	+	promoter:17129	uc009avi.1	14699	Gngt1	0.875	0.833333	0.8125	0.842105									3993245chr6	0.846639	1
3943322chr6	chr6	3943322	3943323	3943012	3944011	1000	+	promoter:17129	uc009avi.1	14699	Gngt1	0.814815	0.736842	0.863636	0.875									3993322chr6	0.885621	0.768908
3943403chr6	chr6	3943403	3943404	3943012	3944011	1000	+	promoter:17129	uc009avi.1	14699	Gngt1	0.815789	0.869565	0.645161	0.75									3993403chr6	0.851648	0.662879
3943535chr6	chr6	3943535	3943536	3943012	3944011	1000	+	promoter:17129	uc009avi.1	14699	Gngt1	0.941176	0.939394	0.242424	0.235294									3993535chr6	0.535294	0.560049
3943611chr6	chr6	3943611	3943612	3943012	3944011	1000	+	promoter:17129	uc009avi.1	14699	Gngt1	0.906977	0.972222	0.363636	0.227273									3993611chr6	0.277778	0.365836
3943780chr6	chr6	3943780	3943781	3943012	3944011	1000	+	promoter:17129	uc009avi.1	14699	Gngt1	0.888889	0.90625	0.181818	0.166667									3993780chr6	0.298701	0.377493
3943791chr6	chr6	3943791	3943792	3943012	3944011	1000	+	promoter:17129	uc009avi.1	14699	Gngt1	0.958333	0.75	0.133333	0.25									3993791chr6	0.265152	0.356838
3943841chr6	chr6	3943841	3943842	3943012	3944011	1000	+	promoter:17129	uc009avi.1	14699	Gngt1	1	0.777778	0.173913	0.142857									3993841chr6	0.416667	0.388199
3943867chr6	chr6	3943867	3943868	3943012	3944011	1000	+	promoter:17129	uc009avi.1	14699	Gngt1	0.8	0.833333	0.176471	0.142857									3993867chr6	0.384615	0.25
13404104chr8	chr8	13404104	13404105	13404081	13405080	1000	+	promoter:24795	uc009kxw.2	24013	Grk1	1	0.869565	0.923077	0.4	0.887188	0.89685	0.442097	0.434303	0.151955	0.11755	0.246842	0.236942	13404104chr8	0.9	0.685714	0.875387	0.848546	0.101939	0.173157
13404274chr8	chr8	13404274	13404275	13404081	13405080	1000	+	promoter:24795	uc009kxw.2	24013	Grk1	1	1	1	0.9375	0.908876	0.922801	0.350539	0.303923	0.12997	0.0818736	0.141715	0.122613	13404274chr8	0.8	0.888889	0.893315	0.860295	0.0958355	0.211693
13404280chr8	chr8	13404280	13404281	13404081	13405080	1000	+	promoter:24795	uc009kxw.2	24013	Grk1	0.9	0.904762	1	0.866667									13404280chr8	0.723214	0.888889
13404589chr8	chr8	13404589	13404590	13404081	13405080	1000	+	promoter:24795	uc009kxw.2	24013	Grk1	0.588235	0.566667	0.4	0.636364									13404589chr8	0.623077	0.666667
13404668chr8	chr8	13404668	13404669	13404081	13405080	1000	+	promoter:24795	uc009kxw.2	24013	Grk1	0.458333	0.647059	0.130435	0.3									13404668chr8	0.875	0.916667
13404745chr8	chr8	13404745	13404746	13404081	13405080	1000	+	promoter:24795	uc009kxw.2	24013	Grk1	0.555556	0.772727	0.105263	0.222222									13404745chr8	0.794444	0.414286
13404821chr8	chr8	13404821	13404822	13404081	13405080	1000	+	promoter:24795	uc009kxw.2	24013	Grk1	0.733333	0.8	0.181818	0.125									13404821chr8	0.635714	0.407143
13405026chr8	chr8	13405026	13405027	13404081	13405080	1000	+	promoter:24795	uc009kxw.2	24013	Grk1	0.833333	0.909091	0.166667	0.111111									13405026chr8	1	1
13405127chr8	chr8	13405127	13405128	13405081	13405816	736	+	firstexon:24795	uc009kxw.2	24013	Grk1	1	0.894737	0.4	0.375									13405127chr8	0.916667	0.583333
13405142chr8	chr8	13405142	13405143	13405081	13405816	736	+	firstexon:24795	uc009kxw.2	24013	Grk1	0.875	0.8125	0.333333	0.5									13405142chr8	0.916667	0.816667
13405166chr8	chr8	13405166	13405167	13405081	13405816	736	+	firstexon:24795	uc009kxw.2	24013	Grk1	0.947368	1	0.3125	0.4									13405166chr8	1	0.944444
13405173chr8	chr8	13405173	13405174	13405081	13405816	736	+	firstexon:24795	uc009kxw.2	24013	Grk1	0.947368	1	0.3125	0.25									13405173chr8	0.95	0.923077
13405187chr8	chr8	13405187	13405188	13405081	13405816	736	+	firstexon:24795	uc009kxw.2	24013	Grk1	1	0.888889	0.461538	0.25									13405187chr8	0.863636	1
13405201chr8	chr8	13405201	13405202	13405081	13405816	736	+	firstexon:24795	uc009kxw.2	24013	Grk1	1	1	0.307692	0.222222									13405201chr8	0.854545	0.964286
13405209chr8	chr8	13405209	13405210	13405081	13405816	736	+	firstexon:24795	uc009kxw.2	24013	Grk1	0.941176	1	0.333333	0.3									13405209chr8	0.863636	1
13405236chr8	chr8	13405236	13405237	13405081	13405816	736	+	firstexon:24795	uc009kxw.2	24013	Grk1	1	1	0.642857	0.555556									13405236chr8	0.961538	1
13405269chr8	chr8	13405269	13405270	13405081	13405816	736	+	firstexon:24795	uc009kxw.2	24013	Grk1	1	0.954545	0.555556	0.375									13405269chr8	0.832353	0.958333
13405319chr8	chr8	13405319	13405320	13405081	13405816	736	+	firstexon:24795	uc009kxw.2	24013	Grk1	1	0.952381	0.333333	0.3									13405319chr8	0.9375	1
13405355chr8	chr8	13405355	13405356	13405081	13405816	736	+	firstexon:24795	uc009kxw.2	24013	Grk1	1	1	0.357143	0.3									13405355chr8	1	0.964286
13405547chr8	chr8	13405547	13405548	13405081	13405816	736	+	firstexon:24795	uc009kxw.2	24013	Grk1	0.8	0.857143	0.454545	0.272727									13405547chr8	0.873016	0.928571
13405597chr8	chr8	13405597	13405598	13405081	13405816	736	+	firstexon:24795	uc009kxw.2	24013	Grk1	0.933333	1	0.416667	0.909091									13405597chr8	0.888889	0.870629
13405635chr8	chr8	13405635	13405636	13405081	13405816	736	+	firstexon:24795	uc009kxw.2	24013	Grk1	0.85	0.9	0.538462	0.692308									13405635chr8	0.875	0.813187
13405721chr8	chr8	13405721	13405722	13405081	13405816	736	+	firstexon:24795	uc009kxw.2	24013	Grk1	0.95	1	0.7	0.727273									13405721chr8	1	0.95
13405750chr8	chr8	13405750	13405751	13405081	13405816	736	+	firstexon:24795	uc009kxw.2	24013	Grk1	0.933333	0.941176	0.4	0.454545									13405750chr8	0.954545	0.878571
13405791chr8	chr8	13405791	13405792	13405081	13405816	736	+	firstexon:24795	uc009kxw.2	24013	Grk1	0.933333	0.75	0.285714	0.375									13405791chr8	0.845238	0.75
67508259chr11	chr11	67508259	67508260	67507828	67508827	1000	+	promoter:33863	uc007jmz.2	19674	Rcvrn		1	0.875	0.8	0.795692	0.769748	0.588289	0.317811	0.197359	0.194659	0.295285	0.229048				0.837642	0.79772	0.21754	0.210224
67508289chr11	chr11	67508289	67508290	67507828	67508827	1000	+	promoter:33863	uc007jmz.2	19674	Rcvrn		0.9	1	0.909091	0.858241	0.799443	0.580124	0.26814	0.0941424	0.123226	0.225822	0.14427				0.879568	0.873401	0.136562	0.107294
67508426chr11	chr11	67508426	67508427	67507828	67508827	1000	+	promoter:33863	uc007jmz.2	19674	Rcvrn	0.866667	0.8125	0.75	0.428571									67694924chr11	0.916667
67508648chr11	chr11	67508648	67508649	67507828	67508827	1000	+	promoter:33863	uc007jmz.2	19674	Rcvrn	0.916667	0.823529	0.444444	0.285714									67695146chr11	0.928571	0.742424
67508663chr11	chr11	67508663	67508664	67507828	67508827	1000	+	promoter:33863	uc007jmz.2	19674	Rcvrn	0.769231	0.6875	0.428571	0.142857									67695161chr11	0.5625	0.8
67508801chr11	chr11	67508801	67508802	67507828	67508827	1000	+	promoter:33863	uc007jmz.2	19674	Rcvrn	0.4	0.666667	0	0.272727									67695299chr11	0.266667	0.434524
67508871chr11	chr11	67508871	67508872	67508828	67509299	472	+	firstexon:33863	uc007jmz.2	19674	Rcvrn	0.25	0.125	0.111111	0.285714									67695370chr11	0.125	0.2
67508890chr11	chr11	67508890	67508891	67508828	67509299	472	+	firstexon:33863	uc007jmz.2	19674	Rcvrn	0.454545	0.5	0.2	0									67695389chr11	0.833333	0.555556
67508897chr11	chr11	67508897	67508898	67508828	67509299	472	+	firstexon:33863	uc007jmz.2	19674	Rcvrn	0.461538	0.555556	0.142857	0									67695396chr11		0.444444
67508899chr11	chr11	67508899	67508900	67508828	67509299	472	+	firstexon:33863	uc007jmz.2	19674	Rcvrn	0.615385	0.4											67695398chr11		0.555556
67508902chr11	chr11	67508902	67508903	67508828	67509299	472	+	firstexon:33863	uc007jmz.2	19674	Rcvrn	0.416667	0.5	0.285714	0									67695401chr11		0.444444
67508937chr11	chr11	67508937	67508938	67508828	67509299	472	+	firstexon:33863	uc007jmz.2	19674	Rcvrn	0.846154	0.714286	0	0.166667									67695436chr11		0.555556
67509042chr11	chr11	67509042	67509043	67508828	67509299	472	+	firstexon:33863	uc007jmz.2	19674	Rcvrn	0.705882	0.545455		0.428571	CpGisland:9929	CpGisland:9929	CpGisland:9929	CpGisland:9929					67695540chr11	1	0.770833
67509046chr11	chr11	67509046	67509047	67508828	67509299	472	+	firstexon:33863	uc007jmz.2	19674	Rcvrn	0.833333	0.636364	0.545455	0.375	CpGisland:9929	CpGisland:9929	CpGisland:9929	CpGisland:9929					67695544chr11	0.777778	1
67509053chr11	chr11	67509053	67509054	67508828	67509299	472	+	firstexon:33863	uc007jmz.2	19674	Rcvrn	0.736842	0.545455	0.181818	0.125	CpGisland:9929	CpGisland:9929	CpGisland:9929	CpGisland:9929					67695551chr11	0.5	0.6875
67509055chr11	chr11	67509055	67509056	67508828	67509299	472	+	firstexon:33863	uc007jmz.2	19674	Rcvrn	0.894737	0.833333	0.272727		CpGisland:9929	CpGisland:9929	CpGisland:9929	CpGisland:9929					67695553chr11	1	0.916667
67509066chr11	chr11	67509066	67509067	67508828	67509299	472	+	firstexon:33863	uc007jmz.2	19674	Rcvrn	0.764706	1	0.625	0	CpGisland:9929	CpGisland:9929	CpGisland:9929	CpGisland:9929					67695564chr11	1	0.875
67509092chr11	chr11	67509092	67509093	67508828	67509299	472	+	firstexon:33863	uc007jmz.2	19674	Rcvrn	0.842105	0.923077	0.555556	0.375	CpGisland:9929	CpGisland:9929	CpGisland:9929	CpGisland:9929					67695590chr11	0.9	1
67509099chr11	chr11	67509099	67509100	67508828	67509299	472	+	firstexon:33863	uc007jmz.2	19674	Rcvrn	0.947368	1	0.75	0.5	CpGisland:9929	CpGisland:9929	CpGisland:9929	CpGisland:9929					67695597chr11	0.9	1
67509114chr11	chr11	67509114	67509115	67508828	67509299	472	+	firstexon:33863	uc007jmz.2	19674	Rcvrn	0.952381	0.923077	0.818182	0.5	CpGisland:9929	CpGisland:9929	CpGisland:9929	CpGisland:9929					67695612chr11	0.9	1
67509116chr11	chr11	67509116	67509117	67508828	67509299	472	+	firstexon:33863	uc007jmz.2	19674	Rcvrn	1	1	1		CpGisland:9929	CpGisland:9929	CpGisland:9929	CpGisland:9929					67695614chr11	1	0.833333
67509123chr11	chr11	67509123	67509124	67508828	67509299	472	+	firstexon:33863	uc007jmz.2	19674	Rcvrn	0.736842	0.769231	0.636364	0.25	CpGisland:9929	CpGisland:9929	CpGisland:9929	CpGisland:9929					67695621chr11	0.633333	0.833333
67509130chr11	chr11	67509130	67509131	67508828	67509299	472	+	firstexon:33863	uc007jmz.2	19674	Rcvrn	0.9375	0.846154	1	0.625	CpGisland:9929	CpGisland:9929	CpGisland:9929	CpGisland:9929					67695628chr11	1	1
67509138chr11	chr11	67509138	67509139	67508828	67509299	472	+	firstexon:33863	uc007jmz.2	19674	Rcvrn	1	0.8	0.909091	0.333333	CpGisland:9929	CpGisland:9929	CpGisland:9929	CpGisland:9929					67695636chr11	0.966667	0.816667
67509150chr11	chr11	67509150	67509151	67508828	67509299	472	+	firstexon:33863	uc007jmz.2	19674	Rcvrn	0.625	0.636364	0.636364	0.142857	CpGisland:9929	CpGisland:9929	CpGisland:9929	CpGisland:9929					67695648chr11	0.760417	0.716667
67509158chr11	chr11	67509158	67509159	67508828	67509299	472	+	firstexon:33863	uc007jmz.2	19674	Rcvrn	0.9	0.818182	0.7	0.428571	CpGisland:9929	CpGisland:9929	CpGisland:9929	CpGisland:9929					67695656chr11	0.944444	0.916667
67509177chr11	chr11	67509177	67509178	67508828	67509299	472	+	firstexon:33863	uc007jmz.2	19674	Rcvrn	0.8	0.777778	0.692308	0.285714	CpGisland:9929	CpGisland:9929	CpGisland:9929	CpGisland:9929					67695675chr11	0.9125	1
67509200chr11	chr11	67509200	67509201	67508828	67509299	472	+	firstexon:33863	uc007jmz.2	19674	Rcvrn	0.882353	0.818182	0.6	0.285714	CpGisland:9929	CpGisland:9929	CpGisland:9929	CpGisland:9929					67695698chr11	0.9	0.9375
67509203chr11	chr11	67509203	67509204	67508828	67509299	472	+	firstexon:33863	uc007jmz.2	19674	Rcvrn	1	0.909091	0.888889	0.5	CpGisland:9929	CpGisland:9929	CpGisland:9929	CpGisland:9929					67695701chr11	0.922222	0.785714
67509215chr11	chr11	67509215	67509216	67508828	67509299	472	+	firstexon:33863	uc007jmz.2	19674	Rcvrn	0.933333	0.9	0.666667	0.333333	CpGisland:9929	CpGisland:9929	CpGisland:9929	CpGisland:9929					67695713chr11	0.944444	0.816667
67509225chr11	chr11	67509225	67509226	67508828	67509299	472	+	firstexon:33863	uc007jmz.2	19674	Rcvrn	0.933333	0.857143	0.571429	0.333333	CpGisland:9929	CpGisland:9929	CpGisland:9929	CpGisland:9929					67695723chr11	0.756944	0.9
67509239chr11	chr11	67509239	67509240	67508828	67509299	472	+	firstexon:33863	uc007jmz.2	19674	Rcvrn	1	0.9375	1	0.714286	CpGisland:9929	CpGisland:9929	CpGisland:9929	CpGisland:9929					67695737chr11	1	1
67509246chr11	chr11	67509246	67509247	67508828	67509299	472	+	firstexon:33863	uc007jmz.2	19674	Rcvrn	0.894737	0.904762	0.714286	0.375	CpGisland:9929	CpGisland:9929	CpGisland:9929	CpGisland:9929					67695744chr11	1	1
67509249chr11	chr11	67509249	67509250	67508828	67509299	472	+	firstexon:33863	uc007jmz.2	19674	Rcvrn	0.913043	0.9	0.777778	0.142857	CpGisland:9929	CpGisland:9929	CpGisland:9929	CpGisland:9929					67695747chr11	0.9375	1
67509255chr11	chr11	67509255	67509256	67508828	67509299	472	+	firstexon:33863	uc007jmz.2	19674	Rcvrn	0.956522	0.85	0.777778	0.142857	CpGisland:9929	CpGisland:9929	CpGisland:9929	CpGisland:9929					67695753chr11	0.9375	1
67509294chr11	chr11	67509294	67509295	67508828	67509299	472	+	firstexon:33863	uc007jmz.2	19674	Rcvrn	0.866667	0.894737	0.444444	0									67695792chr11	0.902778	0.785714
115881029chr6	chr6	115881029	115881030	115880945	115881944	1000	+	promoter:18140	uc009djk.1	212541	Rho	0.875	0.866667	0.25	0.375	0.751265	0.779865	0.442144	0.342948	0.206022	0.198534	0.223987	0.252321	115931011chr6	0.888889	0.928571	0.87093	0.865332	0.151571	0.161244
115881165chr6	chr6	115881165	115881166	115880945	115881944	1000	+	promoter:18140	uc009djk.1	212541	Rho	0.961538	0.833333	0.875	0.888889	0.857415	0.846559	0.386938	0.269452	0.161625	0.168392	0.182305	0.183883	115931147chr6	0.861111	0.928571	0.924135	0.941026	0.0880944	0.139894
115881175chr6	chr6	115881175	115881176	115880945	115881944	1000	+	promoter:18140	uc009djk.1	212541	Rho	0.655172	0.833333	0.428571	0.5									115931157chr6	0.828571	1
115881241chr6	chr6	115881241	115881242	115880945	115881944	1000	+	promoter:18140	uc009djk.1	212541	Rho	0.473684	0.538462	0.4	0.333333									115931223chr6	0.636364	0.8125
115881268chr6	chr6	115881268	115881269	115880945	115881944	1000	+	promoter:18140	uc009djk.1	212541	Rho	0.631579	0.6	0.4	0.5									115931250chr6	0.555556	0.652778
115881320chr6	chr6	115881320	115881321	115880945	115881944	1000	+	promoter:18140	uc009djk.1	212541	Rho	0.647059	0.642857	0.5	0.454545									115931302chr6	0.742424	0.708333
115881352chr6	chr6	115881352	115881353	115880945	115881944	1000	+	promoter:18140	uc009djk.1	212541	Rho	0.882353	0.722222	0.555556	0.375									115931334chr6	0.928571	0.717949
115881368chr6	chr6	115881368	115881369	115880945	115881944	1000	+	promoter:18140	uc009djk.1	212541	Rho	0.733333	0.666667	1	0.625									115931350chr6	0.944444	0.958333
115881441chr6	chr6	115881441	115881442	115880945	115881944	1000	+	promoter:18140	uc009djk.1	212541	Rho	0.666667	0.764706	0.333333	0.727273									115931423chr6	0.944444	0.884615
115881457chr6	chr6	115881457	115881458	115880945	115881944	1000	+	promoter:18140	uc009djk.1	212541	Rho	0.571429	0.823529	0.363636	0.25									115931439chr6	0.706349	0.746154
115881462chr6	chr6	115881462	115881463	115880945	115881944	1000	+	promoter:18140	uc009djk.1	212541	Rho	0.583333	0.9	0.777778	0.571429									115931444chr6	0.81746	0.714286
115881470chr6	chr6	115881470	115881471	115880945	115881944	1000	+	promoter:18140	uc009djk.1	212541	Rho	0.454545	0.894737	0.777778	0.714286									115931452chr6	0.95	0.729167
115881477chr6	chr6	115881477	115881478	115880945	115881944	1000	+	promoter:18140	uc009djk.1	212541	Rho	0.444444	0.933333	0.888889	1									115931459chr6	1	0.825
115881498chr6	chr6	115881498	115881499	115880945	115881944	1000	+	promoter:18140	uc009djk.1	212541	Rho	0.666667	0.764706	0.555556	0									115931480chr6	0.8125	0.661538
115881505chr6	chr6	115881505	115881506	115880945	115881944	1000	+	promoter:18140	uc009djk.1	212541	Rho	0.555556	0.631579	0.444444	0.166667									115931487chr6	0.958333	0.646154
115881514chr6	chr6	115881514	115881515	115880945	115881944	1000	+	promoter:18140	uc009djk.1	212541	Rho	0.5	0.75	0.444444	0									115931496chr6	0.923077	0.775
115881676chr6	chr6	115881676	115881677	115880945	115881944	1000	+	promoter:18140	uc009djk.1	212541	Rho	0.545455	0.692308	0.375										115931658chr6	1	0.878205
115881779chr6	chr6	115881779	115881780	115880945	115881944	1000	+	promoter:18140	uc009djk.1	212541	Rho	0.428571	0.428571	0.125	0									115931761chr6	0.625	0.571429
115881817chr6	chr6	115881817	115881818	115880945	115881944	1000	+	promoter:18140	uc009djk.1	212541	Rho	0.272727	0.307692	0.111111	0.1									115931799chr6	0.25	0.5
115881838chr6	chr6	115881838	115881839	115880945	115881944	1000	+	promoter:18140	uc009djk.1	212541	Rho	0.5	0.5	0.0909091	0									115931820chr6	0.75	1
115881854chr6	chr6	115881854	115881857	115880945	115881944	1000	+	promoter:18140	uc009djk.1	212541	Rho	0.555556	0.636364	0	0.166667									115931836chr6	0.77381	0.714286
115881934chr6	chr6	115881934	115881935	115880945	115881944	1000	+	promoter:18140	uc009djk.1	212541	Rho	0.833333	0.8	0.428571										115931838chr6	0.785714	0.428571
																								115931916chr6	1	1
115881946chr6	chr6	115881946	115881947	115881945	115882383	439	+	firstexon:18140	uc009djk.1	212541	Rho		0.181818	0.285714										115931928chr6		1
115881962chr6	chr6	115881962	115881963	115881945	115882383	439	+	firstexon:18140	uc009djk.1	212541	Rho	0.6	0.4	0.666667	0									115931944chr6		1
115881988chr6	chr6	115881988	115881989	115881945	115882383	439	+	firstexon:18140	uc009djk.1	212541	Rho	0.9	1	0.375	0.166667									115931971chr6		1
115881997chr6	chr6	115881997	115881998	115881945	115882383	439	+	firstexon:18140	uc009djk.1	212541	Rho	0.857143	0.8	0.285714	0.166667									115931980chr6		1
115882010chr6	chr6	115882010	115882011	115881945	115882383	439	+	firstexon:18140	uc009djk.1	212541	Rho	0.5	0.636364	0.285714	0.142857									115931993chr6	1	1
115882017chr6	chr6	115882017	115882018	115881945	115882383	439	+	firstexon:18140	uc009djk.1	212541	Rho	0.857143	0.909091	0.428571	0.2									115932000chr6	1	1
115882029chr6	chr6	115882029	115882030	115881945	115882383	439	+	firstexon:18140	uc009djk.1	212541	Rho	0.75	0.9	0.142857	0.2									115932012chr6	1	0.857143
115882068chr6	chr6	115882068	115882069	115881945	115882383	439	+	firstexon:18140	uc009djk.1	212541	Rho	0.875	0.727273		0.142857									115932051chr6	1	0.666667
115882077chr6	chr6	115882077	115882078	115881945	115882383	439	+	firstexon:18140	uc009djk.1	212541	Rho	1	0.9		0.2									115932060chr6	1	1
115882084chr6	chr6	115882084	115882085	115881945	115882383	439	+	firstexon:18140	uc009djk.1	212541	Rho	0.846154	1		0									115932067chr6	0.888889	1
115882095chr6	chr6	115882095	115882096	115881945	115882383	439	+	firstexon:18140	uc009djk.1	212541	Rho	1	1	0.6	0.142857									115932078chr6	0.888889	1
115882103chr6	chr6	115882103	115882104	115881945	115882383	439	+	firstexon:18140	uc009djk.1	212541	Rho	1	0.875		0.142857									115932086chr6	1	1
115882118chr6	chr6	115882118	115882119	115881945	115882383	439	+	firstexon:18140	uc009djk.1	212541	Rho	0.928571	1		0.625									115932101chr6	0.875	0.7
115882148chr6	chr6	115882148	115882149	115881945	115882383	439	+	firstexon:18140	uc009djk.1	212541	Rho	0.916667	1		0.333333									115932131chr6	0.9	1
115882167chr6	chr6	115882167	115882168	115881945	115882383	439	+	firstexon:18140	uc009djk.1	212541	Rho	1	0.777778	0.5	0.571429									115932150chr6	0.9	1
115882196chr6	chr6	115882196	115882197	115881945	115882383	439	+	firstexon:18140	uc009djk.1	212541	Rho	1	1	0.333333	0.555556									115932179chr6	1	1
115882203chr6	chr6	115882203	115882204	115881945	115882383	439	+	firstexon:18140	uc009djk.1	212541	Rho	1	0.888889	0.363636	0.555556									115932186chr6	1	1
115882209chr6	chr6	115882209	115882210	115881945	115882383	439	+	firstexon:18140	uc009djk.1	212541	Rho	1	1	0.363636	0.444444									115932192chr6	0.909091	1
115882228chr6	chr6	115882228	115882229	115881945	115882383	439	+	firstexon:18140	uc009djk.1	212541	Rho	1	1	0.545455	0.5									115932210chr6	0.923077	1
115882263chr6	chr6	115882263	115882264	115881945	115882383	439	+	firstexon:18140	uc009djk.1	212541	Rho	0.875	0.866667	0.384615	0.333333									115932245chr6	0.9	1
115882287chr6	chr6	115882287	115882288	115881945	115882383	439	+	firstexon:18140	uc009djk.1	212541	Rho	0.888889	1	0.7	0.444444									115932269chr6	1	1
115882332chr6	chr6	115882332	115882333	115881945	115882383	439	+	firstexon:18140	uc009djk.1	212541	Rho	0.9	0.95	0.5	0.454545									115932314chr6	0.954545	1
115882359chr6	chr6	115882359	115882360	115881945	115882383	439	+	firstexon:18140	uc009djk.1	212541	Rho	0.923077	0.75	0.357143	0.333333									115932341chr6	0.756944	0.8
																								59948604chr9	0.333333	0.916667	0.844112	0.86982	0.168902	0.154989
																								59948634chr9	1	1	0.868013	0.869176	0.131014	0.166395
																								59948637chr9	1	0.619048
																								59948692chr9	1	0.75
																								59948702chr9	0.8	1
																								59948750chr9	0.958333	0.916667
																								59948801chr9	0.833333	0.928571
																								59948810chr9	1	0.928571
																								59948856chr9	0.9	1
																								59948911chr9	0.857143	1
																								59948965chr9	0.714286	0.846154
																								59948986chr9	1	1
																								59949020chr9	0.833333	0.916667
																								59949043chr9	1	0.909091
																								59949111chr9	0.954545	1
																								59949118chr9	1	0.9375
																								59949131chr9	1	0.916667
																								59949142chr9	0.555556	0.833333
																								59949156chr9	0.7	0.958333
																								59949166chr9	1	0.916667
																								59949285chr9	0.6875	1
																								59949296chr9	0.642857	0.848485
																								59949379chr9	0.733333	0.5625
																								59949396chr9	0.666667	0.352941
																								59949432chr9	1	0.75
																								59949541chr9	0.857143	0.833333
																								59949557chr9	0.428571	0.636364
																								59949713chr9	0.861111	1
																								59949717chr9	0.730159	1
59797648chr9	chr9	59797648	59797649	59797595	59797886	292	-	firstexon:29581	uc009pyu.1	23958	Nr2e3	1	0.965517	0.285714	0.285714	0.908894	0.865805	0.379841	0.368134	0.0923602	0.122085	0.257811	0.292386	59949841chr9	0.923077	1
59797693chr9	chr9	59797693	59797694	59797595	59797886	292	-	firstexon:29581	uc009pyu.1	23958	Nr2e3	0.888889	0.904762	0.133333	0.285714	0.890765	0.827341	0.264459	0.217026	0.099924	0.116591	0.13088	0.112651	59949886chr9	0.966667	1
59797747chr9	chr9	59797747	59797748	59797595	59797886	292	-	firstexon:29581	uc009pyu.1	23958	Nr2e3	0.933333	0.8	0.2	0.25									59949940chr9	1	1
59797841chr9	chr9	59797841	59797842	59797595	59797886	292	-	firstexon:29581	uc009pyu.1	23958	Nr2e3	0.933333	0.882353		0.142857									59950034chr9	0.891667	0.866667
59797859chr9	chr9	59797859	59797860	59797595	59797886	292	-	firstexon:29581	uc009pyu.1	23958	Nr2e3	0.789474	0.823529		0.153846									59950052chr9	0.780702	0.642857
59797904chr9	chr9	59797904	59797905	59797887	59798886	1000	-	promoter:29581	uc009pyu.1	23958	Nr2e3	0.736842	0.5625	0.0714286	0									59950097chr9	0.689474	0.454167
59797945chr9	chr9	59797945	59797946	59797887	59798886	1000	-	promoter:29581	uc009pyu.1	23958	Nr2e3	0.777778	0.833333	0.157895	0.181818									59950138chr9	0.552941	0.576923
59798040chr9	chr9	59798040	59798041	59797887	59798886	1000	-	promoter:29581	uc009pyu.1	23958	Nr2e3	0.923077	0.8	0.2	0.444444									59950233chr9	0.581731	0.848901
59798215chr9	chr9	59798215	59798216	59797887	59798886	1000	-	promoter:29581	uc009pyu.1	23958	Nr2e3	0.9375	0.8125	0.809524	0.833333									59950408chr9	0.714286	0.916667
59798230chr9	chr9	59798230	59798231	59797887	59798886	1000	-	promoter:29581	uc009pyu.1	23958	Nr2e3	1	1	0.857143	0.75									59950423chr9	1	0.954545
59798244chr9	chr9	59798244	59798245	59797887	59798886	1000	-	promoter:29581	uc009pyu.1	23958	Nr2e3	1	1	0.684211	0.888889									59950437chr9	1	0.9
59798281chr9	chr9	59798281	59798282	59797887	59798886	1000	-	promoter:29581	uc009pyu.1	23958	Nr2e3	0.722222	0.863636	0.478261	0.1									59950474chr9	0.777778	0.916667
59798315chr9	chr9	59798315	59798316	59797887	59798886	1000	-	promoter:29581	uc009pyu.1	23958	Nr2e3	0.875	0.933333	0.473684	0.285714									59950508chr9	1	0.961538
59798372chr9	chr9	59798372	59798373	59797887	59798886	1000	-	promoter:29581	uc009pyu.1	23958	Nr2e3	1	0.608696	0.277778	0.333333									59950565chr9	1	0.761905
59798504chr9	chr9	59798504	59798505	59797887	59798886	1000	-	promoter:29581	uc009pyu.1	23958	Nr2e3	0.866667	1	0.25	0.666667									59950697chr9	0.96875	0.888889
59798628chr9	chr9	59798628	59798629	59797887	59798886	1000	-	promoter:29581	uc009pyu.1	23958	Nr2e3	0.947368	1	0.789474	0.916667									59950821chr9	0.95	0.9375
59798693chr9	chr9	59798693	59798694	59797887	59798886	1000	-	promoter:29581	uc009pyu.1	23958	Nr2e3	1	0.944444	0.380952	0.2									59950886chr9	0.84375	0.846591
59798814chr9	chr9	59798814	59798815	59797887	59798886	1000	-	promoter:29581	uc009pyu.1	23958	Nr2e3	1	0.833333	0.25	0.157895									59951007chr9	0.96875	1
59798832chr9	chr9	59798832	59798833	59797887	59798886	1000	-	promoter:29581	uc009pyu.1	23958	Nr2e3	0.9375	0.882353	0.157895	0.117647									59951025chr9	0.860577	1
59808416chr9	chr9	59808416	59808417	59808406	59808466	61	-	firstexon:29583	uc009pyw.1	23958	Nr2e3	1	0.888889	0.944444	1	0.627882	0.654324	0.529862	0.657135	0.313359	0.288754	0.318882	0.273425	59960609chr9	1	1	0.742456	0.748366	0.179074	0.226984
59808426chr9	chr9	59808426	59808427	59808406	59808466	61	-	firstexon:29583	uc009pyw.1	23958	Nr2e3	0.809524	0.666667	0.9	0.956522									59960619chr9	0.80625	1
59808456chr9	chr9	59808456	59808457	59808406	59808466	61	-	firstexon:29583	uc009pyw.1	23958	Nr2e3	0.857143	0.941176	0.866667	0.863636									59960649chr9	0.9375	1
59808474chr9	chr9	59808474	59808475	59808467	59809466	1000	-	promoter:29583	uc009pyw.1	23958	Nr2e3	0.791667	0.9375	0.842105	0.842105									59960667chr9	0.9	1
59808484chr9	chr9	59808484	59808485	59808467	59809466	1000	-	promoter:29583	uc009pyw.1	23958	Nr2e3	0.958333	1	0.941176	0.944444									59960677chr9	0.966667	1
59808505chr9	chr9	59808505	59808506	59808467	59809466	1000	-	promoter:29583	uc009pyw.1	23958	Nr2e3	1	0.95	0.529412	0.714286									59960698chr9	0.892857	0.9
59808613chr9	chr9	59808613	59808614	59808467	59809466	1000	-	promoter:29583	uc009pyw.1	23958	Nr2e3	1	0.777778	0.714286	0.909091									59960807chr9	0.714286	0.666667
																								59960828chr9	0.714286	1
																								59960904chr9	0.8	0.5
59808820chr9	chr9	59808820	59808821	59808467	59809466	1000	-	promoter:29583	uc009pyw.1	23958	Nr2e3	0.967742	0.947368	0.952381	0.727273									59961013chr9	0.9	0.762821
59808889chr9	chr9	59808889	59808890	59808467	59809466	1000	-	promoter:29583	uc009pyw.1	23958	Nr2e3	0.821429	0.730769	0.75	0.615385									59961082chr9	0.9375	0.818182
59808951chr9	chr9	59808951	59808952	59808467	59809466	1000	-	promoter:29583	uc009pyw.1	23958	Nr2e3	0.538462	0.47619	0.304348	0.363636									59961144chr9	0.588889	0.594444
59808963chr9	chr9	59808963	59808964	59808467	59809466	1000	-	promoter:29583	uc009pyw.1	23958	Nr2e3	0.428571	0.473684	0.269231	0.333333									59961156chr9	0.428571	0.466667
59808980chr9	chr9	59808980	59808981	59808467	59809466	1000	-	promoter:29583	uc009pyw.1	23958	Nr2e3	0.464286	0.47619	0.24	0.454545									59961173chr9	0.757143	0.580769
59809021chr9	chr9	59809021	59809022	59808467	59809466	1000	-	promoter:29583	uc009pyw.1	23958	Nr2e3	0.413793	0.666667	0.3	0.466667									59961214chr9	0.733333	0.902778
59809058chr9	chr9	59809058	59809059	59808467	59809466	1000	-	promoter:29583	uc009pyw.1	23958	Nr2e3	0.458333		0.35	0.666667									59961251chr9	0.7125	0.675
59809070chr9	chr9	59809070	59809071	59808467	59809466	1000	-	promoter:29583	uc009pyw.1	23958	Nr2e3	0.578947		0.526316	0.75									59961263chr9	0.775	0.857143
59809090chr9	chr9	59809090	59809091	59808467	59809466	1000	-	promoter:29583	uc009pyw.1	23958	Nr2e3	0.470588		0.45	0.133333									59961283chr9	0.625	0.75
59809101chr9	chr9	59809101	59809102	59808467	59809466	1000	-	promoter:29583	uc009pyw.1	23958	Nr2e3	0.555556		0.304348	0.1875									59961294chr9	0.5	0.516667
59809173chr9	chr9	59809173	59809174	59808467	59809466	1000	-	promoter:29583	uc009pyw.1	23958	Nr2e3	0.0952381	0.166667	0.0952381										59961366chr9	0.6	0.645833
59809204chr9	chr9	59809204	59809205	59808467	59809466	1000	-	promoter:29583	uc009pyw.1	23958	Nr2e3	0.0588235	0.153846	0.0625										59961397chr9	0.716667	0.557143
59809217chr9	chr9	59809217	59809218	59808467	59809466	1000	-	promoter:29583	uc009pyw.1	23958	Nr2e3	0	0.2	0.0588235										59961410chr9	0.25	0.1
59809298chr9	chr9	59809298	59809299	59808467	59809466	1000	-	promoter:29583	uc009pyw.1	23958	Nr2e3	0.619048	0.444444	0.318182										59961491chr9	0.770833	0.8125
59809413chr9	chr9	59809413	59809414	59808467	59809466	1000	-	promoter:29583	uc009pyw.1	23958	Nr2e3	0.925926	0.88	0.9375	0.9									59961606chr9	0.791667	0.854167
30119446chr6	chr6	30119446	30119447	30119446	30119551	106	-	firstexon:18802	uc012eji.1	723886	Mir96	0.454545	0.411765	0	0.111111	0.713231	0.73265	0.162938	0.170073	0.182399	0.174273	0.164282	0.101499	30169446chr6	0.875	0.415584	0.886066	0.875618	0.0987219	0.137206
30119456chr6	chr6	30119456	30119457	30119446	30119551	106	-	firstexon:18802	uc012eji.1	723886	Mir96	0.642857	0.588235	0	0.1	0.731656	0.729529	0.157816	0.170073	0.169871	0.179117	0.167851	0.101499	30169456chr6	1	0.923077	0.889562	0.876185	0.106216	0.145768
30119495chr6	chr6	30119495	30119496	30119446	30119551	106	-	firstexon:18802	uc012eji.1	723886	Mir96	0.6875	0.692308	0	0.125									30169495chr6	0.9	0.905983
30119532chr6	chr6	30119532	30119533	30119446	30119551	106	-	firstexon:18802	uc012eji.1	723886	Mir96	0.642857	0.833333	0.294118	0.1									30169532chr6	0.720238	0.854545
30119651chr6	chr6	30119651	30119652	30119552	30120551	1000	-	promoter:18802	uc012eji.1	723886	Mir96	0.666667	0.6875	0	0.2									30169651chr6	0.685714	0.854545
30119653chr6	chr6	30119653	30119654	30119552	30120551	1000	-	promoter:18802	uc012eji.1	723886	Mir96	0.75	0.8125	0.0588235										30169653chr6	1	0.9
30119684chr6	chr6	30119684	30119685	30119552	30120551	1000	-	promoter:18802	uc012eji.1	723886	Mir96	0.636364	1	0	0.285714									30169684chr6	0.916667	1
30119845chr6	chr6	30119845	30119846	30119552	30120551	1000	-	promoter:18802	uc012eji.1	723886	Mir96	0.4	0.785714	0.25										30169845chr6	0.909091	0.777778
30119884chr6	chr6	30119884	30119885	30119552	30120551	1000	-	promoter:18802	uc012eji.1	723886	Mir96	0.5	0.411765	0.111111	0.142857									30169884chr6	0.708333	0.65
30120130chr6	chr6	30120130	30120131	30119552	30120551	1000	-	promoter:18802	uc012eji.1	723886	Mir96	0.875	0.769231	0.2	0.333333									30170130chr6		1
30120206chr6	chr6	30120206	30120207	30119552	30120551	1000	-	promoter:18802	uc012eji.1	723886	Mir96	0.833333	0.916667	0.133333	0.333333									30170206chr6	0.928571	0.875
30120277chr6	chr6	30120277	30120278	30119552	30120551	1000	-	promoter:18802	uc012eji.1	723886	Mir96	0.875	0.8125	0.294118										30170277chr6	0.833333	0.9375
30120316chr6	chr6	30120316	30120317	30119552	30120551	1000	-	promoter:18802	uc012eji.1	723886	Mir96	0.857143	0.5625	0.333333										30170316chr6	0.883333	0.958333
30120357chr6	chr6	30120357	30120358	30119552	30120551	1000	-	promoter:18802	uc012eji.1	723886	Mir96	0.571429	0.769231	0.230769										30170357chr6	1	0.833333
30120391chr6	chr6	30120391	30120392	30119552	30120551	1000	-	promoter:18802	uc012eji.1	723886	Mir96	1	0.928571	0.636364										30170391chr6	0.964286	1
30120397chr6	chr6	30120397	30120398	30119552	30120551	1000	-	promoter:18802	uc012eji.1	723886	Mir96	1	0.823529	0.1	0.166667									30170397chr6	1	1
30120415chr6	chr6	30120415	30120416	30119552	30120551	1000	-	promoter:18802	uc012eji.1	723886	Mir96	0.9	0.882353	0.2	0.142857									30170415chr6	1	1
30120424chr6	chr6	30120424	30120425	30119552	30120551	1000	-	promoter:18802	uc012eji.1	723886	Mir96	0.545455	0.5	0.0909091	0									30170424chr6	0.818182	0.818182
																								30170578chr6	0.888889	0.845238
																								30170606chr6	0.828571	0.888889
																								30170623chr6	0.861111	0.95
