# Supplementary material for: The epigenetic basis for the impaired ability of adult murine retinal pigment epithelium cells to regenerate retinal tissue
Source: Sci Rep. 2019 Mar 7;9:3860. doi: 10.1038/s41598-019-40262-w (PMC6405859; doi:10.1038/s41598-019-40262-w)
Supplement: Supplementary file 10 — Supplementary Data S10 [file 41598_2019_40262_MOESM10_ESM.xlsx]

## Sheet: title page 
Title: The epigenetic basis for the impaired ability of adult murine retinal pigment epithelium cells to regenerate retinal tissue
Galina Dvoriantchikova, Bascom Palmer Eye Institute, Department of Ophthalmology, University of Miami Miller School of Medicine, Miami, FL, 33136, USA
Rajeev J. Seemungal, Bascom Palmer Eye Institute, Department of Ophthalmology, University of Miami Miller School of Medicine, Miami, FL, 33136, USA
Dmitry Ivanov *, Bascom Palmer Eye Institute, Department of Ophthalmology, University of Miami Miller School of Medicine, Miami, FL, 33136, USA; Department of Microbiology and Immunology, University of Miami Miller School of Medicine, Miami, FL, 33136, USA; divanov@med.miami.edu.
Supplementary Data S10: List of oligonucleotides and antibodies used in this study

## Sheet: List of PCR Primers
Gene	Forward	Reverse	comment
Prm1	ACGCAGGAGTTTTGATGGAC	CCCTCTCACCACTTTTCTTACC	ChIP-seq
Gas2l1	ACAAGCAAACGTAGCACCAC	GACCAGCCAGACAGCAAAC	ChIP-seq
Gapdh	GGTGCTGAGTATGTCGTGGA	GTCTTCTGGGTGGCAGTGAT	qRT-PCR
Crx	TTCAGCCTCAGGTGTTTCCT	TCATGCTGGGATTATGACCA	qRT-PCR
Nrl	ACAGGAGCCCAGCATGTC	GTCACAGCGGGCCTTATAGA	qRT-PCR
Vsx2	GGCGACACAGGACAATCTTT	ATCCTTGGCAGACTTGAGGA	qRT-PCR
Ascl1	CATCTCCCCCAACTACTCCA	GGTTGGCTGTCTGGTTTGTT	qRT-PCR
Hes1	ACACCGGACAAACCAAAGAC	GTCACCTCGTTCATGCACTC	qRT-PCR
Hes5	CAAGGAGAAAAACCGACTGC	GTGCAGGGTCAGGAACTGTA	qRT-PCR
Notch1	TGTTGTGCTCCTGAAGAACG	GTGGGAGACAGAGTGGGTGT	qRT-PCR
Mertk	ACAAAGGACTGACGGTGTCC	AGCCAATCTCATTCCGACAG	qRT-PCR
Mitf	ACCATCAGCAACTCCTGTCC	CCTTAGCTCGTTGCTGTTCC	qRT-PCR
Sox9	TGCAGCACAAGAAAGACCAC	CCCTCTCGCTTCAGATCAAC	qRT-PCR
Otx2	GGGCTGAGTCTGACCACTTC	GGCCTCACTTTGTTCTGACC	qRT-PCR
Lrat	GCAGTTGGGACTGACTCCAT	ACACGTTGACCTGTGGACTG	qRT-PCR
Rlbp1	AGCAGCTCACAACCAAGGAT	GAGGCGGAAGTTCACATAGC	qRT-PCR
Rpe65	CGGACTTGGGTTGAATCACT	AGTCCATGGAAGGTCACAGG	qRT-PCR

## Sheet: List of the primary antibodies
Primary antibody	Company	Catalog number
Mitf	Abcam, USA	ab12039
Rpe65	MilliporeSigma, USA	MAB5428
Otx2/Otx1	Abcam, USA	ab21990
ZO1	Invitrogen, USA	61-7300
